# Supplementary material for: MAPK1 Is Regulated by LOC102188416/miR-143-3p Axis in Dairy Goat Mammary Epithelial Cells
Source: Genes (Basel). 2022 Jun 3;13(6):1013. doi: 10.3390/genes13061013 (PMC9222919; doi:10.3390/genes13061013)
Supplement: Supplementary file 1 [file genes-13-01013-s001.zip]

Archive with 8 entries (8 files):
- supplementary tables/Table S1.xls
- supplementary tables/Table S2.xls
- supplementary tables/Table S3.xls
- supplementary tables/Table S4.xls
- supplementary tables/Table S5.xls
- supplementary tables/Table S6.xlsx
- supplementary tables/Table S7.xlsx
- supplementary tables/Table S8.xlsx
