# Supplementary material for: MAPK1 Is Regulated by LOC102188416/miR-143-3p Axis in Dairy Goat Mammary Epithelial Cells
Source: Genes (Basel). 2022 Jun 3;13(6):1013. doi: 10.3390/genes13061013 (PMC9222919; doi:10.3390/genes13061013)
Supplement: Supplementary file 1 [file genes-13-01013-s001.zip › supplementary tables/Table S1.xls]

Transcript ID	index	score	start	end	length
MSTRG.73.1	noncoding	-0.02048	390	504	657
MSTRG.73.2	noncoding	-0.065536	198	285	440
MSTRG.41.1	noncoding	-0.094208	1146	1239	2034
MSTRG.61.1	noncoding	-0.1462272	0	291	577
MSTRG.145.1	noncoding	-0.0512	132	207	400
MSTRG.165.5	noncoding	-0.0233472	531	582	903
MSTRG.184.1	noncoding	-0.012288	261	351	525
MSTRG.261.1	noncoding	-0.053248	153	237	393
MSTRG.263.1	noncoding	-0.0626688	231	249	559
MSTRG.264.1	noncoding	-0.016384	33	105	554
MSTRG.276.1	noncoding	-0.012288	147	252	791
MSTRG.276.2	noncoding	-0.094208	384	423	720
MSTRG.276.4	noncoding	-0.02048	141	234	458
MSTRG.276.3	noncoding	-0.04096	294	399	1504
MSTRG.268.1	noncoding	-0.12288	0	66	367
MSTRG.268.2	noncoding	-0.04096	45	51	228
MSTRG.280.1	noncoding	-0.0966656	0	93	708
MSTRG.285.1	noncoding	-0.0004096	0	0	237
MSTRG.316.1	noncoding	-0.1703936	0	9	269
MSTRG.316.2	coding	0.069	0	150	377
MSTRG.361.1	noncoding	-0.008192	6	12	261
MSTRG.463.1	noncoding	-0.0876544	0	165	1194
MSTRG.463.2	noncoding	-0.004096	0	75	555
MSTRG.463.3	noncoding	-0.02048	102	531	901
MSTRG.463.4	coding	0.168	0	432	603
MSTRG.463.5	noncoding	-0.06144	552	645	910
MSTRG.463.6	noncoding	-0.094208	0	156	527
MSTRG.463.7	noncoding	-0.0811008	0	84	686
MSTRG.463.8	noncoding	-0.0004096	213	213	578
MSTRG.463.9	noncoding	-0.094208	552	555	736
MSTRG.463.10	noncoding	-0.0004096	0	0	445
MSTRG.466.1	noncoding	-0.0004096	0	0	369
MSTRG.415.1	noncoding	-0.1024	483	561	717
MSTRG.419.1	noncoding	-0.417792	147	165	321
MSTRG.420.1	noncoding	-0.0004096	0	0	490
MSTRG.421.2	noncoding	-0.0212992	300	465	1237
MSTRG.423.1	coding	0.132	2958	3213	6530
MSTRG.424.2	noncoding	-0.045056	0	54	600
MSTRG.424.3	coding	0.066	270	1086	1362
MSTRG.424.1	noncoding	-0.04096	198	276	529
MSTRG.387.1	noncoding	-0.0212992	0	84	289
MSTRG.394.1	coding	0.133	0	249	783
MSTRG.395.1	noncoding	-0.06144	183	255	419
MSTRG.453.1	noncoding	-0.02048	1242	1344	1701
MSTRG.453.2	noncoding	-0.0004096	696	786	1425
MSTRG.461.1	noncoding	-0.012288	1461	1566	1732
MSTRG.461.2	noncoding	-0.008192	441	570	735
MSTRG.461.4	noncoding	-0.016384	15	147	304
MSTRG.461.6	noncoding	-0.0004096	0	0	308
MSTRG.461.7	noncoding	-0.0004096	0	0	291
MSTRG.487.1	noncoding	-0.098304	48	108	515
MSTRG.496.1	noncoding	-0.0311296	3222	3513	3670
MSTRG.482.1	noncoding	-0.0004096	318	441	2603
MSTRG.482.2	noncoding	-0.057344	249	351	824
MSTRG.566.1	noncoding	-0.0004096	0	0	260
MSTRG.602.1	noncoding	-0.0221184	267	357	636
MSTRG.612.1	noncoding	-0.0385024	24	126	411
MSTRG.612.2	noncoding	-0.024576	12	78	496
MSTRG.614.1	noncoding	-0.0004096	0	0	1260
MSTRG.671.1	coding	0.155	2487	2757	3650
MSTRG.650.1	noncoding	-0.032768	90	213	629
MSTRG.708.1	noncoding	-0.063488	261	276	430
MSTRG.761.1	noncoding	-0.0004096	0	0	237
MSTRG.788.1	noncoding	-0.0237568	1221	1362	1838
MSTRG.788.2	noncoding	-0.04096	759	930	1333
MSTRG.788.3	noncoding	-0.0622592	309	348	505
MSTRG.788.4	noncoding	-0.04096	105	114	417
MSTRG.824.1	noncoding	-0.06144	99	165	321
MSTRG.927.3	noncoding	-0.0004096	0	0	420
MSTRG.927.4	noncoding	-0.004096	369	510	713
MSTRG.954.1	noncoding	-0.0745472	0	468	1345
MSTRG.964.1	noncoding	-0.0012288	234	243	555
MSTRG.979.1	noncoding	-0.0135168	27	183	1207
MSTRG.980.1	noncoding	-0.053248	369	459	1347
MSTRG.993.1	noncoding	-0.0004096	4254	4380	4904
MSTRG.1058.3	noncoding	-0.0090112	3078	3192	3973
MSTRG.1058.4	noncoding	-0.024576	3762	3840	4753
MSTRG.1058.1	noncoding	-0.0135168	1368	1536	1696
MSTRG.1058.2	noncoding	-0.0303104	540	702	2788
MSTRG.1058.9	noncoding	-0.0303104	963	1125	2415
MSTRG.1058.7	noncoding	-0.0303104	324	486	1774
MSTRG.1058.8	noncoding	-0.0106496	1488	1560	1729
MSTRG.1058.5	noncoding	-0.0090112	2925	3039	3527
MSTRG.1058.6	noncoding	-0.08192	1092	1143	1311
MSTRG.1058.10	noncoding	-0.0569344	3657	3720	3897
MSTRG.1058.11	noncoding	-0.086016	1506	1554	1713
MSTRG.1058.12	noncoding	-0.0004096	39	405	2576
MSTRG.1117.1	coding	0.083	441	717	1257
MSTRG.1124.1	noncoding	-0.004096	0	51	262
MSTRG.1245.1	noncoding	-0.028672	3633	3735	12799
MSTRG.1173.1	noncoding	-0.045056	12	33	268
MSTRG.1200.1	noncoding	-0.0098304	0	33	268
MSTRG.1241.1	noncoding	-0.0200704	0	462	3635
MSTRG.1241.2	coding	0.052	792	1179	3495
MSTRG.1294.1	coding	0.026	1299	1458	1612
MSTRG.1337.1	noncoding	-0.049152	234	309	672
MSTRG.1343.1	noncoding	-0.073728	357	387	543
MSTRG.1383.6	noncoding	-0.0479232	243	597	750
MSTRG.1383.5	noncoding	-0.043008	441	732	887
MSTRG.1383.2	noncoding	-0.0565248	429	795	948
MSTRG.1383.7	noncoding	-0.057344	168	285	440
MSTRG.1383.1	coding	0.159	504	891	1045
MSTRG.1383.4	noncoding	-0.0598016	117	495	649
MSTRG.1383.3	coding	0.159	438	825	978
MSTRG.1383.8	noncoding	-0.0237568	45	531	687
MSTRG.1383.10	coding	0.176	0	621	777
MSTRG.1383.12	noncoding	-0.0512	582	936	1090
MSTRG.1383.9	noncoding	-0.0442368	348	633	788
MSTRG.1383.11	noncoding	-0.0581632	552	903	1058
MSTRG.1383.13	coding	0.133	126	483	637
MSTRG.1469.1	noncoding	-0.0688128	69	120	324
MSTRG.1517.1	noncoding	-0.012288	0	87	413
MSTRG.1613.1	noncoding	-0.14336	207	225	393
MSTRG.1622.1	noncoding	-0.0978944	0	234	719
MSTRG.1620.1	noncoding	-0.045056	27	87	242
MSTRG.1648.1	noncoding	-0.0503808	177	417	733
MSTRG.1648.2	noncoding	-0.0339968	69	246	468
MSTRG.1646.1	noncoding	-0.008192	129	135	290
MSTRG.1651.1	noncoding	-0.0311296	213	291	446
MSTRG.1665.1	noncoding	-0.073728	84	174	328
MSTRG.1690.1	noncoding	-0.0118784	516	1155	1464
MSTRG.1690.2	noncoding	-0.034816	105	315	1297
MSTRG.1699.1	noncoding	-0.0917504	1023	1251	1567
MSTRG.1699.2	noncoding	-0.0561152	501	672	1092
MSTRG.1698.1	noncoding	-0.012288	504	597	979
MSTRG.1698.2	noncoding	-0.012288	501	594	830
MSTRG.1823.9	noncoding	-0.06144	126	141	961
MSTRG.1823.10	noncoding	-0.06144	6	21	283
MSTRG.1823.12	noncoding	-0.008192	3792	3987	4539
MSTRG.1823.11	noncoding	-0.008192	3849	4044	4594
MSTRG.1749.1	noncoding	-0.0004096	39	168	444
MSTRG.1821.1	noncoding	-0.012288	663	732	1338
MSTRG.1857.1	noncoding	-0.0004096	84	225	1892
MSTRG.1930.1	noncoding	-0.0090112	1341	1578	2732
MSTRG.1975.1	coding	0.112	177	564	1706
MSTRG.1986.1	noncoding	-0.0544768	48	51	327
MSTRG.2003.1	noncoding	-0.0004096	0	0	227
MSTRG.1998.5	noncoding	-0.006144	1923	2178	2737
MSTRG.1998.6	noncoding	-0.08192	153	195	476
MSTRG.2007.2	coding	0.15	0	201	689
MSTRG.2113.1	noncoding	-0.0090112	24	141	344
MSTRG.2091.1	noncoding	-0.004096	0	66	3157
MSTRG.2098.1	noncoding	-0.0299008	60	246	399
MSTRG.2131.1	noncoding	-0.0012288	51	225	581
MSTRG.2152.1	coding	0.001	2034	2175	2330
MSTRG.2213.1	noncoding	-0.0004096	0	0	285
MSTRG.2199.1	noncoding	-0.04096	18	51	245
MSTRG.2230.1	noncoding	-0.118784	165	255	537
MSTRG.2230.2	noncoding	-0.0638976	0	33	218
MSTRG.2294.1	noncoding	-0.053248	60	87	261
MSTRG.2294.2	noncoding	-0.0004096	0	0	416
MSTRG.2312.1	noncoding	-0.024576	657	735	1199
MSTRG.2312.2	noncoding	-0.024576	654	732	1293
MSTRG.2384.1	noncoding	-0.016384	12	81	236
MSTRG.2382.1	noncoding	-0.0036864	42	228	443
MSTRG.2427.1	noncoding	-0.0004096	0	0	317
MSTRG.2427.2	noncoding	-0.0618496	129	471	626
MSTRG.2476.1	noncoding	-0.0004096	30	30	298
MSTRG.2483.1	noncoding	-0.026624	0	129	613
MSTRG.2548.2	noncoding	-0.0192512	636	654	1787
MSTRG.2601.1	noncoding	-0.0049152	846	975	1132
MSTRG.2632.2	noncoding	-0.0233472	0	102	286
MSTRG.2654.1	noncoding	-0.1294336	0	102	710
MSTRG.2663.1	noncoding	-0.0135168	105	282	595
MSTRG.2663.2	noncoding	-0.014336	279	363	566
MSTRG.2667.1	noncoding	-0.008192	204	345	833
MSTRG.2702.1	noncoding	-0.012288	81	111	312
MSTRG.2696.1	noncoding	-0.02048	69	168	563
MSTRG.2696.2	noncoding	-0.02048	42	141	507
MSTRG.2696.3	coding	0.021	600	768	1774
MSTRG.2696.5	noncoding	-0.049152	0	90	1233
MSTRG.2696.4	coding	0.021	306	474	1385
MSTRG.2696.6	coding	0.021	306	474	1383
MSTRG.2696.7	coding	0.021	510	678	1491
MSTRG.2696.8	coding	0.069	207	549	1835
MSTRG.2696.9	coding	0.069	429	771	2032
MSTRG.2696.10	coding	0.069	498	840	1911
MSTRG.2696.11	coding	0.069	495	837	1908
MSTRG.2727.1	noncoding	-0.12288	75	162	316
MSTRG.2728.1	noncoding	-0.0049152	4062	4218	5904
MSTRG.2750.1	noncoding	-0.02048	501	585	928
MSTRG.2750.2	noncoding	-0.016384	75	198	392
MSTRG.2793.1	noncoding	-0.057344	0	39	600
MSTRG.2848.1	noncoding	-0.0913408	0	81	278
MSTRG.2885.1	noncoding	-0.0663552	1578	2073	2275
MSTRG.2885.2	noncoding	-0.0663552	2364	2859	3021
MSTRG.2866.1	noncoding	-0.0647168	48	72	225
MSTRG.2873.1	noncoding	-0.0004096	0	0	235
MSTRG.2981.1	coding	0.129	51	333	1126
MSTRG.2981.2	coding	0.137	213	597	1388
MSTRG.2998.1	noncoding	-0.1118208	633	1608	1762
MSTRG.2998.2	noncoding	-0.0618496	0	207	837
MSTRG.2998.3	noncoding	-0.016384	39	135	549
MSTRG.3003.1	noncoding	-0.0212992	525	597	949
MSTRG.3028.1	coding	0.134	0	411	566
MSTRG.3036.1	noncoding	-0.0282624	255	282	437
MSTRG.3044.2	coding	0.154	144	552	709
MSTRG.3047.2	noncoding	-0.0483328	36	753	1854
MSTRG.3047.3	coding	0.146	114	297	700
MSTRG.3047.4	noncoding	-0.0098304	24	153	306
MSTRG.3078.2	coding	0.279	0	162	644
MSTRG.3157.1	noncoding	-0.0004096	1089	1314	3278
MSTRG.3279.1	noncoding	-0.0602112	12	108	311
MSTRG.3270.1	noncoding	-0.0208896	798	942	1095
MSTRG.3284.1	noncoding	-0.073728	540	633	1318
MSTRG.3284.2	noncoding	-0.0065536	1014	1176	1536
MSTRG.3284.3	noncoding	-0.073728	753	846	1426
MSTRG.3285.1	noncoding	-0.0176128	0	156	311
MSTRG.3286.1	noncoding	-0.0565248	0	117	595
MSTRG.3286.2	noncoding	-0.008192	393	480	676
MSTRG.3287.1	noncoding	-0.032768	33	546	1069
MSTRG.3376.1	noncoding	-0.028672	60	66	513
MSTRG.3418.2	noncoding	-0.004096	189	240	463
MSTRG.3418.1	noncoding	-0.008192	189	255	1026
MSTRG.3418.3	noncoding	-0.024576	123	222	375
MSTRG.3592.1	noncoding	-0.217088	162	204	361
MSTRG.3592.2	noncoding	-0.217088	315	357	513
MSTRG.3606.1	noncoding	-0.032768	39	138	346
MSTRG.3603.1	noncoding	-0.0004096	165	354	510
MSTRG.3613.1	noncoding	-0.004096	99	312	476
MSTRG.3686.1	noncoding	-0.004096	279	390	733
MSTRG.3675.2	noncoding	-0.0520192	0	216	584
MSTRG.3675.1	noncoding	-0.063488	0	741	1108
MSTRG.3675.3	noncoding	-0.0417792	0	609	1144
MSTRG.3710.1	noncoding	-0.049152	42	141	629
MSTRG.3715.1	noncoding	-0.06144	69	129	285
MSTRG.3723.1	coding	0.25	0	81	297
MSTRG.3739.3	noncoding	-0.032768	1968	2967	3420
MSTRG.3739.2	noncoding	-0.032768	1968	2967	3414
MSTRG.3739.1	noncoding	-0.032768	1968	2967	3839
MSTRG.3739.4	noncoding	-0.032768	1929	2928	3782
MSTRG.3739.5	noncoding	-0.032768	1467	2466	3345
MSTRG.3825.1	noncoding	-0.159744	114	141	396
MSTRG.3836.1	noncoding	-0.0692224	0	66	222
MSTRG.3849.1	noncoding	-0.057344	597	669	1097
MSTRG.3849.2	noncoding	-0.0270336	0	60	363
MSTRG.3912.1	noncoding	-0.212992	825	882	1036
MSTRG.3957.1	noncoding	-0.004096	513	753	1389
MSTRG.3957.2	noncoding	-0.032768	813	1053	1409
MSTRG.3954.3	noncoding	-0.022528	81	183	611
MSTRG.3958.1	noncoding	-0.0176128	237	381	1301
MSTRG.3889.1	noncoding	-0.0004096	42	42	214
MSTRG.3898.1	noncoding	-0.1007616	9	12	515
MSTRG.3901.1	noncoding	-0.12288	186	210	906
MSTRG.3991.1	noncoding	-0.315392	174	192	410
MSTRG.3983.1	noncoding	-0.0004096	0	0	282
MSTRG.4014.4	noncoding	-0.057344	0	12	213
MSTRG.4025.1	noncoding	-0.0344064	0	93	337
MSTRG.4044.1	noncoding	-0.0028672	384	813	966
MSTRG.4044.2	noncoding	-0.047104	204	432	588
MSTRG.4042.1	noncoding	-0.0110592	987	1200	2370
MSTRG.4097.2	noncoding	-0.0258048	12	159	411
MSTRG.4139.1	noncoding	-0.0212992	747	909	1725
MSTRG.4139.2	coding	0.051	1533	1794	10902
MSTRG.4150.1	coding	0.013	363	822	977
MSTRG.4165.1	noncoding	-0.0446464	78	327	548
MSTRG.4171.1	noncoding	-0.088064	0	105	918
MSTRG.4176.1	noncoding	-0.04096	342	564	5212
MSTRG.4184.1	noncoding	-0.0126976	198	267	521
MSTRG.4185.1	noncoding	-0.0200704	252	321	677
MSTRG.4215.1	noncoding	-0.0495616	45	69	230
MSTRG.4212.2	noncoding	-0.0684032	81	321	1029
MSTRG.4228.10	noncoding	-0.0417792	306	606	1542
MSTRG.4249.1	noncoding	-0.0356352	138	546	1499
MSTRG.4250.1	noncoding	-0.0323584	4623	5376	6202
MSTRG.4250.2	noncoding	-0.0647168	900	1320	1601
MSTRG.4291.1	noncoding	-0.0712704	660	1026	1179
MSTRG.4291.2	noncoding	-0.014336	333	594	1193
MSTRG.4291.3	noncoding	-0.0151552	288	729	884
MSTRG.4291.4	noncoding	-0.0233472	0	183	707
MSTRG.4292.2	noncoding	-0.008192	456	573	1017
MSTRG.4292.1	noncoding	-0.0344064	0	99	815
MSTRG.4340.1	noncoding	-0.0647168	57	87	288
MSTRG.4353.2	noncoding	-0.0405504	0	1893	3500
MSTRG.4353.1	noncoding	-0.0401408	0	1899	8545
MSTRG.4353.3	noncoding	-0.043008	0	1872	3483
MSTRG.4353.4	noncoding	-0.034816	2073	2514	2753
MSTRG.4353.5	noncoding	-0.0581632	633	894	2520
MSTRG.4353.6	noncoding	-0.0581632	606	867	1270
MSTRG.4355.1	noncoding	-0.079872	0	144	710
MSTRG.4363.1	coding	0.573	0	579	937
MSTRG.4420.2	noncoding	-0.0274432	318	495	1367
MSTRG.4422.1	noncoding	-0.0229376	243	378	601
MSTRG.4434.1	noncoding	-0.04096	111	222	378
MSTRG.4509.1	noncoding	-0.0458752	732	1326	1662
MSTRG.4506.1	noncoding	-0.0851968	0	153	402
MSTRG.4536.1	noncoding	-0.167936	183	192	968
MSTRG.4560.2	noncoding	-0.0135168	429	753	1276
MSTRG.4560.1	noncoding	-0.0135168	651	975	1498
MSTRG.4598.1	noncoding	-0.110592	219	276	918
MSTRG.4598.2	noncoding	-0.016384	864	999	1514
MSTRG.4628.1	noncoding	-0.077824	87	186	343
MSTRG.4628.2	noncoding	-0.24576	360	405	558
MSTRG.4635.1	noncoding	-0.0106496	561	615	1241
MSTRG.4640.1	noncoding	-0.0004096	0	0	273
MSTRG.4677.1	noncoding	-0.0274432	147	285	441
MSTRG.4703.1	noncoding	-0.0565248	252	522	677
MSTRG.4708.1	noncoding	-0.069632	75	183	337
MSTRG.4690.1	noncoding	-0.0413696	1101	1302	1457
MSTRG.4690.2	noncoding	-0.0323584	387	564	1448
MSTRG.4690.3	noncoding	-0.0323584	126	303	3407
MSTRG.4712.1	noncoding	-0.036864	201	276	457
MSTRG.4733.2	noncoding	-0.0774144	0	258	755
MSTRG.4780.1	noncoding	-0.0802816	0	57	290
MSTRG.4820.1	noncoding	-0.0188416	0	21	275
MSTRG.4808.1	noncoding	-0.0557056	0	246	400
MSTRG.4850.1	noncoding	-0.0401408	1083	1176	1398
MSTRG.4883.1	noncoding	-0.1224704	0	63	282
MSTRG.4881.1	noncoding	-0.0483328	957	1293	1805
MSTRG.4881.2	noncoding	-0.0483328	1017	1353	2039
MSTRG.4902.2	noncoding	-0.0004096	0	0	256
MSTRG.4903.1	noncoding	-0.008192	1428	1668	1964
MSTRG.4932.1	noncoding	-0.0823296	0	339	7035
MSTRG.4932.2	noncoding	-0.0417792	1131	1344	4145
MSTRG.4932.3	noncoding	-0.0417792	1131	1344	3172
MSTRG.4932.4	noncoding	-0.0417792	1131	1344	2346
MSTRG.4938.2	noncoding	-0.0405504	1521	1950	2394
MSTRG.4972.1	noncoding	-0.239616	0	114	367
MSTRG.5024.1	noncoding	-0.0278528	0	147	309
MSTRG.5040.3	noncoding	-0.077824	108	165	1578
MSTRG.5040.2	noncoding	-0.077824	114	171	1583
MSTRG.5135.2	noncoding	-0.0008192	180	366	781
MSTRG.5142.1	noncoding	-0.02048	690	810	988
MSTRG.5160.2	noncoding	-0.0229376	4719	4914	5167
MSTRG.5160.3	noncoding	-0.0229376	3393	3588	3840
MSTRG.5194.1	noncoding	-0.045056	6	66	221
MSTRG.5191.1	noncoding	-0.1236992	150	174	328
MSTRG.5201.1	coding	0.097	345	630	2835
MSTRG.5201.2	noncoding	-0.086016	102	168	389
MSTRG.5201.3	noncoding	-0.0233472	924	1158	1763
MSTRG.5201.4	noncoding	-0.0233472	924	1158	1624
MSTRG.5201.5	noncoding	-0.012288	363	627	1231
MSTRG.5302.1	noncoding	-0.0036864	1419	1566	1768
MSTRG.5324.1	noncoding	-0.0200704	3	108	261
MSTRG.5335.1	noncoding	-0.1728512	0	21	249
MSTRG.5351.1	noncoding	-0.0622592	906	1155	1318
MSTRG.5384.1	noncoding	-0.036864	147	228	385
MSTRG.5387.1	noncoding	-0.028672	75	150	307
MSTRG.5428.1	noncoding	-0.0413696	543	747	1522
MSTRG.5479.1	noncoding	-0.045056	21	111	267
MSTRG.5491.1	noncoding	-0.08192	579	663	1955
MSTRG.5499.1	noncoding	-0.151552	153	183	1356
MSTRG.5550.3	noncoding	-0.0016384	210	315	591
MSTRG.5550.4	noncoding	-0.0004096	42	42	252
MSTRG.5530.1	noncoding	-0.0692224	183	261	719
MSTRG.5593.1	noncoding	-0.0724992	6	63	344
MSTRG.5623.1	noncoding	-0.004096	15	93	1692
MSTRG.5627.1	noncoding	-0.057344	366	456	1984
MSTRG.5668.1	noncoding	-0.086016	0	81	628
MSTRG.5668.2	coding	0.196	0	180	676
MSTRG.5696.1	noncoding	-0.004096	24	120	275
MSTRG.5701.1	noncoding	-0.0135168	1809	2034	2215
MSTRG.5718.1	noncoding	-0.0303104	816	1356	1555
MSTRG.5728.1	noncoding	-0.065536	153	156	311
MSTRG.5758.1	noncoding	-0.0126976	24	165	445
MSTRG.5816.2	noncoding	-0.075776	708	780	2300
MSTRG.5934.1	noncoding	-0.0823296	0	261	416
MSTRG.5933.1	noncoding	-0.02048	114	210	474
MSTRG.5981.1	noncoding	-0.0004096	0	0	483
MSTRG.6010.1	noncoding	-0.0172032	324	348	878
MSTRG.6019.1	noncoding	-0.024576	33	48	265
MSTRG.6150.4	noncoding	-0.0856064	1689	2187	2418
MSTRG.6103.1	noncoding	-0.180224	60	111	265
MSTRG.6103.2	noncoding	-0.38912	18	51	207
MSTRG.6101.1	noncoding	-0.0425984	0	6	525
MSTRG.6118.1	noncoding	-0.024576	93	168	547
MSTRG.6124.1	noncoding	-0.008192	291	327	480
MSTRG.6139.1	noncoding	-0.024576	9	186	384
MSTRG.6139.2	noncoding	-0.0360448	0	63	261
MSTRG.6141.1	noncoding	-0.1327104	0	3	393
MSTRG.6139.3	noncoding	-0.049152	267	354	866
MSTRG.6139.4	noncoding	-0.0004096	0	0	301
MSTRG.6151.1	noncoding	-0.0233472	174	288	446
MSTRG.6164.1	noncoding	-0.098304	126	171	953
MSTRG.6164.2	noncoding	-0.0479232	660	807	2108
MSTRG.6175.1	noncoding	-0.0630784	1512	1707	1863
MSTRG.6175.2	noncoding	-0.0753664	1236	1641	1796
MSTRG.6175.3	noncoding	-0.0684032	903	1266	1420
MSTRG.6263.1	noncoding	-0.0004096	21	30	547
MSTRG.6284.1	noncoding	-0.1089536	15	69	314
MSTRG.6301.1	noncoding	-0.1429504	0	666	3095
MSTRG.6301.2	coding	0.051	213	501	3030
MSTRG.6335.1	noncoding	-0.024576	582	693	1087
MSTRG.6375.1	noncoding	-0.0016384	57	189	899
MSTRG.6380.1	noncoding	-0.0462848	0	78	449
MSTRG.6380.2	noncoding	-0.0274432	216	228	443
MSTRG.6373.1	noncoding	-0.094208	30	63	271
MSTRG.6409.1	noncoding	-0.159744	237	285	440
MSTRG.6468.1	noncoding	-0.126976	120	153	588
MSTRG.6466.1	noncoding	-0.090112	432	456	652
MSTRG.6466.2	noncoding	-0.090112	99	123	324
MSTRG.6475.1	noncoding	-0.0335872	60	231	447
MSTRG.6504.1	noncoding	-0.0004096	0	0	368
MSTRG.6588.1	noncoding	-0.02048	168	249	1517
MSTRG.6571.1	noncoding	-0.098304	39	138	396
MSTRG.6619.1	noncoding	-0.02048	2202	2334	2491
MSTRG.6629.1	noncoding	-0.0548864	0	345	1076
MSTRG.6629.2	noncoding	-0.0602112	0	387	804
MSTRG.6629.3	noncoding	-0.0270336	750	1125	1557
MSTRG.6645.1	noncoding	-0.0212992	714	1131	3426
MSTRG.6664.1	noncoding	-0.0106496	849	1050	2243
MSTRG.6664.2	noncoding	-0.1077248	459	525	769
MSTRG.6682.2	noncoding	-0.0274432	291	441	598
MSTRG.6801.4	noncoding	-0.0864256	0	201	431
MSTRG.6768.1	noncoding	-0.032768	63	69	721
MSTRG.6791.1	noncoding	-0.032768	66	126	2127
MSTRG.6847.2	noncoding	-0.04096	3720	3825	3981
MSTRG.6847.3	noncoding	-0.012288	3759	3912	4100
MSTRG.6847.1	noncoding	-0.1171456	0	132	4082
MSTRG.6847.5	noncoding	-0.100352	0	189	3975
MSTRG.6847.4	noncoding	-0.0569344	0	330	4189
MSTRG.6847.6	noncoding	-0.0569344	3	345	4088
MSTRG.6871.1	noncoding	-0.0622592	90	108	264
MSTRG.6866.1	noncoding	-0.0004096	36	36	393
MSTRG.6908.1	noncoding	-0.0110592	654	840	2526
MSTRG.6955.2	noncoding	-0.0155648	51	267	422
MSTRG.6955.3	noncoding	-0.045056	1797	1890	2043
MSTRG.6969.1	noncoding	-0.0004096	0	0	1424
MSTRG.7014.1	coding	0.078	834	1161	3518
MSTRG.7014.2	coding	0.078	804	1131	2838
MSTRG.7014.3	noncoding	-0.0274432	732	900	1056
MSTRG.7053.1	noncoding	-0.045056	0	27	324
MSTRG.7185.1	noncoding	-0.135168	246	288	1000
MSTRG.7185.2	noncoding	-0.04096	96	162	516
MSTRG.7294.2	noncoding	-0.0970752	0	348	2256
MSTRG.7295.1	noncoding	-0.036864	675	765	1194
MSTRG.7345.1	noncoding	-0.0004096	0	0	564
MSTRG.7352.1	noncoding	-0.057344	198	204	429
MSTRG.7370.1	noncoding	-0.0344064	33	57	240
MSTRG.7439.1	noncoding	-0.0004096	0	0	216
MSTRG.7474.1	noncoding	-0.028672	1104	1239	1511
MSTRG.7485.1	coding	0.09	759	1113	1270
MSTRG.7525.1	noncoding	-0.180224	15	45	379
MSTRG.7527.1	noncoding	-0.036864	111	120	453
MSTRG.7558.1	noncoding	-0.0397312	588	762	1476
MSTRG.7583.1	noncoding	-0.0200704	741	930	1084
MSTRG.7584.1	noncoding	-0.0405504	1161	1515	1670
MSTRG.7584.2	noncoding	-0.0438272	330	492	647
MSTRG.7584.3	noncoding	-0.0212992	0	129	284
MSTRG.7584.4	noncoding	-0.0311296	585	912	1067
MSTRG.7569.1	noncoding	-0.047104	0	135	383
MSTRG.7608.1	noncoding	-0.073728	405	477	764
MSTRG.7608.2	noncoding	-0.006144	159	375	1066
MSTRG.7600.2	noncoding	-0.049152	237	315	651
MSTRG.7606.1	noncoding	-0.0004096	0	0	270
MSTRG.7616.2	noncoding	-0.131072	27	39	257
MSTRG.7618.1	noncoding	-0.0729088	0	471	2474
MSTRG.7652.1	coding	0.136	4911	5217	6570
MSTRG.7652.2	noncoding	-0.004096	1791	1851	2418
MSTRG.7652.3	coding	0.155	543	846	2012
MSTRG.7670.1	noncoding	-0.094208	78	81	237
MSTRG.7671.1	noncoding	-0.0004096	0	0	273
MSTRG.7673.1	noncoding	-0.0180224	0	126	951
MSTRG.7670.2	noncoding	-0.028672	72	96	282
MSTRG.7679.8	coding	0.094	195	1026	3204
MSTRG.7668.1	noncoding	-0.069632	12	21	258
MSTRG.7712.1	noncoding	-0.0233472	15	339	842
MSTRG.7723.1	noncoding	-0.016384	150	159	313
MSTRG.7728.1	noncoding	-0.0004096	0	0	224
MSTRG.7769.2	noncoding	-0.0004096	0	0	470
MSTRG.7771.1	noncoding	-0.18432	0	57	395
MSTRG.7821.7	noncoding	-0.0004096	420	420	695
MSTRG.7836.1	noncoding	-0.106496	159	228	523
MSTRG.7863.1	noncoding	-0.049152	255	276	448
MSTRG.7878.1	noncoding	-0.219136	0	54	295
MSTRG.7872.1	noncoding	-0.098304	294	360	517
MSTRG.7942.7	noncoding	-0.069632	684	771	1786
MSTRG.7943.1	noncoding	-0.0049152	2571	2739	6580
MSTRG.7944.1	noncoding	-0.208896	438	465	700
MSTRG.7944.2	noncoding	-0.106496	66	96	253
MSTRG.7989.1	noncoding	-0.196608	21	60	217
MSTRG.7990.1	noncoding	-0.0004096	0	0	319
MSTRG.8034.1	noncoding	-0.02048	360	426	2565
MSTRG.8034.2	noncoding	-0.02048	144	210	564
MSTRG.8034.3	noncoding	-0.0421888	66	108	460
MSTRG.8034.4	coding	0.161	513	783	1886
MSTRG.8034.5	coding	0.161	699	969	1974
MSTRG.8062.1	coding	0.001	225	369	1298
MSTRG.8038.1	noncoding	-0.0004096	39	39	282
MSTRG.8038.2	noncoding	-0.0004096	0	0	218
MSTRG.8066.1	noncoding	-0.028672	714	774	1461
MSTRG.8115.2	noncoding	-0.0475136	0	144	1439
MSTRG.8128.1	noncoding	-0.0086016	477	552	1099
MSTRG.8128.2	noncoding	-0.012288	273	387	1411
MSTRG.8143.1	noncoding	-0.0090112	1887	2040	2193
MSTRG.8175.1	coding	0.017	1116	1263	3381
MSTRG.8219.1	noncoding	-0.0004096	0	0	350
MSTRG.8219.2	noncoding	-0.0069632	0	108	263
MSTRG.8229.1	noncoding	-0.0823296	816	1062	1217
MSTRG.8229.2	noncoding	-0.0815104	777	1245	1399
MSTRG.8262.1	noncoding	-0.18432	2268	2310	2549
MSTRG.8277.1	noncoding	-0.0045056	0	66	276
MSTRG.8316.1	noncoding	-0.0577536	0	279	518
MSTRG.8321.1	noncoding	-0.0016384	9	159	314
MSTRG.8355.1	noncoding	-0.0581632	222	660	1479
MSTRG.8355.2	noncoding	-0.0344064	0	276	965
MSTRG.8360.2	noncoding	-0.0622592	69	345	532
MSTRG.8405.2	noncoding	-0.069632	669	888	1208
MSTRG.8405.1	noncoding	-0.03072	444	840	2089
MSTRG.8405.3	noncoding	-0.03072	408	804	1571
MSTRG.8440.2	noncoding	-0.0208896	0	1167	2050
MSTRG.8440.1	noncoding	-0.0622592	0	336	1995
MSTRG.8440.4	noncoding	-0.0434176	384	987	2737
MSTRG.8440.3	noncoding	-0.0479232	0	288	2035
MSTRG.8440.5	noncoding	-0.047104	6	306	2014
MSTRG.8440.6	noncoding	-0.0479232	0	288	1989
MSTRG.8498.1	noncoding	-0.0004096	0	0	222
MSTRG.8501.1	coding	0.178	165	636	1236
MSTRG.8501.2	noncoding	-0.086016	0	105	296
MSTRG.8501.3	noncoding	-0.0495616	462	927	1082
MSTRG.8524.1	noncoding	-0.036864	0	24	764
MSTRG.8528.1	noncoding	-0.0434176	1368	1659	2278
MSTRG.8528.2	noncoding	-0.0475136	1197	1428	1928
MSTRG.8533.1	noncoding	-0.045056	1038	1134	1733
MSTRG.8533.2	noncoding	-0.032768	735	843	1149
MSTRG.8541.1	noncoding	-0.032768	96	204	359
MSTRG.8561.1	coding	0.158	1302	1590	1786
MSTRG.8561.2	coding	0.158	1614	1902	2263
MSTRG.8556.1	noncoding	-0.217088	339	357	723
MSTRG.8568.1	noncoding	-0.0462848	1422	1578	2271
MSTRG.8596.1	noncoding	-0.053248	219	285	676
MSTRG.8625.1	noncoding	-0.02048	660	774	1584
MSTRG.8625.2	noncoding	-0.028672	438	528	995
MSTRG.8625.3	noncoding	-0.04096	438	444	644
MSTRG.8621.1	noncoding	-0.0278528	117	321	775
MSTRG.8621.2	noncoding	-0.098304	225	306	459
MSTRG.8637.1	noncoding	-0.0176128	543	708	863
MSTRG.8663.1	noncoding	-0.108544	0	33	277
MSTRG.8806.1	noncoding	-0.0278528	156	297	453
MSTRG.8806.2	noncoding	-0.026624	18	123	287
MSTRG.8818.1	noncoding	-0.1130496	0	78	488
MSTRG.8840.2	noncoding	-0.0376832	0	174	1198
MSTRG.8840.1	noncoding	-0.0098304	207	438	1461
MSTRG.8840.3	noncoding	-0.0016384	279	423	1409
MSTRG.8916.1	noncoding	-0.16384	0	750	2034
MSTRG.8916.2	coding	0.547	0	258	1015
MSTRG.8919.1	noncoding	-0.0299008	0	201	598
MSTRG.8919.2	noncoding	-0.0458752	0	198	2642
MSTRG.8890.1	noncoding	-0.0831488	0	267	646
MSTRG.8906.1	noncoding	-0.008192	264	351	558
MSTRG.8906.2	noncoding	-0.0135168	135	219	377
MSTRG.8906.3	noncoding	-0.0299008	12	117	272
MSTRG.8965.1	coding	0.159	1395	1647	2678
MSTRG.8984.1	noncoding	-0.028672	519	549	723
MSTRG.9029.1	noncoding	-0.098304	321	378	1959
MSTRG.9100.1	noncoding	-0.229376	102	111	1454
MSTRG.9100.2	noncoding	-0.0458752	147	162	420
MSTRG.9100.3	noncoding	-0.004096	63	129	494
MSTRG.9106.1	noncoding	-0.0004096	0	0	238
MSTRG.9128.3	noncoding	-0.0507904	1275	1521	4589
MSTRG.9128.2	noncoding	-0.0507904	1275	1521	4707
MSTRG.9116.1	noncoding	-0.03072	0	66	352
MSTRG.9120.1	noncoding	-0.004096	51	177	549
MSTRG.9153.1	noncoding	-0.0114688	0	66	571
MSTRG.9155.1	noncoding	-0.0761856	201	381	3558
MSTRG.9155.2	noncoding	-0.0638976	306	474	3470
MSTRG.9155.3	noncoding	-0.0303104	366	531	3695
MSTRG.9155.4	noncoding	-0.0872448	222	411	3574
MSTRG.9155.5	noncoding	-0.0212992	246	486	1443
MSTRG.9156.1	noncoding	-0.0258048	168	324	530
MSTRG.9253.1	noncoding	-0.0561152	9	387	685
MSTRG.9285.1	noncoding	-0.1232896	1692	2109	2264
MSTRG.9285.2	noncoding	-0.0405504	891	1095	1250
MSTRG.9308.1	coding	0.088	72	276	880
MSTRG.9308.2	coding	0.089	15	219	822
MSTRG.9339.1	noncoding	-0.0417792	348	390	573
MSTRG.9349.3	noncoding	-0.712704	6	9	267
MSTRG.9347.1	noncoding	-0.0356352	1446	1788	2520
MSTRG.9398.1	noncoding	-0.0253952	0	99	506
MSTRG.9448.1	noncoding	-0.0004096	0	0	500
MSTRG.9479.1	noncoding	-0.059392	96	366	522
MSTRG.9485.1	noncoding	-0.1261568	372	417	617
MSTRG.9485.2	noncoding	-0.1261568	462	507	684
MSTRG.9485.3	noncoding	-0.1093632	135	162	318
MSTRG.9503.1	noncoding	-0.0192512	72	228	584
MSTRG.9503.2	noncoding	-0.012288	51	177	330
MSTRG.9535.1	noncoding	-0.0004096	345	426	581
MSTRG.9535.2	noncoding	-0.0282624	639	978	2300
MSTRG.9535.3	noncoding	-0.0004096	0	0	866
MSTRG.9600.1	noncoding	-0.0405504	264	546	2000
MSTRG.9600.2	noncoding	-0.0466944	294	726	2063
MSTRG.9600.3	noncoding	-0.0495616	105	312	465
MSTRG.9616.1	noncoding	-0.0110592	60	177	718
MSTRG.9628.1	coding	0.147	0	90	375
MSTRG.9649.1	noncoding	-0.02048	48	300	528
MSTRG.9668.1	noncoding	-0.0004096	0	0	212
MSTRG.9711.1	noncoding	-0.0004096	0	0	216
MSTRG.9720.1	noncoding	-0.036864	42	465	2200
MSTRG.9762.1	noncoding	-0.053248	156	162	389
MSTRG.9762.2	noncoding	-0.094208	3	63	374
MSTRG.9801.1	noncoding	-0.063488	618	1029	1904
MSTRG.9801.2	noncoding	-0.0024576	810	1047	1398
MSTRG.9801.3	noncoding	-0.0585728	210	564	778
MSTRG.9801.4	noncoding	-0.0602112	267	651	896
MSTRG.9801.5	noncoding	-0.0065536	1524	2067	2735
MSTRG.9801.6	noncoding	-0.0172032	0	123	1023
MSTRG.9801.7	noncoding	-0.0172032	0	123	1583
MSTRG.9795.1	noncoding	-0.0172032	0	84	492
MSTRG.9798.1	noncoding	-0.049152	0	36	378
MSTRG.9831.1	noncoding	-0.0147456	225	378	532
MSTRG.9838.1	noncoding	-0.01024	0	33	268
MSTRG.9855.1	noncoding	-0.0937984	180	183	339
MSTRG.9884.1	noncoding	-0.028672	120	249	1387
MSTRG.9884.2	noncoding	-0.032768	1113	1263	1509
MSTRG.9884.3	noncoding	-0.028672	108	237	1146
MSTRG.9978.1	noncoding	-0.0004096	0	0	294
MSTRG.10032.1	noncoding	-0.04096	1107	1389	4834
MSTRG.10030.2	coding	0.137	540	744	2726
MSTRG.10030.3	noncoding	-0.0339968	240	255	409
MSTRG.10017.1	noncoding	-0.012288	0	111	588
MSTRG.10058.2	noncoding	-0.024576	132	195	1214
MSTRG.10147.1	noncoding	-0.065536	510	609	840
MSTRG.10147.2	noncoding	-0.065536	309	408	632
MSTRG.10281.1	noncoding	-0.004096	372	504	686
MSTRG.10346.2	noncoding	-0.0733184	135	183	382
MSTRG.10348.1	noncoding	-0.0004096	0	0	485
MSTRG.10353.1	noncoding	-0.0200704	792	936	2237
MSTRG.10353.3	noncoding	-0.0200704	792	936	2044
MSTRG.10353.2	noncoding	-0.0200704	792	936	2037
MSTRG.10353.5	noncoding	-0.0200704	549	693	1622
MSTRG.10353.4	noncoding	-0.0200704	549	693	1826
MSTRG.10390.1	noncoding	-0.004096	183	240	1054
MSTRG.10390.2	noncoding	-0.008192	207	267	453
MSTRG.10390.3	noncoding	-0.008192	426	486	649
MSTRG.10449.10	noncoding	-0.0372736	2070	2562	2718
MSTRG.10622.1	noncoding	-0.0004096	0	0	608
MSTRG.10635.1	noncoding	-0.0344064	1815	2064	3325
MSTRG.10635.3	noncoding	-0.0118784	1059	1257	1638
MSTRG.10635.2	coding	0.066	1281	1914	2732
MSTRG.10622.2	noncoding	-0.0004096	1683	1893	2514
MSTRG.10622.3	noncoding	-0.0057344	1632	1779	1948
MSTRG.10622.4	noncoding	-0.0233472	78	456	1947
MSTRG.10636.1	noncoding	-0.028672	477	711	916
MSTRG.10635.4	noncoding	-0.03072	33	168	330
MSTRG.10619.1	noncoding	-0.045056	138	258	1247
MSTRG.10619.2	noncoding	-0.016384	39	177	1144
MSTRG.10678.1	noncoding	-0.0278528	90	162	699
MSTRG.10692.4	noncoding	-0.02048	4206	4299	5143
MSTRG.10701.1	noncoding	-0.008192	948	1086	2403
MSTRG.10729.1	noncoding	-0.0212992	126	312	1088
MSTRG.10729.2	noncoding	-0.0315392	1950	2247	3074
MSTRG.10709.1	noncoding	-0.022528	0	66	257
MSTRG.10722.1	noncoding	-0.0720896	0	231	384
MSTRG.10722.2	noncoding	-0.1183744	0	186	341
MSTRG.10757.1	noncoding	-0.0724992	498	675	1974
MSTRG.10757.2	noncoding	-0.034816	786	954	2252
MSTRG.10757.3	noncoding	-0.0217088	435	591	1817
MSTRG.10757.5	noncoding	-0.094208	537	606	977
MSTRG.10757.4	noncoding	-0.0569344	171	354	1313
MSTRG.10757.6	noncoding	-0.04096	225	282	2420
MSTRG.10757.7	noncoding	-0.0217088	96	213	726
MSTRG.10758.1	noncoding	-0.0339968	1146	1470	2072
MSTRG.10746.1	noncoding	-0.0602112	1065	1134	1304
MSTRG.10787.1	noncoding	-0.012288	996	1116	1269
MSTRG.10766.1	noncoding	-0.1077248	0	60	225
MSTRG.10780.1	coding	0.036	873	1092	1466
MSTRG.10780.2	coding	0.036	870	1089	1404
MSTRG.10780.3	coding	0.036	864	1083	1412
MSTRG.10811.1	noncoding	-0.0004096	0	0	361
MSTRG.10812.1	coding	0.096	417	606	822
MSTRG.10813.1	noncoding	-0.0155648	210	366	641
MSTRG.10812.2	noncoding	-0.0507904	21	54	278
MSTRG.10830.1	noncoding	-0.0004096	0	0	280
MSTRG.10830.2	noncoding	-0.090112	105	153	392
MSTRG.10836.2	noncoding	-0.0618496	0	63	436
MSTRG.10924.1	noncoding	-0.0004096	0	0	228
MSTRG.10931.1	noncoding	-0.028672	384	756	1566
MSTRG.10916.1	noncoding	-0.0425984	261	441	659
MSTRG.10945.1	noncoding	-0.16384	510	546	701
MSTRG.10996.1	noncoding	-0.1220608	0	534	1232
MSTRG.11008.2	coding	0.1	843	1062	1336
MSTRG.11013.1	noncoding	-0.0004096	0	0	518
MSTRG.11021.1	noncoding	-0.0004096	0	0	205
MSTRG.11042.1	noncoding	-0.0057344	255	381	534
MSTRG.11042.2	noncoding	-0.0073728	441	645	2318
MSTRG.11042.3	noncoding	-0.014336	399	606	1997
MSTRG.11042.5	noncoding	-0.0172032	1323	1503	1659
MSTRG.11042.4	noncoding	-0.0172032	483	663	818
MSTRG.11042.6	noncoding	-0.0176128	1380	1557	1712
MSTRG.11042.7	noncoding	-0.0364544	1605	1788	1943
MSTRG.11042.8	noncoding	-0.090112	51	99	1580
MSTRG.11059.1	noncoding	-0.339968	255	288	570
MSTRG.11087.1	noncoding	-0.0098304	300	396	550
MSTRG.11093.1	noncoding	-0.024576	237	597	889
MSTRG.11114.1	noncoding	-0.0376832	132	300	661
MSTRG.11150.1	noncoding	-0.0004096	1416	1548	3905
MSTRG.11161.1	noncoding	-0.016384	1269	1377	2492
MSTRG.11215.1	noncoding	-0.0004096	0	0	604
MSTRG.11253.1	noncoding	-0.106496	0	21	203
MSTRG.11260.1	noncoding	-0.0602112	189	246	617
MSTRG.11305.1	noncoding	-0.0413696	1251	1350	1504
MSTRG.11305.2	noncoding	-0.0172032	0	159	1079
MSTRG.11324.1	noncoding	-0.0548864	0	45	314
MSTRG.11330.1	noncoding	-0.557056	93	108	263
MSTRG.11351.1	noncoding	-0.139264	399	489	1823
MSTRG.11433.1	noncoding	-0.208896	42	93	246
MSTRG.11487.1	noncoding	-0.055296	948	1197	1350
MSTRG.11487.2	noncoding	-0.0618496	1029	1278	1433
MSTRG.11540.1	noncoding	-0.0004096	0	0	660
MSTRG.11550.1	noncoding	-0.0966656	1767	2070	2225
MSTRG.11623.1	noncoding	-0.012288	411	546	1177
MSTRG.11692.1	noncoding	-0.0004096	0	0	247
MSTRG.11686.1	noncoding	-0.028672	300	351	525
MSTRG.11688.1	noncoding	-0.1241088	111	135	289
MSTRG.11698.1	noncoding	-0.0069632	66	222	1206
MSTRG.11716.2	coding	0.095	213	618	774
MSTRG.11716.3	noncoding	-0.008192	525	663	853
MSTRG.11721.1	noncoding	-0.0004096	672	807	961
MSTRG.11788.1	noncoding	-0.008192	195	252	408
MSTRG.11788.2	noncoding	-0.0446464	2421	2697	3061
MSTRG.11806.1	noncoding	-0.073728	36	81	382
MSTRG.11822.1	noncoding	-0.04096	297	411	636
MSTRG.11822.2	noncoding	-0.004096	99	243	501
MSTRG.11833.2	noncoding	-0.038912	6	306	2690
MSTRG.11833.3	coding	0.235	0	513	2801
MSTRG.11908.1	noncoding	-0.028672	909	1308	1602
MSTRG.11940.1	noncoding	-0.077824	93	147	302
MSTRG.11949.1	noncoding	-0.0692224	1044	1050	1817
MSTRG.11994.1	coding	0.124	573	1173	1378
MSTRG.11994.2	noncoding	-0.008192	582	720	912
MSTRG.11994.3	coding	0.14	222	465	656
MSTRG.12046.1	noncoding	-0.1024	549	585	784
MSTRG.12074.3	noncoding	-0.0200704	453	681	838
MSTRG.12074.2	noncoding	-0.0200704	453	681	838
MSTRG.12074.5	noncoding	-0.0229376	453	681	838
MSTRG.12074.4	noncoding	-0.0200704	453	681	838
MSTRG.12074.1	noncoding	-0.0397312	0	393	973
MSTRG.12074.6	noncoding	-0.0380928	447	708	863
MSTRG.12074.7	noncoding	-0.049152	312	720	890
MSTRG.12074.8	noncoding	-0.04096	0	144	299
MSTRG.12074.10	noncoding	-0.0503808	312	999	1154
MSTRG.12093.1	noncoding	-0.057344	42	93	1096
MSTRG.12081.1	noncoding	-0.032768	30	150	712
MSTRG.12086.1	noncoding	-0.1024	288	609	808
MSTRG.12087.1	noncoding	-0.1257472	174	180	334
MSTRG.12096.1	noncoding	-0.0774144	627	876	1031
MSTRG.12096.2	noncoding	-0.0741376	627	909	1108
MSTRG.12106.1	coding	0.068	81	675	829
MSTRG.12106.2	noncoding	-0.1236992	36	144	298
MSTRG.12161.1	noncoding	-0.0294912	36	381	732
MSTRG.12161.2	noncoding	-0.0319488	48	402	582
MSTRG.12173.1	noncoding	-0.047104	0	135	587
MSTRG.12167.1	noncoding	-0.0364544	1602	1626	2372
MSTRG.12186.1	noncoding	-0.0294912	39	192	471
MSTRG.12216.1	noncoding	-0.014336	450	642	1829
MSTRG.12279.2	noncoding	-0.02048	276	468	622
MSTRG.12279.1	noncoding	-0.02048	438	630	785
MSTRG.12309.1	noncoding	-0.0004096	36	36	313
MSTRG.12309.2	noncoding	-0.0126976	0	90	319
MSTRG.12319.4	noncoding	-0.0638976	213	579	1086
MSTRG.12323.1	noncoding	-0.0782336	6	231	386
MSTRG.12315.1	noncoding	-0.0466944	375	720	1027
MSTRG.12344.2	noncoding	-0.0004096	0	0	385
MSTRG.12346.1	noncoding	-0.049152	0	162	460
MSTRG.12349.1	noncoding	-0.073728	147	246	531
MSTRG.12349.2	noncoding	-0.1323008	0	108	748
MSTRG.12349.3	noncoding	-0.1179648	0	135	584
MSTRG.12357.1	noncoding	-0.0331776	918	1134	1290
MSTRG.12357.3	noncoding	-0.0364544	651	867	1021
MSTRG.12357.4	noncoding	-0.0233472	900	1122	1278
MSTRG.12353.1	noncoding	-0.008192	0	93	307
MSTRG.12375.1	noncoding	-0.024576	1170	1524	1793
MSTRG.12375.2	noncoding	-0.024576	936	1290	1574
MSTRG.12375.3	noncoding	-0.0434176	405	816	1090
MSTRG.12413.1	noncoding	-0.0712704	588	1167	1445
MSTRG.12432.1	noncoding	-0.0241664	0	177	334
MSTRG.12483.1	noncoding	-0.0610304	6	420	829
MSTRG.12495.4	coding	0.077	2541	2754	4254
MSTRG.12495.1	coding	0.077	2421	2634	4219
MSTRG.12495.3	coding	0.216	564	1437	4705
MSTRG.12495.2	noncoding	-0.016384	0	111	1024
MSTRG.12495.7	noncoding	-0.0086016	0	381	2124
MSTRG.12495.6	noncoding	-0.016384	0	111	2246
MSTRG.12495.5	noncoding	-0.016384	0	111	2353
MSTRG.12495.8	noncoding	-0.0282624	606	687	1846
MSTRG.12495.9	coding	0.216	612	1485	2659
MSTRG.12495.11	noncoding	-0.01024	165	312	614
MSTRG.12495.10	coding	0.168	612	1134	2640
MSTRG.12495.12	noncoding	-0.0155648	531	636	1060
MSTRG.12495.13	noncoding	-0.0180224	1410	1596	2814
MSTRG.12495.14	noncoding	-0.01024	1053	1170	1448
MSTRG.12541.1	noncoding	-0.028672	54	81	312
MSTRG.12566.1	noncoding	-0.1081344	1947	2229	2395
MSTRG.12573.1	noncoding	-0.012288	681	1254	2053
MSTRG.12600.1	noncoding	-0.0507904	0	666	1425
MSTRG.12600.2	noncoding	-0.004096	228	459	721
MSTRG.12592.1	noncoding	-0.0094208	12	36	1169
MSTRG.12584.1	noncoding	-0.008192	141	147	302
MSTRG.12650.1	noncoding	-0.018432	210	531	1976
MSTRG.12672.1	noncoding	-0.094208	0	270	432
MSTRG.12674.1	noncoding	-0.0237568	0	153	316
MSTRG.12680.1	noncoding	-0.0008192	0	132	641
MSTRG.12688.1	noncoding	-0.004096	75	78	472
MSTRG.12813.1	noncoding	-0.0032768	2133	2331	5986
MSTRG.12814.1	noncoding	-0.049152	1536	1623	2126
MSTRG.12823.1	noncoding	-0.016384	18	60	2712
MSTRG.12823.2	noncoding	-0.0483328	222	225	572
MSTRG.12823.3	noncoding	-0.2359296	396	408	743
MSTRG.12840.1	noncoding	-0.086016	408	429	582
MSTRG.12862.1	noncoding	-0.1110016	630	1086	1241
MSTRG.12888.1	noncoding	-0.0278528	0	135	2269
MSTRG.12918.1	noncoding	-0.0004096	0	0	451
MSTRG.13088.1	noncoding	-0.016384	0	63	305
MSTRG.13106.1	noncoding	-0.0294912	0	162	423
MSTRG.13187.1	noncoding	-0.114688	12	63	223
MSTRG.13187.2	noncoding	-0.0094208	123	252	441
MSTRG.13352.1	noncoding	-0.0118784	39	216	1835
MSTRG.13352.2	coding	0.11	2079	2262	2678
MSTRG.13352.3	noncoding	-0.0188416	567	756	2376
MSTRG.13367.1	noncoding	-0.0065536	390	645	1558
MSTRG.13367.2	noncoding	-0.0319488	81	321	2337
MSTRG.13411.1	noncoding	-0.012288	33	165	822
MSTRG.13437.1	coding	0.122	912	1551	1707
MSTRG.13437.2	noncoding	-0.0749568	195	390	811
MSTRG.13439.1	noncoding	-0.0004096	0	0	358
MSTRG.13442.1	noncoding	-0.032768	1158	1254	1418
MSTRG.13442.2	noncoding	-0.016384	792	819	1017
MSTRG.13465.1	noncoding	-0.0479232	0	45	290
MSTRG.13518.1	noncoding	-0.043008	165	327	481
MSTRG.13518.2	noncoding	-0.116736	0	198	352
MSTRG.13529.1	noncoding	-0.055296	1113	1782	1938
MSTRG.13533.1	noncoding	-0.1441792	0	114	418
MSTRG.13567.1	noncoding	-0.012288	330	432	586
MSTRG.13568.1	noncoding	-0.0610304	1227	1455	1940
MSTRG.13548.1	noncoding	-0.053248	201	246	399
MSTRG.13638.1	noncoding	-0.086016	0	75	230
MSTRG.13651.1	noncoding	-0.02048	0	18	369
MSTRG.13655.1	noncoding	-0.090112	126	183	337
MSTRG.13677.1	noncoding	-0.0679936	156	447	604
MSTRG.13704.1	noncoding	-0.02048	0	84	239
MSTRG.13710.1	coding	0.183	0	165	422
MSTRG.13694.1	coding	0.147	51	792	946
MSTRG.13723.1	noncoding	-0.0221184	0	159	320
MSTRG.13770.1	noncoding	-0.0458752	0	3	358
MSTRG.13881.1	noncoding	-0.049152	1506	1620	2045
MSTRG.13882.1	noncoding	-0.0118784	3486	3582	10235
MSTRG.13882.2	noncoding	-0.0393216	6342	6501	6997
MSTRG.13960.2	noncoding	-0.0192512	84	195	388
MSTRG.13965.1	noncoding	-0.0004096	0	57	213
MSTRG.13974.1	noncoding	-0.032768	246	297	658
MSTRG.13979.1	noncoding	-0.0749568	123	132	357
MSTRG.13979.2	noncoding	-0.0004096	0	0	236
MSTRG.14077.2	noncoding	-0.0335872	0	117	730
MSTRG.14077.1	coding	0.033	309	684	2565
MSTRG.14077.4	noncoding	-0.0770048	0	237	1718
MSTRG.14077.3	noncoding	-0.0466944	0	159	786
MSTRG.14077.5	noncoding	-0.0843776	0	180	583
MSTRG.14078.1	noncoding	-0.0004096	4110	4206	5510
MSTRG.14070.1	coding	0.117	888	1335	1508
MSTRG.14101.1	noncoding	-0.0106496	21	111	265
MSTRG.14118.2	noncoding	-0.217088	144	198	354
MSTRG.14118.1	noncoding	-0.217088	138	192	349
MSTRG.14149.1	noncoding	-0.016384	3	117	273
MSTRG.14160.1	noncoding	-0.0004096	0	0	267
MSTRG.14191.1	noncoding	-0.032768	54	108	723
MSTRG.14199.2	noncoding	-0.02048	2925	3036	4167
MSTRG.14181.2	noncoding	-0.024576	60	129	296
MSTRG.14250.1	noncoding	-0.188416	0	18	325
MSTRG.14278.1	noncoding	-0.073728	0	57	607
MSTRG.14280.1	noncoding	-0.079872	0	213	369
MSTRG.14353.3	noncoding	-0.0425984	2751	3171	3326
MSTRG.14353.2	noncoding	-0.0647168	75	711	3380
MSTRG.14353.1	noncoding	-0.0733184	0	732	2356
MSTRG.14353.4	noncoding	-0.0577536	0	594	2183
MSTRG.14355.1	coding	0.103	78	360	1419
MSTRG.14352.1	noncoding	-0.0004096	0	0	269
MSTRG.14365.1	noncoding	-0.0004096	51	168	1988
MSTRG.14405.1	noncoding	-0.0004096	0	0	244
MSTRG.14503.1	noncoding	-0.1335296	0	135	399
MSTRG.14514.1	noncoding	-0.0147456	1380	1542	1975
MSTRG.14514.2	noncoding	-0.0323584	1755	1944	2377
MSTRG.14514.3	noncoding	-0.0557056	474	669	1478
MSTRG.14514.5	noncoding	-0.06144	1461	1677	2047
MSTRG.14514.4	noncoding	-0.0557056	618	813	1888
MSTRG.14514.6	noncoding	-0.004096	885	1014	1382
MSTRG.14514.7	noncoding	-0.0323584	1032	1221	1583
MSTRG.14547.1	noncoding	-0.0004096	0	0	277
MSTRG.14589.1	noncoding	-0.0004096	0	0	270
MSTRG.14628.1	noncoding	-0.004096	105	213	395
MSTRG.14629.1	noncoding	-0.032768	438	462	1403
MSTRG.14623.1	noncoding	-0.0954368	0	255	1460
MSTRG.14623.2	noncoding	-0.0892928	0	246	2405
MSTRG.14674.1	noncoding	-0.0323584	441	666	1012
MSTRG.14676.1	noncoding	-0.0831488	0	594	1118
MSTRG.14676.2	noncoding	-0.0004096	0	0	610
MSTRG.14718.1	noncoding	-0.036864	0	21	334
MSTRG.14721.1	noncoding	-0.049152	36	48	520
MSTRG.14757.1	noncoding	-0.053248	192	285	743
MSTRG.14771.3	noncoding	-0.026624	120	177	4603
MSTRG.14797.1	noncoding	-0.0966656	0	54	208
MSTRG.14816.1	noncoding	-0.0004096	0	0	355
MSTRG.14816.2	noncoding	-0.0004096	0	0	415
MSTRG.14817.1	noncoding	-0.0004096	0	0	316
MSTRG.14876.1	noncoding	-0.053248	768	771	985
MSTRG.14955.1	noncoding	-0.02048	78	93	295
MSTRG.14973.1	noncoding	-0.0004096	0	0	293
MSTRG.15006.2	noncoding	-0.0544768	225	453	741
MSTRG.15006.1	noncoding	-0.0233472	0	6	682
MSTRG.15006.3	noncoding	-0.04096	558	633	1284
MSTRG.15006.5	noncoding	-0.0004096	582	735	3211
MSTRG.15006.4	noncoding	-0.0004096	1785	1938	4605
MSTRG.15006.6	noncoding	-0.0004096	582	735	3117
MSTRG.15006.7	noncoding	-0.0507904	0	123	568
MSTRG.15011.1	noncoding	-0.1011712	54	96	373
MSTRG.15025.1	noncoding	-0.0004096	0	0	321
MSTRG.15083.1	noncoding	-0.0335872	417	561	811
MSTRG.15159.11	noncoding	-0.04096	792	870	1065
MSTRG.15175.1	noncoding	-0.012288	0	63	291
MSTRG.15197.1	noncoding	-0.0425984	921	987	4022
MSTRG.15275.1	noncoding	-0.008192	3294	3390	6499
MSTRG.15275.2	noncoding	-0.0069632	147	276	1613
MSTRG.15348.1	noncoding	-0.0086016	768	918	2236
MSTRG.15376.1	noncoding	-0.0458752	1953	2142	2296
MSTRG.15376.2	noncoding	-0.0610304	342	600	757
MSTRG.15376.3	noncoding	-0.0794624	1776	2040	2196
MSTRG.15376.4	noncoding	-0.0192512	306	411	1918
MSTRG.15376.5	noncoding	-0.086016	210	237	415
MSTRG.15376.6	noncoding	-0.1282048	138	159	1000
MSTRG.15376.7	noncoding	-0.08192	54	66	1051
MSTRG.15376.8	noncoding	-0.08192	54	66	1060
MSTRG.15376.9	noncoding	-0.0192512	309	414	1706
MSTRG.15376.10	noncoding	-0.0192512	813	918	2269
MSTRG.15376.11	noncoding	-0.0192512	231	336	1570
MSTRG.15406.1	noncoding	-0.0069632	183	363	519
MSTRG.15467.1	noncoding	-0.118784	186	270	1097
MSTRG.15512.1	noncoding	-0.024576	66	201	455
MSTRG.15554.1	noncoding	-0.053248	222	288	468
MSTRG.15556.1	noncoding	-0.02048	501	600	985
MSTRG.15604.1	noncoding	-0.1114112	0	180	419
MSTRG.15620.1	noncoding	-0.012288	0	96	469
MSTRG.15620.2	noncoding	-0.0188416	0	150	306
MSTRG.15623.1	noncoding	-0.0004096	0	0	238
MSTRG.15686.1	noncoding	-0.0090112	48	150	1286
MSTRG.15721.1	noncoding	-0.0004096	0	0	305
MSTRG.15738.1	noncoding	-0.0004096	0	132	289
MSTRG.15775.1	coding	0.088	1539	1752	2094
MSTRG.15839.1	noncoding	-0.0004096	0	0	276
MSTRG.15841.1	noncoding	-0.004096	78	135	595
MSTRG.15956.1	noncoding	-0.06144	6	120	276
MSTRG.16007.1	noncoding	-0.0045056	309	360	692
MSTRG.16007.2	noncoding	-0.1163264	0	60	473
MSTRG.16006.1	noncoding	-0.16384	216	255	1655
MSTRG.16075.1	noncoding	-0.024576	12	171	1050
MSTRG.16072.12	noncoding	-0.0667648	0	30	264
MSTRG.16083.1	noncoding	-0.032768	0	57	256
MSTRG.16104.3	noncoding	-0.1060864	0	123	768
MSTRG.16132.1	noncoding	-0.0536576	0	66	221
MSTRG.16158.1	noncoding	-0.0004096	0	0	1258
MSTRG.16182.1	noncoding	-0.0180224	321	366	948
MSTRG.16194.1	noncoding	-0.1052672	0	228	413
MSTRG.16297.1	noncoding	-0.0212992	0	165	2124
MSTRG.16342.1	coding	0.088	75	228	405
MSTRG.16342.2	noncoding	-0.131072	108	120	276
MSTRG.16350.1	noncoding	-0.0004096	270	399	710
MSTRG.16368.1	noncoding	-0.0004096	0	0	247
MSTRG.16406.1	noncoding	-0.045056	396	426	948
MSTRG.16406.2	noncoding	-0.032768	0	27	694
MSTRG.16406.3	noncoding	-0.0004096	321	369	738
MSTRG.16406.4	noncoding	-0.008192	1299	1374	2002
MSTRG.16407.1	coding	0.054	2031	2472	2625
MSTRG.16408.1	noncoding	-0.12288	825	840	2789
MSTRG.16408.2	noncoding	-0.053248	174	195	1200
MSTRG.16421.1	noncoding	-0.032768	66	105	505
MSTRG.16443.1	noncoding	-0.012288	30	132	486
MSTRG.16451.1	noncoding	-0.0466944	87	117	272
MSTRG.16538.4	coding	0.128	927	2430	7388
MSTRG.16538.2	coding	0.092	0	2313	7271
MSTRG.16538.3	coding	0.128	885	2388	4688
MSTRG.16538.5	coding	0.128	855	1851	5229
MSTRG.16538.6	coding	0.128	849	2352	4654
MSTRG.16560.1	noncoding	-0.0638976	3294	3702	4225
MSTRG.16560.2	noncoding	-0.0098304	0	117	332
MSTRG.16561.1	noncoding	-0.016384	204	336	1076
MSTRG.16555.1	noncoding	-0.0794624	69	75	302
MSTRG.16637.2	noncoding	-0.1069056	96	105	260
MSTRG.16680.1	noncoding	-0.0499712	3	177	334
MSTRG.16683.1	noncoding	-0.0004096	0	0	836
MSTRG.16683.2	noncoding	-0.217088	780	786	943
MSTRG.16683.3	noncoding	-0.0004096	0	0	575
MSTRG.16698.1	noncoding	-0.0352256	240	435	590
MSTRG.16693.1	noncoding	-0.124928	0	150	340
MSTRG.16704.1	noncoding	-0.045056	6	12	206
MSTRG.16754.2	noncoding	-0.0651264	2274	2511	6566
MSTRG.16754.1	noncoding	-0.094208	7704	8046	8850
MSTRG.16759.1	noncoding	-0.12288	222	243	696
MSTRG.16759.2	noncoding	-0.12288	162	183	437
MSTRG.16829.1	noncoding	-0.008192	1107	1335	1502
MSTRG.16844.5	noncoding	-0.0176128	456	573	2106
MSTRG.16846.1	noncoding	-0.0663552	0	27	362
MSTRG.16870.1	noncoding	-0.0155648	2133	2205	4657
MSTRG.16876.12	noncoding	-0.385024	33	48	1583
MSTRG.16883.1	noncoding	-0.0004096	0	0	292
MSTRG.16884.1	noncoding	-0.0221184	423	603	808
MSTRG.16923.1	noncoding	-0.0311296	15	174	344
MSTRG.16952.1	noncoding	-0.1236992	0	105	359
MSTRG.16959.1	noncoding	-0.032768	60	93	550
MSTRG.16959.2	noncoding	-0.0151552	39	429	1197
MSTRG.16959.3	noncoding	-0.0356352	171	279	646
MSTRG.17051.1	noncoding	-0.055296	1335	2640	3160
MSTRG.17054.1	noncoding	-0.0290816	198	285	603
MSTRG.17076.1	noncoding	-0.1015808	651	1752	3449
MSTRG.17067.1	noncoding	-0.024576	24	117	477
MSTRG.17068.1	coding	0.117	390	639	1428
MSTRG.17104.1	noncoding	-0.024576	75	174	528
MSTRG.17127.1	noncoding	-0.0475136	315	489	646
MSTRG.17127.2	noncoding	-0.0016384	255	345	501
MSTRG.17127.3	noncoding	-0.0479232	0	213	369
MSTRG.17129.1	noncoding	-0.024576	93	384	540
MSTRG.17179.2	noncoding	-0.0290816	2331	2484	4676
MSTRG.17195.1	noncoding	-0.0372736	441	819	9236
MSTRG.17219.1	noncoding	-0.057344	9	108	272
MSTRG.17338.1	coding	0.096	1272	2085	3003
MSTRG.17347.1	noncoding	-0.1015808	0	18	296
MSTRG.17361.1	noncoding	-0.0479232	96	288	442
MSTRG.17400.1	noncoding	-0.077824	12	78	304
MSTRG.17420.1	noncoding	-0.167936	825	846	1001
MSTRG.17420.2	noncoding	-0.01024	618	729	1237
MSTRG.17409.1	noncoding	-0.090112	57	81	237
MSTRG.17435.2	noncoding	-0.0004096	0	0	280
MSTRG.17463.1	noncoding	-0.0004096	0	0	228
MSTRG.17500.1	noncoding	-0.053248	78	156	309
MSTRG.17521.1	noncoding	-0.0745472	12564	12909	14397
MSTRG.17521.2	noncoding	-0.0344064	186	582	995
MSTRG.17521.3	noncoding	-0.0196608	435	504	1220
MSTRG.17645.1	noncoding	-0.0049152	318	519	2762
MSTRG.17645.3	noncoding	-0.077824	186	234	948
MSTRG.17645.4	noncoding	-0.047104	2220	2424	3363
MSTRG.17645.6	noncoding	-0.0151552	693	843	1221
MSTRG.17645.7	noncoding	-0.0004096	402	483	1525
MSTRG.17645.5	noncoding	-0.0192512	3330	3468	3845
MSTRG.17645.8	noncoding	-0.0188416	1359	1521	4217
MSTRG.17645.9	noncoding	-0.0229376	345	486	859
MSTRG.17645.11	noncoding	-0.0704512	21	360	1254
MSTRG.17645.10	noncoding	-0.0294912	1866	2007	2160
MSTRG.17645.12	noncoding	-0.0110592	486	639	795
MSTRG.17645.13	noncoding	-0.04096	105	237	2156
MSTRG.17645.14	noncoding	-0.0004096	639	720	2338
MSTRG.17647.2	noncoding	-0.0176128	120	270	3362
MSTRG.17647.1	noncoding	-0.0151552	150	294	3351
MSTRG.17648.1	noncoding	-0.0004096	75	75	229
MSTRG.17649.1	noncoding	-0.053248	330	339	494
MSTRG.17645.15	noncoding	-0.0004096	3213	3318	3601
MSTRG.17714.1	coding	0.135	201	486	640
MSTRG.17770.1	noncoding	-0.1024	216	258	413
MSTRG.17794.1	noncoding	-0.04096	264	642	843
MSTRG.17805.1	noncoding	-0.0667648	0	282	906
MSTRG.17807.1	noncoding	-0.08192	633	702	855
MSTRG.17807.2	noncoding	-0.0004096	420	564	761
MSTRG.17816.1	noncoding	-0.0581632	69	135	319
MSTRG.17819.1	noncoding	-0.0004096	21	33	284
MSTRG.17919.1	noncoding	-0.0294912	39	225	730
MSTRG.17978.1	noncoding	-0.026624	0	129	932
MSTRG.18016.1	noncoding	-0.024576	1278	1365	3263
MSTRG.18057.1	noncoding	-0.0290816	447	561	1081
MSTRG.18057.2	noncoding	-0.069632	0	186	341
MSTRG.18049.1	noncoding	-0.151552	408	450	606
MSTRG.18049.2	noncoding	-0.0278528	0	114	433
MSTRG.18147.1	noncoding	-0.1024	603	699	854
MSTRG.18157.1	noncoding	-0.024576	27	102	283
MSTRG.18199.1	noncoding	-0.098304	0	174	329
MSTRG.18253.7	noncoding	-0.0077824	933	1125	1429
MSTRG.18253.8	noncoding	-0.16384	1587	1608	1778
MSTRG.18290.1	noncoding	-0.004096	0	123	571
MSTRG.18290.2	noncoding	-0.0176128	180	339	1235
MSTRG.18290.3	noncoding	-0.110592	1665	1707	2645
MSTRG.18290.4	noncoding	-0.049152	42	159	339
MSTRG.18353.1	noncoding	-0.0004096	0	0	244
MSTRG.18415.1	noncoding	-0.0606208	0	180	653
MSTRG.18415.2	noncoding	-0.0278528	0	96	549
MSTRG.18414.1	noncoding	-0.0569344	0	12	252
MSTRG.18432.2	noncoding	-0.0282624	741	861	1575
MSTRG.18432.3	noncoding	-0.0188416	252	408	563
MSTRG.18450.1	noncoding	-0.0663552	0	69	309
MSTRG.18496.1	noncoding	-0.0421888	171	396	553
MSTRG.18496.2	noncoding	-0.049152	444	636	792
MSTRG.18517.1	noncoding	-0.094208	18	81	312
MSTRG.18532.5	coding	0.076	273	540	3351
MSTRG.18546.1	noncoding	-0.0823296	54	324	1951
MSTRG.18548.2	noncoding	-0.0622592	1017	1203	1357
MSTRG.18548.1	coding	0.087	0	183	826
MSTRG.18565.1	noncoding	-0.0057344	24	99	764
MSTRG.18569.1	noncoding	-0.032768	99	195	379
MSTRG.18570.1	noncoding	-0.0004096	0	0	234
MSTRG.18617.1	noncoding	-0.038912	216	312	1029
MSTRG.18642.1	noncoding	-0.0372736	324	825	980
MSTRG.18687.1	noncoding	-0.0118784	141	327	1810
MSTRG.18682.1	noncoding	-0.159744	0	33	297
MSTRG.18698.1	noncoding	-0.0606208	1704	2427	2581
MSTRG.18698.2	noncoding	-0.0577536	0	87	2126
MSTRG.18698.3	noncoding	-0.0004096	0	0	1670
MSTRG.18732.1	noncoding	-0.1200128	0	78	231
MSTRG.18749.1	noncoding	-0.0258048	1728	1899	3775
MSTRG.18749.2	noncoding	-0.0606208	0	87	726
MSTRG.18765.1	noncoding	-0.0004096	0	0	295
MSTRG.18768.1	noncoding	-0.0131072	18	117	273
MSTRG.18842.1	noncoding	-0.024576	948	1044	2477
MSTRG.18842.2	noncoding	-0.004096	195	207	905
MSTRG.18842.3	noncoding	-0.004096	180	192	841
MSTRG.18842.5	noncoding	-0.0004096	0	0	499
MSTRG.18842.4	noncoding	-0.0004096	0	0	422
MSTRG.18843.1	noncoding	-0.016384	549	657	1351
MSTRG.18843.2	noncoding	-0.008192	1677	1764	3149
MSTRG.18822.1	noncoding	-0.0004096	0	0	210
MSTRG.18892.1	noncoding	-0.0667648	201	528	682
MSTRG.18926.1	noncoding	-0.004096	744	882	1315
MSTRG.18926.2	noncoding	-0.065536	237	318	594
MSTRG.18912.1	noncoding	-0.098304	84	132	386
MSTRG.18912.2	noncoding	-0.0028672	102	114	269
MSTRG.18969.2	noncoding	-0.0909312	0	360	1933
MSTRG.18969.3	noncoding	-0.1122304	30	255	1828
MSTRG.18980.1	noncoding	-0.1097728	0	198	372
MSTRG.19168.1	noncoding	-0.036864	90	162	773
MSTRG.19168.2	noncoding	-0.094208	669	711	1235
MSTRG.19207.1	noncoding	-0.0442368	90	108	308
MSTRG.19274.1	noncoding	-0.0196608	366	525	681
MSTRG.19274.2	noncoding	-0.0004096	87	87	297
MSTRG.19277.1	noncoding	-0.018432	54	159	316
MSTRG.19278.3	noncoding	-0.016384	363	471	795
MSTRG.19278.2	noncoding	-0.016384	297	405	729
MSTRG.19278.1	noncoding	-0.131072	1104	1170	1324
MSTRG.19278.4	noncoding	-0.016384	585	693	1012
MSTRG.19278.5	noncoding	-0.024576	1455	1503	1701
MSTRG.19278.6	noncoding	-0.012288	0	15	833
MSTRG.19279.1	noncoding	-0.012288	573	654	1644
MSTRG.19278.7	coding	0.135	249	534	985
MSTRG.19278.8	noncoding	-0.0086016	189	393	870
MSTRG.19382.1	noncoding	-0.008192	2448	2541	4698
MSTRG.19382.2	noncoding	-0.008192	1131	1224	3136
MSTRG.19382.3	noncoding	-0.008192	699	792	2633
MSTRG.19412.1	noncoding	-0.0176128	0	153	310
MSTRG.19415.1	noncoding	-0.04096	12	117	432
MSTRG.19407.1	noncoding	-0.086016	39	117	415
MSTRG.19430.1	noncoding	-0.118784	0	81	255
MSTRG.19502.1	noncoding	-0.1253376	0	57	1718
MSTRG.19537.1	noncoding	-0.086016	165	237	394
MSTRG.19547.1	noncoding	-0.114688	267	354	510
MSTRG.19608.1	noncoding	-0.079872	2283	2745	3366
MSTRG.19621.1	noncoding	-0.0397312	111	285	439
MSTRG.19622.1	noncoding	-0.0049152	753	882	1039
MSTRG.19622.2	noncoding	-0.167936	207	222	378
MSTRG.19620.8	coding	0.069	1749	2739	4074
MSTRG.19620.9	noncoding	-0.0434176	1569	1683	3278
MSTRG.19561.1	noncoding	-0.0135168	84	261	427
MSTRG.19571.1	noncoding	-0.0507904	195	726	941
MSTRG.19571.2	noncoding	-0.0004096	0	0	201
MSTRG.19580.1	noncoding	-0.016384	12	54	400
MSTRG.19590.1	noncoding	-0.106496	36	75	319
MSTRG.19596.1	noncoding	-0.0425984	0	72	228
MSTRG.19598.1	noncoding	-0.139264	87	90	433
MSTRG.19636.1	noncoding	-0.049152	54	162	1262
MSTRG.19650.1	noncoding	-0.032768	579	705	1059
MSTRG.19661.1	noncoding	-0.0372736	573	1008	1162
MSTRG.19673.1	noncoding	-0.0684032	396	399	559
MSTRG.19683.1	noncoding	-0.0294912	594	756	1196
MSTRG.19702.1	noncoding	-0.208896	18	54	211
MSTRG.19706.4	noncoding	-0.0315392	1158	1689	3518
MSTRG.19706.6	noncoding	-0.0315392	1230	1761	4709
MSTRG.19708.1	noncoding	-0.028672	798	915	2675
MSTRG.19708.2	noncoding	-0.0344064	120	627	1523
MSTRG.19715.2	noncoding	-0.0073728	1281	1530	2451
MSTRG.19738.1	noncoding	-0.0303104	162	723	882
MSTRG.19739.1	noncoding	-0.2240512	0	81	237
MSTRG.19762.1	noncoding	-0.045056	4578	4818	4973
MSTRG.19762.2	noncoding	-0.0270336	1332	1614	1769
MSTRG.19762.3	noncoding	-0.036864	906	1095	1249
MSTRG.19761.1	noncoding	-0.012288	63	81	276
MSTRG.19820.1	noncoding	-0.0376832	1581	1875	2030
MSTRG.19851.1	noncoding	-0.0217088	174	246	422
MSTRG.19838.1	noncoding	-0.0647168	462	744	899
MSTRG.19838.2	noncoding	-0.0495616	183	627	781
MSTRG.19842.1	noncoding	-0.0110592	528	915	1209
MSTRG.19842.2	noncoding	-0.0749568	0	138	1196
MSTRG.19842.3	noncoding	-0.0106496	792	1095	1252
MSTRG.19910.1	noncoding	-0.0761856	144	510	917
MSTRG.19910.2	noncoding	-0.02048	138	309	464
MSTRG.19911.1	noncoding	-0.012288	1194	1332	1511
MSTRG.19931.1	noncoding	-0.098304	72	123	277
MSTRG.20002.1	noncoding	-0.0253952	3	123	288
MSTRG.20013.1	noncoding	-0.0630784	0	306	802
MSTRG.20013.2	noncoding	-0.0544768	0	276	431
MSTRG.20019.1	noncoding	-0.1736704	291	300	591
MSTRG.20043.2	noncoding	-0.0294912	522	675	829
MSTRG.20050.1	noncoding	-0.0032768	24	84	280
MSTRG.20141.1	noncoding	-0.036864	42	156	480
MSTRG.20195.1	noncoding	-0.0884736	3120	3375	3813
MSTRG.20195.2	coding	0.192	0	615	2645
MSTRG.20196.1	noncoding	-0.0577536	0	324	930
MSTRG.20194.11	noncoding	-0.036864	0	195	581
MSTRG.20206.1	noncoding	-0.0516096	0	102	327
MSTRG.20245.1	noncoding	-0.0569344	0	429	611
MSTRG.20245.2	noncoding	-0.0413696	0	267	420
MSTRG.20290.1	noncoding	-0.0581632	597	1032	1189
MSTRG.20296.1	noncoding	-0.0499712	972	1191	5403
MSTRG.20304.1	noncoding	-0.0004096	0	0	249
MSTRG.20323.1	noncoding	-0.0004096	471	903	1056
MSTRG.20326.1	noncoding	-0.0487424	0	288	589
MSTRG.20336.1	noncoding	-0.0462848	0	126	2607
MSTRG.20336.2	noncoding	-0.04096	21	132	1073
MSTRG.20354.1	noncoding	-0.02048	951	1689	2442
MSTRG.20365.2	noncoding	-0.0262144	1158	2661	4300
MSTRG.20366.1	noncoding	-0.0610304	309	543	749
MSTRG.20367.2	noncoding	-0.1036288	0	297	452
MSTRG.20368.2	noncoding	-0.0208896	0	4449	5185
MSTRG.20394.1	noncoding	-0.016384	0	84	239
MSTRG.20395.1	noncoding	-0.0319488	2676	2904	3516
MSTRG.20411.1	noncoding	-0.0970752	0	489	974
MSTRG.20425.1	noncoding	-0.0344064	0	468	827
MSTRG.20425.2	noncoding	-0.0466944	3210	3501	3655
MSTRG.20425.3	noncoding	-0.038912	1218	1797	1951
MSTRG.20446.1	noncoding	-0.0622592	6	246	4251
MSTRG.20446.3	noncoding	-0.0352256	39	297	3724
MSTRG.20446.2	noncoding	-0.0151552	1233	1839	3678
MSTRG.20446.4	noncoding	-0.0151552	1233	1839	3649
MSTRG.20446.5	noncoding	-0.0151552	789	1395	2171
MSTRG.20452.1	noncoding	-0.016384	0	24	263
MSTRG.20475.1	noncoding	-0.0004096	0	0	343
MSTRG.20490.3	noncoding	-0.0856064	1245	1953	2185
MSTRG.20490.2	noncoding	-0.0753664	1146	1674	1829
MSTRG.20490.4	noncoding	-0.073728	1146	1671	1826
MSTRG.20490.1	noncoding	-0.086016	1245	1956	2188
MSTRG.20490.5	noncoding	-0.0344064	81	1560	1714
MSTRG.20532.1	noncoding	-0.0241664	1674	1980	2691
MSTRG.20580.1	noncoding	-0.0413696	126	306	543
MSTRG.20662.1	noncoding	-0.0434176	0	63	682
MSTRG.20633.1	noncoding	-0.04096	90	123	328
MSTRG.20683.1	noncoding	-0.0196608	729	903	3622
MSTRG.20696.1	noncoding	-0.0106496	162	285	439
MSTRG.20696.2	noncoding	-0.01024	411	597	752
MSTRG.20692.1	noncoding	-0.028672	0	21	241
MSTRG.20733.1	noncoding	-0.0172032	264	387	743
MSTRG.20733.2	noncoding	-0.0004096	948	1077	1316
MSTRG.20746.1	noncoding	-0.0004096	0	0	230
MSTRG.20778.1	coding	0.001	2076	2196	2749
MSTRG.20778.2	coding	0.041	978	1746	4525
MSTRG.20778.3	coding	0.001	2064	2184	2711
MSTRG.20778.4	coding	0.001	2049	2169	2657
MSTRG.20778.5	noncoding	-0.22528	285	330	485
MSTRG.20778.6	coding	0.086	1980	2511	3360
MSTRG.20778.7	coding	0.074	156	627	781
MSTRG.20778.8	coding	0.041	1167	1935	2845
MSTRG.20813.1	noncoding	-0.026624	0	72	228
MSTRG.20791.1	coding	0.094	642	1254	1474
MSTRG.20791.2	noncoding	-0.0004096	0	0	235
MSTRG.20822.1	noncoding	-0.0032768	75	81	234
MSTRG.20875.1	noncoding	-0.045056	492	600	1087
MSTRG.20892.1	noncoding	-0.0090112	3972	4104	4501
MSTRG.20892.2	noncoding	-0.0090112	2766	2898	3214
MSTRG.20892.3	noncoding	-0.03072	2589	2793	2949
MSTRG.20892.4	noncoding	-0.055296	198	402	558
MSTRG.20892.5	noncoding	-0.1019904	0	72	281
MSTRG.20896.1	noncoding	-0.065536	363	441	703
MSTRG.20920.1	noncoding	-0.049152	6	84	295
MSTRG.20946.2	noncoding	-0.0761856	2340	2544	5844
MSTRG.20946.3	noncoding	-0.0761856	1188	1392	2879
MSTRG.20953.1	coding	0.06	1335	1542	2634
MSTRG.21001.1	noncoding	-0.0356352	456	675	981
MSTRG.21001.2	noncoding	-0.1581056	0	129	294
MSTRG.21021.1	noncoding	-0.0581632	171	612	1629
MSTRG.21055.2	noncoding	-0.0393216	456	672	2522
MSTRG.21059.1	noncoding	-0.0380928	0	48	203
MSTRG.21077.1	noncoding	-0.077824	198	210	394
MSTRG.21128.1	noncoding	-0.0004096	0	0	247
MSTRG.21136.1	noncoding	-0.008192	363	456	1304
MSTRG.21136.2	noncoding	-0.1224704	0	201	1041
MSTRG.21139.1	noncoding	-0.0294912	3504	3993	6871
MSTRG.21203.1	noncoding	-0.139264	1218	1299	1840
MSTRG.21189.1	noncoding	-0.028672	87	90	258
MSTRG.21263.1	noncoding	-0.0806912	471	921	2217
MSTRG.21263.2	noncoding	-0.090112	636	714	1120
MSTRG.21263.3	noncoding	-0.090112	429	507	878
MSTRG.21263.4	noncoding	-0.036864	177	207	902
MSTRG.21358.1	noncoding	-0.0049152	288	447	1252
MSTRG.21491.1	noncoding	-0.0086016	147	291	447
MSTRG.21534.1	noncoding	-0.1241088	0	171	325
MSTRG.21556.1	noncoding	-0.16384	69	87	244
MSTRG.21645.1	noncoding	-0.0004096	0	0	359
MSTRG.21661.1	noncoding	-0.016384	0	96	250
MSTRG.21665.1	noncoding	-0.012288	360	435	1297
MSTRG.21665.2	noncoding	-0.086016	585	603	959
MSTRG.21665.3	noncoding	-0.024576	201	612	1806
MSTRG.21665.4	noncoding	-0.012288	357	432	1377
MSTRG.21665.5	noncoding	-0.323584	546	570	725
MSTRG.21666.1	noncoding	-0.0151552	0	138	292
MSTRG.21704.1	noncoding	-0.024576	0	69	543
MSTRG.21704.2	noncoding	-0.086016	252	318	471
MSTRG.21733.1	noncoding	-0.059392	636	858	2902
MSTRG.21777.1	coding	0.044	1200	1353	1893
MSTRG.21775.3	noncoding	-0.0884736	447	825	1363
MSTRG.21830.1	noncoding	-0.0004096	0	0	235
MSTRG.21874.1	noncoding	-0.0376832	3	237	392
MSTRG.21875.1	noncoding	-0.0004096	0	0	396
MSTRG.21917.1	noncoding	-0.024576	0	132	413
MSTRG.21917.2	noncoding	-0.0004096	0	0	355
MSTRG.21954.1	noncoding	-0.110592	3	90	460
MSTRG.21954.2	noncoding	-0.0569344	0	105	275
MSTRG.21949.1	noncoding	-0.1101824	0	99	408
MSTRG.21986.1	noncoding	-0.1380352	0	39	328
MSTRG.21986.2	noncoding	-0.0004096	0	0	246
MSTRG.22027.1	noncoding	-0.0229376	0	36	891
MSTRG.22082.1	noncoding	-0.0069632	267	306	843
MSTRG.22100.1	noncoding	-0.094208	75	105	259
MSTRG.22107.7	noncoding	-0.008192	714	846	1131
MSTRG.22147.1	noncoding	-0.0012288	795	834	1030
MSTRG.22147.2	noncoding	-0.02048	174	255	468
MSTRG.22187.4	noncoding	-0.02048	528	585	827
MSTRG.22187.5	noncoding	-0.02048	438	495	693
MSTRG.22193.1	coding	0.107	81	306	496
MSTRG.22266.1	noncoding	-0.0172032	279	489	702
MSTRG.22266.2	noncoding	-0.0217088	255	438	723
MSTRG.22266.3	noncoding	-0.014336	348	555	2703
MSTRG.22266.4	noncoding	-0.014336	279	486	1270
MSTRG.22266.5	noncoding	-0.014336	270	477	1011
MSTRG.22220.1	noncoding	-0.065536	42	132	1524
MSTRG.22261.1	noncoding	-0.036864	42	117	344
MSTRG.22272.1	noncoding	-0.04096	1440	1728	2245
MSTRG.22274.1	noncoding	-0.098304	102	153	502
MSTRG.22338.1	noncoding	-0.016384	42	135	360
MSTRG.22314.1	noncoding	-0.0004096	0	0	298
MSTRG.22372.2	noncoding	-0.0192512	1449	1677	1887
MSTRG.22345.1	noncoding	-0.0004096	2733	3054	4122
MSTRG.22387.1	noncoding	-0.004096	162	192	672
MSTRG.22453.1	noncoding	-0.0004096	0	0	289
MSTRG.22422.1	noncoding	-0.0004096	0	0	324
MSTRG.22423.1	noncoding	-0.0004096	0	0	293
MSTRG.22487.1	noncoding	-0.032768	51	123	278
MSTRG.22491.1	noncoding	-0.0004096	0	0	526
MSTRG.22509.1	noncoding	-0.012288	432	549	1351
MSTRG.22532.1	noncoding	-0.016384	54	159	370
MSTRG.22635.1	noncoding	-0.045056	114	150	1254
MSTRG.22635.2	noncoding	-0.1163264	0	162	1345
MSTRG.22675.1	noncoding	-0.036864	0	105	629
MSTRG.22674.1	noncoding	-0.0507904	0	54	341
MSTRG.22761.1	coding	0.083	711	879	4574
MSTRG.22789.1	noncoding	-0.135168	0	45	258
MSTRG.22825.1	noncoding	-0.0196608	0	39	285
MSTRG.22827.1	noncoding	-0.0925696	72	78	256
MSTRG.22879.2	noncoding	-0.0262144	1470	1605	1817
MSTRG.22879.1	noncoding	-0.0262144	1911	2046	2259
MSTRG.22879.5	noncoding	-0.0262144	825	960	1161
MSTRG.22879.3	noncoding	-0.0032768	1143	1398	1695
MSTRG.22879.4	coding	0.064	1956	2091	2290
MSTRG.22879.6	noncoding	-0.0262144	2337	2472	2655
MSTRG.22879.7	noncoding	-0.0151552	0	69	223
MSTRG.22883.1	noncoding	-0.0004096	30	30	281
MSTRG.22944.1	noncoding	-0.004096	291	393	548
MSTRG.22934.2	noncoding	-0.053248	447	474	695
MSTRG.22932.1	noncoding	-0.008192	243	291	752
MSTRG.22932.2	noncoding	-0.0417792	1152	1398	4766
MSTRG.22952.1	noncoding	-0.0192512	78	378	1535
MSTRG.22952.2	coding	0.044	309	531	703
MSTRG.22952.3	noncoding	-0.0098304	234	417	573
MSTRG.22955.1	noncoding	-0.290816	0	24	229
MSTRG.22999.1	noncoding	-0.0016384	261	372	2075
MSTRG.22999.2	noncoding	-0.0561152	1599	1821	2046
MSTRG.22998.1	noncoding	-0.032768	117	249	499
MSTRG.23017.1	noncoding	-0.0114688	0	108	2423
MSTRG.23016.1	noncoding	-0.0004096	21	216	429
MSTRG.23067.1	noncoding	-0.0585728	0	252	536
MSTRG.23116.12	noncoding	-0.0774144	0	828	1096
MSTRG.23091.1	noncoding	-0.086016	153	372	526
MSTRG.23098.1	noncoding	-0.0774144	0	423	2992
MSTRG.23098.3	noncoding	-0.0536576	237	975	5638
MSTRG.23098.2	noncoding	-0.0536576	237	975	5954
MSTRG.23098.4	noncoding	-0.008192	228	363	640
MSTRG.23102.1	noncoding	-0.036864	240	567	720
MSTRG.23108.1	noncoding	-0.0548864	1071	1506	1661
MSTRG.23108.2	noncoding	-0.0876544	0	327	1043
MSTRG.23129.1	noncoding	-0.0856064	0	1239	2889
MSTRG.23129.2	noncoding	-0.0794624	0	660	1215
MSTRG.23119.1	noncoding	-0.094208	0	51	206
MSTRG.23119.2	noncoding	-0.04096	0	165	320
MSTRG.23143.1	noncoding	-0.1052672	0	198	354
MSTRG.23157.1	noncoding	-0.1421312	0	360	517
MSTRG.23158.1	noncoding	-0.0823296	0	294	2200
MSTRG.23171.1	coding	0.127	1269	2025	2562
MSTRG.23199.1	noncoding	-0.0909312	0	294	449
MSTRG.23228.1	noncoding	-0.0282624	249	435	591
MSTRG.23220.1	noncoding	-0.079872	345	750	1813
MSTRG.23416.1	noncoding	-0.1400832	0	66	2553
MSTRG.23468.1	noncoding	-0.0520192	108	411	566
MSTRG.23476.1	noncoding	-0.008192	111	195	351
MSTRG.23485.1	noncoding	-0.0679936	456	627	946
MSTRG.23485.2	noncoding	-0.0569344	24	627	899
MSTRG.23514.1	coding	0.033	804	1008	1363
MSTRG.23550.1	noncoding	-0.139264	12	63	323
MSTRG.23615.2	noncoding	-0.0425984	615	759	1139
MSTRG.23615.1	noncoding	-0.0004096	4437	4647	5234
MSTRG.23615.3	noncoding	-0.1478656	15	24	938
MSTRG.23617.1	noncoding	-0.18432	42	66	221
MSTRG.23673.2	noncoding	-0.0004096	0	0	236
MSTRG.23694.1	coding	0.045	1326	1509	2349
MSTRG.23721.1	noncoding	-0.0004096	0	0	450
MSTRG.23819.1	noncoding	-0.110592	831	861	1123
MSTRG.23860.1	coding	0.132	741	972	1137
MSTRG.23958.2	noncoding	-0.016384	1245	1365	2170
MSTRG.23992.1	noncoding	-0.028672	276	390	543
MSTRG.23984.1	noncoding	-0.172032	21	60	336
MSTRG.24001.1	noncoding	-0.0290816	78	333	489
MSTRG.24062.1	noncoding	-0.0004096	360	360	514
MSTRG.24062.2	noncoding	-0.0004096	0	0	333
MSTRG.24062.3	noncoding	-0.1028096	0	3	306
MSTRG.24090.2	noncoding	-0.038912	1341	1554	2797
MSTRG.24093.1	noncoding	-0.024576	297	366	520
MSTRG.24116.1	noncoding	-0.1933312	1251	2058	2621
MSTRG.24116.2	noncoding	-0.202752	252	1134	1448
MSTRG.24111.1	coding	0.059	675	1524	1848
MSTRG.24112.1	noncoding	-0.090112	120	159	368
MSTRG.24125.1	noncoding	-0.0057344	18	138	938
MSTRG.24169.1	noncoding	-0.024576	681	807	960
MSTRG.24235.1	noncoding	-0.0139264	0	156	784
MSTRG.24236.1	noncoding	-0.0700416	357	441	1093
MSTRG.24260.1	noncoding	-0.0077824	18	99	528
MSTRG.24260.2	noncoding	-0.0004096	0	0	416
MSTRG.24260.3	noncoding	-0.028672	99	195	669
MSTRG.24260.4	noncoding	-0.028672	69	165	634
MSTRG.24278.1	noncoding	-0.012288	120	132	287
MSTRG.24300.1	noncoding	-0.098304	441	489	894
MSTRG.24296.1	noncoding	-0.0008192	57	99	680
MSTRG.24331.1	noncoding	-0.0172032	66	168	503
MSTRG.24407.1	noncoding	-0.036864	0	144	353
MSTRG.24409.1	noncoding	-0.0454656	66	441	596
MSTRG.24373.1	noncoding	-0.024576	78	177	330
MSTRG.24393.1	noncoding	-0.0098304	30	189	345
MSTRG.24393.2	coding	0.167	147	384	549
MSTRG.24406.1	noncoding	-0.0004096	288	288	630
MSTRG.24451.1	noncoding	-0.0704512	0	54	234
MSTRG.24524.1	noncoding	-0.0049152	489	687	3775
MSTRG.24524.2	noncoding	-0.0049152	129	327	745
MSTRG.24524.3	noncoding	-0.0049152	234	432	849
MSTRG.24524.4	noncoding	-0.126976	573	588	1902
MSTRG.24572.1	noncoding	-0.0212992	1305	1530	1717
MSTRG.24572.2	noncoding	-0.057344	1080	1173	1329
MSTRG.24575.1	noncoding	-0.016384	51	186	1971
MSTRG.24575.2	noncoding	-0.118784	1731	1815	1970
MSTRG.24575.3	noncoding	-0.057344	171	258	1978
MSTRG.24559.2	noncoding	-0.0069632	837	1107	4142
MSTRG.24588.1	noncoding	-0.0155648	177	333	489
MSTRG.24633.1	noncoding	-0.0208896	6	48	937
MSTRG.24655.1	noncoding	-0.0004096	228	363	1940
MSTRG.24803.1	noncoding	-0.1093632	156	744	1507
MSTRG.24848.1	noncoding	-0.282624	387	405	761
MSTRG.24879.1	noncoding	-0.06144	0	69	222
MSTRG.24940.1	noncoding	-0.022528	1101	1482	1636
MSTRG.24998.1	noncoding	-0.0544768	0	72	290
MSTRG.25053.1	noncoding	-0.1589248	0	54	268
MSTRG.25120.1	noncoding	-0.0172032	1353	1563	1765
MSTRG.25120.2	noncoding	-0.114688	240	312	1592
MSTRG.25120.3	noncoding	-0.0016384	1407	1551	1930
MSTRG.25164.2	noncoding	-0.032768	0	81	236
MSTRG.25203.1	noncoding	-0.0692224	0	72	295
MSTRG.25230.1	noncoding	-0.118784	75	117	272
MSTRG.25240.2	noncoding	-0.045056	0	426	581
MSTRG.25265.1	noncoding	-0.0385024	21	828	1082
MSTRG.25305.1	noncoding	-0.0786432	0	129	285
MSTRG.25290.1	noncoding	-0.053248	96	183	3022
MSTRG.25356.1	noncoding	-0.0073728	0	93	582
MSTRG.25356.2	noncoding	-0.0925696	546	804	983
MSTRG.25356.3	noncoding	-0.1040384	285	537	776
MSTRG.25356.4	noncoding	-0.03072	327	468	623
MSTRG.25356.5	noncoding	-0.026624	1410	1638	2026
MSTRG.25404.1	noncoding	-0.0483328	1824	2217	5900
MSTRG.25405.1	noncoding	-0.0380928	0	216	375
MSTRG.25405.2	noncoding	-0.0458752	0	336	490
MSTRG.25469.1	noncoding	-0.004096	3	126	757
MSTRG.25556.1	noncoding	-0.106496	48	114	431
MSTRG.25561.1	noncoding	-0.0303104	39	216	558
MSTRG.25556.2	noncoding	-0.004096	156	234	847
MSTRG.25556.3	noncoding	-0.02048	156	222	1051
MSTRG.25556.4	noncoding	-0.221184	18	54	491
MSTRG.25556.5	coding	0.064	549	729	2070
MSTRG.25556.6	coding	0.051	714	1014	1497
MSTRG.25556.7	noncoding	-0.0319488	1830	2682	3272
MSTRG.25556.8	noncoding	-0.0413696	123	666	823
MSTRG.25556.9	noncoding	-0.0151552	1032	1230	2845
MSTRG.25556.10	noncoding	-0.045056	645	672	1104
MSTRG.25500.1	noncoding	-0.02048	291	471	833
MSTRG.25566.1	noncoding	-0.059392	0	168	322
MSTRG.25596.1	noncoding	-0.0004096	213	309	755
MSTRG.25592.1	noncoding	-0.0385024	0	267	475
MSTRG.25632.1	noncoding	-0.331776	42	72	227
MSTRG.25649.1	noncoding	-0.008192	864	1014	1169
MSTRG.25724.1	noncoding	-0.024576	93	174	506
MSTRG.25731.1	noncoding	-0.012288	0	48	278
MSTRG.25740.1	noncoding	-0.028672	144	198	440
MSTRG.25783.1	noncoding	-0.0188416	48	243	556
MSTRG.25802.1	noncoding	-0.012288	30	72	269
MSTRG.25836.1	noncoding	-0.157696	0	15	293
MSTRG.25882.1	noncoding	-0.06144	204	210	1105
MSTRG.25962.1	noncoding	-0.0765952	15	225	434
MSTRG.25964.1	noncoding	-0.034816	213	444	656
MSTRG.25963.2	noncoding	-0.0004096	0	0	403
MSTRG.25950.1	noncoding	-0.006144	267	393	781
MSTRG.25987.1	noncoding	-0.124928	0	315	470
MSTRG.25995.1	noncoding	-0.012288	84	183	704
MSTRG.26055.1	noncoding	-0.1421312	0	12	578
MSTRG.26044.1	noncoding	-0.0405504	0	96	274
MSTRG.26087.12	noncoding	-0.043008	12	231	474
MSTRG.26093.1	noncoding	-0.04096	33	150	4185
MSTRG.26098.4	noncoding	-0.0262144	66	348	754
MSTRG.26115.1	noncoding	-0.1429504	0	186	959
MSTRG.26119.1	noncoding	-0.0004096	18	18	250
MSTRG.26184.1	noncoding	-0.0454656	81	357	1983
MSTRG.26207.1	noncoding	-0.0589824	0	126	295
MSTRG.26219.2	noncoding	-0.008192	405	486	1111
MSTRG.26219.1	noncoding	-0.0217088	9	192	1402
MSTRG.26216.1	noncoding	-0.0258048	513	1398	2333
MSTRG.26262.1	noncoding	-0.057344	0	141	297
MSTRG.26330.1	noncoding	-0.0282624	7398	7578	7731
MSTRG.26356.1	noncoding	-0.0372736	201	399	780
MSTRG.26356.2	noncoding	-0.0638976	66	237	712
MSTRG.26356.3	noncoding	-0.0004096	411	501	657
MSTRG.26356.4	noncoding	-0.090112	0	78	2489
MSTRG.26356.5	noncoding	-0.04096	57	174	1770
MSTRG.26376.1	noncoding	-0.0774144	243	714	899
MSTRG.26392.1	noncoding	-0.0258048	624	696	1187
MSTRG.26412.1	coding	0.168	0	165	325
MSTRG.26431.1	noncoding	-0.0004096	1227	1389	2789
MSTRG.26431.2	noncoding	-0.0311296	1149	1242	1503
MSTRG.26431.4	noncoding	-0.0004096	1320	1482	2577
MSTRG.26431.5	noncoding	-0.0004096	1320	1482	2680
MSTRG.26431.7	noncoding	-0.1048576	1023	1059	1584
MSTRG.26431.8	noncoding	-0.0217088	396	459	1643
MSTRG.26431.3	noncoding	-0.0004096	2832	2994	4191
MSTRG.26431.10	noncoding	-0.118784	69	96	252
MSTRG.26455.1	noncoding	-0.012288	0	42	269
MSTRG.26541.1	noncoding	-0.0569344	0	72	238
MSTRG.26592.1	noncoding	-0.028672	2049	2070	2729
MSTRG.26599.1	noncoding	-0.063488	0	3	1150
MSTRG.26644.1	noncoding	-0.032768	432	621	4815
MSTRG.26644.2	noncoding	-0.0417792	294	489	1414
MSTRG.26644.3	noncoding	-0.0401408	291	435	1180
MSTRG.26656.1	noncoding	-0.0512	1332	2235	2390
MSTRG.26656.2	noncoding	-0.0483328	330	498	1345
MSTRG.26686.6	noncoding	-0.0278528	0	543	836
MSTRG.26734.1	noncoding	-0.053248	51	147	430
MSTRG.26738.2	noncoding	-0.12288	1437	1503	1715
MSTRG.26778.1	noncoding	-0.0221184	51	204	1174
MSTRG.26819.1	noncoding	-0.0004096	1101	1236	3374
MSTRG.26904.1	noncoding	-0.0167936	18	63	216
MSTRG.26934.1	noncoding	-0.008192	111	192	374
MSTRG.26950.1	noncoding	-0.045056	186	195	349
MSTRG.26995.3	noncoding	-0.0393216	2139	2382	2645
MSTRG.27075.1	noncoding	-0.196608	96	120	276
MSTRG.27048.2	noncoding	-0.118784	906	987	1218
MSTRG.27055.1	noncoding	-0.0843776	0	141	295
MSTRG.27091.1	noncoding	-0.0299008	60	96	679
MSTRG.27161.2	noncoding	-0.02048	1416	1518	1771
MSTRG.27206.1	noncoding	-0.03072	33	159	345
MSTRG.27232.1	coding	0.001	309	699	854
MSTRG.27227.1	noncoding	-0.012288	78	177	447
MSTRG.27236.1	noncoding	-0.1024	0	45	887
MSTRG.27236.2	noncoding	-0.0196608	618	729	884
MSTRG.27236.3	noncoding	-0.08192	144	195	706
MSTRG.27271.1	noncoding	-0.0004096	99	114	312
MSTRG.27264.1	noncoding	-0.0663552	33	378	534
MSTRG.27299.2	noncoding	-0.016384	36	108	413
MSTRG.27379.1	noncoding	-0.0421888	1485	1722	2341
MSTRG.27416.1	noncoding	-0.0282624	171	1032	1664
MSTRG.27533.1	coding	0.173	0	1440	3005
MSTRG.27533.2	coding	0.176	531	1305	2434
MSTRG.27511.1	noncoding	-0.053248	243	321	478
MSTRG.27719.1	noncoding	-0.086016	345	423	578
MSTRG.27722.1	noncoding	-0.016384	219	279	508
MSTRG.27562.1	noncoding	-0.0917504	1503	1566	2421
MSTRG.27625.1	noncoding	-0.063488	1461	2403	4087
MSTRG.27625.3	noncoding	-0.0688128	0	387	542
MSTRG.27625.2	noncoding	-0.0712704	0	513	1644
MSTRG.27625.4	noncoding	-0.0495616	579	1221	1375
MSTRG.27676.1	noncoding	-0.01024	0	105	260
MSTRG.27677.1	noncoding	-0.0004096	0	0	250
MSTRG.27676.2	noncoding	-0.01024	0	105	260
MSTRG.27677.2	noncoding	-0.0004096	0	0	250
MSTRG.27677.3	noncoding	-0.0004096	0	0	361
MSTRG.27676.3	noncoding	-0.02048	9	240	396
MSTRG.27676.4	noncoding	-0.008192	0	114	270
MSTRG.27677.4	noncoding	-0.0004096	0	0	302
MSTRG.27743.1	noncoding	-0.0233472	0	153	306
MSTRG.27787.1	noncoding	-0.1654784	0	135	290
MSTRG.27794.1	noncoding	-0.016384	126	210	448
MSTRG.27852.1	noncoding	-0.063488	0	144	378
MSTRG.27984.1	noncoding	-0.004096	138	273	428
MSTRG.28019.1	noncoding	-0.02048	27	144	474
MSTRG.28063.1	noncoding	-0.008192	1056	1116	1350
MSTRG.28094.4	noncoding	-0.090112	2217	2310	5387
MSTRG.28094.5	coding	0.184	330	594	3472
MSTRG.28094.6	noncoding	-0.090112	1905	1998	7936
MSTRG.28094.7	noncoding	-0.090112	567	660	1677
MSTRG.28094.8	coding	0.184	369	633	3590
MSTRG.28096.1	noncoding	-0.036864	1614	1695	3061
MSTRG.28097.1	noncoding	-0.126976	1419	1446	2071
MSTRG.28098.1	noncoding	-0.0913408	0	99	688
MSTRG.28069.1	noncoding	-0.004096	357	387	940
MSTRG.28118.1	noncoding	-0.053248	1179	1206	1834
MSTRG.28118.2	noncoding	-0.053248	804	831	1455
MSTRG.28118.3	noncoding	-0.053248	1596	1623	2004
MSTRG.28122.1	noncoding	-0.036864	207	303	543
MSTRG.28122.2	noncoding	-0.036864	330	426	663
MSTRG.28138.1	noncoding	-0.0004096	0	0	208
MSTRG.28135.1	noncoding	-0.151552	6	21	376
MSTRG.28229.1	coding	0.1	1590	1800	6775
MSTRG.28229.2	noncoding	-0.0073728	1065	1224	5352
MSTRG.28229.3	noncoding	-0.0249856	1068	1266	4605
MSTRG.28229.4	coding	0.1	1380	1590	4891
MSTRG.28229.5	noncoding	-0.1286144	0	249	3991
MSTRG.28229.6	noncoding	-0.1183744	0	216	3651
MSTRG.28229.8	coding	0.276	0	468	12458
MSTRG.28229.14	noncoding	-0.1081344	0	255	2518
MSTRG.28230.1	noncoding	-0.1024	351	411	2744
MSTRG.28229.15	noncoding	-0.045056	8880	8958	11642
MSTRG.28229.16	noncoding	-0.0249856	906	1104	2965
MSTRG.28229.17	coding	0.135	462	633	2566
MSTRG.28229.18	noncoding	-0.0684032	849	1398	2136
MSTRG.28229.19	noncoding	-0.0806912	567	840	1169
MSTRG.28229.20	coding	0.212	435	969	2941
MSTRG.28232.1	noncoding	-0.0151552	6	87	719
MSTRG.28233.1	noncoding	-0.045056	303	354	509
MSTRG.28235.1	noncoding	-0.0462848	189	240	1258
MSTRG.28229.21	coding	0.118	93	498	848
MSTRG.28236.1	noncoding	-0.0876544	0	45	516
MSTRG.28238.1	noncoding	-0.0004096	0	0	577
MSTRG.28239.1	coding	0.18	1254	1659	1815
MSTRG.28235.2	noncoding	-0.0462848	150	201	3449
MSTRG.28160.1	noncoding	-0.06144	114	186	1581
MSTRG.28162.1	noncoding	-0.0651264	126	390	871
MSTRG.28174.1	noncoding	-0.1024	18	78	233
MSTRG.28189.1	noncoding	-0.0847872	0	219	459
MSTRG.28199.1	coding	0.18	0	138	1255
MSTRG.28190.5	noncoding	-0.0139264	0	282	507
MSTRG.28190.6	coding	0.076	1644	1851	3603
MSTRG.28190.7	noncoding	-0.0647168	2514	2760	5017
MSTRG.28190.10	noncoding	-0.0499712	1974	2181	4436
MSTRG.28190.9	noncoding	-0.0581632	2502	2709	4911
MSTRG.28190.8	coding	0.076	1074	1281	2373
MSTRG.28248.1	noncoding	-0.004096	198	264	424
MSTRG.28257.1	coding	0.163	411	1197	3446
MSTRG.28366.1	noncoding	-0.045056	876	909	1865
MSTRG.28366.2	noncoding	-0.036864	597	642	1007
MSTRG.28368.1	noncoding	-0.0221184	363	552	1076
MSTRG.28393.1	noncoding	-0.049152	0	45	200
MSTRG.28428.1	noncoding	-0.0569344	1806	2892	3048
MSTRG.28428.3	noncoding	-0.02048	195	372	528
MSTRG.28428.2	noncoding	-0.0233472	36	228	384
MSTRG.28458.2	noncoding	-0.090112	123	201	810
MSTRG.28458.1	noncoding	-0.02048	0	63	466
MSTRG.28458.3	noncoding	-0.073728	51	132	731
MSTRG.28458.4	noncoding	-0.106496	0	54	449
MSTRG.28459.1	noncoding	-0.1175552	33	39	320
MSTRG.28551.12	noncoding	-0.02048	477	633	1166
MSTRG.28551.13	coding	0.013	2505	3270	7891
MSTRG.28551.15	coding	0.013	633	1398	2898
MSTRG.28551.14	coding	0.013	552	1317	2850
MSTRG.28551.16	coding	0.013	615	1380	2785
MSTRG.28551.17	coding	0.013	558	1323	2657
MSTRG.28551.19	coding	0.013	357	1122	2275
MSTRG.28551.18	coding	0.013	681	1446	2601
MSTRG.28551.20	coding	0.101	891	1158	3608
MSTRG.28556.1	noncoding	-0.002048	1011	1137	1292
MSTRG.28557.1	coding	0.035	360	870	1838
MSTRG.28557.3	coding	0.035	165	675	3785
MSTRG.28557.2	coding	0.035	165	675	1514
MSTRG.28532.1	noncoding	-0.0053248	0	117	298
MSTRG.28535.1	noncoding	-0.008192	0	120	843
MSTRG.28535.2	noncoding	-0.0249856	21	255	1579
MSTRG.28535.3	noncoding	-0.045056	15	90	737
MSTRG.28709.2	noncoding	-0.0413696	1476	1710	2037
MSTRG.28709.1	noncoding	-0.0692224	471	669	996
MSTRG.28709.3	noncoding	-0.0413696	3519	3753	4054
MSTRG.28709.4	noncoding	-0.0413696	138	372	671
MSTRG.28709.5	noncoding	-0.0413696	846	1080	1373
MSTRG.28711.1	noncoding	-0.0004096	0	0	227
MSTRG.28577.1	noncoding	-0.088064	297	309	1241
MSTRG.28619.1	noncoding	-0.0700416	0	324	1285
MSTRG.28620.1	noncoding	-0.0217088	387	579	955
MSTRG.28620.2	noncoding	-0.0151552	192	237	394
MSTRG.28791.7	noncoding	-0.012288	1038	1176	1333
MSTRG.28748.1	noncoding	-0.0761856	84	99	279
MSTRG.28848.1	noncoding	-0.0004096	0	0	306
MSTRG.28848.2	noncoding	-0.0004096	0	0	294
MSTRG.28849.1	noncoding	-0.0135168	0	30	295
MSTRG.28860.1	coding	0.035	255	414	568
MSTRG.28874.1	noncoding	-0.1355776	0	528	4005
MSTRG.28874.2	noncoding	-0.02048	0	27	254
MSTRG.28874.3	noncoding	-0.1671168	0	78	1043
MSTRG.28918.1	noncoding	-0.016384	222	288	523
MSTRG.28909.1	noncoding	-0.0282624	978	1125	1353
MSTRG.28911.1	noncoding	-0.0294912	348	516	986
MSTRG.28921.1	noncoding	-0.045056	828	939	5275
MSTRG.28921.2	noncoding	-0.180224	450	507	674
MSTRG.28960.1	noncoding	-0.0004096	0	0	303
MSTRG.28979.1	noncoding	-0.131072	69	102	268
MSTRG.28989.1	noncoding	-0.106496	165	222	556
MSTRG.28983.1	noncoding	-0.0004096	0	0	430
MSTRG.29040.1	noncoding	-0.004096	84	348	531
MSTRG.29043.1	noncoding	-0.159744	1842	1872	2061
MSTRG.29059.1	noncoding	-0.0765952	0	36	221
MSTRG.29056.1	noncoding	-0.1241088	0	15	246
MSTRG.29090.1	noncoding	-0.0729088	0	87	306
MSTRG.29147.1	noncoding	-0.0827392	582	591	820
MSTRG.29148.1	noncoding	-0.0483328	165	423	1660
MSTRG.29132.1	noncoding	-0.0356352	129	165	539
MSTRG.29252.1	noncoding	-0.0004096	0	0	265
MSTRG.29234.1	noncoding	-0.0585728	1314	1620	1876
MSTRG.29234.2	noncoding	-0.0503808	1983	2268	2523
MSTRG.29236.1	noncoding	-0.016384	57	132	497
MSTRG.29257.1	noncoding	-0.028672	3	48	1513
MSTRG.29309.1	noncoding	-0.0004096	0	0	234
MSTRG.29329.1	noncoding	-0.006144	516	603	872
MSTRG.29461.1	coding	0.203	0	180	335
MSTRG.29478.1	noncoding	-0.0544768	291	534	1578
MSTRG.29478.2	noncoding	-0.0512	0	249	440
MSTRG.29555.1	noncoding	-0.0126976	600	795	1188
MSTRG.29560.1	noncoding	-0.0585728	459	840	3223
MSTRG.29560.2	noncoding	-0.0421888	291	810	3058
MSTRG.29560.3	noncoding	-0.0667648	78	303	1766
MSTRG.29560.4	noncoding	-0.1048576	0	264	1011
MSTRG.29510.1	coding	0.107	147	306	569
MSTRG.29541.1	noncoding	-0.0114688	504	591	1084
MSTRG.29541.3	noncoding	-0.0114688	81	168	490
MSTRG.29541.2	noncoding	-0.0114688	183	270	593
MSTRG.29541.4	noncoding	-0.0114688	408	495	751
MSTRG.29600.1	coding	0.079	180	432	1052
MSTRG.29615.1	noncoding	-0.0663552	153	417	931
MSTRG.29628.1	noncoding	-0.0032768	297	447	600
MSTRG.29628.2	noncoding	-0.012288	483	672	1080
MSTRG.29624.1	noncoding	-0.032768	120	231	469
MSTRG.29630.1	noncoding	-0.167936	39	84	824
MSTRG.29630.2	noncoding	-0.0004096	0	0	297
MSTRG.29652.1	noncoding	-0.0212992	84	264	419
MSTRG.29687.1	noncoding	-0.0016384	174	333	488
MSTRG.29687.2	noncoding	-0.057344	21	126	315
MSTRG.29745.1	noncoding	-0.0413696	1593	1797	1951
MSTRG.29745.2	noncoding	-0.0376832	48	141	419
MSTRG.29745.3	noncoding	-0.04096	138	297	454
MSTRG.29823.1	noncoding	-0.0004096	0	0	272
MSTRG.29845.1	noncoding	-0.0004096	0	0	387
MSTRG.29867.1	coding	0.02	1137	1422	5545
MSTRG.29891.1	noncoding	-0.004096	1032	1170	1324
MSTRG.29894.1	noncoding	-0.008192	3714	3825	3979
MSTRG.29894.2	noncoding	-0.0262144	1047	1209	2863
MSTRG.30030.1	noncoding	-0.0311296	5016	6426	8493
MSTRG.30030.2	noncoding	-0.0425984	9	816	2193
MSTRG.30030.3	noncoding	-0.0937984	0	291	4322
MSTRG.29961.1	noncoding	-0.067584	144	651	1089
MSTRG.29970.1	noncoding	-0.0241664	0	18	362
MSTRG.30086.1	noncoding	-0.0274432	36	267	744
MSTRG.30182.1	coding	0.095	45	282	1283
MSTRG.30182.2	coding	0.216	0	156	2016
MSTRG.30206.1	noncoding	-0.057344	126	150	372
MSTRG.30206.3	noncoding	-0.0372736	168	192	502
MSTRG.30206.2	noncoding	-0.131072	570	639	926
MSTRG.30206.4	noncoding	-0.088064	726	780	1158
MSTRG.30206.5	noncoding	-0.0372736	171	195	440
MSTRG.30207.1	noncoding	-0.0004096	0	0	237
MSTRG.30206.6	noncoding	-0.036864	267	363	833
MSTRG.30188.1	noncoding	-0.094208	0	174	563
MSTRG.30189.1	noncoding	-0.0425984	30	165	320
MSTRG.30189.2	noncoding	-0.0413696	39	267	420
MSTRG.30189.3	noncoding	-0.047104	0	78	232
MSTRG.30264.1	noncoding	-0.0114688	495	615	956
MSTRG.30264.2	noncoding	-0.0114688	525	645	927
MSTRG.30264.3	noncoding	-0.0114688	597	717	1041
MSTRG.30304.2	noncoding	-0.024576	279	378	1914
MSTRG.30318.1	noncoding	-0.022528	48	336	853
MSTRG.30312.1	noncoding	-0.0557056	261	393	729
MSTRG.30323.1	coding	0.05	834	1281	2559
MSTRG.30373.1	coding	0.049	267	483	2414
MSTRG.30383.1	noncoding	-0.172032	111	150	304
MSTRG.30452.1	noncoding	-0.118784	141	204	606
MSTRG.30452.5	noncoding	-0.022528	564	621	906
MSTRG.30452.3	noncoding	-0.0315392	0	81	482
MSTRG.30452.6	noncoding	-0.008192	696	816	1072
MSTRG.30452.2	noncoding	-0.0278528	0	84	485
MSTRG.30452.8	noncoding	-0.024576	69	174	752
MSTRG.30452.10	noncoding	-0.057344	288	387	605
MSTRG.30406.1	noncoding	-0.053248	186	252	516
MSTRG.30419.1	noncoding	-0.104448	90	126	281
MSTRG.30429.1	noncoding	-0.079872	0	126	594
MSTRG.30545.1	noncoding	-0.0004096	0	0	305
MSTRG.30580.1	noncoding	-0.0004096	0	0	329
MSTRG.30582.1	noncoding	-0.0004096	270	411	1212
MSTRG.30627.1	noncoding	-0.0004096	0	0	787
MSTRG.30628.1	noncoding	-0.094208	450	504	1097
MSTRG.30631.1	noncoding	-0.06144	888	948	1417
MSTRG.30673.9	noncoding	-0.0933888	0	174	330
MSTRG.30679.1	noncoding	-0.1093632	0	474	843
MSTRG.30679.2	noncoding	-0.086016	120	189	434
MSTRG.30685.1	noncoding	-0.0004096	0	0	359
MSTRG.30722.8	coding	0.11	735	984	1144
MSTRG.30762.1	noncoding	-0.02048	405	495	1471
MSTRG.30928.1	noncoding	-0.065536	0	84	289
MSTRG.30946.1	noncoding	-0.0888832	0	156	311
MSTRG.30959.2	noncoding	-0.0278528	438	660	815
MSTRG.30959.3	noncoding	-0.0823296	0	150	544
MSTRG.31027.1	noncoding	-0.0749568	129	543	738
MSTRG.31028.1	noncoding	-0.012288	1578	1707	2250
MSTRG.31045.1	noncoding	-0.0360448	150	177	333
MSTRG.31060.2	noncoding	-0.057344	1695	1785	2661
MSTRG.31049.1	noncoding	-0.008192	57	276	2276
MSTRG.31085.1	noncoding	-0.0188416	102	471	2333
MSTRG.31085.4	noncoding	-0.012288	0	132	4927
MSTRG.31085.3	noncoding	-0.0217088	102	474	4239
MSTRG.31085.2	noncoding	-0.0188416	102	471	4236
MSTRG.31085.5	noncoding	-0.004096	87	231	2246
MSTRG.31085.7	noncoding	-0.004096	63	207	2553
MSTRG.31085.6	noncoding	-0.0188416	93	462	5076
MSTRG.31085.8	noncoding	-0.002048	0	138	5695
MSTRG.31087.1	noncoding	-0.0167936	666	735	890
MSTRG.31072.1	noncoding	-0.014336	348	468	963
MSTRG.31094.1	noncoding	-0.0196608	363	405	872
MSTRG.31108.1	noncoding	-0.0393216	45	369	523
MSTRG.31097.1	noncoding	-0.04096	144	240	395
MSTRG.31098.1	noncoding	-0.0004096	0	0	269
MSTRG.31099.1	coding	0.07	1188	1404	1623
MSTRG.31109.1	noncoding	-0.0008192	39	129	285
MSTRG.31106.1	noncoding	-0.016384	102	114	271
MSTRG.31143.1	noncoding	-0.079872	51	318	557
MSTRG.31162.1	noncoding	-0.0311296	33	195	544
MSTRG.31174.1	coding	0.114	1134	3024	4290
MSTRG.31174.2	coding	0.114	849	2739	4003
MSTRG.31189.1	noncoding	-0.0663552	0	36	243
MSTRG.31209.1	noncoding	-0.024576	123	177	457
MSTRG.31209.2	noncoding	-0.024576	33	87	450
MSTRG.31261.1	noncoding	-0.1200128	0	18	333
MSTRG.31365.1	noncoding	-0.06144	0	99	1160
MSTRG.31374.1	noncoding	-0.0004096	0	0	273
MSTRG.31410.1	noncoding	-0.0016384	9	201	357
MSTRG.31426.1	noncoding	-0.06144	306	357	806
MSTRG.31509.1	coding	0.076	387	786	1045
MSTRG.31509.2	coding	0.076	405	804	963
MSTRG.31538.1	noncoding	-0.0192512	345	393	1202
MSTRG.31538.2	noncoding	-0.036864	12	51	713
MSTRG.31538.3	noncoding	-0.045056	0	45	1244
MSTRG.31546.1	noncoding	-0.098304	798	807	1232
MSTRG.31581.1	noncoding	-0.0393216	2244	2427	2581
MSTRG.31581.2	coding	0.094	933	1146	2077
MSTRG.31606.2	noncoding	-0.0004096	0	0	294
MSTRG.31606.1	noncoding	-0.0004096	0	0	499
MSTRG.31651.1	noncoding	-0.0516096	186	279	436
MSTRG.31636.1	noncoding	-0.049152	327	360	705
MSTRG.31749.1	noncoding	-0.0274432	780	924	1143
MSTRG.31711.1	noncoding	-0.0004096	0	0	219
MSTRG.31712.1	noncoding	-0.08192	54	117	272
MSTRG.31740.1	noncoding	-0.1179648	60	93	398
MSTRG.31814.1	noncoding	-0.0442368	210	438	735
MSTRG.31777.1	coding	0.03	45	204	500
MSTRG.31784.1	coding	0.181	0	138	294
MSTRG.31790.1	noncoding	-0.090112	144	180	336
MSTRG.31791.1	coding	0.069	0	201	355
MSTRG.31792.1	coding	0.082	3	183	337
MSTRG.31857.1	noncoding	-0.0139264	105	252	2822
MSTRG.31857.2	noncoding	-0.02048	282	387	1198
MSTRG.31868.1	noncoding	-0.0233472	285	444	1364
MSTRG.31874.1	noncoding	-0.016384	657	726	2042
MSTRG.31874.2	noncoding	-0.0421888	960	1362	2171
MSTRG.31874.3	noncoding	-0.0237568	447	603	3114
MSTRG.31930.1	noncoding	-0.0385024	0	27	301
MSTRG.31957.2	noncoding	-0.0053248	123	381	877
MSTRG.32016.1	noncoding	-0.0376832	132	189	653
MSTRG.32039.1	noncoding	-0.0454656	0	207	861
MSTRG.32039.2	noncoding	-0.04096	0	243	661
MSTRG.32048.1	noncoding	-0.028672	126	162	467
MSTRG.32148.1	coding	0.144	261	498	653
MSTRG.32148.2	noncoding	-0.0303104	477	654	810
MSTRG.32148.3	noncoding	-0.0004096	0	0	250
MSTRG.32148.4	noncoding	-0.176128	324	333	491
MSTRG.32160.1	noncoding	-0.0180224	183	504	1049
MSTRG.32160.2	coding	0.108	108	258	651
MSTRG.32232.1	noncoding	-0.038912	504	564	794
MSTRG.32228.1	noncoding	-0.0004096	0	0	285
MSTRG.32246.1	noncoding	-0.0069632	105	189	962
MSTRG.32307.1	noncoding	-0.0004096	0	0	227
MSTRG.32274.1	noncoding	-0.004096	0	18	265
MSTRG.32322.1	noncoding	-0.0679936	4098	4806	4960
MSTRG.32341.1	noncoding	-0.057344	0	48	474
MSTRG.32341.2	noncoding	-0.049152	0	51	342
MSTRG.32345.1	noncoding	-0.0380928	1056	1086	1275
MSTRG.32345.2	noncoding	-0.073728	519	531	685
MSTRG.32345.3	noncoding	-0.0380928	6051	6081	6269
MSTRG.32345.4	noncoding	-0.0380928	945	975	1160
MSTRG.32380.1	noncoding	-0.0004096	753	960	3118
MSTRG.32380.2	noncoding	-0.0499712	0	78	444
MSTRG.32380.3	noncoding	-0.0323584	1281	1449	1832
MSTRG.32380.5	coding	0.162	0	294	916
MSTRG.32380.4	coding	0.123	0	360	3559
MSTRG.32380.6	noncoding	-0.0622592	0	201	1133
MSTRG.32428.1	coding	0.006	39	195	408
MSTRG.32515.2	noncoding	-0.0004096	0	0	362
MSTRG.32518.1	noncoding	-0.0004096	0	0	306
MSTRG.32515.3	noncoding	-0.065536	237	258	488
MSTRG.32529.2	noncoding	-0.0135168	201	393	965
MSTRG.32529.1	noncoding	-0.0135168	213	405	977
MSTRG.32529.3	noncoding	-0.0135168	345	537	909
MSTRG.32529.4	noncoding	-0.004096	1326	1449	2966
MSTRG.32529.5	noncoding	-0.02048	468	528	1125
MSTRG.32532.1	noncoding	-0.008192	99	240	696
MSTRG.32613.1	noncoding	-0.176128	0	30	283
MSTRG.32733.1	noncoding	-0.02048	0	99	253
MSTRG.32791.1	noncoding	-0.1736704	0	78	430
MSTRG.32875.1	noncoding	-0.169984	0	54	290
MSTRG.32877.1	noncoding	-0.0397312	0	42	646
MSTRG.32877.2	noncoding	-0.1437696	0	114	684
MSTRG.32908.1	noncoding	-0.0016384	594	720	1292
MSTRG.32911.1	noncoding	-0.0303104	135	303	562
MSTRG.32919.1	coding	0.071	3057	3243	5367
MSTRG.33039.1	noncoding	-0.02048	3	114	510
MSTRG.33045.2	noncoding	-0.02048	12	177	902
MSTRG.33049.1	noncoding	-0.0516096	0	105	292
MSTRG.33050.2	noncoding	-0.241664	159	189	344
MSTRG.33054.1	noncoding	-0.008192	522	654	900
MSTRG.33057.2	noncoding	-0.0487424	3420	3786	4174
MSTRG.33057.1	noncoding	-0.0221184	3288	3735	4123
MSTRG.33057.3	noncoding	-0.0315392	63	408	698
MSTRG.32944.2	noncoding	-0.0458752	147	399	2117
MSTRG.32956.1	noncoding	-0.0540672	8178	8610	8764
MSTRG.32981.1	noncoding	-0.0098304	120	234	439
MSTRG.33062.1	noncoding	-0.0155648	297	432	939
MSTRG.33084.1	noncoding	-0.004096	717	792	1214
MSTRG.33100.1	noncoding	-0.08192	66	69	224
MSTRG.33135.1	noncoding	-0.0004096	39	39	243
MSTRG.33157.1	noncoding	-0.319488	90	129	487
MSTRG.33170.1	noncoding	-0.0864256	0	165	354
MSTRG.33166.1	noncoding	-0.098304	132	171	1336
MSTRG.33181.1	noncoding	-0.0004096	0	0	244
MSTRG.33189.1	noncoding	-0.0262144	66	291	493
MSTRG.33282.1	noncoding	-0.028672	39	63	728
MSTRG.33299.1	noncoding	-0.0319488	624	831	987
MSTRG.33440.1	noncoding	-0.0540672	78	132	287
MSTRG.33438.10	noncoding	-0.049152	6	87	242
MSTRG.33371.1	coding	0.127	0	468	717
MSTRG.33409.1	noncoding	-0.0462848	6	351	702
MSTRG.33402.1	noncoding	-0.0544768	366	375	543
MSTRG.33463.1	noncoding	-0.016384	669	807	962
MSTRG.33492.1	noncoding	-0.0569344	0	219	448
MSTRG.33492.5	noncoding	-0.02048	48	84	238
MSTRG.33510.1	noncoding	-0.0462848	72	102	370
MSTRG.33590.1	noncoding	-0.016384	207	327	813
MSTRG.33590.2	noncoding	-0.0745472	0	120	273
MSTRG.33592.1	noncoding	-0.0442368	924	1107	1653
MSTRG.33605.1	noncoding	-0.0856064	2601	2796	3215
MSTRG.33598.1	noncoding	-0.0004096	0	114	323
MSTRG.33614.1	noncoding	-0.0458752	0	201	398
MSTRG.33624.1	coding	0.119	174	522	1552
MSTRG.33624.2	noncoding	-0.0495616	3069	3435	4955
MSTRG.33637.1	noncoding	-0.0954368	0	276	1870
MSTRG.33646.1	noncoding	-0.0147456	18	228	1061
MSTRG.33645.1	noncoding	-0.077824	192	222	443
MSTRG.33679.1	noncoding	-0.028672	585	663	1144
MSTRG.33709.1	noncoding	-0.008192	0	66	233
MSTRG.33734.1	noncoding	-0.075776	2748	3549	3704
MSTRG.33788.5	noncoding	-0.1024	453	504	2285
MSTRG.33854.1	noncoding	-0.0253952	75	204	1728
MSTRG.33891.1	noncoding	-0.0401408	1077	1080	1820
MSTRG.33891.2	noncoding	-0.016384	834	900	1054
MSTRG.33939.1	noncoding	-0.0282624	78	297	452
MSTRG.33951.1	noncoding	-0.0241664	615	903	1343
MSTRG.33952.1	noncoding	-0.0352256	0	237	594
MSTRG.33953.1	noncoding	-0.0004096	0	0	280
MSTRG.33954.1	noncoding	-0.180224	3	66	502
MSTRG.33991.1	noncoding	-0.0004096	801	1056	2671
MSTRG.34015.2	noncoding	-0.0565248	0	381	534
MSTRG.34017.1	noncoding	-0.0196608	297	474	628
MSTRG.33996.1	noncoding	-0.0004096	0	0	331
MSTRG.34066.1	noncoding	-0.006144	201	351	773
MSTRG.34076.1	noncoding	-0.0622592	0	87	787
MSTRG.34076.2	noncoding	-0.045056	0	99	859
MSTRG.34076.3	noncoding	-0.036864	0	102	1145
MSTRG.34076.4	noncoding	-0.0622592	0	87	595
MSTRG.34117.1	coding	0.16	123	411	644
MSTRG.34117.2	noncoding	-0.004096	708	795	950
MSTRG.34138.1	noncoding	-0.0004096	2226	2346	2499
MSTRG.34169.1	noncoding	-0.004096	18	45	254
MSTRG.34180.1	noncoding	-0.1077248	0	123	5267
MSTRG.34180.2	noncoding	-0.0442368	567	696	2530
MSTRG.34180.3	noncoding	-0.0421888	1206	1422	4041
MSTRG.34180.4	noncoding	-0.0393216	636	927	1748
MSTRG.34180.5	noncoding	-0.06144	201	249	473
MSTRG.34180.6	noncoding	-0.008192	6	51	1521
MSTRG.34180.7	noncoding	-0.0421888	726	942	1866
MSTRG.34181.22	noncoding	-0.0114688	153	345	499
MSTRG.34181.23	noncoding	-0.0438272	147	396	551
MSTRG.34181.24	noncoding	-0.0401408	177	399	554
MSTRG.34209.1	noncoding	-0.0004096	0	0	257
MSTRG.34353.1	noncoding	-0.004096	363	453	930
MSTRG.34357.1	noncoding	-0.065536	135	237	826
MSTRG.34363.1	noncoding	-0.0237568	2127	2598	2841
MSTRG.34369.1	noncoding	-0.002048	39	147	980
MSTRG.34381.1	noncoding	-0.045056	234	303	475
MSTRG.34414.2	noncoding	-0.049152	537	636	3211
MSTRG.34414.3	noncoding	-0.049152	387	486	3186
MSTRG.34415.2	noncoding	-0.0098304	2670	2829	3042
MSTRG.34415.1	noncoding	-0.0360448	3027	3198	3800
MSTRG.34415.3	coding	0.034	948	1731	2086
MSTRG.34415.4	coding	0.156	420	663	1187
MSTRG.34405.3	noncoding	-0.016384	408	504	710
MSTRG.34406.1	noncoding	-0.1560576	0	51	208
MSTRG.34458.1	noncoding	-0.0004096	162	207	581
MSTRG.34481.1	noncoding	-0.0172032	2250	2526	2821
MSTRG.34491.1	noncoding	-0.0217088	1020	1566	2523
MSTRG.34491.2	noncoding	-0.0217088	1416	1962	5806
[truncated: 3,049 more rows]
