# Supplementary material for: MAPK1 Is Regulated by LOC102188416/miR-143-3p Axis in Dairy Goat Mammary Epithelial Cells
Source: Genes (Basel). 2022 Jun 3;13(6):1013. doi: 10.3390/genes13061013 (PMC9222919; doi:10.3390/genes13061013)
Supplement: Supplementary file 1 [file genes-13-01013-s001.zip › supplementary tables/Table S2.xls]

Transcript_id	Length	Type	Score
MSTRG.41.1	2034	coding	1.29857
MSTRG.61.1	577	noncoding	-1.02141
MSTRG.145.1	400	noncoding	-0.990572
MSTRG.268.1	367	noncoding	-1.29596
MSTRG.268.2	228	noncoding	-1.18747
MSTRG.276.1	791	noncoding	-0.957393
MSTRG.276.2	720	noncoding	-1.1292
MSTRG.276.3	1504	noncoding	-0.742026
MSTRG.276.4	458	noncoding	-0.830006
MSTRG.394.1	783	noncoding	-0.105092
MSTRG.419.1	321	noncoding	-1.19801
MSTRG.420.1	490	noncoding	-1.11794
MSTRG.461.1	1732	noncoding	-1.20293
MSTRG.461.2	735	noncoding	-0.481391
MSTRG.461.4	304	noncoding	-0.747386
MSTRG.461.6	308	noncoding	-1.31272
MSTRG.461.7	291	noncoding	-1.30617
MSTRG.482.1	2603	noncoding	-1.15512
MSTRG.482.2	824	noncoding	-1.10283
MSTRG.650.1	629	coding	0.502073
MSTRG.671.1	3650	coding	0.0244034
MSTRG.708.1	430	noncoding	-0.94594
MSTRG.927.3	420	noncoding	-0.313892
MSTRG.927.4	713	noncoding	-0.854849
MSTRG.979.1	1207	noncoding	-0.752619
MSTRG.1117.1	1257	noncoding	-0.535294
MSTRG.1173.1	268	noncoding	-0.977179
MSTRG.1200.1	268	noncoding	-0.922353
MSTRG.1241.1	3635	coding	0.781814
MSTRG.1241.2	3495	coding	1.74785
MSTRG.1294.1	1612	noncoding	-0.153829
MSTRG.1517.1	413	noncoding	-0.842095
MSTRG.1646.1	290	noncoding	-0.933075
MSTRG.1648.1	733	noncoding	-0.908181
MSTRG.1648.2	468	noncoding	-0.834968
MSTRG.1690.1	1464	noncoding	-0.756961
MSTRG.1690.2	1297	noncoding	-0.814425
MSTRG.1698.1	979	noncoding	-0.946408
MSTRG.1698.2	830	noncoding	-0.822389
MSTRG.1930.1	2732	noncoding	-0.978035
MSTRG.1975.1	1706	noncoding	-0.597158
MSTRG.1986.1	327	noncoding	-0.914924
MSTRG.2007.2	689	noncoding	-1.32423
MSTRG.2098.1	399	noncoding	-0.599326
MSTRG.2113.1	344	noncoding	-0.877291
MSTRG.2294.1	261	noncoding	-0.844774
MSTRG.2294.2	416	noncoding	-0.986138
MSTRG.2382.1	443	noncoding	-0.993929
MSTRG.2601.1	1132	noncoding	-1.21108
MSTRG.2632.2	286	noncoding	-1.03701
MSTRG.2667.1	833	noncoding	-0.92544
MSTRG.2727.1	316	noncoding	-1.19807
MSTRG.2728.1	5904	noncoding	-1.00395
MSTRG.2793.1	600	noncoding	-1.0954
MSTRG.2866.1	225	noncoding	-1.27249
MSTRG.2873.1	235	noncoding	-1.41884
MSTRG.2885.1	2275	noncoding	-1.09406
MSTRG.2885.2	3021	noncoding	-1.10637
MSTRG.2998.1	1762	noncoding	-0.735898
MSTRG.2998.2	837	noncoding	-0.926317
MSTRG.2998.3	549	noncoding	-0.872
MSTRG.3003.1	949	noncoding	-0.959168
MSTRG.3028.1	566	noncoding	-0.398935
MSTRG.3036.1	437	noncoding	-1.1979
MSTRG.3078.2	644	noncoding	-1.03858
MSTRG.3279.1	311	noncoding	-0.955758
MSTRG.3286.1	595	noncoding	-0.258407
MSTRG.3286.2	676	noncoding	-1.27313
MSTRG.3287.1	1069	noncoding	-1.18619
MSTRG.3418.1	1026	noncoding	-0.723828
MSTRG.3418.2	463	noncoding	-0.582991
MSTRG.3418.3	375	noncoding	-0.619799
MSTRG.3710.1	629	noncoding	-0.882461
MSTRG.3715.1	285	noncoding	-1.19352
MSTRG.3825.1	396	noncoding	-0.879727
MSTRG.3836.1	222	noncoding	-1.23323
MSTRG.3849.1	1097	noncoding	-1.03942
MSTRG.3849.2	363	noncoding	-0.952846
MSTRG.3889.1	214	noncoding	-1.14405
MSTRG.3901.1	906	noncoding	-1.20974
MSTRG.3957.1	1389	noncoding	-0.940919
MSTRG.3957.2	1409	noncoding	-0.943125
MSTRG.3983.1	282	noncoding	-0.928369
MSTRG.4014.4	213	noncoding	-0.91959
MSTRG.4042.1	2370	noncoding	-1.00987
MSTRG.4097.2	411	noncoding	-0.94951
MSTRG.4139.1	1725	coding	1.24629
MSTRG.4139.2	10902	coding	3.65516
MSTRG.4150.1	977	coding	2.33257
MSTRG.4165.1	548	noncoding	-0.98095
MSTRG.4176.1	5212	noncoding	-0.650971
MSTRG.4184.1	521	noncoding	-1.25474
MSTRG.4185.1	677	noncoding	-1.1664
MSTRG.4212.2	1029	noncoding	-0.90425
MSTRG.4215.1	230	noncoding	-1.0637
MSTRG.4249.1	1499	noncoding	-1.27602
MSTRG.4250.1	6202	noncoding	-1.07665
MSTRG.4250.2	1601	noncoding	-1.05303
MSTRG.4292.1	815	noncoding	-1.31707
MSTRG.4292.2	1017	noncoding	-1.0406
MSTRG.4353.1	8545	noncoding	-0.889449
MSTRG.4353.2	3500	noncoding	-0.871082
MSTRG.4353.3	3483	noncoding	-0.87071
MSTRG.4353.4	2753	noncoding	-0.829599
MSTRG.4353.5	2520	noncoding	-0.946024
MSTRG.4353.6	1270	noncoding	-0.992926
MSTRG.4420.2	1367	noncoding	-0.619337
MSTRG.4434.1	378	noncoding	-0.862538
MSTRG.4506.1	402	noncoding	-0.849923
MSTRG.4509.1	1662	noncoding	-1.19265
MSTRG.4560.1	1498	noncoding	-0.103721
MSTRG.4560.2	1276	noncoding	-0.28358
MSTRG.4598.1	918	noncoding	-1.17501
MSTRG.4598.2	1514	noncoding	-0.766976
MSTRG.4628.1	343	noncoding	-0.850303
MSTRG.4628.2	558	noncoding	-0.900854
MSTRG.4635.1	1241	noncoding	-1.23763
MSTRG.4690.1	1457	noncoding	-0.816305
MSTRG.4690.2	1448	noncoding	-0.815234
MSTRG.4690.3	3407	noncoding	-0.690322
MSTRG.4708.1	337	noncoding	-1.10153
MSTRG.4712.1	457	noncoding	-0.93916
MSTRG.4733.2	755	noncoding	-1.13497
MSTRG.4780.1	290	noncoding	-0.968464
MSTRG.4881.1	1805	noncoding	-0.91366
MSTRG.4881.2	2039	noncoding	-0.937555
MSTRG.4903.1	1964	noncoding	-0.872775
MSTRG.4932.1	7035	noncoding	-0.796674
MSTRG.4932.2	4145	noncoding	-0.748984
MSTRG.4932.3	3172	noncoding	-0.925562
MSTRG.4932.4	2346	noncoding	-0.903526
MSTRG.5040.2	1583	noncoding	-1.20554
MSTRG.5040.3	1578	noncoding	-1.20535
MSTRG.5135.2	781	noncoding	-0.985541
MSTRG.5142.1	988	noncoding	-0.763771
MSTRG.5160.2	5167	noncoding	-1.00651
MSTRG.5160.3	3840	noncoding	-0.998193
MSTRG.5194.1	221	noncoding	-0.58329
MSTRG.5351.1	1318	noncoding	-0.975168
MSTRG.5384.1	385	noncoding	-0.8491
MSTRG.5387.1	307	noncoding	-1.20724
MSTRG.5428.1	1522	noncoding	-0.752256
MSTRG.5479.1	267	noncoding	-0.766413
MSTRG.5491.1	1955	noncoding	-1.1754
MSTRG.5499.1	1356	noncoding	-1.05601
MSTRG.5530.1	719	noncoding	-0.814933
MSTRG.5668.1	628	noncoding	-1.03343
MSTRG.5668.2	676	noncoding	-0.87268
MSTRG.5696.1	275	noncoding	-0.905111
MSTRG.5934.1	416	noncoding	-0.869834
MSTRG.6019.1	265	noncoding	-0.990578
MSTRG.6118.1	547	noncoding	-1.16376
MSTRG.6150.4	2418	noncoding	-1.14169
MSTRG.6164.1	953	noncoding	-1.26727
MSTRG.6164.2	2108	noncoding	-1.10943
MSTRG.6284.1	314	noncoding	-0.644899
MSTRG.6301.1	3095	coding	0.00998398
MSTRG.6301.2	3030	coding	0.391257
MSTRG.6335.1	1087	noncoding	-1.12689
MSTRG.6373.1	271	noncoding	-1.14732
MSTRG.6375.1	899	noncoding	-1.01402
MSTRG.6380.1	449	noncoding	-0.781665
MSTRG.6380.2	443	noncoding	-1.00609
MSTRG.6409.1	440	noncoding	-1.02882
MSTRG.6466.1	652	noncoding	-0.990214
MSTRG.6466.2	324	noncoding	-0.848204
MSTRG.6504.1	368	noncoding	-1.43882
MSTRG.6571.1	396	noncoding	-0.910858
MSTRG.6588.1	1517	noncoding	-1.16815
MSTRG.6664.1	2243	coding	0.919859
MSTRG.6664.2	769	noncoding	-1.03981
MSTRG.6768.1	721	noncoding	-0.981828
MSTRG.6801.4	431	noncoding	-1.12825
MSTRG.6866.1	393	noncoding	-0.987209
MSTRG.6969.1	1424	noncoding	-1.21724
MSTRG.7053.1	324	noncoding	-1.09774
MSTRG.7185.1	1000	noncoding	-1.14627
MSTRG.7185.2	516	noncoding	-1.0285
MSTRG.7294.2	2256	noncoding	-1.07267
MSTRG.7352.1	429	noncoding	-1.14128
MSTRG.7370.1	240	noncoding	-1.44676
MSTRG.7439.1	216	noncoding	-1.13325
MSTRG.7485.1	1270	noncoding	-0.0195157
MSTRG.7525.1	379	noncoding	-0.883031
MSTRG.7527.1	453	noncoding	-0.905839
MSTRG.7558.1	1476	noncoding	-1.10015
MSTRG.7569.1	383	noncoding	-0.953146
MSTRG.7583.1	1084	noncoding	-0.992746
MSTRG.7584.1	1670	noncoding	-1.17543
MSTRG.7584.2	647	noncoding	-1.21576
MSTRG.7584.3	284	noncoding	-1.12204
MSTRG.7584.4	1067	noncoding	-1.30517
MSTRG.7600.2	651	noncoding	-1.07733
MSTRG.7608.1	764	noncoding	-0.855239
MSTRG.7608.2	1066	noncoding	-0.833152
MSTRG.7652.1	6570	coding	0.0546974
MSTRG.7652.2	2418	noncoding	-1.21072
MSTRG.7652.3	2012	coding	0.684362
MSTRG.7712.1	842	noncoding	-1.10778
MSTRG.7771.1	395	noncoding	-1.19527
MSTRG.7821.7	695	noncoding	-1.26291
MSTRG.7836.1	523	noncoding	-0.968522
MSTRG.7863.1	448	noncoding	-1.26237
MSTRG.7878.1	295	noncoding	-1.03171
MSTRG.7989.1	217	noncoding	-1.23721
MSTRG.7990.1	319	noncoding	-0.919996
MSTRG.8038.1	282	noncoding	-0.966578
MSTRG.8038.2	218	noncoding	-1.0101
MSTRG.8062.1	1298	noncoding	-0.782134
MSTRG.8066.1	1461	noncoding	-1.22237
MSTRG.8115.2	1439	noncoding	-1.24548
MSTRG.8219.1	350	noncoding	-1.11655
MSTRG.8219.2	263	noncoding	-0.906576
MSTRG.8229.1	1217	noncoding	-1.12807
MSTRG.8229.2	1399	noncoding	-1.10912
MSTRG.8262.1	2549	noncoding	-1.24531
MSTRG.8277.1	276	noncoding	-1.13595
MSTRG.8316.1	518	noncoding	-1.14
MSTRG.8321.1	314	noncoding	-1.04003
MSTRG.8355.1	1479	noncoding	-0.787866
MSTRG.8355.2	965	noncoding	-1.0974
MSTRG.8360.2	532	noncoding	-1.04476
MSTRG.8405.1	2089	noncoding	-0.882508
MSTRG.8405.2	1208	noncoding	-1.23791
MSTRG.8405.3	1571	noncoding	-0.842628
MSTRG.8440.1	1995	noncoding	-0.572962
MSTRG.8440.2	2050	noncoding	-0.538931
MSTRG.8440.3	2035	noncoding	-0.575798
MSTRG.8440.4	2737	noncoding	-0.607567
MSTRG.8440.5	2014	noncoding	-0.622077
MSTRG.8440.6	1989	noncoding	-0.57921
MSTRG.8501.1	1236	noncoding	-0.548926
MSTRG.8501.2	296	noncoding	-0.550149
MSTRG.8501.3	1082	noncoding	-0.627468
MSTRG.8524.1	764	noncoding	-1.04513
MSTRG.8533.1	1733	noncoding	-1.18129
MSTRG.8533.2	1149	noncoding	-1.13087
MSTRG.8556.1	723	noncoding	-1.08107
MSTRG.8596.1	676	noncoding	-1.07741
MSTRG.8621.1	775	noncoding	-0.657871
MSTRG.8621.2	459	noncoding	-1.03975
MSTRG.8625.1	1584	noncoding	-1.06747
MSTRG.8625.2	995	noncoding	-1.26833
MSTRG.8625.3	644	noncoding	-1.24699
MSTRG.8663.1	277	noncoding	-1.42584
MSTRG.8818.1	488	noncoding	-1.2072
MSTRG.8906.1	558	noncoding	-0.82238
MSTRG.8906.2	377	noncoding	-0.925268
MSTRG.8906.3	272	noncoding	-1.00017
MSTRG.8916.1	2034	coding	2.58011
MSTRG.8916.2	1015	coding	3.17442
MSTRG.8919.1	598	noncoding	-1.00264
MSTRG.8919.2	2642	noncoding	-1.00129
MSTRG.8984.1	723	noncoding	-1.16131
MSTRG.9120.1	549	noncoding	-0.556131
MSTRG.9285.1	2264	noncoding	-1.26493
MSTRG.9285.2	1250	noncoding	-1.20497
MSTRG.9347.1	2520	noncoding	-0.947384
MSTRG.9398.1	506	noncoding	-1.03335
MSTRG.9485.1	617	noncoding	-1.11526
MSTRG.9485.2	684	noncoding	-1.13242
MSTRG.9485.3	318	noncoding	-0.972859
MSTRG.9503.1	584	noncoding	-1.32621
MSTRG.9503.2	330	noncoding	-0.982283
MSTRG.9535.1	581	coding	1.84042
MSTRG.9535.2	2300	coding	0.49416
MSTRG.9535.3	866	noncoding	-0.996622
MSTRG.9600.1	2000	noncoding	-1.11345
MSTRG.9600.2	2063	noncoding	-0.950558
MSTRG.9600.3	465	noncoding	-0.954192
MSTRG.9616.1	718	noncoding	-0.996418
MSTRG.9628.1	375	noncoding	-0.91789
MSTRG.9668.1	212	noncoding	-1.0697
MSTRG.9720.1	2200	noncoding	-0.547641
MSTRG.9762.1	389	noncoding	-0.876234
MSTRG.9762.2	374	noncoding	-0.864921
MSTRG.9801.1	1904	noncoding	-1.18802
MSTRG.9801.2	1398	noncoding	-1.26642
MSTRG.9801.3	778	noncoding	-1.22239
MSTRG.9801.4	896	noncoding	-1.27036
MSTRG.9801.5	2735	noncoding	-0.875646
MSTRG.9801.6	1023	noncoding	-1.32278
MSTRG.9801.7	1583	noncoding	-1.12946
MSTRG.9831.1	532	noncoding	-0.839041
MSTRG.9838.1	268	noncoding	-0.747461
MSTRG.9978.1	294	noncoding	-1.11746
MSTRG.10030.2	2726	coding	2.18538
MSTRG.10030.3	409	noncoding	-0.88014
MSTRG.10281.1	686	noncoding	-0.799403
MSTRG.10390.1	1054	noncoding	-0.79864
MSTRG.10390.2	453	noncoding	-0.986102
MSTRG.10390.3	649	noncoding	-0.94241
MSTRG.10619.1	1247	noncoding	-1.07775
MSTRG.10619.2	1144	noncoding	-1.27372
MSTRG.10635.1	3325	noncoding	-0.0531571
MSTRG.10635.2	2732	coding	1.23221
MSTRG.10635.3	1638	noncoding	-0.246934
MSTRG.10635.4	330	noncoding	-0.886084
MSTRG.10636.1	916	noncoding	-1.10869
MSTRG.10701.1	2403	noncoding	-1.11589
MSTRG.10709.1	257	noncoding	-1.0272
MSTRG.10729.1	1088	noncoding	-1.08433
MSTRG.10729.2	3074	noncoding	-0.733614
MSTRG.10746.1	1304	noncoding	-0.998656
MSTRG.10758.1	2072	noncoding	-1.05276
MSTRG.10766.1	225	noncoding	-0.915831
MSTRG.10780.1	1466	noncoding	-0.43252
MSTRG.10780.2	1404	noncoding	-0.422558
MSTRG.10780.3	1412	noncoding	-0.423814
MSTRG.10813.1	641	noncoding	-0.883155
MSTRG.11013.1	518	noncoding	-1.11359
MSTRG.11042.1	534	noncoding	-1.05065
MSTRG.11042.2	2318	noncoding	-0.743101
MSTRG.11042.3	1997	noncoding	-0.776137
MSTRG.11042.4	818	noncoding	-0.942612
MSTRG.11042.5	1659	noncoding	-1.17704
MSTRG.11042.6	1712	noncoding	-0.940185
MSTRG.11042.7	1943	noncoding	-0.724106
MSTRG.11042.8	1580	noncoding	-0.997139
MSTRG.11059.1	570	noncoding	-1.31064
MSTRG.11093.1	889	noncoding	-0.604788
MSTRG.11215.1	604	noncoding	-1.2239
MSTRG.11253.1	203	noncoding	-1.20784
MSTRG.11260.1	617	noncoding	-1.08215
MSTRG.11324.1	314	noncoding	-0.972486
MSTRG.11433.1	246	noncoding	-1.43286
MSTRG.11487.1	1350	noncoding	-0.837333
MSTRG.11487.2	1433	noncoding	-0.846491
MSTRG.11688.1	289	noncoding	-1.2185
MSTRG.11692.1	247	noncoding	-1.24469
MSTRG.11698.1	1206	noncoding	-1.04711
MSTRG.11788.1	408	noncoding	-1.22748
MSTRG.11788.2	3061	noncoding	-0.968838
MSTRG.11806.1	382	noncoding	-1.30042
MSTRG.11833.2	2690	noncoding	-0.5981
MSTRG.11833.3	2801	noncoding	-0.60447
MSTRG.11908.1	1602	noncoding	-0.648695
MSTRG.11994.1	1378	noncoding	-0.0811036
MSTRG.11994.2	912	noncoding	-1.01204
MSTRG.11994.3	656	noncoding	-0.452144
MSTRG.12046.1	784	noncoding	-1.17007
MSTRG.12086.1	808	noncoding	-0.535611
MSTRG.12087.1	334	noncoding	-0.810202
MSTRG.12093.1	1096	noncoding	-1.21679
MSTRG.12096.1	1031	noncoding	-0.238217
MSTRG.12096.2	1108	noncoding	-0.25921
MSTRG.12161.1	732	noncoding	-0.71001
MSTRG.12161.2	582	noncoding	-0.698796
MSTRG.12173.1	587	noncoding	-0.973946
MSTRG.12216.1	1829	noncoding	-0.133656
MSTRG.12279.1	785	noncoding	-1.22767
MSTRG.12279.2	622	noncoding	-1.2117
MSTRG.12315.1	1027	noncoding	-0.819014
MSTRG.12319.4	1086	noncoding	-0.881165
MSTRG.12323.1	386	noncoding	-0.923519
MSTRG.12349.1	531	noncoding	-1.06558
MSTRG.12349.2	748	noncoding	-1.08327
MSTRG.12349.3	584	noncoding	-1.13815
MSTRG.12353.1	307	noncoding	-1.10108
MSTRG.12357.1	1290	noncoding	-0.803582
MSTRG.12357.3	1021	noncoding	-1.09948
MSTRG.12357.4	1278	noncoding	-0.80247
MSTRG.12413.1	1445	noncoding	-0.365425
MSTRG.12432.1	334	noncoding	-0.827277
MSTRG.12495.1	4219	coding	2.01899
MSTRG.12495.2	1024	noncoding	-0.85556
MSTRG.12495.3	4705	coding	0.939472
MSTRG.12495.4	4254	coding	2.01843
MSTRG.12495.5	2353	noncoding	-0.957745
MSTRG.12495.6	2246	noncoding	-0.876352
MSTRG.12495.7	2124	noncoding	-0.941664
MSTRG.12495.8	1846	noncoding	-0.878903
MSTRG.12495.9	2659	coding	1.01165
MSTRG.12495.10	2640	coding	0.393512
MSTRG.12495.11	614	noncoding	-1.03012
MSTRG.12495.12	1060	noncoding	-0.935793
MSTRG.12495.13	2814	noncoding	-0.794556
MSTRG.12495.14	1448	noncoding	-0.982974
MSTRG.12573.1	2053	noncoding	-1.10309
MSTRG.12592.1	1169	noncoding	-1.20346
MSTRG.12600.1	1425	noncoding	-0.9347
MSTRG.12600.2	721	noncoding	-0.805789
MSTRG.12650.1	1976	noncoding	-1.03066
MSTRG.12672.1	432	noncoding	-0.979583
MSTRG.12674.1	316	noncoding	-0.959291
MSTRG.12813.1	5986	noncoding	-1.04575
MSTRG.12814.1	2126	noncoding	-0.622967
MSTRG.12888.1	2269	noncoding	-0.586033
MSTRG.12918.1	451	noncoding	-1.28502
MSTRG.13106.1	423	noncoding	-1.08491
MSTRG.13437.1	1707	coding	0.0706436
MSTRG.13437.2	811	noncoding	-0.819874
MSTRG.13439.1	358	noncoding	-0.699775
MSTRG.13442.1	1418	noncoding	-1.14425
MSTRG.13442.2	1017	noncoding	-1.33672
MSTRG.13465.1	290	noncoding	-1.00425
MSTRG.13529.1	1938	coding	7.17551
MSTRG.13533.1	418	noncoding	-1.03805
MSTRG.13638.1	230	noncoding	-0.722073
MSTRG.13651.1	369	noncoding	-1.0674
MSTRG.13655.1	337	noncoding	-0.878972
MSTRG.13704.1	239	noncoding	-0.705783
MSTRG.13770.1	358	noncoding	-0.994058
MSTRG.13882.1	10235	noncoding	-0.389418
MSTRG.13882.2	6997	noncoding	-0.246546
MSTRG.13974.1	658	noncoding	-1.08284
MSTRG.14070.1	1508	noncoding	-0.211574
MSTRG.14077.1	2565	noncoding	-0.50117
MSTRG.14077.2	730	noncoding	-0.88304
MSTRG.14077.3	786	noncoding	-0.729424
MSTRG.14077.4	1718	noncoding	-0.449385
MSTRG.14077.5	583	noncoding	-0.716575
MSTRG.14078.1	5510	noncoding	-1.03231
MSTRG.14149.1	273	noncoding	-0.955582
MSTRG.14181.2	296	noncoding	-0.715226
MSTRG.14278.1	607	noncoding	-0.975594
MSTRG.14280.1	369	noncoding	-1.0702
MSTRG.14352.1	269	noncoding	-0.870033
MSTRG.14355.1	1419	noncoding	-0.433221
MSTRG.14365.1	1988	noncoding	-1.01483
MSTRG.14503.1	399	noncoding	-1.21692
MSTRG.14514.1	1975	noncoding	-0.842338
MSTRG.14514.2	2377	noncoding	-0.863388
MSTRG.14514.3	1478	noncoding	-0.805908
MSTRG.14514.4	1888	noncoding	-0.836898
MSTRG.14514.5	2047	noncoding	-0.846557
MSTRG.14514.6	1382	noncoding	-0.797112
MSTRG.14514.7	1583	noncoding	-1.15492
MSTRG.14589.1	270	noncoding	-1.12387
MSTRG.14629.1	1403	coding	0.625706
MSTRG.14674.1	1012	noncoding	-1.04779
MSTRG.14718.1	334	noncoding	-0.983555
MSTRG.14721.1	520	noncoding	-1.19574
MSTRG.14757.1	743	noncoding	-0.818888
MSTRG.14771.3	4603	noncoding	-0.9953
MSTRG.14797.1	208	noncoding	-0.993818
MSTRG.14816.1	355	noncoding	-1.17534
MSTRG.14816.2	415	noncoding	-1.21429
MSTRG.14817.1	316	noncoding	-1.22557
MSTRG.14876.1	985	noncoding	-1.10034
MSTRG.14955.1	295	noncoding	-1.0042
MSTRG.14973.1	293	noncoding	-0.997423
MSTRG.15006.1	682	noncoding	-1.07949
MSTRG.15006.2	741	noncoding	-1.19068
MSTRG.15006.3	1284	noncoding	-1.17079
MSTRG.15006.4	4605	noncoding	-1.12008
MSTRG.15006.5	3211	noncoding	-1.09134
MSTRG.15006.6	3117	noncoding	-1.08857
MSTRG.15006.7	568	noncoding	-1.09637
MSTRG.15011.1	373	noncoding	-1.08307
MSTRG.15025.1	321	noncoding	-1.25242
MSTRG.15083.1	811	noncoding	-0.916193
MSTRG.15159.11	1065	coding	0.489771
MSTRG.15275.1	6499	noncoding	-0.984596
MSTRG.15275.2	1613	noncoding	-0.901378
MSTRG.15376.1	2296	noncoding	-1.22671
MSTRG.15376.2	757	noncoding	-0.942924
MSTRG.15376.3	2196	noncoding	-1.22356
MSTRG.15376.4	1918	noncoding	-1.21336
MSTRG.15376.5	415	noncoding	-1.06884
MSTRG.15376.6	1000	noncoding	-1.00357
MSTRG.15376.7	1051	noncoding	-1.09729
MSTRG.15376.8	1060	noncoding	-1.1077
MSTRG.15376.9	1706	noncoding	-1.16417
MSTRG.15376.10	2269	noncoding	-1.12821
MSTRG.15376.11	1570	noncoding	-1.19573
MSTRG.15512.1	455	noncoding	-0.664505
MSTRG.15554.1	468	noncoding	-1.16069
MSTRG.15620.1	469	noncoding	-0.715799
MSTRG.15620.2	306	noncoding	-1.19271
MSTRG.15623.1	238	noncoding	-1.26522
MSTRG.15738.1	289	noncoding	-0.941398
MSTRG.15775.1	2094	coding	1.8703
MSTRG.15839.1	276	noncoding	-1.29819
MSTRG.15841.1	595	noncoding	-0.590257
MSTRG.16006.1	1655	noncoding	-0.969558
MSTRG.16007.1	692	noncoding	-0.897755
MSTRG.16007.2	473	noncoding	-1.0367
MSTRG.16132.1	221	noncoding	-1.2458
MSTRG.16194.1	413	noncoding	-0.752714
MSTRG.16297.1	2124	noncoding	-1.07546
MSTRG.16342.1	405	noncoding	-0.367166
MSTRG.16342.2	276	noncoding	-1.03687
MSTRG.16406.1	948	noncoding	-1.12453
MSTRG.16406.2	694	noncoding	-0.945704
MSTRG.16406.3	738	noncoding	-1.23671
MSTRG.16406.4	2002	noncoding	-1.06023
MSTRG.16538.2	7271	coding	15.0291
MSTRG.16538.3	4688	coding	14.8841
MSTRG.16538.4	7388	coding	14.1691
MSTRG.16538.5	5229	coding	11.627
MSTRG.16538.6	4654	coding	14.7938
MSTRG.16637.2	260	noncoding	-1.43503
MSTRG.16680.1	334	noncoding	-0.978433
MSTRG.16693.1	340	noncoding	-0.851034
MSTRG.16698.1	590	noncoding	-0.778165
MSTRG.16704.1	206	noncoding	-1.14659
MSTRG.16844.5	2106	noncoding	-0.896738
MSTRG.16846.1	362	noncoding	-1.05256
MSTRG.16870.1	4657	noncoding	-0.516134
MSTRG.16883.1	292	noncoding	-1.13185
MSTRG.16923.1	344	noncoding	-0.781469
MSTRG.16952.1	359	noncoding	-0.99969
MSTRG.17054.1	603	noncoding	-0.750885
MSTRG.17104.1	528	noncoding	-0.980496
MSTRG.17179.2	4676	noncoding	-1.18325
MSTRG.17195.1	9236	noncoding	-1.19667
MSTRG.17338.1	3003	coding	5.66973
MSTRG.17347.1	296	noncoding	-0.719698
MSTRG.17361.1	442	noncoding	-1.0421
MSTRG.17400.1	304	noncoding	-1.13442
MSTRG.17463.1	228	noncoding	-1.13088
MSTRG.17645.1	2762	noncoding	-0.561632
MSTRG.17645.3	948	noncoding	-0.87487
MSTRG.17645.4	3363	noncoding	-0.850804
MSTRG.17645.5	3845	noncoding	-0.806226
MSTRG.17645.6	1221	noncoding	-0.199713
MSTRG.17645.7	1525	noncoding	-1.22402
MSTRG.17645.8	4217	noncoding	-0.529923
MSTRG.17645.9	859	noncoding	-0.389703
MSTRG.17645.10	2160	noncoding	-0.806751
MSTRG.17645.11	1254	noncoding	-0.752337
MSTRG.17645.12	795	noncoding	-0.734872
MSTRG.17645.13	2156	noncoding	-0.806407
MSTRG.17645.14	2338	noncoding	-1.25061
MSTRG.17645.15	3601	noncoding	-1.21822
MSTRG.17649.1	494	noncoding	-0.997898
MSTRG.17770.1	413	noncoding	-0.966279
MSTRG.17805.1	906	noncoding	-0.929063
MSTRG.17807.1	855	noncoding	-1.00531
MSTRG.17807.2	761	noncoding	-0.583321
MSTRG.17819.1	284	noncoding	-0.918077
MSTRG.17919.1	730	noncoding	-1.30677
MSTRG.18016.1	3263	noncoding	-0.927141
MSTRG.18049.1	606	noncoding	-0.975186
MSTRG.18049.2	433	coding	0.22779
MSTRG.18147.1	854	noncoding	-0.959412
MSTRG.18157.1	283	noncoding	-0.809342
MSTRG.18199.1	329	noncoding	-0.669862
MSTRG.18253.7	1429	noncoding	-0.89507
MSTRG.18253.8	1778	noncoding	-1.12223
MSTRG.18290.1	571	noncoding	-1.31532
MSTRG.18290.2	1235	noncoding	-1.31874
MSTRG.18290.3	2645	noncoding	-0.875876
MSTRG.18290.4	339	noncoding	-1.21905
MSTRG.18353.1	244	noncoding	-1.42243
MSTRG.18548.1	826	noncoding	-0.841971
MSTRG.18548.2	1357	noncoding	-0.635581
MSTRG.18569.1	379	noncoding	-0.822629
MSTRG.18570.1	234	noncoding	-1.15859
MSTRG.18617.1	1029	noncoding	-1.1887
MSTRG.18687.1	1810	noncoding	-0.796039
MSTRG.18698.1	2581	noncoding	-1.1996
MSTRG.18698.2	2126	noncoding	-1.3496
MSTRG.18698.3	1670	noncoding	-1.25555
MSTRG.18732.1	231	noncoding	-1.14227
MSTRG.18765.1	295	noncoding	-1.03771
MSTRG.18768.1	273	noncoding	-0.800796
MSTRG.18843.1	1351	coding	0.126804
MSTRG.18843.2	3149	coding	0.685797
MSTRG.18912.1	386	noncoding	-0.994301
MSTRG.18912.2	269	noncoding	-0.966121
MSTRG.18926.1	1315	noncoding	-0.968617
MSTRG.18926.2	594	noncoding	-0.807293
MSTRG.18969.2	1933	noncoding	-1.12916
MSTRG.18969.3	1828	noncoding	-1.3169
MSTRG.18980.1	372	noncoding	-0.991277
MSTRG.19168.1	773	noncoding	-1.23277
MSTRG.19168.2	1235	noncoding	-1.10325
MSTRG.19274.1	681	noncoding	-1.28441
MSTRG.19274.2	297	noncoding	-1.07099
MSTRG.19277.1	316	noncoding	-1.09916
MSTRG.19412.1	310	noncoding	-1.15153
MSTRG.19547.1	510	noncoding	-0.971571
MSTRG.19571.1	941	noncoding	-1.27897
MSTRG.19571.2	201	noncoding	-0.893937
MSTRG.19580.1	400	noncoding	-1.2965
MSTRG.19598.1	433	noncoding	-1.08594
MSTRG.19621.1	439	noncoding	-0.950898
MSTRG.19622.1	1039	noncoding	-1.12225
MSTRG.19622.2	378	noncoding	-1.19791
MSTRG.19650.1	1059	noncoding	-0.929695
MSTRG.19702.1	211	noncoding	-0.943156
MSTRG.19708.1	2675	noncoding	-1.17458
MSTRG.19708.2	1523	noncoding	-1.06752
MSTRG.19715.2	2451	noncoding	-1.12872
MSTRG.19739.1	237	noncoding	-1.19035
MSTRG.19820.1	2030	noncoding	-1.17696
MSTRG.19851.1	422	noncoding	-1.00046
MSTRG.19911.1	1511	noncoding	-0.939625
MSTRG.19931.1	277	noncoding	-0.937899
MSTRG.20013.1	802	noncoding	-1.0299
MSTRG.20013.2	431	noncoding	-0.945634
MSTRG.20019.1	591	noncoding	-1.15256
MSTRG.20195.1	3813	noncoding	-0.135275
MSTRG.20195.2	2645	noncoding	-0.843135
MSTRG.20196.1	930	noncoding	-0.570164
MSTRG.20206.1	327	noncoding	-1.24178
MSTRG.20245.1	611	noncoding	-0.979654
MSTRG.20245.2	420	noncoding	-1.00179
MSTRG.20290.1	1189	noncoding	-0.885085
MSTRG.20296.1	5403	coding	1.54948
MSTRG.20304.1	249	noncoding	-1.03464
MSTRG.20354.1	2442	noncoding	-0.870526
MSTRG.20365.2	4300	noncoding	-0.885011
MSTRG.20368.2	5185	noncoding	-0.792454
MSTRG.20394.1	239	noncoding	-1.10637
MSTRG.20411.1	974	noncoding	-0.754819
MSTRG.20425.1	827	noncoding	-0.977192
MSTRG.20425.2	3655	noncoding	-0.773257
MSTRG.20425.3	1951	noncoding	-0.888675
MSTRG.20452.1	263	noncoding	-1.16641
MSTRG.20475.1	343	noncoding	-1.13914
MSTRG.20490.1	2188	noncoding	-0.645057
MSTRG.20490.2	1829	noncoding	-0.630457
MSTRG.20490.3	2185	noncoding	-0.658532
MSTRG.20490.4	1826	noncoding	-0.644019
MSTRG.20490.5	1714	noncoding	-0.591362
MSTRG.20532.1	2691	coding	0.793733
MSTRG.20633.1	328	noncoding	-0.995754
MSTRG.20662.1	682	noncoding	-1.03007
MSTRG.20692.1	241	noncoding	-0.735502
MSTRG.20696.1	439	noncoding	-0.937416
MSTRG.20696.2	752	noncoding	-0.975663
MSTRG.20746.1	230	noncoding	-1.16507
MSTRG.20791.1	1474	coding	1.50725
MSTRG.20791.2	235	noncoding	-1.1218
MSTRG.20813.1	228	noncoding	-0.914411
MSTRG.20822.1	234	noncoding	-1.1092
MSTRG.20875.1	1087	noncoding	-0.991022
MSTRG.20892.1	4501	noncoding	-1.02395
MSTRG.20892.2	3214	noncoding	-1.00715
MSTRG.20892.3	2949	noncoding	-1.00182
MSTRG.20892.4	558	noncoding	-0.770005
MSTRG.20892.5	281	noncoding	-1.11892
MSTRG.20896.1	703	noncoding	-0.743226
MSTRG.20946.2	5844	noncoding	-1.06989
MSTRG.20946.3	2879	noncoding	-1.13992
MSTRG.20953.1	2634	coding	2.76477
MSTRG.21021.1	1629	noncoding	-0.681932
MSTRG.21128.1	247	noncoding	-1.23854
MSTRG.21534.1	325	noncoding	-1.1259
MSTRG.21556.1	244	noncoding	-0.830418
MSTRG.21645.1	359	noncoding	-1.3231
MSTRG.21661.1	250	noncoding	-0.571214
MSTRG.21665.1	1297	noncoding	-1.28414
MSTRG.21665.2	959	noncoding	-1.18877
MSTRG.21665.3	1806	noncoding	-0.968283
MSTRG.21665.4	1377	noncoding	-1.29758
MSTRG.21665.5	725	noncoding	-1.19238
MSTRG.21666.1	292	noncoding	-0.928453
MSTRG.21704.1	543	noncoding	-0.902031
MSTRG.21704.2	471	noncoding	-0.778489
MSTRG.21733.1	2902	coding	0.984736
MSTRG.21830.1	235	noncoding	-1.12873
MSTRG.21874.1	392	noncoding	-0.736601
MSTRG.21875.1	396	noncoding	-1.1735
MSTRG.21954.1	460	noncoding	-1.11635
MSTRG.21954.2	275	noncoding	-1.12656
MSTRG.21986.1	328	noncoding	-1.21906
MSTRG.21986.2	246	noncoding	-1.14591
MSTRG.22082.1	843	noncoding	-1.23024
MSTRG.22193.1	496	noncoding	-0.368063
MSTRG.22272.1	2245	coding	1.40126
MSTRG.22345.1	4122	noncoding	-1.11941
MSTRG.22423.1	293	noncoding	-0.913002
MSTRG.22532.1	370	noncoding	-1.05926
MSTRG.22761.1	4574	noncoding	-1.07141
MSTRG.22789.1	258	noncoding	-1.13957
MSTRG.22825.1	285	noncoding	-1.06316
MSTRG.22827.1	256	noncoding	-1.26949
MSTRG.22879.1	2259	noncoding	-1.00648
MSTRG.22879.2	1817	noncoding	-0.723493
MSTRG.22879.3	1695	noncoding	-1.03159
MSTRG.22879.4	2290	noncoding	-1.00529
MSTRG.22879.5	1161	noncoding	-0.931292
MSTRG.22879.6	2655	noncoding	-1.02091
MSTRG.22879.7	223	noncoding	-0.961326
MSTRG.22932.1	752	noncoding	-1.31295
MSTRG.22932.2	4766	noncoding	-0.712991
MSTRG.23016.1	429	noncoding	-1.34148
MSTRG.23067.1	536	noncoding	-1.1017
MSTRG.23102.1	720	coding	1.15241
MSTRG.23108.1	1661	noncoding	-0.760837
MSTRG.23108.2	1043	noncoding	-0.901503
MSTRG.23129.1	2889	noncoding	-0.432377
MSTRG.23129.2	1215	noncoding	-1.23952
MSTRG.23157.1	517	noncoding	-0.493278
MSTRG.23158.1	2200	noncoding	-1.07657
MSTRG.23468.1	566	noncoding	-0.687057
MSTRG.23476.1	351	noncoding	-0.900764
MSTRG.23550.1	323	noncoding	-1.07974
MSTRG.23615.1	5234	noncoding	-0.797091
MSTRG.23615.2	1139	noncoding	-0.839013
MSTRG.23615.3	938	noncoding	-1.10155
MSTRG.23617.1	221	noncoding	-1.27691
MSTRG.23673.2	236	noncoding	-1.24584
MSTRG.23721.1	450	noncoding	-1.18871
MSTRG.23860.1	1137	coding	0.227649
MSTRG.23992.1	543	noncoding	-0.746869
MSTRG.24001.1	489	noncoding	-1.10949
MSTRG.24093.1	520	noncoding	-0.827538
MSTRG.24116.1	2621	coding	2.63919
MSTRG.24116.2	1448	coding	2.06566
MSTRG.24125.1	938	noncoding	-1.07667
MSTRG.24169.1	960	noncoding	-0.873424
MSTRG.24235.1	784	noncoding	-1.04302
MSTRG.24236.1	1093	noncoding	-1.02917
MSTRG.24260.1	528	noncoding	-1.12799
MSTRG.24260.2	416	noncoding	-1.03752
MSTRG.24260.3	669	noncoding	-1.14194
MSTRG.24260.4	634	noncoding	-0.576918
MSTRG.24278.1	287	noncoding	-0.989733
MSTRG.24296.1	680	noncoding	-1.04496
MSTRG.24331.1	503	noncoding	-1.2503
MSTRG.24393.1	345	noncoding	-0.713392
MSTRG.24393.2	549	noncoding	-0.435218
MSTRG.24451.1	234	noncoding	-0.742627
MSTRG.24588.1	489	noncoding	-1.13275
MSTRG.24633.1	937	noncoding	-1.25895
MSTRG.24848.1	761	noncoding	-1.12483
MSTRG.24879.1	222	noncoding	-1.18324
MSTRG.24998.1	290	noncoding	-1.05355
MSTRG.25120.1	1765	noncoding	-1.2148
MSTRG.25120.2	1592	noncoding	-1.20788
MSTRG.25120.3	1930	noncoding	-1.22033
MSTRG.25203.1	295	noncoding	-0.969627
MSTRG.25230.1	272	noncoding	-1.0355
MSTRG.25305.1	285	noncoding	-1.34097
MSTRG.25356.1	582	noncoding	-0.853576
MSTRG.25356.2	983	noncoding	-0.757806
MSTRG.25356.3	776	noncoding	-0.572671
MSTRG.25356.4	623	noncoding	-0.896663
MSTRG.25356.5	2026	noncoding	-1.11051
MSTRG.25405.1	375	noncoding	-1.4819
MSTRG.25405.2	490	noncoding	-1.07652
MSTRG.25469.1	757	noncoding	-1.09389
MSTRG.25561.1	558	noncoding	-0.660062
MSTRG.25592.1	475	noncoding	-0.400926
MSTRG.25596.1	755	noncoding	-0.154995
MSTRG.25632.1	227	noncoding	-0.888362
MSTRG.25724.1	506	noncoding	-0.897733
MSTRG.25802.1	269	noncoding	-0.813654
MSTRG.25836.1	293	noncoding	-0.970758
MSTRG.25950.1	781	noncoding	-0.696676
MSTRG.25962.1	434	noncoding	-1.29197
MSTRG.25963.2	403	noncoding	-1.15852
MSTRG.25987.1	470	noncoding	-1.20715
MSTRG.26115.1	959	noncoding	-0.609753
MSTRG.26119.1	250	noncoding	-1.24005
MSTRG.26330.1	7731	coding	0.947116
MSTRG.26431.1	2789	noncoding	-0.830501
MSTRG.26431.2	1503	noncoding	-0.729144
MSTRG.26431.3	4191	noncoding	-1.05874
MSTRG.26431.4	2577	noncoding	-1.02212
MSTRG.26431.5	2680	noncoding	-1.02569
MSTRG.26431.7	1584	noncoding	-1.23176
MSTRG.26431.8	1643	noncoding	-1.23362
MSTRG.26431.10	252	noncoding	-0.954725
MSTRG.26541.1	238	noncoding	-0.995237
MSTRG.26599.1	1150	noncoding	-1.1075
MSTRG.26656.1	2390	noncoding	-1.22317
MSTRG.26656.2	1345	noncoding	-1.15914
MSTRG.26686.6	836	noncoding	-0.718897
MSTRG.26734.1	430	noncoding	-0.880014
MSTRG.26934.1	374	noncoding	-0.978032
MSTRG.27048.2	1218	noncoding	-1.04358
MSTRG.27055.1	295	noncoding	-1.16756
MSTRG.27075.1	276	noncoding	-1.11099
MSTRG.27161.2	1771	noncoding	-0.911356
MSTRG.27232.1	854	coding	0.829912
MSTRG.27236.1	887	noncoding	-0.903502
MSTRG.27236.2	884	noncoding	-0.861365
MSTRG.27236.3	706	noncoding	-0.742919
MSTRG.27271.1	312	noncoding	-1.18248
MSTRG.27511.1	478	noncoding	-0.840169
MSTRG.27533.1	3005	coding	11.8061
MSTRG.27533.2	2434	coding	9.33366
MSTRG.27677.1	250	noncoding	-1.3522
MSTRG.27677.2	250	noncoding	-1.3522
MSTRG.27677.3	361	noncoding	-1.38541
MSTRG.27677.4	302	noncoding	-1.37039
MSTRG.27722.1	508	noncoding	-0.932885
MSTRG.27743.1	306	noncoding	-1.07704
MSTRG.27787.1	290	noncoding	-1.11495
MSTRG.27794.1	448	noncoding	-0.6833
MSTRG.27984.1	428	noncoding	-1.0619
MSTRG.28069.1	940	noncoding	-0.974381
MSTRG.28094.4	5387	noncoding	-1.06058
MSTRG.28094.5	3472	coding	0.334533
MSTRG.28094.6	7936	noncoding	-1.04386
MSTRG.28094.7	1677	noncoding	-1.09334
MSTRG.28094.8	3590	coding	0.325033
MSTRG.28096.1	3061	noncoding	-0.952115
MSTRG.28097.1	2071	noncoding	-1.19126
MSTRG.28098.1	688	noncoding	-0.750468
MSTRG.28122.1	543	noncoding	-1.1083
MSTRG.28122.2	663	noncoding	-1.05844
MSTRG.28135.1	376	noncoding	-1.14867
MSTRG.28138.1	208	noncoding	-1.32361
MSTRG.28160.1	1581	noncoding	-0.760035
MSTRG.28162.1	871	noncoding	-1.32218
MSTRG.28229.1	6775	noncoding	-0.388505
MSTRG.28229.2	5352	noncoding	-0.367273
MSTRG.28229.3	4605	noncoding	-1.06161
MSTRG.28229.4	4891	noncoding	-0.367153
MSTRG.28229.5	3991	noncoding	-1.18658
MSTRG.28229.6	3651	noncoding	-1.15552
MSTRG.28229.8	12458	noncoding	-0.576276
MSTRG.28229.14	2518	noncoding	-1.27255
MSTRG.28229.15	11642	noncoding	-0.872509
MSTRG.28229.16	2965	noncoding	-1.14279
MSTRG.28229.17	2566	noncoding	-0.423336
MSTRG.28229.18	2136	coding	0.0423274
MSTRG.28229.19	1169	noncoding	-0.00670706
MSTRG.28229.20	2941	coding	0.288872
MSTRG.28229.21	848	coding	0.196942
MSTRG.28230.1	2744	noncoding	-1.10028
MSTRG.28232.1	719	noncoding	-1.15764
MSTRG.28233.1	509	noncoding	-1.11524
MSTRG.28235.1	1258	noncoding	-1.09764
MSTRG.28235.2	3449	noncoding	-1.26781
MSTRG.28236.1	516	noncoding	-0.652669
MSTRG.28238.1	577	noncoding	-0.868312
MSTRG.28239.1	1815	noncoding	-0.0905778
MSTRG.28257.1	3446	noncoding	-0.12971
MSTRG.28366.1	1865	noncoding	-1.1202
MSTRG.28366.2	1007	noncoding	-0.996424
MSTRG.28368.1	1076	noncoding	-1.14302
MSTRG.28428.1	3048	noncoding	-1.3462
MSTRG.28428.2	384	noncoding	-1.02182
MSTRG.28428.3	528	noncoding	-1.31611
MSTRG.28458.1	466	noncoding	-1.16484
MSTRG.28458.2	810	noncoding	-1.15554
MSTRG.28458.3	731	noncoding	-1.25222
MSTRG.28458.4	449	noncoding	-1.15635
MSTRG.28532.1	298	noncoding	-0.904722
MSTRG.28535.1	843	coding	0.759131
MSTRG.28535.2	1579	coding	0.672649
MSTRG.28535.3	737	coding	0.614059
MSTRG.28557.1	1838	coding	1.23552
MSTRG.28557.2	1514	coding	1.29072
MSTRG.28557.3	3785	coding	1.09132
MSTRG.28577.1	1241	noncoding	-1.27794
MSTRG.28619.1	1285	noncoding	-0.949205
MSTRG.28620.1	955	noncoding	-0.951374
MSTRG.28620.2	394	noncoding	-1.02873
MSTRG.28709.1	996	noncoding	-1.14568
MSTRG.28709.2	2037	noncoding	-1.04103
MSTRG.28709.3	4054	coding	0.101377
MSTRG.28709.4	671	noncoding	-1.06557
MSTRG.28709.5	1373	noncoding	-1.15877
MSTRG.28711.1	227	noncoding	-1.14168
MSTRG.28748.1	279	noncoding	-1.3406
MSTRG.28849.1	295	noncoding	-0.846997
MSTRG.28874.1	4005	noncoding	-1.02125
MSTRG.28874.2	254	noncoding	-1.16421
MSTRG.28874.3	1043	noncoding	-0.905991
MSTRG.28911.1	986	noncoding	-1.00638
MSTRG.28918.1	523	noncoding	-0.978226
MSTRG.28921.1	5275	noncoding	-0.747909
MSTRG.28921.2	674	noncoding	-0.606824
MSTRG.28960.1	303	noncoding	-1.14432
MSTRG.28979.1	268	noncoding	-1.14116
MSTRG.28983.1	430	noncoding	-1.12496
MSTRG.28989.1	556	noncoding	-0.948495
MSTRG.29056.1	246	noncoding	-1.08195
MSTRG.29059.1	221	noncoding	-1.03114
MSTRG.29132.1	539	coding	2.68589
MSTRG.29257.1	1513	noncoding	-0.979261
MSTRG.29478.1	1578	noncoding	-0.937552
MSTRG.29478.2	440	noncoding	-1.00921
MSTRG.29510.1	569	noncoding	-0.713032
MSTRG.29600.1	1052	noncoding	-0.483348
MSTRG.29628.1	600	noncoding	-1.01022
MSTRG.29628.2	1080	noncoding	-0.7813
MSTRG.29687.1	488	noncoding	-0.622148
MSTRG.29687.2	315	noncoding	-1.01833
MSTRG.29823.1	272	noncoding	-1.00203
MSTRG.29867.1	5545	noncoding	-0.0492228
MSTRG.29891.1	1324	noncoding	-1.24817
MSTRG.29894.1	3979	coding	5.83175
MSTRG.29894.2	2863	coding	5.86695
MSTRG.29961.1	1089	noncoding	-1.00396
MSTRG.29970.1	362	noncoding	-0.829731
MSTRG.30030.1	8493	noncoding	-0.598881
MSTRG.30030.2	2193	noncoding	-0.737115
MSTRG.30030.3	4322	noncoding	-1.14923
MSTRG.30086.1	744	noncoding	-0.82823
MSTRG.30182.1	1283	noncoding	-0.456296
MSTRG.30182.2	2016	noncoding	-0.43584
MSTRG.30189.1	320	noncoding	-0.588476
MSTRG.30189.2	420	noncoding	-0.578165
MSTRG.30189.3	232	coding	0.748641
MSTRG.30206.1	372	noncoding	-1.33008
MSTRG.30206.2	926	noncoding	-1.03657
MSTRG.30206.3	502	noncoding	-1.04872
MSTRG.30206.4	1158	noncoding	-1.10002
MSTRG.30206.5	440	noncoding	-1.18978
MSTRG.30206.6	833	noncoding	-1.10076
MSTRG.30264.1	956	noncoding	-0.854073
MSTRG.30264.2	927	noncoding	-0.845892
MSTRG.30264.3	1041	noncoding	-0.853252
MSTRG.30318.1	853	noncoding	-1.16512
MSTRG.30383.1	304	noncoding	-1.05991
MSTRG.30406.1	516	noncoding	-0.912059
MSTRG.30452.1	606	noncoding	-1.11304
MSTRG.30452.2	485	noncoding	-0.816765
MSTRG.30452.3	482	noncoding	-0.843498
MSTRG.30452.5	906	noncoding	-0.997725
MSTRG.30452.6	1072	coding	3.79605
MSTRG.30452.8	752	noncoding	-0.641325
MSTRG.30452.10	605	noncoding	-1.11276
MSTRG.30580.1	329	noncoding	-0.97401
MSTRG.30582.1	1212	noncoding	-1.08274
MSTRG.30627.1	787	noncoding	-1.25299
MSTRG.30628.1	1097	noncoding	-0.657594
MSTRG.30631.1	1417	noncoding	-1.18635
MSTRG.30679.1	843	noncoding	-1.13774
MSTRG.30679.2	434	noncoding	-1.12137
MSTRG.30722.8	1144	coding	0.190383
MSTRG.30762.1	1471	noncoding	-1.09602
MSTRG.31028.1	2250	noncoding	-1.04695
MSTRG.31045.1	333	noncoding	-1.20293
MSTRG.31060.2	2661	noncoding	-0.945484
MSTRG.31072.1	963	noncoding	-0.704491
MSTRG.31085.1	2333	noncoding	-0.674802
MSTRG.31085.2	4236	noncoding	-0.720485
MSTRG.31085.3	4239	noncoding	-0.744476
MSTRG.31085.4	4927	noncoding	-0.753277
MSTRG.31085.5	2246	noncoding	-1.00444
MSTRG.31085.6	5076	noncoding	-0.730496
MSTRG.31085.7	2553	noncoding	-0.833572
MSTRG.31085.8	5695	noncoding	-0.759448
MSTRG.31087.1	890	noncoding	-1.10822
MSTRG.31108.1	523	noncoding	-0.835936
MSTRG.31109.1	285	noncoding	-0.694864
MSTRG.31174.1	4290	coding	4.51797
MSTRG.31174.2	4003	coding	4.50054
MSTRG.31374.1	273	noncoding	-0.906237
MSTRG.31410.1	357	noncoding	-0.910995
MSTRG.31538.1	1202	noncoding	-1.17247
MSTRG.31538.2	713	noncoding	-1.08311
MSTRG.31538.3	1244	noncoding	-1.17693
MSTRG.31636.1	705	noncoding	-1.41548
MSTRG.31711.1	219	noncoding	-1.13802
MSTRG.31712.1	272	noncoding	-1.01128
MSTRG.31749.1	1143	noncoding	-1.28321
MSTRG.31868.1	1364	noncoding	-1.05691
MSTRG.31930.1	301	noncoding	-1.00071
MSTRG.31957.2	877	noncoding	-0.940456
MSTRG.32048.1	467	noncoding	-1.13527
MSTRG.32228.1	285	noncoding	-0.905124
MSTRG.32274.1	265	noncoding	-1.05877
MSTRG.32341.1	474	noncoding	-0.896333
MSTRG.32341.2	342	noncoding	-1.09395
MSTRG.32345.1	1275	noncoding	-1.19487
MSTRG.32345.2	685	noncoding	-1.12124
MSTRG.32345.3	6269	noncoding	-1.12895
MSTRG.32345.4	1160	noncoding	-1.18605
MSTRG.32518.1	306	noncoding	-1.30626
MSTRG.32532.1	696	noncoding	-1.12629
MSTRG.32733.1	253	noncoding	-0.668288
MSTRG.32791.1	430	noncoding	-1.20576
MSTRG.32908.1	1292	noncoding	-1.1939
MSTRG.32911.1	562	noncoding	-0.998515
MSTRG.32956.1	8764	noncoding	-0.997741
MSTRG.33039.1	510	noncoding	-1.02228
MSTRG.33045.2	902	noncoding	-0.971022
MSTRG.33049.1	292	noncoding	-0.525678
MSTRG.33050.2	344	noncoding	-0.996946
MSTRG.33054.1	900	noncoding	-0.93333
MSTRG.33057.1	4123	noncoding	-0.794302
MSTRG.33057.2	4174	noncoding	-0.79516
MSTRG.33057.3	698	noncoding	-0.863658
MSTRG.33062.1	939	noncoding	-1.21148
MSTRG.33100.1	224	noncoding	-0.765912
MSTRG.33135.1	243	noncoding	-1.06341
MSTRG.33157.1	487	noncoding	-1.36269
MSTRG.33181.1	244	noncoding	-0.964716
MSTRG.33189.1	493	noncoding	-0.841498
MSTRG.33371.1	717	noncoding	-0.344689
MSTRG.33402.1	543	noncoding	-1.31376
MSTRG.33409.1	702	noncoding	-0.841468
MSTRG.33438.10	242	noncoding	-1.24338
MSTRG.33440.1	287	coding	0.347762
MSTRG.33605.1	3215	noncoding	-0.726771
MSTRG.33624.1	1552	noncoding	-0.2079
MSTRG.33624.2	4955	coding	0.414746
MSTRG.33788.5	2285	noncoding	-0.929714
MSTRG.33891.1	1820	noncoding	-1.21517
MSTRG.33891.2	1054	noncoding	-1.11905
MSTRG.33939.1	452	noncoding	-0.953507
MSTRG.33951.1	1343	noncoding	-0.932646
MSTRG.33952.1	594	noncoding	-0.556232
MSTRG.33953.1	280	noncoding	-1.12685
MSTRG.34015.2	534	noncoding	-1.08631
MSTRG.34076.1	787	noncoding	-0.931515
MSTRG.34076.2	859	noncoding	-0.951748
MSTRG.34076.3	1145	coding	0.0156369
MSTRG.34076.4	595	noncoding	-0.859917
MSTRG.34117.1	644	noncoding	-0.380054
MSTRG.34117.2	950	noncoding	-1.16369
MSTRG.34180.1	5267	noncoding	-1.06382
MSTRG.34180.2	2530	noncoding	-1.03693
MSTRG.34180.3	4041	noncoding	-0.981802
MSTRG.34180.4	1748	noncoding	-0.216955
MSTRG.34180.5	473	noncoding	-0.964295
MSTRG.34180.6	1521	noncoding	-0.926737
MSTRG.34180.7	1866	noncoding	-0.80396
MSTRG.34353.1	930	noncoding	-1.08606
MSTRG.34357.1	826	noncoding	-1.05412
MSTRG.34381.1	475	noncoding	-0.881944
MSTRG.34405.3	710	noncoding	-1.27604
MSTRG.34415.1	3800	noncoding	-1.14224
MSTRG.34415.2	3042	noncoding	-1.11684
MSTRG.34415.3	2086	coding	0.118229
MSTRG.34415.4	1187	coding	0.103864
MSTRG.34458.1	581	noncoding	-1.04253
MSTRG.34481.1	2821	noncoding	-0.686276
MSTRG.34491.1	2523	noncoding	-1.14281
MSTRG.34491.2	5806	noncoding	-1.19618
MSTRG.34491.3	1502	noncoding	-1.01024
MSTRG.34491.4	1749	noncoding	-1.28179
MSTRG.34491.5	1090	noncoding	-1.12563
MSTRG.34512.1	395	noncoding	-0.949978
MSTRG.34527.1	268	noncoding	-1.10725
MSTRG.34581.2	1454	noncoding	-1.05258
MSTRG.34602.1	591	coding	2.82802
MSTRG.34624.1	282	noncoding	-1.09629
MSTRG.34801.1	241	noncoding	-1.00598
MSTRG.34847.1	687	noncoding	-1.26427
MSTRG.34879.1	3134	noncoding	-1.10685
MSTRG.34929.1	656	noncoding	-1.11042
MSTRG.34929.2	332	noncoding	-1.00405
MSTRG.34960.1	580	coding	2.24532
MSTRG.34960.2	804	coding	3.34619
MSTRG.35021.1	247	noncoding	-0.945712
MSTRG.35050.1	401	noncoding	-0.0236856
MSTRG.35118.2	277	noncoding	-1.23252
MSTRG.35154.1	360	noncoding	-1.48169
MSTRG.35159.1	473	noncoding	-0.924168
MSTRG.35293.1	463	noncoding	-1.15096
MSTRG.35359.1	2493	noncoding	-1.04681
MSTRG.35389.1	739	noncoding	-0.996389
MSTRG.35441.1	201	noncoding	-1.05194
MSTRG.35470.1	326	noncoding	-0.830399
MSTRG.35499.1	439	noncoding	-0.873615
MSTRG.35502.1	280	noncoding	-1.15717
MSTRG.35536.1	1861	noncoding	-0.872307
MSTRG.35536.3	338	noncoding	-1.32294
MSTRG.35635.1	708	noncoding	-1.31919
MSTRG.35645.2	1959	noncoding	-1.18763
MSTRG.35670.1	10312	noncoding	-0.15314
MSTRG.35670.2	818	noncoding	-1.0836
MSTRG.35681.1	833	noncoding	-1.17332
MSTRG.35704.1	323	noncoding	-1.36319
MSTRG.35704.2	587	noncoding	-1.42789
MSTRG.35704.3	606	noncoding	-1.4305
MSTRG.35704.4	285	noncoding	-1.34488
MSTRG.35704.5	291	noncoding	-1.34809
MSTRG.35706.1	1347	noncoding	-0.91063
MSTRG.35714.1	1036	noncoding	-1.34758
MSTRG.35722.1	594	noncoding	-1.29936
MSTRG.35812.1	352	noncoding	-0.98755
MSTRG.35826.1	1699	noncoding	-0.950781
MSTRG.35925.1	260	noncoding	-0.935133
MSTRG.35934.1	1471	noncoding	-1.01297
MSTRG.36012.1	412	noncoding	-1.08173
MSTRG.36012.2	409	noncoding	-1.08012
MSTRG.36183.2	1040	noncoding	-0.0324115
MSTRG.36183.3	1040	noncoding	-0.0324115
MSTRG.36224.1	765	noncoding	-0.646396
MSTRG.36283.1	620	noncoding	-0.922489
MSTRG.36283.2	279	noncoding	-1.06383
MSTRG.36378.1	980	coding	0.115335
MSTRG.36399.1	4468	noncoding	-1.06818
MSTRG.36399.2	3638	noncoding	-1.07531
MSTRG.36399.3	2726	noncoding	-1.03887
MSTRG.36413.1	712	noncoding	-0.98944
MSTRG.36413.2	1292	noncoding	-1.05741
MSTRG.36413.3	249	noncoding	-0.808791
MSTRG.36423.1	3294	noncoding	-1.18135
MSTRG.36483.1	279	noncoding	-1.22964
MSTRG.36512.1	311	noncoding	-0.910342
MSTRG.36514.1	232	noncoding	-1.11679
MSTRG.36520.1	634	noncoding	-1.21791
MSTRG.36527.1	304	noncoding	-1.11994
MSTRG.36565.1	987	noncoding	-1.15809
MSTRG.36647.1	1503	noncoding	-1.00704
MSTRG.36653.1	2839	noncoding	-0.93249
MSTRG.36653.2	1524	noncoding	-1.00997
MSTRG.36653.3	1365	noncoding	-0.992946
MSTRG.36653.4	1156	noncoding	-0.9643
MSTRG.36674.1	312	noncoding	-1.38703
MSTRG.36714.1	383	noncoding	-1.09712
MSTRG.36715.1	2232	noncoding	-1.13824
MSTRG.36746.1	1692	noncoding	-1.28655
MSTRG.36777.1	3392	noncoding	-1.03972
MSTRG.37153.2	1098	noncoding	-1.19213
MSTRG.37179.1	304	noncoding	-1.13348
MSTRG.37198.1	505	coding	0.280619
MSTRG.37198.2	802	coding	0.4168
MSTRG.37248.1	622	noncoding	-0.760681
MSTRG.37248.2	986	noncoding	-0.796271
MSTRG.37248.3	288	noncoding	-0.96833
MSTRG.37279.1	2281	noncoding	-1.08076
MSTRG.37279.2	267	noncoding	-1.03546
MSTRG.37314.1	2927	noncoding	-0.968619
MSTRG.37314.2	2949	noncoding	-0.819542
MSTRG.37314.3	2034	noncoding	-0.910021
MSTRG.37314.4	838	noncoding	-0.878149
MSTRG.37314.5	2513	noncoding	-0.946147
MSTRG.37315.2	302	noncoding	-1.10639
MSTRG.37377.1	499	noncoding	-1.00182
MSTRG.37377.2	741	noncoding	-1.0505
MSTRG.37377.3	458	coding	0.115962
MSTRG.37420.1	400	noncoding	-1.40004
MSTRG.37459.1	700	noncoding	-1.2279
MSTRG.37578.1	838	noncoding	-1.0878
MSTRG.37578.2	331	noncoding	-1.03445
MSTRG.37578.3	459	noncoding	-1.16871
MSTRG.37631.1	329	noncoding	-0.938667
MSTRG.37640.1	1865	noncoding	-1.05768
MSTRG.37640.3	1296	noncoding	-1.01568
MSTRG.37718.1	283	noncoding	-1.20611
MSTRG.37795.1	648	noncoding	-1.12624
MSTRG.37795.2	346	noncoding	-1.08792
MSTRG.37795.3	796	noncoding	-1.14335
MSTRG.37861.1	705	noncoding	-0.80218
MSTRG.37908.1	279	noncoding	-1.1305
MSTRG.37996.1	3960	noncoding	-0.700345
MSTRG.38091.1	226	noncoding	-1.22945
MSTRG.38192.1	620	noncoding	-1.04092
MSTRG.38216.1	654	noncoding	-0.932186
MSTRG.38216.2	358	noncoding	-1.01259
MSTRG.38244.1	4246	noncoding	-0.84968
MSTRG.38244.2	3969	noncoding	-0.845062
MSTRG.38400.1	1461	noncoding	-0.966095
MSTRG.38400.2	1469	noncoding	-0.942371
MSTRG.38400.3	1072	noncoding	-0.973357
MSTRG.38400.4	1266	noncoding	-0.879236
MSTRG.38430.1	321	noncoding	-0.897738
MSTRG.38460.1	4673	noncoding	-1.18125
MSTRG.38542.1	504	noncoding	-1.29227
MSTRG.38546.1	1030	noncoding	-1.32126
MSTRG.38580.1	284	noncoding	-1.0732
MSTRG.38798.1	1235	noncoding	-0.692251
MSTRG.38812.1	1352	noncoding	-1.20217
MSTRG.38851.1	206	noncoding	-1.10436
MSTRG.39035.1	299	noncoding	-0.83975
MSTRG.39114.1	313	noncoding	-1.23916
MSTRG.39138.1	242	noncoding	-0.881084
MSTRG.39166.1	628	noncoding	-0.735984
MSTRG.39167.1	1392	noncoding	-0.495217
MSTRG.39203.1	282	noncoding	-1.17845
MSTRG.39347.1	254	noncoding	-0.927287
MSTRG.39504.1	792	noncoding	-1.02864
MSTRG.39556.1	825	noncoding	-0.72995
MSTRG.39556.2	1005	noncoding	-0.470125
MSTRG.39653.1	580	noncoding	-0.780653
MSTRG.39653.2	425	noncoding	-0.646825
MSTRG.39660.1	4211	noncoding	-1.17242
MSTRG.39758.1	594	noncoding	-1.24703
MSTRG.39854.1	738	noncoding	-1.12493
MSTRG.39870.1	586	noncoding	-0.835679
MSTRG.39925.1	459	noncoding	-0.972309
MSTRG.39974.1	463	noncoding	-0.699791
MSTRG.40037.1	1616	noncoding	-0.995531
MSTRG.40048.1	1000	noncoding	-0.981296
MSTRG.40074.1	932	noncoding	-1.14797
MSTRG.40106.1	240	noncoding	-0.916329
MSTRG.40128.1	428	noncoding	-0.390083
MSTRG.40169.1	276	noncoding	-0.97606
MSTRG.40190.1	856	noncoding	-1.00155
MSTRG.40190.2	329	noncoding	-1.17844
MSTRG.40203.1	258	noncoding	-1.1939
MSTRG.40204.1	924	noncoding	-0.483116
MSTRG.40301.1	1426	noncoding	-0.984926
MSTRG.40309.1	2285	noncoding	-0.935578
MSTRG.40310.1	645	noncoding	-0.983467
MSTRG.40310.2	761	noncoding	-1.01861
MSTRG.40310.3	930	noncoding	-1.05595
MSTRG.40406.1	1087	noncoding	-1.09836
MSTRG.40406.2	1093	noncoding	-1.09897
MSTRG.40406.3	1112	noncoding	-1.10103
MSTRG.40457.1	405	noncoding	-1.36784
MSTRG.40499.1	960	noncoding	-0.700963
MSTRG.40542.1	208	noncoding	-1.10408
MSTRG.40686.1	1227	noncoding	-0.993387
MSTRG.40689.1	203	noncoding	-1.32862
MSTRG.40702.1	2330	noncoding	-0.589185
MSTRG.40772.1	339	noncoding	-1.13854
MSTRG.40779.4	499	noncoding	-1.15371
MSTRG.40779.6	347	noncoding	-1.07253
MSTRG.40840.1	1200	noncoding	-0.627537
MSTRG.40842.1	917	noncoding	-1.10657
MSTRG.40842.2	664	noncoding	-0.987125
MSTRG.40861.1	294	noncoding	-1.12062
MSTRG.40945.1	1066	noncoding	-0.834702
MSTRG.41021.1	280	noncoding	-1.06962
MSTRG.41039.1	202	noncoding	-1.44643
MSTRG.41084.1	294	noncoding	-0.97017
MSTRG.41093.1	664	noncoding	-0.87246
MSTRG.41163.1	3265	noncoding	-0.313084
MSTRG.41163.2	5514	noncoding	-0.711534
MSTRG.41177.1	543	noncoding	-1.02051
MSTRG.41251.1	2975	noncoding	-0.716188
MSTRG.41251.2	3180	noncoding	-0.72408
MSTRG.41251.3	6572	noncoding	-0.791284
MSTRG.41352.1	327	noncoding	-1.07519
MSTRG.41375.1	2253	coding	0.200464
MSTRG.41450.1	410	noncoding	-1.06286
MSTRG.41455.1	2320	noncoding	-1.09764
MSTRG.41561.1	2446	noncoding	-1.13009
MSTRG.41561.2	351	noncoding	-0.921491
MSTRG.41584.3	906	noncoding	-0.88697
MSTRG.41738.1	921	noncoding	-1.00562
MSTRG.41758.1	2637	coding	0.283028
MSTRG.41858.1	1085	coding	0.695137
MSTRG.41858.2	466	noncoding	-1.12663
MSTRG.41862.1	1557	noncoding	-0.480254
MSTRG.41862.2	1306	noncoding	-0.635266
MSTRG.42083.1	264	noncoding	-1.19863
MSTRG.42090.1	2235	noncoding	-0.47221
MSTRG.42100.1	1602	noncoding	-0.968494
MSTRG.42205.1	533	noncoding	-1.05527
MSTRG.42269.1	814	noncoding	-0.577219
MSTRG.42284.1	492	noncoding	-1.09324
MSTRG.42361.1	509	noncoding	-0.90828
MSTRG.42361.2	937	noncoding	-1.05891
MSTRG.42367.1	437	noncoding	-1.0174
MSTRG.42367.2	647	noncoding	-0.949228
MSTRG.42367.3	439	noncoding	-1.01852
MSTRG.42418.1	507	noncoding	-1.24097
MSTRG.42654.1	2364	noncoding	-1.03444
MSTRG.42691.2	2772	noncoding	-1.10689
MSTRG.42752.1	2918	noncoding	-1.31545
MSTRG.42823.1	1396	noncoding	-0.057923
MSTRG.42823.2	4128	noncoding	-1.16072
MSTRG.42823.3	1774	noncoding	-0.121294
MSTRG.42823.4	1584	noncoding	-1.0758
MSTRG.42823.5	1215	noncoding	-0.660151
MSTRG.42823.6	2353	noncoding	-1.12575
MSTRG.42824.1	293	noncoding	-0.93993
MSTRG.42825.1	653	noncoding	-0.994395
MSTRG.42863.1	838	noncoding	-0.92453
MSTRG.42864.1	245	noncoding	-1.03281
MSTRG.42870.1	360	noncoding	-1.08745
MSTRG.42871.1	338	noncoding	-1.08046
MSTRG.42908.1	288	noncoding	-0.750992
MSTRG.42966.1	937	coding	1.03709
MSTRG.42986.1	230	noncoding	-1.17089
MSTRG.42995.1	352	noncoding	-0.663995
MSTRG.43002.1	1098	coding	1.6567
MSTRG.43049.1	2646	noncoding	-0.989391
MSTRG.43112.1	742	noncoding	-1.23468
MSTRG.43112.2	551	noncoding	-1.20198
MSTRG.43178.1	346	noncoding	-0.900324
MSTRG.43388.1	2474	noncoding	-1.12762
MSTRG.43388.2	550	noncoding	-1.04348
MSTRG.43457.1	597	noncoding	-0.791706
MSTRG.43492.1	692	noncoding	-1.36052
MSTRG.43492.2	485	noncoding	-1.19829
MSTRG.43509.1	286	noncoding	-1.08853
MSTRG.43541.1	1174	noncoding	-1.02429
MSTRG.43541.2	919	noncoding	-1.00236
MSTRG.43734.1	2645	noncoding	-0.895936
MSTRG.43734.2	2723	noncoding	-0.89973
MSTRG.43778.1	1090	noncoding	-0.00116853
MSTRG.43928.1	1086	noncoding	-1.24617
MSTRG.43940.1	6707	coding	5.71124
MSTRG.44050.1	575	noncoding	-0.5156
MSTRG.44090.1	761	coding	1.91781
MSTRG.44090.2	1551	coding	3.34093
MSTRG.44090.3	1406	coding	3.11533
MSTRG.44090.4	1316	coding	2.74719
MSTRG.44247.1	339	noncoding	-0.945623
MSTRG.44330.1	442	noncoding	-0.617399
MSTRG.44355.1	899	noncoding	-1.11667
MSTRG.44355.2	297	noncoding	-0.937124
MSTRG.44364.2	3585	noncoding	-0.82306
MSTRG.44365.1	3841	noncoding	-0.799645
MSTRG.44365.2	483	noncoding	-0.717774
MSTRG.44365.3	2006	noncoding	-0.803094
MSTRG.44365.4	3077	noncoding	-0.681065
MSTRG.44365.5	1397	noncoding	-0.947728
MSTRG.44376.1	1519	noncoding	-1.21148
MSTRG.44376.2	1132	noncoding	-1.19021
MSTRG.44376.3	864	noncoding	-1.16508
MSTRG.44376.4	1222	noncoding	-1.19634
MSTRG.44379.1	938	noncoding	-1.15562
MSTRG.44379.2	334	noncoding	-1.00345
MSTRG.44379.3	1372	noncoding	-1.05317
MSTRG.44496.1	366	noncoding	-1.02687
MSTRG.44496.2	463	noncoding	-1.07845
MSTRG.44555.1	285	noncoding	-1.13428
MSTRG.44557.1	3044	coding	3.37313
MSTRG.44563.1	320	noncoding	-1.10699
MSTRG.44563.2	535	noncoding	-0.867794
MSTRG.44579.1	1051	noncoding	-1.23075
MSTRG.44581.1	739	noncoding	-0.0194281
MSTRG.44612.1	540	noncoding	-0.847517
MSTRG.44612.2	811	noncoding	-0.964245
MSTRG.44612.3	356	noncoding	-1.02277
MSTRG.44612.4	653	noncoding	-1.06878
MSTRG.44612.5	429	noncoding	-0.34589
MSTRG.44612.6	240	noncoding	-1.32647
MSTRG.44612.7	794	noncoding	-1.06414
MSTRG.44613.1	274	noncoding	-0.806703
MSTRG.44672.1	918	noncoding	-0.835953
MSTRG.44793.1	391	noncoding	-1.12344
MSTRG.44848.1	970	noncoding	-0.997006
MSTRG.44848.2	570	noncoding	-1.15679
MSTRG.44887.1	1119	noncoding	-1.12659
MSTRG.44887.2	667	noncoding	-0.678551
MSTRG.44900.1	1987	noncoding	-1.01544
MSTRG.44900.2	2162	noncoding	-1.02609
MSTRG.44900.3	1320	noncoding	-0.820372
MSTRG.44900.4	2297	noncoding	-1.01834
MSTRG.44900.5	1075	noncoding	-0.896366
MSTRG.44900.6	1411	noncoding	-0.881304
MSTRG.44902.1	805	coding	0.195628
MSTRG.44928.1	232	coding	1.08919
MSTRG.45126.2	2269	noncoding	-0.85924
MSTRG.45185.1	1290	coding	6.72592
MSTRG.45225.1	2649	noncoding	-0.896825
MSTRG.45290.1	344	noncoding	-0.810276
MSTRG.45308.1	443	noncoding	-0.521792
MSTRG.45332.1	1331	noncoding	-1.04985
MSTRG.45356.1	3538	noncoding	-0.93441
MSTRG.45401.1	795	noncoding	-0.608554
MSTRG.45495.1	441	noncoding	-0.934505
MSTRG.45616.1	716	noncoding	-0.90403
MSTRG.45630.1	563	noncoding	-0.776382
MSTRG.45660.1	222	noncoding	-1.08602
MSTRG.45713.2	2621	noncoding	-1.06119
MSTRG.45761.1	731	coding	0.662602
MSTRG.45761.2	266	noncoding	-0.993606
MSTRG.45800.1	635	noncoding	-0.763753
MSTRG.45815.1	1198	coding	1.5952
MSTRG.45815.2	1195	coding	1.59399
MSTRG.45815.3	961	coding	1.56983
MSTRG.45815.4	1082	coding	1.60472
MSTRG.45844.1	517	noncoding	-0.89608
MSTRG.45844.2	1140	noncoding	-1.17774
MSTRG.45845.1	499	noncoding	-0.746878
MSTRG.45846.1	2255	noncoding	-0.90537
MSTRG.45868.1	275	noncoding	-1.04714
MSTRG.45979.1	1383	noncoding	-1.07546
MSTRG.45989.1	699	coding	2.51426
MSTRG.46028.1	534	noncoding	-0.731924
MSTRG.46037.1	330	noncoding	-1.05212
MSTRG.46055.1	297	noncoding	-0.8568
MSTRG.46075.1	378	noncoding	-0.989414
MSTRG.46084.1	307	noncoding	-1.04218
MSTRG.46084.2	1528	noncoding	-0.951511
MSTRG.46095.1	259	noncoding	-1.21043
MSTRG.46235.1	956	noncoding	-1.05227
MSTRG.46242.1	1149	noncoding	-0.896585
MSTRG.46242.2	3792	noncoding	-0.903188
MSTRG.46252.1	829	noncoding	-0.913435
MSTRG.46374.1	349	noncoding	-1.17382
MSTRG.46413.1	574	noncoding	-0.826511
MSTRG.46546.1	440	noncoding	-0.944468
MSTRG.46546.2	1706	noncoding	-0.271022
MSTRG.46552.1	384	noncoding	-1.0051
MSTRG.46581.1	2368	noncoding	-0.944996
MSTRG.46581.2	5666	noncoding	-1.06015
MSTRG.46581.3	6914	noncoding	-1.07613
MSTRG.46581.4	2936	noncoding	-1.12051
MSTRG.46601.1	1279	noncoding	-1.13311
MSTRG.46601.2	1274	noncoding	-1.25258
MSTRG.46601.3	1433	noncoding	-0.0358976
MSTRG.46601.4	1124	noncoding	-1.042
MSTRG.46601.5	929	noncoding	-1.23214
MSTRG.46601.6	1282	noncoding	-1.05873
MSTRG.46601.7	1159	noncoding	-1.25362
MSTRG.46608.1	1017	noncoding	-0.501173
MSTRG.46611.1	730	noncoding	-1.21529
MSTRG.46611.2	952	noncoding	-0.993306
MSTRG.46611.3	203	noncoding	-1.34096
MSTRG.46611.4	1036	noncoding	-1.25949
MSTRG.46611.5	594	noncoding	-1.06285
MSTRG.46612.1	255	noncoding	-0.999804
MSTRG.46739.1	1247	noncoding	-1.13782
MSTRG.46835.1	573	noncoding	-1.22373
MSTRG.46844.1	495	noncoding	-1.02558
MSTRG.46857.1	393	noncoding	-0.788037
MSTRG.46865.1	1690	noncoding	-0.732565
MSTRG.46865.2	640	noncoding	-0.711176
MSTRG.46869.1	499	noncoding	-1.20319
MSTRG.46877.1	726	noncoding	-1.01336
MSTRG.46887.1	232	noncoding	-1.08499
MSTRG.46897.1	3229	noncoding	-0.749616
MSTRG.46897.2	834	noncoding	-1.24962
MSTRG.47140.1	248	noncoding	-1.35835
MSTRG.47171.1	1181	noncoding	-1.16725
MSTRG.47171.2	1361	noncoding	-1.18078
MSTRG.47171.3	402	noncoding	-0.997758
MSTRG.47171.4	1628	noncoding	-0.512652
MSTRG.47290.1	214	noncoding	-1.07702
MSTRG.47417.1	597	noncoding	-1.20851
MSTRG.47587.1	696	noncoding	-1.08073
MSTRG.47743.1	272	noncoding	-0.933205
MSTRG.47816.1	684	noncoding	-0.240941
MSTRG.47827.1	1560	noncoding	-0.706573
MSTRG.47827.2	968	noncoding	-0.337603
MSTRG.47910.1	644	noncoding	-0.899452
MSTRG.47911.1	458	noncoding	-0.876516
MSTRG.47972.1	816	noncoding	-0.954801
MSTRG.48001.1	712	noncoding	-1.41891
MSTRG.48054.1	234	noncoding	-1.44465
MSTRG.48083.1	427	noncoding	-0.736745
MSTRG.48124.1	2099	noncoding	-0.580151
MSTRG.48124.2	9616	noncoding	-0.853
MSTRG.48124.3	2993	noncoding	-0.61883
MSTRG.48124.4	7519	noncoding	-1.18716
MSTRG.48124.5	2342	noncoding	-0.594218
MSTRG.48124.6	2179	noncoding	-1.12683
MSTRG.48124.7	4521	noncoding	-1.05707
MSTRG.48124.8	764	noncoding	-0.546982
MSTRG.48124.9	3841	noncoding	-0.448604
MSTRG.48124.10	5333	noncoding	-0.67883
MSTRG.48124.11	2083	noncoding	-0.579156
MSTRG.48124.12	751	noncoding	-1.03427
MSTRG.48124.13	2100	noncoding	-1.19848
MSTRG.48124.14	2420	noncoding	-0.598382
MSTRG.48124.15	7863	noncoding	-0.840776
MSTRG.48124.16	3011	noncoding	-0.624484
MSTRG.48124.17	446	noncoding	-0.707624
MSTRG.48124.18	1240	noncoding	-0.680734
MSTRG.48124.19	509	noncoding	-0.935706
MSTRG.48124.20	9990	noncoding	-1.09045
MSTRG.48124.21	1749	noncoding	-1.06404
MSTRG.48124.22	2508	noncoding	-0.602818
MSTRG.48124.23	2466	noncoding	-0.600699
MSTRG.48124.24	1814	noncoding	-0.902751
MSTRG.48124.25	2346	noncoding	-0.594436
MSTRG.48124.26	7216	noncoding	-1.18599
MSTRG.48124.27	7488	noncoding	-1.06853
MSTRG.48124.28	369	noncoding	-0.960231
MSTRG.48124.29	2415	noncoding	-0.598116
MSTRG.48124.30	7768	noncoding	-0.724032
MSTRG.48124.31	3170	noncoding	-0.630242
MSTRG.48124.32	9858	noncoding	-0.854344
MSTRG.48124.33	1223	noncoding	-0.67834
MSTRG.48124.34	2858	noncoding	-0.618517
MSTRG.48124.35	768	noncoding	-0.96953
MSTRG.48124.36	10044	noncoding	-0.855275
MSTRG.48124.37	2129	noncoding	-1.03777
MSTRG.48124.38	7501	noncoding	-1.18705
MSTRG.48124.39	2722	noncoding	-0.612746
MSTRG.48128.1	692	noncoding	-0.404004
MSTRG.48154.1	885	coding	0.745374
MSTRG.48159.1	429	noncoding	-0.961528
MSTRG.48220.1	1185	noncoding	-1.01032
MSTRG.48277.1	594	noncoding	-0.899563
MSTRG.48315.1	608	noncoding	-0.994321
MSTRG.48380.12	694	noncoding	-1.05123
MSTRG.48408.2	830	noncoding	-0.589621
MSTRG.48415.1	943	noncoding	-0.819441
MSTRG.48421.1	3586	coding	0.202934
MSTRG.48470.1	5268	noncoding	-0.164055
MSTRG.48470.2	1669	noncoding	-0.842185
MSTRG.48479.1	629	noncoding	-0.228389
MSTRG.48485.1	3332	noncoding	-0.615477
MSTRG.48534.2	289	noncoding	-1.36297
MSTRG.48543.1	1579	noncoding	-0.827395
MSTRG.48543.2	2411	noncoding	-0.891709
MSTRG.48568.1	1084	coding	0.100921
MSTRG.48568.2	821	coding	0.358648
MSTRG.48631.1	227	noncoding	-1.08264
MSTRG.48644.1	250	noncoding	-1.27954
MSTRG.48768.1	582	noncoding	-0.979809
MSTRG.48771.1	1639	noncoding	-1.09552
MSTRG.48832.1	713	noncoding	-0.627451
MSTRG.48832.2	638	noncoding	-0.930486
MSTRG.48845.1	1159	noncoding	-1.10485
MSTRG.48883.2	973	coding	0.491663
MSTRG.48911.1	635	noncoding	-1.09736
MSTRG.48911.2	296	noncoding	-1.17176
MSTRG.48955.1	556	noncoding	-1.12903
MSTRG.48978.1	306	noncoding	-1.09919
MSTRG.48980.2	291	noncoding	-0.762997
MSTRG.48982.1	1203	noncoding	-0.963722
MSTRG.49032.1	559	noncoding	-0.91493
MSTRG.49052.1	2626	noncoding	-1.0289
MSTRG.49149.1	404	noncoding	-1.34913
MSTRG.49233.1	1972	noncoding	-0.967645
MSTRG.49269.1	2708	noncoding	-0.835454
MSTRG.49269.3	533	noncoding	-1.12506
MSTRG.49364.1	676	noncoding	-1.07
MSTRG.49366.1	673	noncoding	-1.06783
MSTRG.49430.1	353	noncoding	-1.10084
MSTRG.49448.1	3929	noncoding	-0.927396
MSTRG.49448.2	1092	noncoding	-1.11828
MSTRG.49448.3	1828	noncoding	-1.11837
MSTRG.49448.4	1940	noncoding	-1.12273
MSTRG.49448.5	1074	noncoding	-1.11663
MSTRG.49448.6	1707	noncoding	-1.15726
MSTRG.49452.1	303	noncoding	-0.765149
MSTRG.49628.1	394	noncoding	-1.17229
MSTRG.50132.1	703	noncoding	-0.962583
MSTRG.50132.2	319	noncoding	-0.971894
MSTRG.50348.1	654	noncoding	-0.853512
MSTRG.50692.1	318	noncoding	-1.08042
MSTRG.50802.1	557	noncoding	-0.636489
MSTRG.50985.1	4629	noncoding	-1.09466
MSTRG.50985.2	1322	noncoding	-1.23888
MSTRG.50990.1	2380	noncoding	-0.767094
MSTRG.51121.1	207	noncoding	-0.925246
MSTRG.51228.1	1002	noncoding	-1.07665
MSTRG.51281.1	237	noncoding	-1.34356
MSTRG.51325.1	330	noncoding	-0.788485
MSTRG.51350.1	3938	coding	4.11503
MSTRG.51350.2	1546	coding	4.32848
MSTRG.51390.1	275	noncoding	-1.14773
MSTRG.51420.1	715	noncoding	-1.20142
MSTRG.51451.1	3062	noncoding	-0.972717
MSTRG.51519.1	404	noncoding	-1.13447
MSTRG.51546.1	1261	noncoding	-0.873834
MSTRG.51585.1	2212	coding	0.722222
MSTRG.51585.2	6828	coding	0.464041
MSTRG.51585.3	1417	coding	0.872832
MSTRG.51640.1	1401	noncoding	-1.1715
MSTRG.51666.1	1402	noncoding	-0.970128
MSTRG.51698.1	368	noncoding	-0.856088
MSTRG.51713.1	1395	noncoding	-0.986801
MSTRG.51720.1	421	noncoding	-0.926133
MSTRG.51720.2	615	noncoding	-0.903409
MSTRG.51720.3	1433	noncoding	-0.272254
MSTRG.51720.4	2928	noncoding	-0.458831
MSTRG.51861.2	3998	noncoding	-1.14223
MSTRG.51889.1	1593	noncoding	-1.01955
MSTRG.51910.1	2259	noncoding	-1.02965
MSTRG.52201.1	256	noncoding	-1.02137
MSTRG.52402.1	367	noncoding	-1.06008
MSTRG.52402.2	958	noncoding	-0.988086
MSTRG.52432.1	415	noncoding	-0.989736
MSTRG.52452.1	881	noncoding	-1.14129
MSTRG.52506.1	1079	noncoding	-1.06161
MSTRG.52557.1	341	noncoding	-0.731365
MSTRG.52659.1	728	noncoding	-0.860042
MSTRG.52751.10	526	noncoding	-0.926514
MSTRG.52889.4	4653	coding	3.34741
MSTRG.52889.5	3148	coding	1.84967
MSTRG.52932.1	1408	noncoding	-0.35384
MSTRG.52936.1	6295	noncoding	-0.595753
MSTRG.52936.2	3300	noncoding	-0.535722
MSTRG.52936.3	4867	noncoding	-0.460514
MSTRG.52940.1	2077	noncoding	-0.810568
MSTRG.52940.2	2590	noncoding	-0.537106
MSTRG.52940.3	1619	noncoding	-0.722419
MSTRG.52940.4	2443	noncoding	-0.52432
MSTRG.53107.1	2257	noncoding	-0.902699
MSTRG.53125.1	477	noncoding	-1.07098
MSTRG.53150.1	306	noncoding	-0.546082
MSTRG.53282.1	1223	noncoding	-0.918512
MSTRG.53288.1	569	noncoding	-0.943095
MSTRG.53288.2	566	noncoding	-0.941941
MSTRG.53288.3	729	noncoding	-0.99147
MSTRG.53428.1	550	noncoding	-1.0772
MSTRG.53439.1	2932	noncoding	-0.996428
MSTRG.53507.1	1600	coding	6.39081
MSTRG.53583.1	303	noncoding	-0.773721
MSTRG.53704.1	314	noncoding	-0.988917
MSTRG.53718.1	563	noncoding	-0.71732
MSTRG.53816.1	1453	noncoding	-0.788999
MSTRG.53824.1	1885	noncoding	-0.933762
MSTRG.53824.2	3023	noncoding	-0.968501
MSTRG.53824.3	2914	noncoding	-0.966907
MSTRG.53824.4	1266	noncoding	-1.08779
MSTRG.53824.5	671	noncoding	-0.976709
MSTRG.53876.1	480	noncoding	-0.935563
MSTRG.53945.1	932	noncoding	-1.07342
MSTRG.53945.2	901	noncoding	-1.06937
MSTRG.53948.3	1933	noncoding	-1.10471
MSTRG.53948.8	1309	noncoding	-0.985857
MSTRG.53948.10	2665	noncoding	-0.742238
MSTRG.53969.8	3417	noncoding	-0.968536
MSTRG.53969.9	2392	noncoding	-0.830844
MSTRG.53974.2	2000	noncoding	-0.818968
MSTRG.53975.1	6848	noncoding	-0.716471
MSTRG.53984.1	215	noncoding	-0.988793
MSTRG.53990.1	447	noncoding	-0.54767
MSTRG.54137.1	4599	noncoding	-0.0971622
MSTRG.54137.2	1423	noncoding	-1.14388
MSTRG.54137.3	315	noncoding	-1.17337
MSTRG.54213.1	4174	noncoding	-0.854096
MSTRG.54277.1	3319	noncoding	-0.464615
MSTRG.54283.1	1180	noncoding	-0.456915
MSTRG.54301.1	1610	noncoding	-0.628058
MSTRG.54313.1	8494	coding	0.15885
MSTRG.54313.2	4642	noncoding	-0.770396
MSTRG.54313.3	2720	noncoding	-1.18216
MSTRG.54313.4	1913	noncoding	-0.439893
MSTRG.54397.1	294	noncoding	-0.76958
MSTRG.54405.1	285	noncoding	-1.20719
MSTRG.54486.1	503	noncoding	-1.15227
MSTRG.54494.1	1320	noncoding	-0.956691
MSTRG.54497.1	1384	noncoding	-0.967799
MSTRG.54518.1	295	noncoding	-0.989175
MSTRG.54544.1	412	noncoding	-1.00946
MSTRG.54657.1	1652	noncoding	-1.04639
MSTRG.54779.2	1357	noncoding	-0.800266
MSTRG.54779.3	1240	noncoding	-0.968127
MSTRG.54833.1	556	noncoding	-1.05843
MSTRG.54859.1	1807	coding	1.69744
MSTRG.54986.1	2086	coding	0.177672
MSTRG.54987.1	339	coding	1.35435
MSTRG.55045.1	348	noncoding	-1.00257
MSTRG.55045.2	459	noncoding	-0.956414
MSTRG.55052.1	453	noncoding	-1.05589
MSTRG.55052.2	435	noncoding	-0.980307
MSTRG.55071.1	3034	noncoding	-0.919823
MSTRG.55071.2	3991	noncoding	-0.387405
MSTRG.55071.3	3048	noncoding	-0.920546
MSTRG.55146.2	1047	noncoding	-0.907799
MSTRG.55146.4	1063	noncoding	-1.09734
MSTRG.55191.1	381	noncoding	-0.912802
MSTRG.55200.1	2464	noncoding	-1.05051
MSTRG.55201.1	6508	coding	2.80765
MSTRG.55201.2	3638	coding	0.4308
MSTRG.55201.3	1383	coding	0.629324
MSTRG.55201.4	1378	coding	2.32186
MSTRG.55201.5	1226	coding	0.592576
MSTRG.55202.1	1453	noncoding	-1.15807
MSTRG.55299.1	700	noncoding	-1.12422
MSTRG.55369.1	1779	noncoding	-0.884718
MSTRG.55482.1	418	noncoding	-0.612034
MSTRG.55489.1	2614	noncoding	-0.632649
MSTRG.55489.2	519	noncoding	-0.494724
MSTRG.55489.3	1282	noncoding	-0.811455
MSTRG.55489.4	1060	noncoding	-0.573952
MSTRG.55490.1	1137	noncoding	-0.91346
MSTRG.55525.1	806	noncoding	-0.863679
MSTRG.55589.1	444	noncoding	-0.80509
MSTRG.55716.1	3529	noncoding	-0.974508
MSTRG.55773.2	433	noncoding	-0.364755
MSTRG.55823.1	293	noncoding	-0.995744
MSTRG.55831.1	265	noncoding	-0.990064
MSTRG.55915.2	1240	noncoding	-0.880269
MSTRG.55915.3	1144	noncoding	-0.86695
MSTRG.55915.9	1079	noncoding	-0.856666
MSTRG.55973.1	4806	coding	4.83389
MSTRG.56013.1	7038	noncoding	-1.04322
MSTRG.56029.1	4628	noncoding	-0.928907
MSTRG.56055.1	281	noncoding	-1.01313
MSTRG.56060.1	3019	coding	2.41017
MSTRG.56060.2	4652	noncoding	-0.801959
MSTRG.56060.3	702	noncoding	-0.654688
MSTRG.56097.1	1248	noncoding	-0.999992
MSTRG.56097.2	277	noncoding	-1.08921
MSTRG.56098.1	862	noncoding	-1.10917
MSTRG.56098.2	426	noncoding	-1.08087
MSTRG.56203.1	217	noncoding	-0.334646
MSTRG.56345.1	507	noncoding	-1.32829
MSTRG.56347.1	902	noncoding	-1.06204
MSTRG.56390.1	2505	noncoding	-1.00829
MSTRG.56404.1	696	noncoding	-1.17757
MSTRG.56415.1	361	noncoding	-0.825781
MSTRG.56504.1	3843	noncoding	-0.892759
MSTRG.56504.2	4711	noncoding	-1.02859
MSTRG.56504.3	5810	noncoding	-0.873543
MSTRG.56504.4	3540	noncoding	-0.999472
MSTRG.56504.5	3477	noncoding	-0.719821
MSTRG.56504.6	3724	noncoding	-0.937697
MSTRG.56504.7	3843	noncoding	-0.892759
MSTRG.56504.8	3636	noncoding	-0.935692
MSTRG.56504.9	5112	noncoding	-0.767531
MSTRG.56504.10	2914	noncoding	-0.974994
MSTRG.56504.11	3581	noncoding	-0.828063
MSTRG.56504.12	5675	noncoding	-0.871723
MSTRG.56504.13	3291	noncoding	-0.990824
MSTRG.56663.1	769	noncoding	-0.911415
MSTRG.56663.2	1229	noncoding	-1.03634
MSTRG.56665.2	403	noncoding	-0.980706
MSTRG.56717.1	2439	noncoding	-1.37482
MSTRG.56849.1	280	noncoding	-1.10651
MSTRG.57053.1	464	noncoding	-0.94545
MSTRG.57057.1	446	noncoding	-0.907588
MSTRG.57066.1	390	noncoding	-1.12677
MSTRG.57067.1	225	noncoding	-1.09932
MSTRG.57073.1	654	noncoding	-0.934247
MSTRG.57073.2	304	noncoding	-0.960283
MSTRG.57102.3	1668	noncoding	-1.06537
MSTRG.57166.1	282	noncoding	-0.950848
MSTRG.57273.1	881	noncoding	-0.870211
MSTRG.57273.2	1936	noncoding	-1.18318
MSTRG.57273.3	1645	noncoding	-0.914808
MSTRG.57284.1	758	noncoding	-1.02765
MSTRG.57284.2	501	noncoding	-1.01263
MSTRG.57470.1	2157	coding	9.5721
MSTRG.57470.2	738	coding	2.36679
MSTRG.57470.3	689	coding	2.3563
MSTRG.57518.1	278	noncoding	-1.1908
MSTRG.57530.2	405	noncoding	-0.917889
MSTRG.57777.1	3520	noncoding	-0.522337
MSTRG.57777.2	1401	noncoding	-0.91305
MSTRG.57819.1	3182	noncoding	-1.17282
MSTRG.57819.2	879	noncoding	-1.24809
MSTRG.57869.1	2022	coding	4.33493
MSTRG.57869.2	1437	coding	3.79101
MSTRG.57892.1	3207	noncoding	-0.993811
MSTRG.57917.2	1188	noncoding	-1.21842
MSTRG.57936.1	1400	noncoding	-0.152903
MSTRG.57950.2	2004	noncoding	-1.00414
MSTRG.58110.1	565	noncoding	-1.24835
MSTRG.58169.1	2128	noncoding	-0.571873
MSTRG.58253.1	2639	noncoding	-1.02091
MSTRG.58290.1	1246	noncoding	-1.12823
MSTRG.58407.2	415	noncoding	-1.24094
MSTRG.58493.1	2291	coding	6.84088
MSTRG.58493.2	2222	coding	6.85882
MSTRG.58493.3	1985	coding	6.96367
MSTRG.58493.4	2197	coding	6.86883
MSTRG.58781.1	2796	noncoding	-0.956997
MSTRG.58824.1	382	noncoding	-0.897941
MSTRG.58960.1	869	noncoding	-0.955953
MSTRG.58960.2	421	noncoding	-0.804997
MSTRG.58969.1	664	noncoding	-1.27557
MSTRG.58969.2	670	noncoding	-1.11932
MSTRG.58979.1	579	noncoding	-1.04858
MSTRG.58979.2	460	noncoding	-1.01866
MSTRG.59072.3	793	noncoding	-1.00911
MSTRG.59087.1	288	noncoding	-1.41143
MSTRG.59137.1	4290	noncoding	-0.624878
MSTRG.59190.1	893	noncoding	-1.06895
MSTRG.59273.1	221	noncoding	-1.13157
MSTRG.59350.1	541	noncoding	-1.14283
MSTRG.59362.1	265	noncoding	-1.17016
MSTRG.59446.1	234	noncoding	-1.21624
MSTRG.59481.1	2399	coding	0.55346
MSTRG.59502.2	1804	noncoding	-0.703137
MSTRG.59531.1	2100	noncoding	-0.963825
MSTRG.59555.1	271	noncoding	-1.09152
MSTRG.59584.1	1982	noncoding	-0.896405
MSTRG.59584.2	2308	noncoding	-0.734512
MSTRG.59584.3	1630	noncoding	-0.90299
MSTRG.59584.4	3666	noncoding	-1.08504
MSTRG.59631.5	1637	noncoding	-0.0324256
MSTRG.59632.1	1225	noncoding	-0.996969
MSTRG.59677.2	1843	noncoding	-0.855547
MSTRG.59713.1	715	coding	3.11618
MSTRG.59788.1	1530	noncoding	-0.435678
MSTRG.59808.2	1269	noncoding	-0.631325
MSTRG.59971.1	434	noncoding	-1.316
MSTRG.60055.2	919	noncoding	-1.48135
MSTRG.60086.1	2958	noncoding	-1.00578
MSTRG.60097.1	1351	coding	4.91877
MSTRG.60116.1	751	noncoding	-1.12793
MSTRG.60142.1	1062	noncoding	-1.03339
MSTRG.60180.33	3017	noncoding	-1.02467
MSTRG.60180.34	2631	noncoding	-1.11463
MSTRG.60180.35	3360	noncoding	-0.96963
MSTRG.60388.11	868	coding	0.085307
MSTRG.60388.12	289	noncoding	-1.10905
MSTRG.60391.1	288	noncoding	-1.15341
MSTRG.60405.1	802	noncoding	-1.16215
MSTRG.60405.2	272	noncoding	-1.20927
MSTRG.60406.1	481	noncoding	-1.35146
MSTRG.60156.1	219	noncoding	-1.34574
MSTRG.60158.1	364	noncoding	-1.39202
MSTRG.60158.2	430	noncoding	-1.40429
MSTRG.60158.3	211	noncoding	-1.33988
MSTRG.60186.1	511	noncoding	-1.17183
MSTRG.60286.1	5069	noncoding	-0.991439
MSTRG.60315.1	1094	noncoding	-0.940456
MSTRG.60327.1	320	noncoding	-1.25239
MSTRG.60331.1	1357	noncoding	-0.909011
MSTRG.60466.1	281	noncoding	-0.864618
MSTRG.60580.1	562	noncoding	-0.901164
MSTRG.60580.2	456	noncoding	-1.0351
MSTRG.60580.3	859	noncoding	-0.851158
MSTRG.60580.4	496	noncoding	-1.05852
MSTRG.60580.5	1790	noncoding	-0.930445
MSTRG.60580.6	586	noncoding	-0.905631
MSTRG.60580.7	375	noncoding	-1.07222
MSTRG.60580.8	1526	noncoding	-0.996589
MSTRG.60604.1	694	noncoding	-1.12027
MSTRG.60604.2	590	noncoding	-1.10447
MSTRG.60750.1	305	noncoding	-1.07751
MSTRG.60754.1	842	noncoding	-0.997469
MSTRG.60783.1	1032	noncoding	-0.877706
MSTRG.60783.2	998	noncoding	-0.888464
MSTRG.60783.3	1205	coding	0.362362
MSTRG.60827.13	1065	noncoding	-0.713174
MSTRG.60988.1	2713	noncoding	-1.08931
MSTRG.61001.1	951	noncoding	-0.623558
MSTRG.61092.1	1743	coding	5.43355
MSTRG.61092.2	314	noncoding	-1.06555
MSTRG.61092.3	1686	coding	5.44076
MSTRG.61092.4	1781	coding	5.42887
MSTRG.61211.1	1090	noncoding	-0.81772
MSTRG.61218.1	1826	noncoding	-0.369255
MSTRG.61218.3	1491	noncoding	-0.89688
MSTRG.61218.4	2181	coding	0.0335787
MSTRG.61219.1	480	noncoding	-0.854563
MSTRG.61219.2	322	noncoding	-1.16787
MSTRG.61233.1	322	noncoding	-0.963688
MSTRG.61370.1	2904	coding	1.3144
MSTRG.61435.1	401	noncoding	-0.94964
MSTRG.61515.1	535	noncoding	-1.15786
MSTRG.61677.1	667	noncoding	-1.01106
MSTRG.61802.1	833	noncoding	-1.19973
MSTRG.61826.1	241	noncoding	-0.842207
MSTRG.61827.1	668	noncoding	-0.402011
MSTRG.61905.4	1537	coding	4.61804
MSTRG.61906.1	1245	noncoding	-0.844807
MSTRG.61907.1	1046	noncoding	-1.14525
MSTRG.61966.1	1074	noncoding	-0.920587
MSTRG.62099.1	694	noncoding	-0.72001
MSTRG.62100.1	788	noncoding	-1.20778
MSTRG.62128.1	692	noncoding	-0.72467
MSTRG.62165.1	439	noncoding	-0.428561
MSTRG.62166.1	269	noncoding	-1.14442
MSTRG.62201.1	893	noncoding	-0.888756
MSTRG.62202.1	1641	noncoding	-1.14055
MSTRG.62223.1	2030	coding	2.39987
MSTRG.62223.2	1849	coding	2.16699
MSTRG.62223.3	1795	coding	1.7665
MSTRG.62263.2	373	noncoding	-1.066
MSTRG.62269.1	541	noncoding	-0.698433
MSTRG.62283.2	1233	noncoding	-0.91446
MSTRG.62305.4	4307	noncoding	-1.25978
MSTRG.62305.7	1689	noncoding	-1.06277
MSTRG.62305.8	414	noncoding	-0.761183
MSTRG.62374.2	496	noncoding	-0.861195
MSTRG.62381.1	373	noncoding	-1.1785
MSTRG.62485.1	3489	noncoding	-1.12547
MSTRG.62491.1	574	noncoding	-1.03841
MSTRG.62491.2	613	noncoding	-1.18587
MSTRG.62491.3	552	noncoding	-0.96031
MSTRG.62491.4	637	noncoding	-0.976734
MSTRG.62491.5	1323	noncoding	-1.04026
MSTRG.62491.6	1078	noncoding	-1.02578
MSTRG.62503.1	270	noncoding	-0.973833
MSTRG.62508.1	453	noncoding	-1.22463
MSTRG.62509.1	2645	noncoding	-0.866642
MSTRG.62571.1	401	noncoding	-0.870176
MSTRG.62645.1	589	coding	2.10816
MSTRG.62693.1	350	noncoding	-0.542586
MSTRG.62730.1	1930	coding	0.0312297
MSTRG.62746.1	298	noncoding	-0.980091
MSTRG.62771.1	214	noncoding	-1.06033
MSTRG.62845.1	1602	noncoding	-0.880128
MSTRG.62848.1	1362	noncoding	-1.12333
MSTRG.62870.2	1518	noncoding	-1.1585
MSTRG.62985.1	291	noncoding	-0.396073
MSTRG.62985.2	540	noncoding	-0.0190341
MSTRG.62989.1	475	noncoding	-0.0407222
MSTRG.62992.1	340	noncoding	-0.401858
MSTRG.62994.1	309	noncoding	-0.406615
MSTRG.62995.1	296	noncoding	-0.0346689
MSTRG.63006.1	223	noncoding	-1.10407
MSTRG.63033.1	520	noncoding	-0.892595
MSTRG.63102.1	308	noncoding	-0.945632
MSTRG.63105.1	1391	noncoding	-1.16216
MSTRG.63185.1	373	noncoding	-1.03086
MSTRG.63225.1	249	noncoding	-1.1353
MSTRG.63268.1	234	noncoding	-1.08723
MSTRG.63318.2	2680	noncoding	-0.753699
MSTRG.63318.3	3131	noncoding	-0.772409
MSTRG.63318.4	1479	noncoding	-1.08171
MSTRG.63318.5	2048	noncoding	-1.15884
MSTRG.63320.1	642	noncoding	-1.11447
MSTRG.63369.1	1559	noncoding	-0.67799
MSTRG.63369.2	1149	noncoding	-0.678364
MSTRG.63369.3	1267	noncoding	-0.677882
MSTRG.63454.1	430	noncoding	-0.885008
MSTRG.63616.1	907	noncoding	-0.666098
MSTRG.63616.2	629	noncoding	-0.959719
MSTRG.63693.1	404	noncoding	-1.18809
MSTRG.63719.1	1552	noncoding	-0.851842
MSTRG.63767.1	248	noncoding	-0.848706
MSTRG.63783.3	1144	noncoding	-1.2263
MSTRG.63843.1	279	noncoding	-1.02103
MSTRG.63844.1	623	noncoding	-0.799225
MSTRG.63880.1	2354	noncoding	-0.729869
MSTRG.63880.2	267	noncoding	-0.966278
MSTRG.63880.3	2948	noncoding	-0.483597
MSTRG.63899.1	276	noncoding	-1.03165
MSTRG.63907.2	1563	noncoding	-0.657817
MSTRG.63908.1	368	noncoding	-0.970217
MSTRG.63933.1	418	noncoding	-0.942039
MSTRG.63937.1	307	noncoding	-1.10794
MSTRG.64048.1	500	noncoding	-0.636615
MSTRG.64048.2	398	noncoding	-0.524995
MSTRG.64060.1	3981	noncoding	-1.18933
MSTRG.64060.3	975	noncoding	-0.792127
MSTRG.64060.4	502	noncoding	-0.862784
MSTRG.64061.1	3821	noncoding	-0.770762
MSTRG.64092.1	386	noncoding	-1.15901
MSTRG.64099.1	1439	noncoding	-0.936345
MSTRG.64099.2	1254	noncoding	-1.1033
MSTRG.64111.1	3437	noncoding	-1.22692
MSTRG.64178.1	722	noncoding	-1.10045
MSTRG.64187.1	535	noncoding	-0.824921
MSTRG.64206.1	510	noncoding	-0.953107
MSTRG.64314.5	1025	noncoding	-1.0459
MSTRG.64436.1	286	noncoding	-0.844879
MSTRG.64563.1	1240	noncoding	-0.994751
MSTRG.64563.2	729	noncoding	-0.879561
MSTRG.64596.1	205	noncoding	-0.952237
MSTRG.64658.1	633	noncoding	-1.45672
MSTRG.64658.2	705	noncoding	-1.0508
MSTRG.64658.3	409	noncoding	-0.958328
MSTRG.64755.1	560	noncoding	-1.18724
MSTRG.64847.1	803	noncoding	-1.10164
MSTRG.64855.1	342	noncoding	-1.02082
MSTRG.65089.1	451	noncoding	-1.13724
MSTRG.65136.1	272	noncoding	-1.07257
MSTRG.65168.1	278	noncoding	-1.18539
MSTRG.65179.1	1029	noncoding	-1.10433
MSTRG.65179.2	563	noncoding	-1.07022
MSTRG.65180.1	354	noncoding	-0.931911
MSTRG.65187.1	460	noncoding	-1.11132
MSTRG.65187.2	505	noncoding	-1.27241
MSTRG.65187.3	430	noncoding	-1.12222
MSTRG.65192.1	4532	noncoding	-0.704367
MSTRG.65192.2	2140	noncoding	-0.899854
MSTRG.65192.3	1895	noncoding	-0.892416
MSTRG.65192.4	753	noncoding	-0.829152
MSTRG.65192.5	2206	noncoding	-0.901576
MSTRG.65192.6	443	noncoding	-0.425055
MSTRG.65192.7	3545	noncoding	-0.683059
MSTRG.65192.8	335	noncoding	-1.25511
MSTRG.65192.9	4068	noncoding	-0.695502
MSTRG.65192.10	4305	noncoding	-0.700228
MSTRG.65192.11	1333	noncoding	-0.292645
MSTRG.65192.12	1596	noncoding	-1.04005
MSTRG.65192.13	4485	noncoding	-0.703594
MSTRG.65194.1	3655	noncoding	-1.28941
MSTRG.65207.1	575	noncoding	-1.00589
MSTRG.65207.2	469	noncoding	-0.201008
MSTRG.65275.1	7822	noncoding	-1.00562
MSTRG.65275.2	948	noncoding	-1.26797
MSTRG.65283.1	2194	noncoding	-1.14535
MSTRG.65283.2	1242	noncoding	-0.9407
MSTRG.65283.3	4325	noncoding	-0.755587
MSTRG.65286.5	2499	noncoding	-1.10265
MSTRG.65286.6	582	noncoding	-0.740539
MSTRG.65313.1	4065	noncoding	-1.0796
MSTRG.65457.1	1195	noncoding	-0.310836
MSTRG.65457.2	2216	noncoding	-0.057538
MSTRG.65457.3	1780	noncoding	-0.310036
MSTRG.65457.4	1760	noncoding	-0.306846
MSTRG.65457.5	497	noncoding	-1.14832
MSTRG.65462.1	1375	noncoding	-0.806718
MSTRG.65462.2	460	noncoding	-0.665265
MSTRG.65527.1	457	noncoding	-0.913774
MSTRG.65527.2	551	noncoding	-1.28909
MSTRG.65527.3	658	noncoding	-0.939245
MSTRG.65535.1	220	noncoding	-1.27996
MSTRG.65535.2	685	noncoding	-1.06459
MSTRG.65535.3	465	noncoding	-0.810757
MSTRG.65535.4	412	noncoding	-0.823927
MSTRG.65653.1	348	noncoding	-0.985859
MSTRG.65672.1	716	noncoding	-1.15386
MSTRG.65674.1	2289	noncoding	-1.09038
MSTRG.65676.1	1366	noncoding	-0.896795
MSTRG.65676.2	1122	noncoding	-0.93501
MSTRG.65676.3	433	noncoding	-0.663007
MSTRG.65681.1	369	noncoding	-1.13986
MSTRG.65691.1	760	noncoding	-1.16209
MSTRG.65757.1	3695	noncoding	-1.0847
MSTRG.65908.1	514	noncoding	-1.06661
MSTRG.65911.1	593	noncoding	-1.14243
MSTRG.65939.1	3340	noncoding	-1.00204
MSTRG.65947.1	663	noncoding	-1.23665
MSTRG.65957.1	442	noncoding	-0.833878
MSTRG.66043.1	6796	noncoding	-0.371043
MSTRG.66049.1	317	noncoding	-1.33683
MSTRG.66075.1	1274	noncoding	-1.11494
MSTRG.66237.1	2514	coding	0.221495
MSTRG.66370.1	400	noncoding	-0.953756
MSTRG.66370.2	596	noncoding	-1.1426
MSTRG.66477.1	457	noncoding	-0.976116
MSTRG.66479.1	430	noncoding	-0.985463
MSTRG.66479.2	611	noncoding	-0.922936
MSTRG.66479.3	1281	noncoding	-0.980578
MSTRG.66479.4	406	noncoding	-0.862984
MSTRG.66517.1	354	noncoding	-0.978576
MSTRG.66517.2	566	noncoding	-1.10613
MSTRG.66702.1	422	noncoding	-1.09438
MSTRG.66702.2	384	noncoding	-1.1601
MSTRG.66725.1	280	noncoding	-1.17559
MSTRG.66727.1	228	noncoding	-1.04417
MSTRG.66729.1	703	noncoding	-1.19967
MSTRG.66746.1	1317	noncoding	-0.995949
MSTRG.66890.1	290	noncoding	-1.11245
MSTRG.66912.1	635	noncoding	-1.05196
MSTRG.66947.1	509	noncoding	-1.06193
MSTRG.67041.1	2401	noncoding	-1.00899
MSTRG.67043.1	309	noncoding	-0.836309
MSTRG.67478.1	633	noncoding	-0.888656
MSTRG.67507.1	284	noncoding	-0.58253
MSTRG.67510.1	1180	noncoding	-0.969062
[truncated: 3,050 more rows]
