# Supplementary material for: MAPK1 Is Regulated by LOC102188416/miR-143-3p Axis in Dairy Goat Mammary Epithelial Cells
Source: Genes (Basel). 2022 Jun 3;13(6):1013. doi: 10.3390/genes13061013 (PMC9222919; doi:10.3390/genes13061013)
Supplement: Supplementary file 1 [file genes-13-01013-s001.zip › supplementary tables/Table S3.xls]

Transcript_ID	Accession	Target	Hmm_Length	Hmm_Start	Hmm_End	E-value	Significance
MSTRG.10030.2	PF00078.22	RVT_1	214	1	187	3.4e-32	yes
MSTRG.10030.2	PF01768.11	Birna_VP4	264	56	105	0.084	no
MSTRG.10281.1	PF00078.22	RVT_1	214	29	105	1.6e-09	yes
MSTRG.10281.1	PF09266.5	VirDNA-topo-I_N	58	15	38	0.04	no
MSTRG.10281.1	PF09068.6	EF-hand_2	127	25	74	0.095	no
MSTRG.10449.10	PF05518.6	Totivirus_coat	759	681	734	0.3	no
MSTRG.10449.10	PF14823.1	Sirohm_synth_C	71	27	44	0.054	no
MSTRG.1058.5	PF08001.6	CMV_US	232	130	158	0.047	no
MSTRG.1058.6	PF08001.6	CMV_US	232	130	158	0.047	no
MSTRG.10635.2	PF00078.22	RVT_1	214	24	202	3.4e-26	yes
MSTRG.10635.2	PF09266.5	VirDNA-topo-I_N	58	20	38	0.0051	no
MSTRG.10746.1	PF00078.22	RVT_1	214	92	147	6.6e-08	yes
MSTRG.10812.1	PF00078.22	RVT_1	214	153	202	9.1e-09	yes
MSTRG.10813.1	PF04684.8	BAF1_ABF1	496	352	373	0.19	no
MSTRG.10924.1	PF14529.1	Exo_endo_phos_2	119	53	81	0.067	no
MSTRG.11150.1	PF00078.22	RVT_1	214	90	147	8.9e-07	yes
MSTRG.11716.2	PF00078.22	RVT_1	214	153	212	1.1e-07	yes
MSTRG.11994.1	PF00078.22	RVT_1	214	136	212	6e-08	yes
MSTRG.11994.3	PF00078.22	RVT_1	214	153	212	6.5e-08	yes
MSTRG.11994.3	PF14195.1	DUF4316	71	23	56	0.096	no
MSTRG.12074.1	PF03516.8	Filaggrin	52	6	51	4.9e-07	yes
MSTRG.12074.1	PF03516.8	Filaggrin	52	18	48	4.9e-07	yes
MSTRG.12074.1	PF03516.8	Filaggrin	52	1	30	4.9e-07	yes
MSTRG.12074.2	PF03516.8	Filaggrin	52	8	51	7.5e-07	yes
MSTRG.12074.2	PF03516.8	Filaggrin	52	18	48	7.5e-07	yes
MSTRG.12074.2	PF03516.8	Filaggrin	52	1	30	7.5e-07	yes
MSTRG.12074.3	PF03516.8	Filaggrin	52	8	51	7.5e-07	yes
MSTRG.12074.3	PF03516.8	Filaggrin	52	18	48	7.5e-07	yes
MSTRG.12074.3	PF03516.8	Filaggrin	52	1	30	7.5e-07	yes
MSTRG.12074.4	PF03516.8	Filaggrin	52	8	51	7.5e-07	yes
MSTRG.12074.4	PF03516.8	Filaggrin	52	18	48	7.5e-07	yes
MSTRG.12074.4	PF03516.8	Filaggrin	52	1	30	7.5e-07	yes
MSTRG.12074.5	PF03516.8	Filaggrin	52	8	51	7.5e-07	yes
MSTRG.12074.5	PF03516.8	Filaggrin	52	18	48	7.5e-07	yes
MSTRG.12074.5	PF03516.8	Filaggrin	52	1	30	7.5e-07	yes
MSTRG.12074.6	PF03516.8	Filaggrin	52	2	51	4.7e-06	yes
MSTRG.12074.6	PF03516.8	Filaggrin	52	18	48	4.7e-06	yes
MSTRG.12074.6	PF03516.8	Filaggrin	52	1	30	4.7e-06	yes
MSTRG.12087.1	PF00078.22	RVT_1	214	3	78	2.6e-07	yes
MSTRG.12106.1	PF00078.22	RVT_1	214	57	197	1.7e-27	yes
MSTRG.12106.1	PF09068.6	EF-hand_2	127	25	81	0.019	no
MSTRG.12315.1	PF04103.10	CD20	150	58	111	0.00033	yes
MSTRG.12315.1	PF04103.10	CD20	150	6	41	0.00017	yes
MSTRG.12349.1	PF14823.1	Sirohm_synth_C	71	22	41	0.051	no
MSTRG.12357.1	PF02397.11	Bac_transf	187	93	116	0.2	no
MSTRG.1241.1	PF00078.22	RVT_1	214	90	172	2.1e-10	yes
MSTRG.1241.1	PF00078.22	RVT_1	214	24	54	0.06	no
MSTRG.1241.1	PF00078.22	RVT_1	214	169	211	0.0042	no
MSTRG.1241.2	PF00078.22	RVT_1	214	24	54	0.06	no
MSTRG.1241.2	PF00078.22	RVT_1	214	5	68	1.1e-05	yes
MSTRG.1241.2	PF03802.9	CitX	171	19	56	0.056	no
MSTRG.1241.2	PF00078.22	RVT_1	214	169	211	0.0042	no
MSTRG.12495.1	PF00078.22	RVT_1	214	24	83	5.3e-08	yes
MSTRG.12495.1	PF00078.22	RVT_1	214	169	209	0.0018	no
MSTRG.12495.1	PF14529.1	Exo_endo_phos_2	119	33	118	9.2e-14	yes
MSTRG.12495.1	PF03372.18	Exo_endo_phos	249	159	249	1.7e-05	yes
MSTRG.12495.4	PF14529.1	Exo_endo_phos_2	119	33	118	9.2e-14	yes
MSTRG.12495.4	PF03372.18	Exo_endo_phos	249	159	249	1.7e-05	yes
MSTRG.12495.4	PF00078.22	RVT_1	214	169	209	0.0018	no
MSTRG.12495.4	PF00078.22	RVT_1	214	24	83	5.3e-08	yes
MSTRG.12566.1	PF14566.1	PTPlike_phytase	149	89	119	0.0075	no
MSTRG.12862.1	PF03121.10	Herpes_UL52	69	15	54	0.12	no
MSTRG.1294.1	PF00078.22	RVT_1	214	74	202	1.8e-26	yes
MSTRG.1294.1	PF09266.5	VirDNA-topo-I_N	58	20	38	0.1	no
MSTRG.13367.2	PF02093.11	Gag_p30	211	3	72	2.8e-20	yes
MSTRG.13437.1	PF05296.8	TAS2R	303	122	260	1.1e-23	yes
MSTRG.13437.1	PF03208.14	PRA1	154	51	122	0.082	no
MSTRG.13437.1	PF02096.15	60KD_IMP	198	115	186	0.32	no
MSTRG.13437.1	PF13962.1	PGG	113	91	103	1.6	no
MSTRG.13437.1	PF13962.1	PGG	113	47	72	1.6	no
MSTRG.13437.2	PF11334.3	DUF3136	65	23	53	0.1	no
MSTRG.13439.1	PF00078.22	RVT_1	214	169	202	0.0019	no
MSTRG.13568.1	PF05663.6	DUF809	138	9	62	0.13	no
MSTRG.13677.1	PF00838.12	TCTP	165	1	82	1.4e-27	yes
MSTRG.13704.1	PF00078.22	RVT_1	214	169	202	0.00084	yes
MSTRG.13710.1	PF01496.14	V_ATPase_I	759	25	116	0.12	no
MSTRG.13710.1	PF03040.9	CemA	230	56	112	0.99	no
MSTRG.13710.1	PF03040.9	CemA	230	77	142	0.99	no
MSTRG.13710.1	PF04977.10	DivIC	80	18	33	1.9	no
MSTRG.13710.1	PF04977.10	DivIC	80	15	46	1.9	no
MSTRG.1383.1	PF07679.11	I-set	90	1	90	4.9e-23	yes
MSTRG.1383.1	PF13895.1	Ig_2	80	5	80	2.8e-10	yes
MSTRG.1383.1	PF07686.12	V-set	114	7	104	2.5e-07	yes
MSTRG.1383.1	PF00047.20	ig	64	45	49	1e-05	yes
MSTRG.1383.1	PF00047.20	ig	64	10	64	1e-05	yes
MSTRG.1383.1	PF13927.1	Ig_3	75	24	75	0.00012	yes
MSTRG.1383.1	PF08205.7	C2-set_2	89	25	85	0.00031	yes
MSTRG.1383.1	PF11465.3	Receptor_2B4	108	69	98	0.02	no
MSTRG.1383.1	PF06832.7	BiPBP_C	90	11	77	0.029	no
MSTRG.1383.1	PF08204.6	V-set_CD47	130	48	59	0.051	no
MSTRG.1383.1	PF08204.6	V-set_CD47	130	84	119	0.051	no
MSTRG.1383.1	PF07654.10	C1-set	83	26	76	0.092	no
MSTRG.1383.10	PF07679.11	I-set	90	1	90	2.6e-22	yes
MSTRG.1383.10	PF13895.1	Ig_2	80	57	66	1.1e-09	yes
MSTRG.1383.10	PF13895.1	Ig_2	80	6	80	1.1e-09	yes
MSTRG.1383.10	PF07686.12	V-set	114	34	82	1.2e-06	yes
MSTRG.1383.10	PF07686.12	V-set	114	7	103	1.2e-06	yes
MSTRG.1383.10	PF00047.20	ig	64	10	64	4.8e-05	yes
MSTRG.1383.10	PF13927.1	Ig_3	75	35	66	0.0006	yes
MSTRG.1383.10	PF13927.1	Ig_3	75	24	75	0.0006	yes
MSTRG.1383.10	PF08205.7	C2-set_2	89	25	84	0.0015	no
MSTRG.1383.10	PF11465.3	Receptor_2B4	108	69	97	0.066	no
MSTRG.1383.11	PF07679.11	I-set	90	1	90	4.6e-23	yes
MSTRG.1383.11	PF13895.1	Ig_2	80	5	80	2.7e-10	yes
MSTRG.1383.11	PF07686.12	V-set	114	7	104	2.4e-07	yes
MSTRG.1383.11	PF00047.20	ig	64	45	49	1.1e-05	yes
MSTRG.1383.11	PF00047.20	ig	64	10	64	1.1e-05	yes
MSTRG.1383.11	PF13927.1	Ig_3	75	24	75	0.00012	yes
MSTRG.1383.11	PF08205.7	C2-set_2	89	25	85	0.00031	yes
MSTRG.1383.11	PF11465.3	Receptor_2B4	108	69	98	0.019	no
MSTRG.1383.11	PF06832.7	BiPBP_C	90	11	77	0.029	no
MSTRG.1383.11	PF08204.6	V-set_CD47	130	48	59	0.059	no
MSTRG.1383.11	PF08204.6	V-set_CD47	130	84	119	0.059	no
MSTRG.1383.11	PF07654.10	C1-set	83	26	76	0.098	no
MSTRG.1383.12	PF07679.11	I-set	90	1	90	5.9e-23	yes
MSTRG.1383.12	PF13895.1	Ig_2	80	5	80	3.4e-10	yes
MSTRG.1383.12	PF07686.12	V-set	114	66	86	2.9e-07	yes
MSTRG.1383.12	PF07686.12	V-set	114	7	104	2.9e-07	yes
MSTRG.1383.12	PF00047.20	ig	64	44	49	1.3e-05	yes
MSTRG.1383.12	PF00047.20	ig	64	10	64	1.3e-05	yes
MSTRG.1383.12	PF13927.1	Ig_3	75	24	75	0.00016	yes
MSTRG.1383.12	PF08205.7	C2-set_2	89	25	85	0.00038	yes
MSTRG.1383.12	PF11465.3	Receptor_2B4	108	69	98	0.023	no
MSTRG.1383.12	PF06832.7	BiPBP_C	90	10	77	0.032	no
MSTRG.1383.12	PF08204.6	V-set_CD47	130	48	59	0.071	no
MSTRG.1383.12	PF08204.6	V-set_CD47	130	84	119	0.071	no
MSTRG.1383.12	PF07654.10	C1-set	83	26	75	0.12	no
MSTRG.1383.13	PF07679.11	I-set	90	1	90	4.6e-23	yes
MSTRG.1383.13	PF13895.1	Ig_2	80	5	80	2.7e-10	yes
MSTRG.1383.13	PF07686.12	V-set	114	7	104	2.4e-07	yes
MSTRG.1383.13	PF00047.20	ig	64	45	49	1.1e-05	yes
MSTRG.1383.13	PF00047.20	ig	64	10	64	1.1e-05	yes
MSTRG.1383.13	PF13927.1	Ig_3	75	24	75	0.00012	yes
MSTRG.1383.13	PF08205.7	C2-set_2	89	25	85	0.00031	yes
MSTRG.1383.13	PF11465.3	Receptor_2B4	108	69	98	0.019	no
MSTRG.1383.13	PF06832.7	BiPBP_C	90	11	77	0.029	no
MSTRG.1383.13	PF08204.6	V-set_CD47	130	48	59	0.059	no
MSTRG.1383.13	PF08204.6	V-set_CD47	130	84	119	0.059	no
MSTRG.1383.13	PF07654.10	C1-set	83	26	76	0.098	no
MSTRG.1383.2	PF07679.11	I-set	90	1	90	4.9e-23	yes
MSTRG.1383.2	PF13895.1	Ig_2	80	5	80	2.8e-10	yes
MSTRG.1383.2	PF07686.12	V-set	114	7	104	2.5e-07	yes
MSTRG.1383.2	PF00047.20	ig	64	45	49	1e-05	yes
MSTRG.1383.2	PF00047.20	ig	64	10	64	1e-05	yes
MSTRG.1383.2	PF13927.1	Ig_3	75	24	75	0.00012	yes
MSTRG.1383.2	PF08205.7	C2-set_2	89	25	85	0.00031	yes
MSTRG.1383.2	PF11465.3	Receptor_2B4	108	69	98	0.02	no
MSTRG.1383.2	PF06832.7	BiPBP_C	90	11	77	0.029	no
MSTRG.1383.2	PF08204.6	V-set_CD47	130	48	59	0.051	no
MSTRG.1383.2	PF08204.6	V-set_CD47	130	84	119	0.051	no
MSTRG.1383.2	PF07654.10	C1-set	83	26	76	0.092	no
MSTRG.1383.3	PF07679.11	I-set	90	1	90	4.9e-23	yes
MSTRG.1383.3	PF13895.1	Ig_2	80	5	80	2.8e-10	yes
MSTRG.1383.3	PF07686.12	V-set	114	7	104	2.5e-07	yes
MSTRG.1383.3	PF00047.20	ig	64	45	49	1e-05	yes
MSTRG.1383.3	PF00047.20	ig	64	10	64	1e-05	yes
MSTRG.1383.3	PF13927.1	Ig_3	75	24	75	0.00012	yes
MSTRG.1383.3	PF08205.7	C2-set_2	89	25	85	0.00031	yes
MSTRG.1383.3	PF11465.3	Receptor_2B4	108	69	98	0.02	no
MSTRG.1383.3	PF06832.7	BiPBP_C	90	11	77	0.029	no
MSTRG.1383.3	PF08204.6	V-set_CD47	130	48	59	0.051	no
MSTRG.1383.3	PF08204.6	V-set_CD47	130	84	119	0.051	no
MSTRG.1383.3	PF07654.10	C1-set	83	26	76	0.092	no
MSTRG.1383.4	PF07679.11	I-set	90	1	90	4.9e-23	yes
MSTRG.1383.4	PF13895.1	Ig_2	80	5	80	2.8e-10	yes
MSTRG.1383.4	PF07686.12	V-set	114	7	104	2.5e-07	yes
MSTRG.1383.4	PF00047.20	ig	64	45	49	1e-05	yes
MSTRG.1383.4	PF00047.20	ig	64	10	64	1e-05	yes
MSTRG.1383.4	PF13927.1	Ig_3	75	24	75	0.00012	yes
MSTRG.1383.4	PF08205.7	C2-set_2	89	25	85	0.00031	yes
MSTRG.1383.4	PF11465.3	Receptor_2B4	108	69	98	0.02	no
MSTRG.1383.4	PF06832.7	BiPBP_C	90	11	77	0.029	no
MSTRG.1383.4	PF08204.6	V-set_CD47	130	48	59	0.051	no
MSTRG.1383.4	PF08204.6	V-set_CD47	130	84	119	0.051	no
MSTRG.1383.4	PF07654.10	C1-set	83	26	76	0.092	no
MSTRG.1383.5	PF07679.11	I-set	90	1	90	4.9e-23	yes
MSTRG.1383.5	PF13895.1	Ig_2	80	5	80	2.8e-10	yes
MSTRG.1383.5	PF07686.12	V-set	114	7	104	2.5e-07	yes
MSTRG.1383.5	PF00047.20	ig	64	45	49	1e-05	yes
MSTRG.1383.5	PF00047.20	ig	64	10	64	1e-05	yes
MSTRG.1383.5	PF13927.1	Ig_3	75	24	75	0.00012	yes
MSTRG.1383.5	PF08205.7	C2-set_2	89	25	85	0.00031	yes
MSTRG.1383.5	PF11465.3	Receptor_2B4	108	69	98	0.02	no
MSTRG.1383.5	PF06832.7	BiPBP_C	90	11	77	0.029	no
MSTRG.1383.5	PF08204.6	V-set_CD47	130	48	59	0.051	no
MSTRG.1383.5	PF08204.6	V-set_CD47	130	84	119	0.051	no
MSTRG.1383.5	PF07654.10	C1-set	83	26	76	0.092	no
MSTRG.1383.6	PF07679.11	I-set	90	1	90	4.9e-23	yes
MSTRG.1383.6	PF13895.1	Ig_2	80	5	80	2.8e-10	yes
MSTRG.1383.6	PF07686.12	V-set	114	7	104	2.5e-07	yes
MSTRG.1383.6	PF00047.20	ig	64	45	49	1e-05	yes
MSTRG.1383.6	PF00047.20	ig	64	10	64	1e-05	yes
MSTRG.1383.6	PF13927.1	Ig_3	75	24	75	0.00012	yes
MSTRG.1383.6	PF08205.7	C2-set_2	89	25	85	0.00031	yes
MSTRG.1383.6	PF11465.3	Receptor_2B4	108	69	98	0.02	no
MSTRG.1383.6	PF06832.7	BiPBP_C	90	11	77	0.029	no
MSTRG.1383.6	PF08204.6	V-set_CD47	130	48	59	0.051	no
MSTRG.1383.6	PF08204.6	V-set_CD47	130	84	119	0.051	no
MSTRG.1383.6	PF07654.10	C1-set	83	26	76	0.092	no
MSTRG.1383.8	PF07679.11	I-set	90	1	90	6.1e-23	yes
MSTRG.1383.8	PF13895.1	Ig_2	80	5	80	3.4e-10	yes
MSTRG.1383.8	PF07686.12	V-set	114	7	104	3.4e-07	yes
MSTRG.1383.8	PF00047.20	ig	64	39	49	1.1e-05	yes
MSTRG.1383.8	PF00047.20	ig	64	10	64	1.1e-05	yes
MSTRG.1383.8	PF13927.1	Ig_3	75	24	75	0.00016	yes
MSTRG.1383.8	PF08205.7	C2-set_2	89	25	85	0.00041	yes
MSTRG.1383.8	PF11465.3	Receptor_2B4	108	69	98	0.023	no
MSTRG.1383.8	PF06832.7	BiPBP_C	90	11	77	0.039	no
MSTRG.1383.8	PF08204.6	V-set_CD47	130	48	59	0.068	no
MSTRG.1383.8	PF08204.6	V-set_CD47	130	84	119	0.068	no
MSTRG.1383.9	PF07679.11	I-set	90	1	90	4.6e-23	yes
MSTRG.1383.9	PF13895.1	Ig_2	80	5	80	2.7e-10	yes
MSTRG.1383.9	PF07686.12	V-set	114	7	104	2.4e-07	yes
MSTRG.1383.9	PF00047.20	ig	64	45	49	1.1e-05	yes
MSTRG.1383.9	PF00047.20	ig	64	10	64	1.1e-05	yes
MSTRG.1383.9	PF13927.1	Ig_3	75	24	75	0.00012	yes
MSTRG.1383.9	PF08205.7	C2-set_2	89	25	85	0.00031	yes
MSTRG.1383.9	PF11465.3	Receptor_2B4	108	69	98	0.019	no
MSTRG.1383.9	PF06832.7	BiPBP_C	90	11	77	0.029	no
MSTRG.1383.9	PF08204.6	V-set_CD47	130	48	59	0.059	no
MSTRG.1383.9	PF08204.6	V-set_CD47	130	84	119	0.059	no
MSTRG.1383.9	PF07654.10	C1-set	83	26	76	0.098	no
MSTRG.13882.1	PF09226.6	Endonuc-HincII	257	164	211	0.067	no
MSTRG.13882.2	PF09226.6	Endonuc-HincII	257	164	211	0.067	no
MSTRG.14070.1	PF00078.22	RVT_1	214	153	203	3.6e-10	yes
MSTRG.14070.1	PF00078.22	RVT_1	214	1	51	1.3e-05	yes
MSTRG.14070.1	PF15093.1	DUF4555	289	204	268	0.034	no
MSTRG.14514.2	PF00046.24	Homeobox	57	1	57	8.9e-22	yes
MSTRG.14514.2	PF00046.24	Homeobox	57	11	20	8.9e-22	yes
MSTRG.14514.2	PF05920.6	Homeobox_KN	40	12	39	0.02	no
MSTRG.14771.3	PF00078.22	RVT_1	214	135	174	0.0027	no
MSTRG.15775.1	PF00078.22	RVT_1	214	24	85	5.5e-09	yes
MSTRG.16538.2	PF12632.2	Vezatin	252	2	252	2.3e-62	yes
MSTRG.16538.2	PF12632.2	Vezatin	252	142	182	2.3e-62	yes
MSTRG.16538.2	PF01637.13	Arch_ATPase	234	83	153	0.04	no
MSTRG.16538.2	PF01637.13	Arch_ATPase	234	49	87	0.04	no
MSTRG.16538.3	PF12632.2	Vezatin	252	15	252	2e-60	yes
MSTRG.16538.3	PF12632.2	Vezatin	252	142	182	2e-60	yes
MSTRG.16538.3	PF01637.13	Arch_ATPase	234	83	153	0.022	no
MSTRG.16538.3	PF01637.13	Arch_ATPase	234	49	87	0.022	no
MSTRG.16538.3	PF11690.3	DUF3287	112	37	83	5.6	no
MSTRG.16538.3	PF11690.3	DUF3287	112	45	95	5.6	no
MSTRG.16538.4	PF12632.2	Vezatin	252	15	252	2e-60	yes
MSTRG.16538.4	PF12632.2	Vezatin	252	142	182	2e-60	yes
MSTRG.16538.4	PF01637.13	Arch_ATPase	234	83	153	0.022	no
MSTRG.16538.4	PF01637.13	Arch_ATPase	234	49	87	0.022	no
MSTRG.16538.4	PF11690.3	DUF3287	112	37	83	5.6	no
MSTRG.16538.4	PF11690.3	DUF3287	112	45	95	5.6	no
MSTRG.16538.5	PF12632.2	Vezatin	252	15	252	9.1e-61	yes
MSTRG.16538.5	PF12632.2	Vezatin	252	141	182	9.1e-61	yes
MSTRG.16538.5	PF01637.13	Arch_ATPase	234	83	153	0.016	no
MSTRG.16538.5	PF01637.13	Arch_ATPase	234	49	87	0.016	no
MSTRG.16538.5	PF13851.1	GAS	201	71	170	1.3	no
MSTRG.16538.5	PF13851.1	GAS	201	75	107	1.3	no
MSTRG.16538.5	PF11690.3	DUF3287	112	37	83	2.8	no
MSTRG.16538.5	PF11690.3	DUF3287	112	45	92	2.8	no
MSTRG.16538.6	PF12632.2	Vezatin	252	15	252	2e-60	yes
MSTRG.16538.6	PF12632.2	Vezatin	252	142	182	2e-60	yes
MSTRG.16538.6	PF01637.13	Arch_ATPase	234	83	153	0.022	no
MSTRG.16538.6	PF01637.13	Arch_ATPase	234	49	87	0.022	no
MSTRG.16538.6	PF11690.3	DUF3287	112	37	83	5.6	no
MSTRG.16538.6	PF11690.3	DUF3287	112	45	95	5.6	no
MSTRG.16560.1	PF01839.18	FG-GAP	34	26	34	0.02	no
MSTRG.16560.1	PF01839.18	FG-GAP	34	1	15	0.02	no
MSTRG.16680.1	PF05631.9	DUF791	354	4	64	1.1e-09	yes
MSTRG.16754.1	PF00078.22	RVT_1	214	135	202	1.8e-08	yes
MSTRG.16754.1	PF02403.17	Seryl_tRNA_N	108	28	95	0.0074	no
MSTRG.16754.2	PF00078.22	RVT_1	214	135	202	1.8e-08	yes
MSTRG.16754.2	PF02403.17	Seryl_tRNA_N	108	28	95	0.0074	no
MSTRG.16844.5	PF07936.7	Defensin_4	34	8	21	0.035	no
MSTRG.16870.1	PF00078.22	RVT_1	214	169	202	0.026	no
MSTRG.16870.1	PF00078.22	RVT_1	214	92	147	4e-08	yes
MSTRG.17068.1	PF00078.22	RVT_1	214	111	211	2.9e-18	yes
MSTRG.17068.1	PF04663.7	Phenol_monoox	67	19	31	0.025	no
MSTRG.17068.1	PF04663.7	Phenol_monoox	67	7	33	0.025	no
MSTRG.17076.1	PF05875.7	Ceramidase	263	106	181	0.12	no
MSTRG.17076.1	PF04999.8	FtsL	97	8	33	4.3	no
MSTRG.17076.1	PF04999.8	FtsL	97	15	41	4.3	no
MSTRG.17338.1	PF00078.22	RVT_1	214	153	202	6.4e-10	yes
MSTRG.17338.1	PF01768.11	Birna_VP4	264	43	76	0.11	no
MSTRG.17338.1	PF01768.11	Birna_VP4	264	57	106	0.11	no
MSTRG.17338.1	PF14529.1	Exo_endo_phos_2	119	1	42	4.1e-07	yes
MSTRG.17338.1	PF03372.18	Exo_endo_phos	249	112	190	0.00031	yes
MSTRG.17338.1	PF00078.22	RVT_1	214	2	109	3.3e-16	yes
MSTRG.17338.1	PF02520.12	DUF148	114	27	82	0.002	no
MSTRG.17338.1	PF09266.5	VirDNA-topo-I_N	58	21	34	0.24	no
MSTRG.17338.1	PF09266.5	VirDNA-topo-I_N	58	12	28	0.24	no
MSTRG.17338.1	PF09266.5	VirDNA-topo-I_N	58	18	38	0.24	no
MSTRG.17521.1	PF00078.22	RVT_1	214	132	201	1.8e-08	yes
MSTRG.17714.1	PF00078.22	RVT_1	214	109	202	9.1e-20	yes
MSTRG.18049.2	PF08393.8	DHC_N2	408	261	311	0.046	no
MSTRG.18049.2	PF07791.6	DUF1629	124	29	74	0.12	no
MSTRG.18157.1	PF00078.22	RVT_1	214	153	179	0.0024	no
MSTRG.18548.2	PF00078.22	RVT_1	214	24	112	6.2e-15	yes
MSTRG.18548.2	PF09068.6	EF-hand_2	127	25	79	0.022	no
MSTRG.18843.2	PF01928.16	CYTH	185	45	92	0.061	no
MSTRG.18843.2	PF08175.7	SspO	51	9	34	0.032	no
MSTRG.19278.1	PF14464.1	Prok-JAB	105	19	72	0.076	no
MSTRG.19278.2	PF14464.1	Prok-JAB	105	19	72	0.076	no
MSTRG.19278.3	PF14464.1	Prok-JAB	105	19	72	0.076	no
MSTRG.19278.4	PF14464.1	Prok-JAB	105	19	72	0.073	no
MSTRG.19278.7	PF00078.22	RVT_1	214	153	203	2.6e-09	yes
MSTRG.19502.1	PF04319.8	NifZ	75	33	61	0.039	no
MSTRG.19502.1	PF12171.3	zf-C2H2_jaz	27	3	17	0.043	no
MSTRG.19502.1	PF12171.3	zf-C2H2_jaz	27	9	17	0.043	no
MSTRG.19620.8	PF00078.22	RVT_1	214	24	202	2.8e-36	yes
MSTRG.19620.8	PF09068.6	EF-hand_2	127	27	86	0.048	no
MSTRG.19620.8	PF09266.5	VirDNA-topo-I_N	58	20	38	0.11	no
MSTRG.19706.4	PF13595.1	DUF4138	246	105	156	0.027	no
MSTRG.19706.4	PF13595.1	DUF4138	246	111	146	0.027	no
MSTRG.19706.4	PF08527.5	PAD_M	159	72	122	0.27	no
MSTRG.19706.4	PF08527.5	PAD_M	159	80	121	0.27	no
MSTRG.19706.6	PF13595.1	DUF4138	246	107	146	0.37	no
MSTRG.19706.6	PF13595.1	DUF4138	246	71	155	0.37	no
MSTRG.19706.6	PF13595.1	DUF4138	246	96	96	0.37	no
MSTRG.19706.6	PF08527.5	PAD_M	159	81	106	1.4	no
MSTRG.19706.6	PF08527.5	PAD_M	159	72	105	1.4	no
MSTRG.19706.6	PF08527.5	PAD_M	159	72	122	1.4	no
MSTRG.19706.6	PF08527.5	PAD_M	159	83	120	1.4	no
MSTRG.19708.1	PF11742.3	DUF3302	78	22	63	0.0057	no
MSTRG.1975.1	PF01768.11	Birna_VP4	264	55	106	0.024	no
MSTRG.1975.1	PF00078.22	RVT_1	214	152	202	2.3e-08	yes
MSTRG.20195.1	PF13415.1	Kelch_3	49	18	46	0.0097	no
MSTRG.20195.2	PF13415.1	Kelch_3	49	18	46	0.0049	no
MSTRG.20195.2	PF07646.10	Kelch_2	49	25	49	0.067	no
MSTRG.20245.1	PF05287.7	PMG	180	75	118	0.0011	no
MSTRG.20245.2	PF05287.7	PMG	180	75	118	0.00087	yes
MSTRG.20296.1	PF00078.22	RVT_1	214	1	192	1.1e-33	yes
MSTRG.20354.1	PF11743.3	DUF3301	97	60	83	0.052	no
MSTRG.20425.1	PF13318.1	DUF4089	50	16	41	0.097	no
MSTRG.20425.2	PF13318.1	DUF4089	50	16	41	0.097	no
MSTRG.20446.5	PF02934.10	GatB_N	289	17	64	0.15	no
MSTRG.20490.1	PF03169.10	OPT	624	474	527	0.047	no
MSTRG.20490.2	PF03169.10	OPT	624	474	527	0.047	no
MSTRG.20490.3	PF03169.10	OPT	624	474	527	0.053	no
MSTRG.20490.4	PF03169.10	OPT	624	474	527	0.053	no
MSTRG.20490.5	PF03169.10	OPT	624	474	535	0.056	no
MSTRG.20778.2	PF14823.1	Sirohm_synth_C	71	27	48	0.015	no
MSTRG.20778.2	PF00078.22	RVT_1	214	154	202	1.4e-09	yes
MSTRG.20778.2	PF01768.11	Birna_VP4	264	56	108	0.1	no
MSTRG.20778.6	PF00078.22	RVT_1	214	90	202	1.6e-10	yes
MSTRG.20778.6	PF14823.1	Sirohm_synth_C	71	27	48	0.015	no
MSTRG.20778.6	PF00078.22	RVT_1	214	154	202	1.4e-09	yes
MSTRG.20778.6	PF01768.11	Birna_VP4	264	56	108	0.1	no
MSTRG.20778.7	PF00078.22	RVT_1	214	40	201	2.5e-24	yes
MSTRG.20778.7	PF09068.6	EF-hand_2	127	25	84	0.0054	no
MSTRG.20778.8	PF00078.22	RVT_1	214	154	202	1.4e-09	yes
MSTRG.20778.8	PF01768.11	Birna_VP4	264	56	108	0.1	no
MSTRG.20778.8	PF14823.1	Sirohm_synth_C	71	27	48	0.015	no
MSTRG.20791.1	PF00078.22	RVT_1	214	16	202	8.3e-36	yes
MSTRG.20791.1	PF14277.1	DUF4364	163	137	160	0.039	no
MSTRG.20892.4	PF00067.17	p450	463	34	85	0.00016	yes
MSTRG.20920.1	PF12515.3	CaATP_NAI	47	14	34	0.92	no
MSTRG.20920.1	PF12515.3	CaATP_NAI	47	6	13	0.92	no
MSTRG.20953.1	PF00078.22	RVT_1	214	58	141	5.2e-18	yes
MSTRG.20953.1	PF09068.6	EF-hand_2	127	25	81	0.019	no
MSTRG.20953.1	PF09266.5	VirDNA-topo-I_N	58	20	38	0.063	no
MSTRG.21263.1	PF01768.11	Birna_VP4	264	57	106	0.065	no
MSTRG.21263.1	PF14823.1	Sirohm_synth_C	71	27	44	0.051	no
MSTRG.21263.1	PF04724.8	Glyco_transf_17	357	199	244	0.093	no
MSTRG.21263.2	PF01768.11	Birna_VP4	264	57	106	0.065	no
MSTRG.21263.3	PF01768.11	Birna_VP4	264	57	106	0.065	no
MSTRG.21358.1	PF04098.10	Rad52_Rad22	154	96	144	0.0011	no
MSTRG.21661.1	PF14798.1	Ca_hom_mod	252	40	71	0.12	no
MSTRG.21733.1	PF00078.22	RVT_1	214	169	202	0.0028	no
MSTRG.21733.1	PF00078.22	RVT_1	214	90	109	0.0028	no
MSTRG.21777.1	PF00078.22	RVT_1	214	39	168	5.1e-16	yes
MSTRG.21777.1	PF09068.6	EF-hand_2	127	25	84	0.0057	no
MSTRG.21777.1	PF09266.5	VirDNA-topo-I_N	58	20	38	0.075	no
MSTRG.22082.1	PF01247.13	Ribosomal_L35Ae	95	1	53	1.5e-12	yes
MSTRG.22193.1	PF00078.22	RVT_1	214	153	202	4.1e-10	yes
MSTRG.22272.1	PF00075.19	RNase_H	132	4	54	4.8e-06	yes
MSTRG.22932.2	PF03004.9	Transposase_24	142	1	59	0.024	no
MSTRG.23017.1	PF02120.11	Flg_hook	85	13	35	0.0074	no
MSTRG.23017.1	PF08383.6	Maf_N	35	8	26	0.33	no
MSTRG.23017.1	PF08383.6	Maf_N	35	12	21	0.33	no
MSTRG.23119.1	PF07271.6	Cytadhesin_P30	279	233	265	0.038	no
MSTRG.23119.2	PF07271.6	Cytadhesin_P30	279	216	269	0.013	no
MSTRG.23119.2	PF12478.3	DUF3697	33	13	16	0.078	no
MSTRG.23119.2	PF12478.3	DUF3697	33	18	33	0.078	no
MSTRG.23129.1	PF05060.9	MGAT2	356	274	335	0.071	no
MSTRG.23129.1	PF01768.11	Birna_VP4	264	59	113	0.099	no
MSTRG.23129.1	PF00078.22	RVT_1	214	92	201	3.9e-17	yes
MSTRG.23129.1	PF10191.4	COG7	766	348	405	0.028	no
MSTRG.23158.1	PF04147.7	Nop14	840	794	814	6.4e-05	yes
MSTRG.23220.1	PF15116.1	CD52	44	15	22	0.96	no
MSTRG.23220.1	PF15116.1	CD52	44	13	28	0.96	no
MSTRG.23416.1	PF06827.9	zf-FPG_IleRS	30	12	25	0.06	no
MSTRG.23514.1	PF00078.22	RVT_1	214	55	113	1.5e-08	yes
MSTRG.23514.1	PF09266.5	VirDNA-topo-I_N	58	20	38	0.001	no
MSTRG.23514.1	PF09068.6	EF-hand_2	127	25	82	0.003	no
MSTRG.23514.1	PF09660.5	DUF2397	486	154	205	0.061	no
MSTRG.23615.1	PF14823.1	Sirohm_synth_C	71	25	43	0.021	no
MSTRG.23615.1	PF14823.1	Sirohm_synth_C	71	6	18	0.021	no
MSTRG.23615.1	PF04724.8	Glyco_transf_17	357	200	244	0.043	no
MSTRG.23615.1	PF06864.7	PAP_PilO	414	214	246	0.21	no
MSTRG.23860.1	PF00078.22	RVT_1	214	2	67	4.7e-05	yes
MSTRG.23860.1	PF07742.7	BTG	119	31	98	0.052	no
MSTRG.23860.1	PF00078.22	RVT_1	214	90	206	2.1e-17	yes
MSTRG.23992.1	PF00078.22	RVT_1	214	163	202	1.6e-06	yes
MSTRG.24111.1	PF00078.22	RVT_1	214	57	171	7.4e-20	yes
MSTRG.24111.1	PF14529.1	Exo_endo_phos_2	119	54	118	2.7e-11	yes
MSTRG.24111.1	PF03372.18	Exo_endo_phos	249	207	249	0.041	no
MSTRG.24116.1	PF07686.12	V-set	114	8	101	8.9e-12	yes
MSTRG.24116.1	PF07686.12	V-set	114	66	66	8.9e-12	yes
MSTRG.24116.1	PF07679.11	I-set	90	33	90	0.00036	yes
MSTRG.24116.2	PF07679.11	I-set	90	34	90	0.0011	no
MSTRG.24393.2	PF02454.11	Sigma_1s	116	15	70	0.083	no
MSTRG.24559.2	PF00001.16	7tm_1	257	20	257	2.5e-24	yes
MSTRG.24655.1	PF00078.22	RVT_1	214	138	205	4.4e-09	yes
MSTRG.24655.1	PF14916.1	CCDC92	61	4	46	0.033	no
MSTRG.24655.1	PF12905.2	Glyco_hydro_101	425	71	122	0.037	no
MSTRG.24803.1	PF13516.1	LRR_6	24	3	11	5.2e-06	yes
MSTRG.24803.1	PF13516.1	LRR_6	24	3	11	5.2e-06	yes
MSTRG.24803.1	PF13516.1	LRR_6	24	4	21	5.2e-06	yes
MSTRG.24803.1	PF13516.1	LRR_6	24	5	14	5.2e-06	yes
MSTRG.24803.1	PF13504.1	LRR_7	17	1	8	0.0001	yes
MSTRG.24803.1	PF13504.1	LRR_7	17	1	10	0.0001	yes
MSTRG.24803.1	PF13504.1	LRR_7	17	2	10	0.0001	yes
MSTRG.24803.1	PF13504.1	LRR_7	17	3	13	0.0001	yes
MSTRG.24803.1	PF13504.1	LRR_7	17	1	12	0.0001	yes
MSTRG.24803.1	PF13504.1	LRR_7	17	4	13	0.0001	yes
MSTRG.24803.1	PF00560.28	LRR_1	22	2	8	0.00016	yes
MSTRG.24803.1	PF00560.28	LRR_1	22	2	9	0.00016	yes
MSTRG.24803.1	PF00560.28	LRR_1	22	2	21	0.00016	yes
MSTRG.24803.1	PF00560.28	LRR_1	22	3	13	0.00016	yes
MSTRG.24803.1	PF13855.1	LRR_8	61	2	8	0.0019	no
MSTRG.24803.1	PF13855.1	LRR_8	61	25	59	0.0019	no
MSTRG.24803.1	PF13855.1	LRR_8	61	48	57	0.0019	no
MSTRG.24803.1	PF13855.1	LRR_8	61	5	18	0.0019	no
MSTRG.24803.1	PF12799.2	LRR_4	44	26	32	0.022	no
MSTRG.24803.1	PF12799.2	LRR_4	44	20	35	0.022	no
MSTRG.24803.1	PF12799.2	LRR_4	44	3	17	0.022	no
MSTRG.24803.1	PF12799.2	LRR_4	44	4	13	0.022	no
MSTRG.2483.1	PF11847.3	DUF3367	680	438	522	0.06	no
MSTRG.2483.1	PF14823.1	Sirohm_synth_C	71	39	51	0.2	no
MSTRG.2483.1	PF14823.1	Sirohm_synth_C	71	27	43	0.2	no
MSTRG.24940.1	PF12090.3	Spt20	182	81	143	0.032	no
MSTRG.25240.2	PF05757.6	PsbQ	203	66	117	0.075	no
MSTRG.25500.1	PF14823.1	Sirohm_synth_C	71	20	43	0.013	no
MSTRG.25500.1	PF14823.1	Sirohm_synth_C	71	10	19	0.013	no
MSTRG.25556.5	PF00078.22	RVT_1	214	172	212	0.0024	no
MSTRG.25950.1	PF00078.22	RVT_1	214	57	129	4.1e-09	yes
MSTRG.25950.1	PF09068.6	EF-hand_2	127	25	79	0.062	no
MSTRG.25950.1	PF00078.22	RVT_1	214	153	192	3.8e-05	yes
MSTRG.25995.1	PF08336.6	P4Ha_N	134	1	36	0.00012	yes
MSTRG.25995.1	PF12774.2	AAA_6	231	140	189	0.0053	no
MSTRG.26093.1	PF00078.22	RVT_1	214	93	173	3.2e-05	yes
MSTRG.26184.1	PF08653.5	DASH_Dam1	58	17	45	0.057	no
MSTRG.26356.1	PF14259.1	RRM_6	70	21	41	5.5e-05	yes
MSTRG.26356.1	PF14259.1	RRM_6	70	24	60	5.5e-05	yes
MSTRG.26356.1	PF00076.17	RRM_1	70	25	61	0.00027	yes
MSTRG.26356.1	PF10564.4	MAR_sialic_bdg	99	23	66	0.0029	no
MSTRG.26356.1	PF13893.1	RRM_5	56	21	41	0.0035	no
MSTRG.26376.1	PF15020.1	CATSPERD	733	552	612	1.8e-24	yes
MSTRG.26819.1	PF06003.7	SMN	264	148	202	0.087	no
MSTRG.2696.10	PF00078.22	RVT_1	214	87	202	4.5e-17	yes
MSTRG.2696.10	PF14117.1	DUF4287	61	4	23	0.12	no
MSTRG.2696.10	PF01768.11	Birna_VP4	264	55	106	0.14	no
MSTRG.2696.11	PF00078.22	RVT_1	214	114	202	4.2e-16	yes
MSTRG.2696.11	PF14117.1	DUF4287	61	4	23	0.097	no
MSTRG.2696.11	PF01768.11	Birna_VP4	264	55	106	0.11	no
MSTRG.2696.3	PF00078.22	RVT_1	214	114	190	6.4e-14	yes
MSTRG.2696.3	PF14117.1	DUF4287	61	4	23	0.042	no
MSTRG.2696.3	PF01446.12	Rep_1	233	90	137	0.11	no
MSTRG.2696.4	PF00078.22	RVT_1	214	114	190	6.4e-14	yes
MSTRG.2696.4	PF14117.1	DUF4287	61	4	23	0.042	no
MSTRG.2696.4	PF01446.12	Rep_1	233	90	137	0.11	no
MSTRG.2696.6	PF00078.22	RVT_1	214	87	190	7.7e-15	yes
MSTRG.2696.6	PF14117.1	DUF4287	61	4	23	0.06	no
MSTRG.2696.7	PF00078.22	RVT_1	214	114	190	6.4e-14	yes
MSTRG.2696.7	PF14117.1	DUF4287	61	4	23	0.042	no
MSTRG.2696.7	PF01446.12	Rep_1	233	90	137	0.11	no
MSTRG.2696.8	PF00078.22	RVT_1	214	114	202	4.2e-16	yes
MSTRG.2696.8	PF14117.1	DUF4287	61	4	23	0.097	no
MSTRG.2696.8	PF01768.11	Birna_VP4	264	55	106	0.11	no
MSTRG.2696.9	PF00078.22	RVT_1	214	114	202	4.2e-16	yes
MSTRG.2696.9	PF14117.1	DUF4287	61	4	23	0.097	no
MSTRG.2696.9	PF01768.11	Birna_VP4	264	55	106	0.11	no
MSTRG.26995.3	PF01916.12	DS	299	2	29	0.0084	no
MSTRG.27048.2	PF00078.22	RVT_1	214	102	166	8e-07	yes
MSTRG.27055.1	PF05069.8	Phage_tail_S	148	39	82	0.0061	no
MSTRG.27206.1	PF10396.4	TrmE_N	114	26	64	0.1	no
MSTRG.27206.1	PF00296.15	Bac_luciferase	307	151	187	0.068	no
MSTRG.27232.1	PF00078.22	RVT_1	214	24	94	6.5e-13	yes
MSTRG.2728.1	PF04724.8	Glyco_transf_17	357	200	244	0.075	no
MSTRG.2728.1	PF09784.4	L31	103	20	44	0.11	no
MSTRG.2728.1	PF09784.4	L31	103	79	95	0.11	no
MSTRG.2728.1	PF05416.7	Peptidase_C37	535	110	166	0.053	no
MSTRG.2728.1	PF00078.22	RVT_1	214	24	107	3.7e-13	yes
MSTRG.2728.1	PF13864.1	Enkurin	98	31	91	0.13	no
MSTRG.2728.1	PF03372.18	Exo_endo_phos	249	1	85	0.0068	no
MSTRG.2728.1	PF00078.22	RVT_1	214	153	202	1e-09	yes
MSTRG.27379.1	PF02212.13	GED	92	40	80	0.026	no
MSTRG.27379.1	PF02212.13	GED	92	7	24	0.026	no
MSTRG.27416.1	PF02518.21	HATPase_c	111	65	91	0.1	no
MSTRG.27533.1	PF05739.14	SNARE	63	24	56	4.7e-11	yes
MSTRG.27533.1	PF05739.14	SNARE	63	3	58	4.7e-11	yes
MSTRG.27533.1	PF02893.15	GRAM	69	18	68	0.058	no
MSTRG.27533.2	PF02893.15	GRAM	69	20	68	0.037	no
MSTRG.27533.2	PF05739.14	SNARE	63	24	56	0.059	no
MSTRG.27533.2	PF02174.12	IRS	100	24	92	0.082	no
MSTRG.27625.1	PF10542.4	Vitelline_membr	38	3	20	0.013	no
MSTRG.28094.5	PF04068.10	RLI	35	13	27	0.0059	no
MSTRG.28094.5	PF02520.12	DUF148	114	28	109	0.01	no
MSTRG.28094.5	PF00078.22	RVT_1	214	84	142	1.6e-06	yes
MSTRG.28094.8	PF00078.22	RVT_1	214	84	142	1.6e-06	yes
MSTRG.28094.8	PF04068.10	RLI	35	13	27	0.0059	no
MSTRG.28094.8	PF02520.12	DUF148	114	28	109	0.01	no
MSTRG.28098.1	PF00078.22	RVT_1	214	56	135	7.8e-12	yes
MSTRG.28098.1	PF09068.6	EF-hand_2	127	24	87	0.0014	no
MSTRG.28098.1	PF09266.5	VirDNA-topo-I_N	58	9	38	0.0045	no
MSTRG.28189.1	PF00143.14	Interferon	162	93	128	5e-41	yes
MSTRG.28189.1	PF00143.14	Interferon	162	1	94	5e-41	yes
MSTRG.28190.10	PF00143.14	Interferon	162	1	161	1.5e-58	yes
MSTRG.28190.10	PF04049.8	APC8	143	59	99	0.068	no
MSTRG.28190.10	PF00274.14	Glycolytic	348	179	226	0.068	no
MSTRG.28190.10	PF00078.22	RVT_1	214	153	202	4.5e-08	yes
MSTRG.28190.10	PF10988.3	DUF2807	181	57	113	0.11	no
MSTRG.28190.5	PF00143.14	Interferon	162	1	38	1.7e-05	yes
MSTRG.28190.6	PF00078.22	RVT_1	214	153	202	4.5e-08	yes
MSTRG.28190.6	PF10988.3	DUF2807	181	57	113	0.11	no
MSTRG.28190.6	PF00274.14	Glycolytic	348	179	226	0.068	no
MSTRG.28190.7	PF00274.14	Glycolytic	348	179	226	0.068	no
MSTRG.28190.7	PF00143.14	Interferon	162	1	161	1.3e-58	yes
MSTRG.28190.7	PF04049.8	APC8	143	59	99	0.065	no
MSTRG.28190.7	PF00078.22	RVT_1	214	153	202	4.5e-08	yes
MSTRG.28190.7	PF10988.3	DUF2807	181	57	113	0.11	no
MSTRG.28190.8	PF00078.22	RVT_1	214	153	202	4.5e-08	yes
MSTRG.28190.8	PF10988.3	DUF2807	181	57	113	0.11	no
MSTRG.28190.8	PF00274.14	Glycolytic	348	179	226	0.068	no
MSTRG.28190.9	PF00078.22	RVT_1	214	153	202	4.5e-08	yes
MSTRG.28190.9	PF10988.3	DUF2807	181	57	113	0.11	no
MSTRG.28190.9	PF00274.14	Glycolytic	348	179	226	0.068	no
MSTRG.28190.9	PF00143.14	Interferon	162	91	161	4e-22	yes
MSTRG.28190.9	PF04049.8	APC8	143	60	99	0.014	no
MSTRG.28229.1	PF00078.22	RVT_1	214	137	202	1.5e-11	yes
MSTRG.28229.16	PF02538.9	Hydantoinase_B	527	424	454	0.19	no
MSTRG.28229.17	PF00078.22	RVT_1	214	154	202	1.4e-08	yes
MSTRG.28229.17	PF10988.3	DUF2807	181	58	124	0.031	no
MSTRG.28229.17	PF10866.3	DUF2704	169	9	35	0.093	no
MSTRG.28229.18	PF08635.5	ox_reductase_C	142	70	99	0.12	no
MSTRG.28229.19	PF08635.5	ox_reductase_C	142	70	99	0.12	no
MSTRG.28229.2	PF00078.22	RVT_1	214	169	202	0.083	no
MSTRG.28229.2	PF10866.3	DUF2704	169	9	35	0.093	no
MSTRG.28229.2	PF00078.22	RVT_1	214	90	147	0.00025	yes
MSTRG.28229.2	PF00078.22	RVT_1	214	154	202	1.4e-08	yes
MSTRG.28229.2	PF10988.3	DUF2807	181	58	124	0.031	no
MSTRG.28229.20	PF00143.14	Interferon	162	40	128	1.4e-25	yes
MSTRG.28229.21	PF00143.14	Interferon	162	19	132	2.1e-46	yes
MSTRG.28229.21	PF08225.6	Antimicrobial19	23	4	14	0.15	no
MSTRG.28229.4	PF00078.22	RVT_1	214	137	202	1.5e-11	yes
MSTRG.28229.8	PF10866.3	DUF2704	169	9	35	0.093	no
MSTRG.28229.8	PF00078.22	RVT_1	214	90	147	0.00025	yes
MSTRG.28229.8	PF00078.22	RVT_1	214	152	202	4.4e-08	yes
MSTRG.28229.8	PF00078.22	RVT_1	214	169	202	0.059	no
MSTRG.28257.1	PF00078.22	RVT_1	214	153	212	3e-11	yes
MSTRG.28257.1	PF01718.11	Orbi_NS1	546	96	124	0.09	no
MSTRG.28257.1	PF01718.11	Orbi_NS1	546	5	51	0.09	no
MSTRG.28257.1	PF04670.7	Gtr1_RagA	232	1	232	1.7e-108	yes
MSTRG.28257.1	PF00071.17	Ras	162	1	121	7.8e-09	yes
MSTRG.28257.1	PF00025.16	Arf	175	12	136	2.5e-08	yes
MSTRG.28257.1	PF00025.16	Arf	175	95	125	2.5e-08	yes
MSTRG.28257.1	PF01926.18	MMR_HSR1	116	1	101	9.5e-06	yes
MSTRG.28257.1	PF08477.8	Miro	119	1	87	3.7e-05	yes
MSTRG.28257.1	PF08477.8	Miro	119	80	89	3.7e-05	yes
MSTRG.28257.1	PF08477.8	Miro	119	54	54	3.7e-05	yes
MSTRG.28257.1	PF00009.22	GTP_EFTU	188	48	151	0.0022	no
MSTRG.28257.1	PF09439.5	SRPRB	181	3	144	0.0049	no
MSTRG.28257.1	PF10662.4	PduV-EutP	143	2	20	0.013	no
MSTRG.28257.1	PF10662.4	PduV-EutP	143	52	74	0.013	no
MSTRG.28257.1	PF05673.8	DUF815	250	54	102	0.02	no
MSTRG.28257.1	PF05673.8	DUF815	250	108	157	0.02	no
MSTRG.28257.1	PF05673.8	DUF815	250	38	59	0.02	no
MSTRG.28257.1	PF00005.22	ABC_tran	137	11	37	0.025	no
MSTRG.28257.1	PF13555.1	AAA_29	62	23	39	0.041	no
MSTRG.28257.1	PF00270.24	DEAD	169	12	42	0.15	no
MSTRG.28257.1	PF00078.22	RVT_1	214	24	105	6.1e-13	yes
MSTRG.28393.1	PF00078.22	RVT_1	214	131	184	2.3e-08	yes
MSTRG.28458.1	PF14823.1	Sirohm_synth_C	71	26	43	0.04	no
MSTRG.28458.1	PF14823.1	Sirohm_synth_C	71	5	18	0.04	no
MSTRG.28458.2	PF14823.1	Sirohm_synth_C	71	27	43	0.057	no
MSTRG.28458.2	PF14823.1	Sirohm_synth_C	71	5	18	0.057	no
MSTRG.28458.4	PF14823.1	Sirohm_synth_C	71	27	43	0.096	no
MSTRG.28458.4	PF14823.1	Sirohm_synth_C	71	5	18	0.096	no
MSTRG.28551.13	PF00078.22	RVT_1	214	113	202	1e-18	yes
MSTRG.28551.13	PF10191.4	COG7	766	348	404	0.032	no
MSTRG.28551.13	PF00078.22	RVT_1	214	43	134	4.6e-14	yes
MSTRG.28551.13	PF09068.6	EF-hand_2	127	25	83	0.0067	no
MSTRG.28551.13	PF09266.5	VirDNA-topo-I_N	58	29	40	0.036	no
MSTRG.28551.13	PF09266.5	VirDNA-topo-I_N	58	19	38	0.036	no
MSTRG.28551.13	PF00078.22	RVT_1	214	154	202	6.6e-10	yes
MSTRG.28551.14	PF00078.22	RVT_1	214	51	134	4.9e-14	yes
MSTRG.28551.14	PF09068.6	EF-hand_2	127	25	83	0.0056	no
MSTRG.28551.14	PF09266.5	VirDNA-topo-I_N	58	19	38	0.035	no
MSTRG.28551.14	PF00078.22	RVT_1	214	154	202	6.6e-10	yes
MSTRG.28551.15	PF00078.22	RVT_1	214	154	202	6.6e-10	yes
MSTRG.28551.15	PF00078.22	RVT_1	214	51	134	8.7e-14	yes
MSTRG.28551.15	PF09068.6	EF-hand_2	127	25	83	0.0076	no
MSTRG.28551.15	PF09266.5	VirDNA-topo-I_N	58	19	38	0.053	no
MSTRG.28551.16	PF00078.22	RVT_1	214	154	202	6.6e-10	yes
MSTRG.28551.16	PF00078.22	RVT_1	214	57	134	7.6e-14	yes
MSTRG.28551.16	PF09068.6	EF-hand_2	127	25	83	0.003	no
MSTRG.28551.16	PF09266.5	VirDNA-topo-I_N	58	19	38	0.026	no
MSTRG.28551.17	PF00078.22	RVT_1	214	51	134	4.9e-14	yes
MSTRG.28551.17	PF09068.6	EF-hand_2	127	25	83	0.0056	no
MSTRG.28551.17	PF09266.5	VirDNA-topo-I_N	58	19	38	0.035	no
MSTRG.28551.17	PF00078.22	RVT_1	214	154	202	6.6e-10	yes
MSTRG.28551.18	PF00078.22	RVT_1	214	57	134	7.6e-14	yes
MSTRG.28551.18	PF09068.6	EF-hand_2	127	25	83	0.003	no
MSTRG.28551.18	PF09266.5	VirDNA-topo-I_N	58	19	38	0.026	no
MSTRG.28551.18	PF00078.22	RVT_1	214	154	202	6.6e-10	yes
MSTRG.28551.19	PF00078.22	RVT_1	214	55	134	7.5e-14	yes
MSTRG.28551.19	PF09068.6	EF-hand_2	127	25	83	0.0076	no
MSTRG.28551.19	PF09266.5	VirDNA-topo-I_N	58	19	38	0.045	no
MSTRG.28551.19	PF00078.22	RVT_1	214	154	202	6.6e-10	yes
MSTRG.28551.20	PF00078.22	RVT_1	214	113	202	1e-18	yes
MSTRG.28551.20	PF10191.4	COG7	766	348	404	0.032	no
MSTRG.28557.1	PF00078.22	RVT_1	214	8	202	1.5e-35	yes
MSTRG.28557.1	PF09068.6	EF-hand_2	127	25	84	0.0062	no
MSTRG.28557.2	PF00078.22	RVT_1	214	8	202	2.1e-35	yes
MSTRG.28557.2	PF09068.6	EF-hand_2	127	25	84	0.0069	no
MSTRG.28557.3	PF00078.22	RVT_1	214	8	202	2.1e-35	yes
MSTRG.28557.3	PF09068.6	EF-hand_2	127	25	84	0.0069	no
MSTRG.28791.7	PF00078.22	RVT_1	214	65	116	0.012	no
MSTRG.28860.1	PF00078.22	RVT_1	214	153	202	1.8e-09	yes
MSTRG.28874.1	PF00078.22	RVT_1	214	90	168	2.2e-13	yes
MSTRG.28874.3	PF00078.22	RVT_1	214	90	168	2.2e-13	yes
MSTRG.29132.1	PF04315.7	DUF462	165	67	114	0.064	no
MSTRG.29234.1	PF13961.1	DUF4219	27	9	25	0.097	no
MSTRG.29234.2	PF12907.2	zf-met2	40	6	28	0.31	no
MSTRG.29234.2	PF12907.2	zf-met2	40	5	11	0.31	no
MSTRG.29461.1	PF00078.22	RVT_1	214	153	202	1.4e-11	yes
MSTRG.29510.1	PF10974.3	DUF2804	333	122	169	0.038	no
MSTRG.29510.1	PF14823.1	Sirohm_synth_C	71	27	46	0.048	no
MSTRG.29510.1	PF14823.1	Sirohm_synth_C	71	38	52	0.048	no
MSTRG.29555.1	PF14758.1	NSP2_assoc	203	156	178	0.088	no
MSTRG.29560.1	PF13248.1	zf-ribbon_3	26	22	25	0.032	no
MSTRG.29560.1	PF13248.1	zf-ribbon_3	26	18	25	0.032	no
MSTRG.29560.1	PF04592.9	SelP_N	238	181	213	1.9	no
MSTRG.29560.2	PF13248.1	zf-ribbon_3	26	22	25	0.032	no
MSTRG.29560.2	PF13248.1	zf-ribbon_3	26	18	25	0.032	no
MSTRG.29560.2	PF04592.9	SelP_N	238	181	213	1.9	no
MSTRG.29600.1	PF14823.1	Sirohm_synth_C	71	18	41	0.1	no
MSTRG.29687.1	PF15382.1	DUF4609	70	53	59	0.12	no
MSTRG.29687.1	PF15382.1	DUF4609	70	38	59	0.12	no
MSTRG.29745.2	PF00387.14	PI-PLC-Y	118	56	82	0.11	no
MSTRG.2981.1	PF00078.22	RVT_1	214	154	202	7.4e-08	yes
MSTRG.2981.2	PF00078.22	RVT_1	214	136	202	5.6e-08	yes
MSTRG.29867.1	PF00078.22	RVT_1	214	107	180	6.3e-11	yes
MSTRG.29894.1	PF03118.10	RNA_pol_A_CTD	67	20	49	0.023	no
MSTRG.29894.2	PF03118.10	RNA_pol_A_CTD	67	20	49	0.023	no
MSTRG.30182.1	PF00078.22	RVT_1	214	169	202	0.0078	no
MSTRG.30182.2	PF00078.22	RVT_1	214	169	202	0.0098	no
MSTRG.30189.1	PF00020.13	TNFR_c6	39	20	39	2.9e-05	yes
MSTRG.30189.1	PF00020.13	TNFR_c6	39	1	19	2.9e-05	yes
MSTRG.30189.2	PF00020.13	TNFR_c6	39	20	39	2.9e-05	yes
MSTRG.30189.2	PF00020.13	TNFR_c6	39	1	19	2.9e-05	yes
MSTRG.3028.1	PF00078.22	RVT_1	214	159	202	1.6e-09	yes
MSTRG.30318.1	PF02185.11	HR1	70	29	68	0.018	no
MSTRG.30318.1	PF15294.1	Leu_zip	278	185	216	0.047	no
MSTRG.3044.2	PF00078.22	RVT_1	214	153	202	1.1e-09	yes
MSTRG.3047.2	PF00078.22	RVT_1	214	153	202	4.4e-10	yes
MSTRG.3047.3	PF00078.22	RVT_1	214	153	202	3.6e-10	yes
MSTRG.30631.1	PF14823.1	Sirohm_synth_C	71	25	42	0.041	no
MSTRG.30631.1	PF09784.4	L31	103	22	44	0.067	no
MSTRG.30631.1	PF09784.4	L31	103	79	95	0.067	no
MSTRG.30631.1	PF04724.8	Glyco_transf_17	357	199	244	0.11	no
MSTRG.30722.8	PF00078.22	RVT_1	214	24	113	9.7e-15	yes
MSTRG.30722.8	PF09068.6	EF-hand_2	127	25	82	0.011	no
MSTRG.30722.8	PF00078.22	RVT_1	214	154	202	3.6e-09	yes
MSTRG.30762.1	PF15276.1	PP1_bind	64	13	28	0.05	no
MSTRG.31072.1	PF00078.22	RVT_1	214	153	177	0.04	no
MSTRG.31174.1	PF14823.1	Sirohm_synth_C	71	26	42	0.049	no
MSTRG.31174.1	PF00429.14	TLV_coat	561	176	561	4.1e-120	yes
MSTRG.31174.1	PF04156.9	IncA	191	37	161	0.092	no
MSTRG.31174.1	PF04156.9	IncA	191	36	75	0.092	no
MSTRG.31174.1	PF00429.14	TLV_coat	561	5	55	3.3e-05	yes
MSTRG.31174.1	PF00429.14	TLV_coat	561	83	118	3.3e-05	yes
MSTRG.31174.2	PF14823.1	Sirohm_synth_C	71	26	42	0.049	no
MSTRG.31174.2	PF00429.14	TLV_coat	561	176	561	4.1e-120	yes
MSTRG.31174.2	PF04156.9	IncA	191	37	161	0.092	no
MSTRG.31174.2	PF04156.9	IncA	191	36	75	0.092	no
MSTRG.31509.2	PF10669.4	Phage_Gp23	121	10	98	0.078	no
MSTRG.31538.3	PF15653.1	Tox-URI2	84	18	56	0.13	no
MSTRG.3157.1	PF04724.8	Glyco_transf_17	357	200	244	0.05	no
MSTRG.31581.1	PF00078.22	RVT_1	214	24	173	1e-27	yes
MSTRG.31581.1	PF09068.6	EF-hand_2	127	25	84	0.0039	no
MSTRG.31581.1	PF08080.7	zf-RNPHF	36	18	31	0.034	no
MSTRG.31581.1	PF08080.7	zf-RNPHF	36	18	31	0.034	no
MSTRG.31581.1	PF11750.3	DUF3307	127	14	46	0.64	no
MSTRG.31581.1	PF11750.3	DUF3307	127	14	40	0.64	no
MSTRG.31581.2	PF00078.22	RVT_1	214	24	173	1e-27	yes
MSTRG.31581.2	PF09068.6	EF-hand_2	127	25	84	0.0039	no
MSTRG.31581.2	PF08080.7	zf-RNPHF	36	18	31	0.042	no
MSTRG.31581.2	PF08080.7	zf-RNPHF	36	18	31	0.042	no
MSTRG.31581.2	PF11750.3	DUF3307	127	14	46	0.86	no
MSTRG.31581.2	PF11750.3	DUF3307	127	14	40	0.86	no
MSTRG.31784.1	PF09380.5	FERM_C	90	33	83	0.087	no
MSTRG.31792.1	PF15082.1	DUF4549	144	1	106	4.6e-48	yes
MSTRG.31792.1	PF11986.3	PB1-F2	90	10	70	0.043	no
MSTRG.31792.1	PF11744.3	ALMT	406	318	390	0.049	no
MSTRG.31874.1	PF14529.1	Exo_endo_phos_2	119	75	118	5.6e-05	yes
MSTRG.31874.1	PF03372.18	Exo_endo_phos	249	207	249	0.052	no
MSTRG.31874.3	PF00078.22	RVT_1	214	169	212	0.0012	no
MSTRG.32148.1	PF00078.22	RVT_1	214	169	202	0.0014	no
MSTRG.32148.2	PF00078.22	RVT_1	214	169	202	0.00084	yes
MSTRG.32160.2	PF00078.22	RVT_1	214	1	51	0.00011	yes
MSTRG.32875.1	PF15226.1	HPIP	118	44	88	0.057	no
MSTRG.33039.1	PF04143.9	Sulf_transp	43	17	35	0.025	no
MSTRG.33039.1	PF04143.9	Sulf_transp	43	18	33	0.025	no
MSTRG.33045.2	PF02536.9	mTERF	345	223	265	0.14	no
MSTRG.33049.1	PF06495.6	Transformer	182	29	85	0.18	no
MSTRG.33057.1	PF00129.13	MHC_I	179	2	74	0.00012	yes
MSTRG.33057.2	PF00129.13	MHC_I	179	2	74	0.00012	yes
MSTRG.33100.1	PF01768.11	Birna_VP4	264	57	105	0.07	no
MSTRG.33371.1	PF00078.22	RVT_1	214	153	202	8.9e-05	yes
MSTRG.33463.1	PF10509.4	GalKase_gal_bdg	52	4	26	0.073	no
MSTRG.33624.1	PF00078.22	RVT_1	214	66	203	2.8e-26	yes
MSTRG.33624.1	PF10191.4	COG7	766	348	404	0.038	no
MSTRG.33624.2	PF00078.22	RVT_1	214	37	203	2.3e-30	yes
MSTRG.33624.2	PF09068.6	EF-hand_2	127	25	84	0.013	no
MSTRG.33624.2	PF10191.4	COG7	766	348	404	0.058	no
MSTRG.33637.1	PF14823.1	Sirohm_synth_C	71	27	42	0.11	no
MSTRG.33637.1	PF14823.1	Sirohm_synth_C	71	8	20	0.11	no
MSTRG.33734.1	PF14823.1	Sirohm_synth_C	71	27	44	0.039	no
MSTRG.34117.1	PF00078.22	RVT_1	214	153	202	4.3e-10	yes
MSTRG.34117.2	PF00348.12	polyprenyl_synt	260	63	131	0.13	no
MSTRG.34180.3	PF00078.22	RVT_1	214	90	185	2.2e-13	yes
MSTRG.34180.4	PF08415.5	NRPS	58	20	43	0.017	no
MSTRG.34180.4	PF08415.5	NRPS	58	38	49	0.017	no
MSTRG.34180.7	PF00078.22	RVT_1	214	90	185	2.2e-13	yes
MSTRG.34415.3	PF00078.22	RVT_1	214	153	202	3.4e-08	yes
MSTRG.34415.4	PF00078.22	RVT_1	214	153	202	2.5e-08	yes
MSTRG.34491.2	PF13111.1	DUF3962	216	88	148	0.085	no
MSTRG.34602.1	PF09766.4	FimP	355	110	211	0.00048	yes
MSTRG.34602.1	PF12998.2	ING	105	60	60	0.0038	no
MSTRG.34602.1	PF12998.2	ING	105	17	98	0.0038	no
MSTRG.34732.1	PF04717.7	Phage_base_V	79	22	59	0.084	no
MSTRG.34960.1	PF12214.3	TPX2_importin	176	27	173	2.3e-21	yes
MSTRG.34960.2	PF12214.3	TPX2_importin	176	27	176	6.8e-22	yes
MSTRG.35670.1	PF00078.22	RVT_1	214	77	202	2.4e-19	yes
MSTRG.35704.3	PF13900.1	GVQW	48	12	43	1.1e-22	yes
MSTRG.35704.3	PF13900.1	GVQW	48	12	40	1.1e-22	yes
MSTRG.35704.3	PF07636.6	PSRT	32	15	20	0.092	no
MSTRG.35704.3	PF07636.6	PSRT	32	15	24	0.092	no
MSTRG.35704.3	PF07636.6	PSRT	32	15	20	0.092	no
MSTRG.35704.3	PF07636.6	PSRT	32	15	24	0.092	no
MSTRG.35727.1	PF08190.7	PIH1	328	1	145	6.7e-54	yes
MSTRG.35727.1	PF08190.7	PIH1	328	304	328	6.7e-54	yes
MSTRG.35727.1	PF12784.2	PDDEXK_2	229	184	223	0.18	no
MSTRG.35727.2	PF08190.7	PIH1	328	1	145	1.2e-47	yes
MSTRG.35727.2	PF12784.2	PDDEXK_2	229	184	223	0.17	no
MSTRG.361.1	PF03196.8	DUF261	136	39	106	0.015	no
MSTRG.361.1	PF06207.6	DUF1002	225	157	220	0.17	no
MSTRG.36175.1	PF05689.6	DUF823	184	47	76	0.029	no
MSTRG.36224.1	PF00078.22	RVT_1	214	153	196	0.00045	yes
MSTRG.36224.1	PF14195.1	DUF4316	71	62	66	0.071	no
MSTRG.36224.1	PF14195.1	DUF4316	71	23	64	0.071	no
MSTRG.36378.1	PF00078.22	RVT_1	214	1	72	5.2e-06	yes
MSTRG.36378.1	PF02520.12	DUF148	114	30	81	0.058	no
MSTRG.36399.1	PF08740.6	BCS1_N	187	76	111	0.17	no
MSTRG.36399.3	PF08740.6	BCS1_N	187	76	111	0.17	no
MSTRG.36413.2	PF05640.9	NKAIN	201	98	142	0.073	no
MSTRG.36520.1	PF02990.11	EMP70	521	464	520	2e-21	yes
MSTRG.36520.1	PF02990.11	EMP70	521	303	321	2e-21	yes
MSTRG.36520.1	PF15431.1	TMEM190	135	36	93	0.12	no
MSTRG.36520.1	PF15431.1	TMEM190	135	71	95	0.12	no
MSTRG.36520.1	PF13567.1	DUF4131	176	18	64	1.9	no
MSTRG.36520.1	PF13567.1	DUF4131	176	11	27	1.9	no
MSTRG.36747.4	PF11899.3	DUF3419	380	304	363	0.052	no
MSTRG.36747.4	PF00078.22	RVT_1	214	153	204	8.4e-10	yes
MSTRG.37184.1	PF07825.6	Exc	77	15	38	0.029	no
MSTRG.37184.2	PF07825.6	Exc	77	15	38	0.029	no
MSTRG.37198.2	PF06518.6	DUF1104	93	49	89	0.076	no
MSTRG.37198.2	PF06518.6	DUF1104	93	57	63	0.076	no
MSTRG.37198.2	PF01390.15	SEA	107	19	44	0.092	no
MSTRG.3723.1	PF10845.3	DUF2576	48	17	34	0.039	no
MSTRG.3723.1	PF10845.3	DUF2576	48	25	40	0.039	no
MSTRG.3723.1	PF00078.22	RVT_1	214	161	184	0.069	no
MSTRG.37690.1	PF14923.1	CCDC142	450	407	450	4e-11	yes
MSTRG.37690.1	PF14923.1	CCDC142	450	63	77	1.8e-07	yes
MSTRG.37690.1	PF14923.1	CCDC142	450	77	121	1.8e-07	yes
MSTRG.37996.1	PF08649.5	DASH_Dad1	58	5	28	0.087	no
MSTRG.37996.1	PF08264.8	Anticodon_1	153	70	93	0.034	no
MSTRG.38244.2	PF07420.6	DUF1509	377	112	134	0.16	no
MSTRG.38298.1	PF11131.3	PhrC_PhrF	37	19	36	0.045	no
MSTRG.38308.1	PF06127.6	DUF962	95	25	78	0.0062	no
MSTRG.38308.1	PF06127.6	DUF962	95	38	62	0.0062	no
MSTRG.38798.1	PF01768.11	Birna_VP4	264	57	106	0.1	no
MSTRG.38798.1	PF14823.1	Sirohm_synth_C	71	39	50	0.15	no
MSTRG.38798.1	PF14823.1	Sirohm_synth_C	71	18	41	0.15	no
MSTRG.39167.1	PF00078.22	RVT_1	214	57	184	3.3e-21	yes
MSTRG.39167.1	PF09068.6	EF-hand_2	127	25	84	0.0028	no
MSTRG.39167.1	PF10191.4	COG7	766	348	404	0.012	no
MSTRG.394.1	PF00078.22	RVT_1	214	153	202	1.3e-10	yes
MSTRG.394.1	PF14195.1	DUF4316	71	23	58	0.075	no
MSTRG.395.1	PF00078.22	RVT_1	214	167	201	0.0012	no
MSTRG.39556.1	PF01768.11	Birna_VP4	264	57	108	0.11	no
MSTRG.39556.2	PF01768.11	Birna_VP4	264	57	108	0.11	no
MSTRG.39994.1	PF12721.2	RHIM	53	1	26	0.24	no
MSTRG.40166.1	PF01735.13	PLA2_B	491	285	320	0.13	no
MSTRG.40228.1	PF00078.22	RVT_1	214	169	212	0.0031	no
MSTRG.40322.2	PF05371.7	Phage_Coat_Gp8	52	14	31	0.073	no
MSTRG.40322.2	PF05371.7	Phage_Coat_Gp8	52	8	30	0.073	no
MSTRG.40322.3	PF05371.7	Phage_Coat_Gp8	52	14	31	0.073	no
MSTRG.40322.3	PF05371.7	Phage_Coat_Gp8	52	8	30	0.073	no
MSTRG.4042.1	PF00078.22	RVT_1	214	172	203	0.0056	no
MSTRG.40702.1	PF00078.22	RVT_1	214	154	203	2.3e-08	yes
MSTRG.40761.1	PF00078.22	RVT_1	214	169	202	0.0019	no
MSTRG.40761.1	PF14823.1	Sirohm_synth_C	71	26	50	0.039	no
MSTRG.40761.1	PF14823.1	Sirohm_synth_C	71	10	18	0.039	no
MSTRG.40761.1	PF14529.1	Exo_endo_phos_2	119	1	101	5.7e-17	yes
MSTRG.40761.1	PF03372.18	Exo_endo_phos	249	116	232	7.6e-07	yes
MSTRG.40761.2	PF00078.22	RVT_1	214	169	202	0.0019	no
MSTRG.40761.2	PF14823.1	Sirohm_synth_C	71	26	50	0.039	no
MSTRG.40761.2	PF14823.1	Sirohm_synth_C	71	10	18	0.039	no
MSTRG.40772.1	PF12151.3	MVL	37	8	26	0.026	no
MSTRG.40772.1	PF12151.3	MVL	37	22	26	0.026	no
MSTRG.40840.1	PF09722.5	DUF2384	54	17	45	0.12	no
MSTRG.41163.1	PF01266.19	DAO	358	43	94	0.016	no
MSTRG.41163.2	PF06336.6	Corona_5a	65	14	49	0.0016	no
MSTRG.4139.1	PF01768.11	Birna_VP4	264	57	105	0.11	no
MSTRG.4139.2	PF00078.22	RVT_1	214	153	201	3.6e-10	yes
MSTRG.4139.2	PF14195.1	DUF4316	71	23	57	0.021	no
MSTRG.4139.2	PF00078.22	RVT_1	214	1	67	0.00091	yes
MSTRG.4139.2	PF14529.1	Exo_endo_phos_2	119	1	118	1.8e-13	yes
MSTRG.4139.2	PF03372.18	Exo_endo_phos	249	20	249	0.00012	yes
MSTRG.4139.2	PF01768.11	Birna_VP4	264	57	105	0.11	no
MSTRG.4139.2	PF10126.4	Nit_Regul_Hom	110	34	89	0.069	no
MSTRG.4139.2	PF07074.7	TRAP-gamma	170	58	118	0.27	no
MSTRG.41758.1	PF00078.22	RVT_1	214	38	206	1e-32	yes
MSTRG.41758.1	PF09068.6	EF-hand_2	127	25	84	0.02	no
MSTRG.4176.1	PF00481.16	PP2C	255	119	231	7.4e-19	yes
MSTRG.41895.1	PF01140.14	Gag_MA	129	1	77	5.4e-19	yes
MSTRG.41895.1	PF10214.4	Rrn6	765	727	764	0.16	no
MSTRG.41895.1	PF00078.22	RVT_1	214	3	214	4e-25	yes
MSTRG.41895.1	PF09677.5	TrbI_Ftype	111	61	87	0.072	no
MSTRG.42090.1	PF00078.22	RVT_1	214	172	203	0.075	no
MSTRG.4215.1	PF14230.1	DUF4333	80	44	64	0.15	no
MSTRG.423.1	PF00078.22	RVT_1	214	153	202	4.8e-07	yes
MSTRG.423.1	PF03463.10	eRF1_1	132	83	110	0.012	no
MSTRG.423.1	PF03463.10	eRF1_1	132	41	119	0.012	no
MSTRG.423.1	PF15284.1	PAGK	61	7	22	0.012	no
MSTRG.423.1	PF15284.1	PAGK	61	13	40	0.012	no
MSTRG.424.1	PF14823.1	Sirohm_synth_C	71	27	50	0.021	no
MSTRG.424.1	PF14823.1	Sirohm_synth_C	71	5	18	0.021	no
MSTRG.424.2	PF14823.1	Sirohm_synth_C	71	27	50	0.021	no
MSTRG.424.2	PF14823.1	Sirohm_synth_C	71	5	18	0.021	no
MSTRG.424.3	PF14823.1	Sirohm_synth_C	71	27	50	0.021	no
MSTRG.424.3	PF14823.1	Sirohm_synth_C	71	5	18	0.021	no
MSTRG.4250.1	PF13011.1	LZ_Tnp_IS481	85	60	81	0.61	no
MSTRG.42863.1	PF00103.15	Hormone_1	214	98	121	0.18	no
MSTRG.42863.1	PF00103.15	Hormone_1	214	106	120	0.18	no
MSTRG.4291.1	PF02756.9	GYR	18	9	17	0.46	no
MSTRG.4291.2	PF09263.5	PEX-2N	87	44	84	0.069	no
MSTRG.43049.1	PF00078.22	RVT_1	214	169	202	0.0078	no
MSTRG.43049.1	PF07032.6	DUF1322	78	34	60	0.12	no
MSTRG.43090.1	PF00078.22	RVT_1	214	169	202	0.0055	no
MSTRG.43090.1	PF01768.11	Birna_VP4	264	46	105	0.11	no
MSTRG.4353.1	PF00078.22	RVT_1	214	153	202	1.1e-09	yes
MSTRG.4353.1	PF14823.1	Sirohm_synth_C	71	39	47	0.1	no
MSTRG.4353.1	PF14823.1	Sirohm_synth_C	71	27	62	0.1	no
MSTRG.4363.1	PF00248.16	Aldo_ket_red	283	113	282	2.7e-26	yes
MSTRG.43933.6	PF00078.22	RVT_1	214	90	174	3.2e-13	yes
MSTRG.43933.6	PF10191.4	COG7	766	348	396	0.01	no
MSTRG.43933.7	PF00078.22	RVT_1	214	153	207	1.8e-48	yes
MSTRG.43933.7	PF00078.22	RVT_1	214	3	207	1.8e-48	yes
MSTRG.43933.7	PF14195.1	DUF4316	71	23	56	0.015	no
MSTRG.43933.7	PF14195.1	DUF4316	71	23	56	0.015	no
MSTRG.43933.7	PF10865.3	DUF2703	120	19	53	0.14	no
MSTRG.43933.7	PF10865.3	DUF2703	120	18	53	0.14	no
MSTRG.43933.8	PF00078.22	RVT_1	214	3	89	4.2e-13	yes
MSTRG.43940.1	PF00429.14	TLV_coat	561	226	502	7.1e-80	yes
MSTRG.43940.1	PF00077.15	RVP	100	20	100	3.1e-16	yes
MSTRG.43940.1	PF00075.19	RNase_H	132	85	131	1.6e-06	yes
MSTRG.43940.1	PF02093.11	Gag_p30	211	113	211	7.7e-39	yes
MSTRG.43940.1	PF02093.11	Gag_p30	211	42	58	7.7e-39	yes
MSTRG.43940.1	PF00607.15	Gag_p24	206	111	191	0.024	no
MSTRG.43940.1	PF00098.18	zf-CCHC	18	2	18	0.039	no
MSTRG.43940.1	PF00098.18	zf-CCHC	18	14	18	0.039	no
MSTRG.44050.1	PF00078.22	RVT_1	214	39	133	9.4e-16	yes
MSTRG.44050.1	PF09068.6	EF-hand_2	127	25	80	0.019	no
MSTRG.44050.1	PF09266.5	VirDNA-topo-I_N	58	20	38	0.063	no
MSTRG.44090.1	PF01469.13	Pentapeptide_2	40	4	39	3.1e-11	yes
MSTRG.44090.1	PF01469.13	Pentapeptide_2	40	4	39	3.1e-11	yes
MSTRG.44090.1	PF01469.13	Pentapeptide_2	40	4	39	3.1e-11	yes
MSTRG.44090.1	PF01469.13	Pentapeptide_2	40	4	39	3.1e-11	yes
MSTRG.44090.1	PF01469.13	Pentapeptide_2	40	4	39	3.1e-11	yes
MSTRG.44090.1	PF01469.13	Pentapeptide_2	40	4	39	3.1e-11	yes
MSTRG.44090.1	PF01469.13	Pentapeptide_2	40	4	36	3.1e-11	yes
MSTRG.44090.1	PF01469.13	Pentapeptide_2	40	4	39	3.1e-11	yes
MSTRG.44090.1	PF01469.13	Pentapeptide_2	40	4	39	3.1e-11	yes
MSTRG.44090.1	PF01469.13	Pentapeptide_2	40	4	39	3.1e-11	yes
MSTRG.44090.1	PF01469.13	Pentapeptide_2	40	17	29	3.1e-11	yes
MSTRG.44090.1	PF05287.7	PMG	180	108	164	0.0077	no
MSTRG.44090.1	PF05287.7	PMG	180	123	154	0.0077	no
MSTRG.44090.1	PF05287.7	PMG	180	113	156	0.0077	no
MSTRG.44090.1	PF05287.7	PMG	180	111	140	0.0077	no
MSTRG.44090.2	PF01469.13	Pentapeptide_2	40	4	39	2.6e-18	yes
MSTRG.44090.2	PF01469.13	Pentapeptide_2	40	7	39	2.6e-18	yes
MSTRG.44090.2	PF01469.13	Pentapeptide_2	40	4	39	2.6e-18	yes
MSTRG.44090.2	PF01469.13	Pentapeptide_2	40	4	39	2.6e-18	yes
MSTRG.44090.2	PF01469.13	Pentapeptide_2	40	4	39	2.6e-18	yes
MSTRG.44090.2	PF01469.13	Pentapeptide_2	40	4	39	2.6e-18	yes
MSTRG.44090.2	PF01469.13	Pentapeptide_2	40	4	39	2.6e-18	yes
MSTRG.44090.2	PF01469.13	Pentapeptide_2	40	4	39	2.6e-18	yes
MSTRG.44090.2	PF01469.13	Pentapeptide_2	40	4	39	2.6e-18	yes
MSTRG.44090.2	PF01469.13	Pentapeptide_2	40	4	39	2.6e-18	yes
MSTRG.44090.2	PF01469.13	Pentapeptide_2	40	7	39	2.6e-18	yes
MSTRG.44090.2	PF01469.13	Pentapeptide_2	40	6	39	2.6e-18	yes
MSTRG.44090.2	PF01469.13	Pentapeptide_2	40	4	37	2.6e-18	yes
MSTRG.44090.2	PF01469.13	Pentapeptide_2	40	4	39	2.6e-18	yes
MSTRG.44090.2	PF01469.13	Pentapeptide_2	40	17	29	2.6e-18	yes
MSTRG.44090.2	PF01469.13	Pentapeptide_2	40	14	39	2.6e-18	yes
MSTRG.44090.2	PF01469.13	Pentapeptide_2	40	17	29	2.6e-18	yes
MSTRG.44090.2	PF05287.7	PMG	180	120	161	0.00072	yes
MSTRG.44090.2	PF05287.7	PMG	180	114	155	0.00072	yes
MSTRG.44090.2	PF05287.7	PMG	180	111	152	0.00072	yes
MSTRG.44090.2	PF05287.7	PMG	180	116	149	0.00072	yes
MSTRG.44090.2	PF05287.7	PMG	180	114	151	0.00072	yes
MSTRG.44090.2	PF05287.7	PMG	180	111	152	0.00072	yes
MSTRG.44090.2	PF05287.7	PMG	180	115	153	0.00072	yes
MSTRG.44090.3	PF01469.13	Pentapeptide_2	40	5	39	3.1e-18	yes
MSTRG.44090.3	PF01469.13	Pentapeptide_2	40	4	39	3.1e-18	yes
MSTRG.44090.3	PF01469.13	Pentapeptide_2	40	4	39	3.1e-18	yes
MSTRG.44090.3	PF01469.13	Pentapeptide_2	40	4	38	3.1e-18	yes
MSTRG.44090.3	PF01469.13	Pentapeptide_2	40	4	39	3.1e-18	yes
MSTRG.44090.3	PF01469.13	Pentapeptide_2	40	4	39	3.1e-18	yes
MSTRG.44090.3	PF01469.13	Pentapeptide_2	40	4	35	3.1e-18	yes
MSTRG.44090.3	PF01469.13	Pentapeptide_2	40	4	39	3.1e-18	yes
MSTRG.44090.3	PF01469.13	Pentapeptide_2	40	14	39	3.1e-18	yes
MSTRG.44090.3	PF01469.13	Pentapeptide_2	40	4	39	3.1e-18	yes
MSTRG.44090.3	PF01469.13	Pentapeptide_2	40	4	39	3.1e-18	yes
MSTRG.44090.3	PF01469.13	Pentapeptide_2	40	13	39	3.1e-18	yes
MSTRG.44090.3	PF01469.13	Pentapeptide_2	40	7	39	3.1e-18	yes
MSTRG.44090.3	PF01469.13	Pentapeptide_2	40	6	39	3.1e-18	yes
MSTRG.44090.3	PF01469.13	Pentapeptide_2	40	4	37	3.1e-18	yes
MSTRG.44090.3	PF01469.13	Pentapeptide_2	40	4	39	3.1e-18	yes
MSTRG.44090.3	PF01469.13	Pentapeptide_2	40	17	29	3.1e-18	yes
MSTRG.44090.3	PF01469.13	Pentapeptide_2	40	14	39	3.1e-18	yes
MSTRG.44090.3	PF05287.7	PMG	180	116	150	0.0021	no
MSTRG.44090.3	PF05287.7	PMG	180	114	155	0.0021	no
MSTRG.44090.3	PF05287.7	PMG	180	113	150	0.0021	no
MSTRG.44090.3	PF05287.7	PMG	180	119	156	0.0021	no
MSTRG.44090.3	PF05287.7	PMG	180	116	152	0.0021	no
MSTRG.44090.3	PF05287.7	PMG	180	115	152	0.0021	no
MSTRG.44090.4	PF01469.13	Pentapeptide_2	40	5	39	6.1e-18	yes
MSTRG.44090.4	PF01469.13	Pentapeptide_2	40	4	39	6.1e-18	yes
MSTRG.44090.4	PF01469.13	Pentapeptide_2	40	4	39	6.1e-18	yes
MSTRG.44090.4	PF01469.13	Pentapeptide_2	40	4	38	6.1e-18	yes
MSTRG.44090.4	PF01469.13	Pentapeptide_2	40	4	39	6.1e-18	yes
MSTRG.44090.4	PF01469.13	Pentapeptide_2	40	4	39	6.1e-18	yes
MSTRG.44090.4	PF01469.13	Pentapeptide_2	40	12	39	6.1e-18	yes
MSTRG.44090.4	PF01469.13	Pentapeptide_2	40	4	39	6.1e-18	yes
MSTRG.44090.4	PF01469.13	Pentapeptide_2	40	4	39	6.1e-18	yes
MSTRG.44090.4	PF01469.13	Pentapeptide_2	40	7	39	6.1e-18	yes
MSTRG.44090.4	PF01469.13	Pentapeptide_2	40	13	37	6.1e-18	yes
MSTRG.44090.4	PF01469.13	Pentapeptide_2	40	7	39	6.1e-18	yes
MSTRG.44090.4	PF01469.13	Pentapeptide_2	40	6	39	6.1e-18	yes
MSTRG.44090.4	PF01469.13	Pentapeptide_2	40	4	37	6.1e-18	yes
MSTRG.44090.4	PF01469.13	Pentapeptide_2	40	4	39	6.1e-18	yes
MSTRG.44090.4	PF01469.13	Pentapeptide_2	40	17	29	6.1e-18	yes
MSTRG.44090.4	PF01469.13	Pentapeptide_2	40	14	39	6.1e-18	yes
MSTRG.44090.4	PF05287.7	PMG	180	117	151	0.0015	no
MSTRG.44090.4	PF05287.7	PMG	180	110	156	0.0015	no
MSTRG.44090.4	PF05287.7	PMG	180	117	140	0.0015	no
MSTRG.44090.4	PF05287.7	PMG	180	116	153	0.0015	no
MSTRG.44090.4	PF05287.7	PMG	180	115	153	0.0015	no
MSTRG.4422.1	PF04627.8	ATP-synt_Eps	50	16	33	0.052	no
MSTRG.44330.1	PF10582.4	Connexin_CCC	67	10	37	0.1	no
MSTRG.44360.1	PF07929.6	PRiA4_ORF3	179	32	61	0.042	no
MSTRG.44365.2	PF00078.22	RVT_1	214	169	202	0.0043	no
MSTRG.44379.1	PF07627.6	PSCyt3	102	8	48	0.043	no
MSTRG.44379.2	PF07627.6	PSCyt3	102	8	48	0.043	no
MSTRG.44557.1	PF03185.10	CaKB	201	86	126	0.071	no
MSTRG.44579.1	PF00078.22	RVT_1	214	169	203	0.034	no
MSTRG.44672.1	PF03824.11	NicO	282	125	170	0.88	no
MSTRG.44688.1	PF08516.7	ADAM_CR	117	2	17	4e-08	yes
MSTRG.44688.1	PF08516.7	ADAM_CR	117	1	30	4e-08	yes
MSTRG.44688.1	PF00200.18	Disintegrin	76	46	57	0.00012	yes
MSTRG.44688.1	PF00200.18	Disintegrin	76	11	71	0.00012	yes
MSTRG.44900.6	PF14625.1	Lustrin_cystein	45	24	28	0.0021	no
MSTRG.44900.6	PF14625.1	Lustrin_cystein	45	16	40	0.0021	no
MSTRG.44900.6	PF14625.1	Lustrin_cystein	45	17	23	0.0021	no
MSTRG.44930.1	PF06008.9	Laminin_I	264	103	238	2e-35	yes
MSTRG.44930.1	PF13675.1	PilJ	112	35	92	0.023	no
MSTRG.44930.1	PF13675.1	PilJ	112	25	86	0.023	no
MSTRG.44930.1	PF08852.6	DUF1822	368	167	277	0.04	no
MSTRG.44930.1	PF05130.7	FlgN	143	36	111	0.32	no
MSTRG.44930.1	PF05130.7	FlgN	143	82	121	0.32	no
MSTRG.44930.1	PF08028.6	Acyl-CoA_dh_2	134	4	64	2.1	no
MSTRG.44930.1	PF04156.9	IncA	191	76	187	3.2	no
MSTRG.4509.1	PF00110.14	wnt	310	108	156	1.4e-14	yes
MSTRG.453.2	PF06900.6	DUF1270	53	26	43	0.01	no
MSTRG.45309.1	PF11523.3	DUF3223	76	22	58	0.065	no
MSTRG.45309.4	PF11523.3	DUF3223	76	22	58	0.065	no
MSTRG.45400.2	PF04625.8	DEC-1_N	407	75	134	1.3	no
MSTRG.45676.8	PF10285.4	Luciferase_cat	296	57	79	0.015	no
MSTRG.45693.1	PF14823.1	Sirohm_synth_C	71	25	43	0.039	no
MSTRG.45761.1	PF00095.16	WAP	43	4	6	3.5e-09	yes
MSTRG.45761.1	PF00095.16	WAP	43	1	43	3.5e-09	yes
MSTRG.45815.1	PF00014.18	Kunitz_BPTI	53	1	52	5.3e-17	yes
MSTRG.45815.1	PF00014.18	Kunitz_BPTI	53	47	52	5.3e-17	yes
MSTRG.45815.2	PF00014.18	Kunitz_BPTI	53	1	52	5.3e-17	yes
MSTRG.45815.2	PF00014.18	Kunitz_BPTI	53	47	52	5.3e-17	yes
MSTRG.45815.3	PF00014.18	Kunitz_BPTI	53	1	52	4.3e-17	yes
MSTRG.45815.3	PF00014.18	Kunitz_BPTI	53	47	52	4.3e-17	yes
MSTRG.45815.4	PF00014.18	Kunitz_BPTI	53	1	52	3.7e-17	yes
MSTRG.45815.4	PF00014.18	Kunitz_BPTI	53	47	52	3.7e-17	yes
MSTRG.45823.1	PF00014.18	Kunitz_BPTI	53	1	53	2.6e-19	yes
MSTRG.45844.2	PF13248.1	zf-ribbon_3	26	4	22	0.093	no
MSTRG.45846.1	PF15276.1	PP1_bind	64	13	30	0.2	no
MSTRG.45846.1	PF15276.1	PP1_bind	64	25	25	0.2	no
MSTRG.45846.1	PF12049.3	DUF3531	147	53	70	0.036	no
MSTRG.45846.1	PF12049.3	DUF3531	147	5	43	0.036	no
MSTRG.45989.1	PF14529.1	Exo_endo_phos_2	119	55	118	7.6e-10	yes
MSTRG.45989.1	PF03372.18	Exo_endo_phos	249	208	249	0.027	no
MSTRG.46546.2	PF00078.22	RVT_1	214	153	202	1.9e-08	yes
MSTRG.46546.2	PF03551.9	PadR	75	40	60	0.008	no
MSTRG.46546.2	PF03551.9	PadR	75	17	51	0.008	no
MSTRG.46546.2	PF13601.1	HTH_34	80	30	52	0.1	no
MSTRG.46546.2	PF13601.1	HTH_34	80	27	55	0.1	no
MSTRG.46601.3	PF00078.22	RVT_1	214	141	211	7e-07	yes
MSTRG.46601.3	PF14195.1	DUF4316	71	23	58	0.075	no
MSTRG.46601.3	PF05864.7	Chordopox_RPO7	63	9	47	0.13	no
MSTRG.46601.3	PF00078.22	RVT_1	214	29	143	4e-17	yes
MSTRG.46608.1	PF02100.12	ODC_AZ	109	66	87	0.036	no
MSTRG.46608.1	PF02100.12	ODC_AZ	109	53	77	0.036	no
MSTRG.46749.1	PF04724.8	Glyco_transf_17	357	199	244	0.037	no
MSTRG.46749.2	PF04724.8	Glyco_transf_17	357	199	244	0.037	no
MSTRG.46749.3	PF04724.8	Glyco_transf_17	357	199	244	0.037	no
MSTRG.46815.3	PF13119.1	DUF3973	41	13	32	0.044	no
MSTRG.46815.3	PF13119.1	DUF3973	41	8	17	0.044	no
MSTRG.46815.3	PF00078.22	RVT_1	214	24	193	1.2e-18	yes
MSTRG.46868.1	PF14038.1	YqzE	54	31	46	0.023	no
MSTRG.46868.1	PF14038.1	YqzE	54	16	32	0.023	no
MSTRG.4703.1	PF15449.1	Retinal	1287	1021	1066	2.7	no
MSTRG.47071.1	PF00078.22	RVT_1	214	91	139	1.6e-06	yes
MSTRG.47417.1	PF02756.9	GYR	18	5	14	0.069	no
MSTRG.48001.1	PF07203.6	DUF1412	53	43	51	0.23	no
MSTRG.48001.1	PF07203.6	DUF1412	53	40	52	0.23	no
MSTRG.48001.1	PF07203.6	DUF1412	53	42	51	0.23	no
MSTRG.48066.1	PF04078.8	Rcd1	263	135	182	0.014	no
MSTRG.48124.10	PF00078.22	RVT_1	214	153	203	3.9e-06	yes
MSTRG.48124.12	PF13836.1	DUF4195	184	128	168	0.043	no
MSTRG.48124.13	PF13836.1	DUF4195	184	128	168	0.043	no
MSTRG.48124.14	PF13836.1	DUF4195	184	128	168	0.043	no
MSTRG.48124.16	PF13836.1	DUF4195	184	128	171	0.049	no
MSTRG.48124.17	PF13836.1	DUF4195	184	128	168	0.043	no
MSTRG.48124.19	PF13836.1	DUF4195	184	127	167	0.078	no
MSTRG.48124.20	PF13836.1	DUF4195	184	128	168	0.043	no
MSTRG.48124.22	PF13836.1	DUF4195	184	127	167	0.085	no
MSTRG.48124.23	PF13836.1	DUF4195	184	128	168	0.043	no
MSTRG.48124.25	PF13836.1	DUF4195	184	128	168	0.043	no
MSTRG.48124.27	PF13836.1	DUF4195	184	128	168	0.043	no
MSTRG.48124.29	PF13836.1	DUF4195	184	128	168	0.043	no
MSTRG.48124.3	PF13836.1	DUF4195	184	128	168	0.045	no
MSTRG.48124.33	PF13836.1	DUF4195	184	128	171	0.049	no
MSTRG.48124.34	PF13836.1	DUF4195	184	128	171	0.049	no
MSTRG.48124.36	PF13836.1	DUF4195	184	128	171	0.049	no
MSTRG.48124.37	PF13836.1	DUF4195	184	128	171	0.049	no
MSTRG.48124.38	PF13836.1	DUF4195	184	128	171	0.049	no
MSTRG.48124.4	PF13836.1	DUF4195	184	128	168	0.045	no
MSTRG.48124.5	PF13836.1	DUF4195	184	128	168	0.045	no
MSTRG.48124.6	PF13836.1	DUF4195	184	128	168	0.045	no
MSTRG.48124.7	PF13836.1	DUF4195	184	128	168	0.045	no
MSTRG.48124.9	PF06716.6	DUF1201	54	22	43	0.046	no
MSTRG.48128.1	PF00078.22	RVT_1	214	153	202	1.5e-10	yes
MSTRG.48315.1	PF03176.10	MMPL	333	286	319	0.063	no
MSTRG.48421.1	PF00096.21	zf-C2H2	23	1	23	1.1e-20	yes
MSTRG.48421.1	PF00096.21	zf-C2H2	23	3	21	1.1e-20	yes
MSTRG.48421.1	PF00096.21	zf-C2H2	23	1	23	1.1e-20	yes
MSTRG.48421.1	PF00096.21	zf-C2H2	23	1	17	1.1e-20	yes
MSTRG.48421.1	PF00096.21	zf-C2H2	23	1	23	1.1e-20	yes
MSTRG.48421.1	PF13465.1	zf-H2C2_2	26	11	24	1.9e-17	yes
MSTRG.48421.1	PF13465.1	zf-H2C2_2	26	2	25	1.9e-17	yes
MSTRG.48421.1	PF13465.1	zf-H2C2_2	26	5	26	1.9e-17	yes
MSTRG.48421.1	PF13465.1	zf-H2C2_2	26	4	26	1.9e-17	yes
MSTRG.48421.1	PF13465.1	zf-H2C2_2	26	6	24	1.9e-17	yes
MSTRG.48421.1	PF13465.1	zf-H2C2_2	26	2	9	1.9e-17	yes
MSTRG.48421.1	PF13894.1	zf-C2H2_4	24	1	23	1.3e-13	yes
MSTRG.48421.1	PF13894.1	zf-C2H2_4	24	2	20	1.3e-13	yes
MSTRG.48421.1	PF13894.1	zf-C2H2_4	24	1	23	1.3e-13	yes
MSTRG.48421.1	PF13894.1	zf-C2H2_4	24	3	17	1.3e-13	yes
MSTRG.48421.1	PF13894.1	zf-C2H2_4	24	1	23	1.3e-13	yes
MSTRG.48421.1	PF13912.1	zf-C2H2_6	27	2	20	1.1e-06	yes
MSTRG.48421.1	PF13912.1	zf-C2H2_6	27	4	21	1.1e-06	yes
MSTRG.48421.1	PF13912.1	zf-C2H2_6	27	1	25	1.1e-06	yes
MSTRG.48421.1	PF13912.1	zf-C2H2_6	27	3	13	1.1e-06	yes
MSTRG.48421.1	PF13912.1	zf-C2H2_6	27	2	26	1.1e-06	yes
MSTRG.48421.1	PF12773.2	DZR	50	23	37	0.0021	no
MSTRG.48421.1	PF01286.13	XPA_N	34	1	13	0.013	no
MSTRG.48421.1	PF01286.13	XPA_N	34	5	13	0.013	no
MSTRG.48421.1	PF01286.13	XPA_N	34	5	13	0.013	no
MSTRG.48421.1	PF01286.13	XPA_N	34	6	22	0.013	no
MSTRG.48421.1	PF01286.13	XPA_N	34	5	13	0.013	no
MSTRG.48421.1	PF10013.4	DUF2256	42	9	28	0.055	no
MSTRG.48421.1	PF10013.4	DUF2256	42	10	19	0.055	no
MSTRG.48421.1	PF10013.4	DUF2256	42	10	19	0.055	no
MSTRG.48421.1	PF10013.4	DUF2256	42	11	19	0.055	no
MSTRG.48421.1	PF10013.4	DUF2256	42	11	23	0.055	no
MSTRG.48421.1	PF11781.3	RRN7	36	11	20	0.16	no
MSTRG.48421.1	PF11781.3	RRN7	36	6	16	0.16	no
MSTRG.48421.1	PF11781.3	RRN7	36	11	20	0.16	no
MSTRG.48421.1	PF11781.3	RRN7	36	3	17	0.16	no
MSTRG.48421.1	PF13451.1	zf-trcl	49	5	16	0.18	no
MSTRG.48421.1	PF13451.1	zf-trcl	49	7	14	0.18	no
MSTRG.48421.1	PF13451.1	zf-trcl	49	6	14	0.18	no
MSTRG.48421.1	PF13451.1	zf-trcl	49	3	17	0.18	no
MSTRG.48421.1	PF13451.1	zf-trcl	49	3	17	0.18	no
MSTRG.48421.1	PF09723.5	Zn-ribbon_8	42	8	33	0.73	no
MSTRG.48421.1	PF09723.5	Zn-ribbon_8	42	8	40	0.73	no
MSTRG.48421.1	PF09723.5	Zn-ribbon_8	42	8	23	0.73	no
MSTRG.48421.1	PF09723.5	Zn-ribbon_8	42	8	34	0.73	no
MSTRG.48421.1	PF09723.5	Zn-ribbon_8	42	6	24	0.73	no
MSTRG.48421.1	PF13913.1	zf-C2HC_2	25	4	20	0.95	no
MSTRG.48421.1	PF13913.1	zf-C2HC_2	25	8	13	0.95	no
MSTRG.48421.1	PF13913.1	zf-C2HC_2	25	2	23	0.95	no
MSTRG.48421.1	PF13913.1	zf-C2HC_2	25	4	12	0.95	no
MSTRG.48421.1	PF12171.3	zf-C2H2_jaz	27	2	12	2	no
MSTRG.48421.1	PF12171.3	zf-C2H2_jaz	27	4	21	2	no
MSTRG.48421.1	PF12171.3	zf-C2H2_jaz	27	3	21	2	no
MSTRG.48421.1	PF12171.3	zf-C2H2_jaz	27	4	12	2	no
MSTRG.48421.1	PF12171.3	zf-C2H2_jaz	27	2	25	2	no
MSTRG.48421.1	PF14353.1	CpXC	128	38	61	2.2	no
MSTRG.48421.1	PF14353.1	CpXC	128	38	49	2.2	no
MSTRG.48421.1	PF14353.1	CpXC	128	39	62	2.2	no
MSTRG.48421.1	PF13005.2	zf-IS66	47	4	13	2.8	no
MSTRG.48421.1	PF13005.2	zf-IS66	47	3	15	2.8	no
MSTRG.48421.1	PF13005.2	zf-IS66	47	3	23	2.8	no
MSTRG.48421.1	PF13005.2	zf-IS66	47	29	47	2.8	no
MSTRG.48421.1	PF01155.14	HypA	113	70	98	3	no
MSTRG.48421.1	PF01155.14	HypA	113	71	96	3	no
MSTRG.48421.1	PF08573.5	SAE2	93	14	52	4	no
MSTRG.48442.1	PF00681.15	Plectin	45	9	45	4.3e-05	yes
MSTRG.48442.1	PF00681.15	Plectin	45	1	12	4.3e-05	yes
MSTRG.48442.2	PF00681.15	Plectin	45	9	45	4.3e-05	yes
MSTRG.48442.2	PF00681.15	Plectin	45	1	12	4.3e-05	yes
MSTRG.48442.3	PF00681.15	Plectin	45	9	45	9.7e-05	yes
MSTRG.48442.3	PF00681.15	Plectin	45	1	12	9.7e-05	yes
MSTRG.48463.1	PF04087.9	DUF389	139	67	120	0.03	no
MSTRG.48469.16	PF01138.16	RNase_PH	132	80	111	0.0091	no
MSTRG.48568.1	PF09581.5	Spore_III_AF	188	68	100	0.03	no
MSTRG.48771.1	PF10228.4	DUF2228	253	80	141	0.056	no
MSTRG.4883.1	PF12145.3	Med12-LCEWAV	480	83	133	0.39	no
MSTRG.48832.1	PF00069.20	Pkinase	260	198	260	0.015	no
MSTRG.48832.1	PF05308.6	Mito_fiss_reg	253	168	201	4.9	no
MSTRG.48875.1	PF00078.22	RVT_1	214	153	184	8.4e-05	yes
MSTRG.48960.1	PF13831.1	PHD_2	36	9	15	0.1	no
MSTRG.48960.1	PF13831.1	PHD_2	36	25	36	0.1	no
MSTRG.49052.1	PF00104.25	Hormone_recep	203	114	145	0.009	no
MSTRG.49269.1	PF06702.7	DUF1193	221	144	214	0.00033	yes
MSTRG.4932.1	PF10534.4	CRIC_ras_sig	95	40	65	0.067	no
MSTRG.4932.2	PF10534.4	CRIC_ras_sig	95	40	65	0.1	no
MSTRG.4932.3	PF10534.4	CRIC_ras_sig	95	40	65	0.1	no
MSTRG.4932.4	PF10534.4	CRIC_ras_sig	95	40	65	0.1	no
MSTRG.49504.1	PF00078.22	RVT_1	214	40	108	2.1e-10	yes
MSTRG.49504.1	PF09068.6	EF-hand_2	127	25	77	0.011	no
MSTRG.49504.1	PF09266.5	VirDNA-topo-I_N	58	26	32	0.031	no
MSTRG.49504.1	PF09266.5	VirDNA-topo-I_N	58	20	38	0.031	no
MSTRG.4972.1	PF09815.4	XK-related	332	21	82	1.9e-07	yes
MSTRG.4972.1	PF13163.1	DUF3999	429	407	429	1.8	no
MSTRG.49817.1	PF14823.1	Sirohm_synth_C	71	27	50	0.012	no
MSTRG.49901.1	PF00078.22	RVT_1	214	153	203	6.1e-08	yes
MSTRG.49919.1	PF08393.8	DHC_N2	408	257	355	2.3e-11	yes
MSTRG.50030.1	PF00078.22	RVT_1	214	84	213	1.7e-24	yes
MSTRG.50030.1	PF00078.22	RVT_1	214	108	202	1.9e-18	yes
MSTRG.50030.1	PF10191.4	COG7	766	348	405	0.014	no
MSTRG.50030.1	PF01768.11	Birna_VP4	264	35	105	0.084	no
MSTRG.50030.1	PF05538.6	Campylo_MOMP	431	314	380	0.12	no
MSTRG.50170.1	PF00078.22	RVT_1	214	37	116	4.9e-08	yes
MSTRG.50170.1	PF11098.3	Chlorosome_CsmC	139	6	38	0.17	no
MSTRG.50538.1	PF01578.15	Cytochrom_C_asm	214	49	133	0.044	no
MSTRG.50538.2	PF01578.15	Cytochrom_C_asm	214	49	133	0.044	no
MSTRG.50538.2	PF12404.3	DUF3663	77	36	71	0.06	no
MSTRG.50582.1	PF12414.3	Fox-1_C	93	3	51	0.08	no
MSTRG.50692.1	PF03517.8	Voldacs	135	17	37	0.2	no
MSTRG.50837.4	PF00078.22	RVT_1	214	161	202	4.6e-08	yes
MSTRG.51026.2	PF02337.12	Gag_p10	90	38	90	1.6e-24	yes
MSTRG.51348.1	PF00429.14	TLV_coat	561	14	53	2.3e-07	yes
MSTRG.51348.1	PF00429.14	TLV_coat	561	83	237	2.3e-07	yes
MSTRG.51348.1	PF00429.14	TLV_coat	561	301	561	2.3e-100	yes
MSTRG.51350.1	PF14398.1	ATPgrasp_YheCD	262	54	97	0.13	no
MSTRG.51502.1	PF13632.1	Glyco_trans_2_3	193	129	160	4.2	no
MSTRG.51546.1	PF00726.12	IL10	170	1	52	8e-22	yes
MSTRG.51546.1	PF11837.3	DUF3357	107	20	58	0.047	no
MSTRG.51585.1	PF00078.22	RVT_1	214	2	113	4.7e-16	yes
MSTRG.51585.1	PF09068.6	EF-hand_2	127	25	82	0.013	no
MSTRG.51585.1	PF09266.5	VirDNA-topo-I_N	58	20	38	0.096	no
MSTRG.51585.1	PF00078.22	RVT_1	214	153	202	3.3e-09	yes
MSTRG.51585.1	PF04724.8	Glyco_transf_17	357	200	244	0.13	no
MSTRG.51585.2	PF00078.22	RVT_1	214	153	202	3.3e-09	yes
MSTRG.51585.2	PF04724.8	Glyco_transf_17	357	200	244	0.13	no
MSTRG.51585.2	PF00078.22	RVT_1	214	2	113	4.7e-16	yes
MSTRG.51585.2	PF09068.6	EF-hand_2	127	25	82	0.013	no
MSTRG.51585.2	PF09266.5	VirDNA-topo-I_N	58	20	38	0.096	no
MSTRG.51585.3	PF00078.22	RVT_1	214	153	202	3.3e-09	yes
MSTRG.51585.3	PF00078.22	RVT_1	214	2	113	4.7e-16	yes
MSTRG.51585.3	PF09068.6	EF-hand_2	127	25	82	0.013	no
MSTRG.51585.3	PF09266.5	VirDNA-topo-I_N	58	20	38	0.096	no
MSTRG.51720.3	PF00078.22	RVT_1	214	163	207	9.8e-07	yes
MSTRG.51720.4	PF00078.22	RVT_1	214	163	207	9.8e-07	yes
MSTRG.51720.4	PF00078.22	RVT_1	214	1	178	1.8e-36	yes
MSTRG.51720.4	PF02980.11	FokI_C	142	20	111	0.0043	no
MSTRG.5201.1	PF00078.22	RVT_1	214	153	202	7.7e-07	yes
MSTRG.52409.2	PF14770.1	TMEM18	123	75	101	0.056	no
MSTRG.52693.1	PF00078.22	RVT_1	214	87	206	2e-20	yes
MSTRG.52693.2	PF00078.22	RVT_1	214	90	172	1.6e-11	yes
MSTRG.52755.1	PF00078.22	RVT_1	214	153	202	6.2e-09	yes
MSTRG.52755.1	PF14823.1	Sirohm_synth_C	71	27	50	0.023	no
MSTRG.52878.1	PF07646.10	Kelch_2	49	22	39	0.12	no
MSTRG.52878.1	PF07646.10	Kelch_2	49	4	18	0.12	no
MSTRG.52889.4	PF00053.19	Laminin_EGF	49	1	49	1.5e-29	yes
MSTRG.52889.4	PF00053.19	Laminin_EGF	49	1	40	1.5e-29	yes
MSTRG.52889.4	PF00053.19	Laminin_EGF	49	1	41	1.5e-29	yes
MSTRG.52889.4	PF00053.19	Laminin_EGF	49	1	47	1.5e-29	yes
MSTRG.52889.4	PF00053.19	Laminin_EGF	49	1	40	1.5e-29	yes
MSTRG.52889.4	PF00053.19	Laminin_EGF	49	1	49	1.5e-29	yes
MSTRG.52889.4	PF00053.19	Laminin_EGF	49	1	49	1.5e-29	yes
MSTRG.52889.4	PF00053.19	Laminin_EGF	49	1	41	1.5e-29	yes
MSTRG.52889.4	PF00053.19	Laminin_EGF	49	1	33	1.5e-29	yes
MSTRG.52889.4	PF12661.2	hEGF	13	2	7	0.0016	no
MSTRG.52889.4	PF12661.2	hEGF	13	1	13	0.0016	no
MSTRG.52889.4	PF12661.2	hEGF	13	1	5	0.0016	no
MSTRG.52889.4	PF12661.2	hEGF	13	1	13	0.0016	no
MSTRG.52889.4	PF12661.2	hEGF	13	3	13	0.0016	no
MSTRG.52889.4	PF12661.2	hEGF	13	2	13	0.0016	no
MSTRG.52889.4	PF12661.2	hEGF	13	1	4	0.0016	no
MSTRG.52889.4	PF12661.2	hEGF	13	1	13	0.0016	no
MSTRG.52889.4	PF12661.2	hEGF	13	2	7	0.0016	no
MSTRG.52889.4	PF12661.2	hEGF	13	1	13	0.0016	no
MSTRG.52889.4	PF12661.2	hEGF	13	4	13	0.0016	no
MSTRG.52889.4	PF12661.2	hEGF	13	2	4	0.0016	no
MSTRG.52889.4	PF12661.2	hEGF	13	2	13	0.0016	no
MSTRG.52889.4	PF12661.2	hEGF	13	4	13	0.0016	no
MSTRG.52889.4	PF12661.2	hEGF	13	1	4	0.0016	no
MSTRG.52889.4	PF12661.2	hEGF	13	2	13	0.0016	no
MSTRG.52889.4	PF12661.2	hEGF	13	1	7	0.0016	no
MSTRG.52889.4	PF12661.2	hEGF	13	2	13	0.0016	no
MSTRG.52889.4	PF12661.2	hEGF	13	4	13	0.0016	no
MSTRG.52889.4	PF12661.2	hEGF	13	1	13	0.0016	no
MSTRG.52889.4	PF07974.8	EGF_2	32	5	32	0.012	no
MSTRG.52889.4	PF07974.8	EGF_2	32	6	32	0.012	no
MSTRG.52889.4	PF07974.8	EGF_2	32	23	32	0.012	no
MSTRG.52889.4	PF07974.8	EGF_2	32	8	32	0.012	no
MSTRG.52889.4	PF07974.8	EGF_2	32	23	32	0.012	no
MSTRG.52889.4	PF07974.8	EGF_2	32	1	32	0.012	no
MSTRG.52889.4	PF07974.8	EGF_2	32	23	32	0.012	no
MSTRG.52889.4	PF07974.8	EGF_2	32	1	32	0.012	no
MSTRG.52889.4	PF07974.8	EGF_2	32	23	32	0.012	no
MSTRG.52889.4	PF07974.8	EGF_2	32	1	32	0.012	no
MSTRG.52889.4	PF07974.8	EGF_2	32	23	32	0.012	no
MSTRG.52889.4	PF07974.8	EGF_2	32	1	32	0.012	no
MSTRG.52889.4	PF07974.8	EGF_2	32	8	32	0.012	no
MSTRG.52889.4	PF07974.8	EGF_2	32	23	32	0.012	no
MSTRG.52889.4	PF07974.8	EGF_2	32	1	32	0.012	no
MSTRG.52889.5	PF00053.19	Laminin_EGF	49	22	33	4.5e-15	yes
MSTRG.52889.5	PF00053.19	Laminin_EGF	49	1	40	4.5e-15	yes
MSTRG.52889.5	PF00053.19	Laminin_EGF	49	1	49	4.5e-15	yes
MSTRG.52889.5	PF00053.19	Laminin_EGF	49	1	41	4.5e-15	yes
MSTRG.52889.5	PF00053.19	Laminin_EGF	49	1	33	4.5e-15	yes
MSTRG.52889.5	PF07974.8	EGF_2	32	23	32	0.00012	yes
MSTRG.52889.5	PF07974.8	EGF_2	32	1	32	0.00012	yes
MSTRG.52889.5	PF07974.8	EGF_2	32	23	32	0.00012	yes
MSTRG.52889.5	PF07974.8	EGF_2	32	1	32	0.00012	yes
MSTRG.52889.5	PF07974.8	EGF_2	32	8	32	0.00012	yes
MSTRG.52889.5	PF07974.8	EGF_2	32	23	32	0.00012	yes
MSTRG.52889.5	PF07974.8	EGF_2	32	1	32	0.00012	yes
MSTRG.52889.5	PF12661.2	hEGF	13	2	7	0.019	no
MSTRG.52889.5	PF12661.2	hEGF	13	1	13	0.019	no
MSTRG.52889.5	PF12661.2	hEGF	13	4	13	0.019	no
MSTRG.52889.5	PF12661.2	hEGF	13	2	4	0.019	no
MSTRG.52889.5	PF12661.2	hEGF	13	2	13	0.019	no
MSTRG.52889.5	PF12661.2	hEGF	13	3	7	0.019	no
MSTRG.52889.5	PF12661.2	hEGF	13	1	7	0.019	no
MSTRG.52889.5	PF12661.2	hEGF	13	2	13	0.019	no
MSTRG.52889.5	PF12661.2	hEGF	13	4	13	0.019	no
MSTRG.52889.5	PF12661.2	hEGF	13	2	4	0.019	no
MSTRG.52889.5	PF12661.2	hEGF	13	10	13	0.019	no
MSTRG.52889.5	PF12661.2	hEGF	13	1	13	0.019	no
MSTRG.52889.5	PF00008.22	EGF	32	1	32	0.038	no
MSTRG.52889.5	PF00008.22	EGF	32	24	30	0.038	no
MSTRG.52889.5	PF00008.22	EGF	32	1	30	0.038	no
MSTRG.52889.5	PF00008.22	EGF	32	19	30	0.038	no
MSTRG.52889.5	PF00008.22	EGF	32	24	31	0.038	no
MSTRG.52889.5	PF00008.22	EGF	32	1	32	0.038	no
MSTRG.53126.1	PF00078.22	RVT_1	214	154	202	9.3e-10	yes
MSTRG.53126.2	PF00078.22	RVT_1	214	154	202	9.3e-10	yes
MSTRG.5351.1	PF02932.11	Neur_chan_memb	237	1	24	1.9e-05	yes
MSTRG.5351.1	PF02931.18	Neur_chan_LBD	217	178	217	0.0022	no
MSTRG.53583.1	PF14823.1	Sirohm_synth_C	71	27	45	0.059	no
MSTRG.53935.1	PF01403.14	Sema	433	247	294	3e-09	yes
MSTRG.53943.1	PF00078.22	RVT_1	214	153	202	4.5e-10	yes
MSTRG.53943.1	PF03471.12	CorC_HlyC	81	22	46	0.081	no
MSTRG.53943.2	PF00078.22	RVT_1	214	153	202	4.5e-10	yes
MSTRG.53943.2	PF03471.12	CorC_HlyC	81	22	46	0.081	no
MSTRG.53943.3	PF00078.22	RVT_1	214	1	49	0.0098	no
MSTRG.53975.1	PF10380.4	CRF1	123	34	51	0.071	no
MSTRG.53975.1	PF15344.1	FAM217	233	115	212	0.018	no
MSTRG.54137.1	PF10170.4	C6_DPF	97	23	72	0.0012	no
MSTRG.54137.1	PF04666.8	Glyco_transf_54	301	58	260	1.1e-45	yes
MSTRG.54173.2	PF14820.1	SPRR2	67	44	55	6.4	no
MSTRG.54173.2	PF14820.1	SPRR2	67	34	55	6.4	no
MSTRG.54173.2	PF14820.1	SPRR2	67	18	63	6.4	no
MSTRG.54277.1	PF00043.20	GST_C	95	4	70	3e-07	yes
MSTRG.54277.1	PF00043.20	GST_C	95	70	93	3e-07	yes
MSTRG.54277.1	PF13410.1	GST_C_2	69	6	42	0.00046	yes
MSTRG.54277.1	PF13410.1	GST_C_2	69	57	69	0.00046	yes
MSTRG.54277.1	PF14497.1	GST_C_3	99	36	75	0.0053	no
MSTRG.54277.1	PF02542.11	YgbB	157	67	139	0.0054	no
MSTRG.54313.1	PF12233.3	p12I	99	50	97	0.024	no
MSTRG.54370.1	PF00078.22	RVT_1	214	153	202	8.1e-11	yes
MSTRG.54370.1	PF14195.1	DUF4316	71	23	57	0.053	no
MSTRG.54370.2	PF15486.1	DUF4644	161	55	94	0.028	no
MSTRG.54371.1	PF01768.11	Birna_VP4	264	56	111	0.1	no
MSTRG.54371.2	PF01768.11	Birna_VP4	264	56	111	0.1	no
MSTRG.54371.3	PF01768.11	Birna_VP4	264	56	111	0.1	no
MSTRG.5491.1	PF12151.3	MVL	37	2	13	0.082	no
MSTRG.55200.1	PF02771.11	Acyl-CoA_dh_N	113	92	113	0.00043	yes
MSTRG.55200.1	PF02159.10	Oest_recep	139	43	80	0.19	no
MSTRG.55201.1	PF00078.22	RVT_1	214	100	150	0.034	no
MSTRG.55201.2	PF00078.22	RVT_1	214	100	150	0.034	no
MSTRG.55218.1	PF00078.22	RVT_1	214	152	202	1.7e-08	yes
MSTRG.55218.1	PF08866.5	DUF1831	112	4	86	0.059	no
MSTRG.55333.1	PF01762.16	Galactosyl_T	195	1	81	9.4e-15	yes
MSTRG.55369.1	PF00078.22	RVT_1	214	129	202	2e-15	yes
MSTRG.55488.1	PF15613.1	WHIM2	38	11	33	0.067	no
MSTRG.55489.1	PF10161.4	DDDD	80	28	61	0.051	no
MSTRG.55773.2	PF00078.22	RVT_1	214	152	202	3.2e-10	yes
MSTRG.55773.2	PF07387.6	Seadorna_VP7	308	38	91	0.095	no
MSTRG.55871.1	PF07423.6	DUF1510	217	20	128	0.018	no
MSTRG.55871.1	PF02932.11	Neur_chan_memb	237	73	182	0.3	no
MSTRG.55871.1	PF10225.4	DUF2215	249	147	235	1.1	no
MSTRG.55871.1	PF14029.1	DUF4244	57	17	37	1.3	no
MSTRG.55871.1	PF02480.11	Herpes_gE	439	356	426	2.2	no
MSTRG.55973.1	PF00429.14	TLV_coat	561	5	53	1.2e-130	yes
MSTRG.55973.1	PF00429.14	TLV_coat	561	83	561	1.2e-130	yes
MSTRG.55973.1	PF04156.9	IncA	191	37	161	0.035	no
MSTRG.55973.1	PF04156.9	IncA	191	33	76	0.035	no
MSTRG.56060.1	PF00078.22	RVT_1	214	1	202	1e-37	yes
MSTRG.56060.1	PF09068.6	EF-hand_2	127	25	84	0.064	no
MSTRG.56504.10	PF00171.17	Aldedh	462	218	269	2.7e-13	yes
MSTRG.56504.12	PF04751.9	DUF615	158	62	140	0.066	no
MSTRG.56504.12	PF04724.8	Glyco_transf_17	357	198	244	0.068	no
MSTRG.56504.12	PF14823.1	Sirohm_synth_C	71	27	43	0.096	no
MSTRG.56504.12	PF14823.1	Sirohm_synth_C	71	6	18	0.096	no
MSTRG.56504.13	PF00171.17	Aldedh	462	218	269	2.7e-13	yes
MSTRG.56504.2	PF00171.17	Aldedh	462	218	269	2.7e-13	yes
MSTRG.56504.3	PF04751.9	DUF615	158	62	140	0.066	no
MSTRG.56504.3	PF04724.8	Glyco_transf_17	357	198	244	0.068	no
MSTRG.56504.3	PF14823.1	Sirohm_synth_C	71	27	43	0.096	no
MSTRG.56504.3	PF14823.1	Sirohm_synth_C	71	6	18	0.096	no
MSTRG.56504.4	PF00171.17	Aldedh	462	218	269	2.7e-13	yes
MSTRG.56504.5	PF00171.17	Aldedh	462	218	269	2.3e-13	yes
MSTRG.56504.9	PF00171.17	Aldedh	462	218	269	2.3e-13	yes
MSTRG.56702.1	PF00135.23	COesterase	535	4	85	5.8e-21	yes
MSTRG.57073.2	PF11094.3	UL11	39	7	30	0.059	no
MSTRG.57073.2	PF07867.6	DUF1654	73	10	30	0.13	no
MSTRG.57333.1	PF01768.11	Birna_VP4	264	56	106	0.037	no
MSTRG.57333.4	PF00078.22	RVT_1	214	114	201	1.6e-18	yes
MSTRG.57333.4	PF10191.4	COG7	766	348	405	0.066	no
MSTRG.57333.5	PF00078.22	RVT_1	214	153	201	1.3e-09	yes
MSTRG.57333.6	PF00078.22	RVT_1	214	153	200	1e-08	yes
MSTRG.57470.1	PF00078.22	RVT_1	214	84	213	1.9e-23	yes
MSTRG.57470.1	PF04315.7	DUF462	165	68	114	0.1	no
MSTRG.57470.2	PF00078.22	RVT_1	214	84	144	1.2e-11	yes
MSTRG.57776.4	PF12799.2	LRR_4	44	21	42	8.3e-06	yes
MSTRG.57776.4	PF12799.2	LRR_4	44	20	35	8.3e-06	yes
MSTRG.57776.4	PF12799.2	LRR_4	44	22	40	8.3e-06	yes
MSTRG.57776.4	PF12799.2	LRR_4	44	1	18	8.3e-06	yes
MSTRG.57776.4	PF13504.1	LRR_7	17	2	6	2.5e-05	yes
MSTRG.57776.4	PF13504.1	LRR_7	17	1	10	2.5e-05	yes
MSTRG.57776.4	PF13504.1	LRR_7	17	1	14	2.5e-05	yes
MSTRG.57776.4	PF13504.1	LRR_7	17	2	14	2.5e-05	yes
MSTRG.57776.4	PF13504.1	LRR_7	17	1	14	2.5e-05	yes
MSTRG.57776.4	PF13504.1	LRR_7	17	2	13	2.5e-05	yes
MSTRG.57776.4	PF13516.1	LRR_6	24	1	8	4.7e-05	yes
MSTRG.57776.4	PF13516.1	LRR_6	24	2	10	4.7e-05	yes
MSTRG.57776.4	PF13516.1	LRR_6	24	1	15	4.7e-05	yes
MSTRG.57776.4	PF13516.1	LRR_6	24	3	15	4.7e-05	yes
MSTRG.57776.4	PF13516.1	LRR_6	24	2	17	4.7e-05	yes
MSTRG.57776.4	PF13516.1	LRR_6	24	3	14	4.7e-05	yes
MSTRG.57776.4	PF00560.28	LRR_1	22	9	9	0.00024	yes
MSTRG.57776.4	PF00560.28	LRR_1	22	1	9	0.00024	yes
MSTRG.57776.4	PF00560.28	LRR_1	22	2	13	0.00024	yes
MSTRG.57776.4	PF00560.28	LRR_1	22	1	17	0.00024	yes
MSTRG.57776.4	PF00560.28	LRR_1	22	2	12	0.00024	yes
MSTRG.57776.4	PF13855.1	LRR_8	61	46	57	0.0057	no
MSTRG.57776.4	PF13855.1	LRR_8	61	13	60	0.0057	no
MSTRG.57776.4	PF13855.1	LRR_8	61	3	38	0.0057	no
MSTRG.57776.4	PF13855.1	LRR_8	61	11	35	0.0057	no
MSTRG.57776.5	PF12937.2	F-box-like	47	2	35	9.4e-07	yes
MSTRG.57776.5	PF12799.2	LRR_4	44	21	42	1.5e-05	yes
MSTRG.57776.5	PF12799.2	LRR_4	44	20	35	1.5e-05	yes
MSTRG.57776.5	PF12799.2	LRR_4	44	22	40	1.5e-05	yes
MSTRG.57776.5	PF12799.2	LRR_4	44	1	18	1.5e-05	yes
MSTRG.57776.5	PF00646.28	F-box	48	5	36	4.7e-05	yes
MSTRG.57776.5	PF00646.28	F-box	48	20	29	4.7e-05	yes
MSTRG.57776.5	PF13504.1	LRR_7	17	2	6	6.4e-05	yes
MSTRG.57776.5	PF13504.1	LRR_7	17	1	10	6.4e-05	yes
MSTRG.57776.5	PF13504.1	LRR_7	17	1	14	6.4e-05	yes
MSTRG.57776.5	PF13504.1	LRR_7	17	2	14	6.4e-05	yes
MSTRG.57776.5	PF13504.1	LRR_7	17	1	14	6.4e-05	yes
MSTRG.57776.5	PF13516.1	LRR_6	24	1	8	0.00036	yes
MSTRG.57776.5	PF13516.1	LRR_6	24	2	10	0.00036	yes
MSTRG.57776.5	PF13516.1	LRR_6	24	1	15	0.00036	yes
MSTRG.57776.5	PF13516.1	LRR_6	24	3	15	0.00036	yes
MSTRG.57776.5	PF13516.1	LRR_6	24	2	17	0.00036	yes
MSTRG.57776.5	PF00560.28	LRR_1	22	21	21	0.0021	no
MSTRG.57776.5	PF00560.28	LRR_1	22	1	9	0.0021	no
MSTRG.57776.5	PF00560.28	LRR_1	22	2	13	0.0021	no
MSTRG.57776.5	PF00560.28	LRR_1	22	1	17	0.0021	no
MSTRG.57776.5	PF13855.1	LRR_8	61	13	60	0.0045	no
MSTRG.57776.5	PF13855.1	LRR_8	61	3	38	0.0045	no
MSTRG.57777.1	PF13516.1	LRR_6	24	3	15	1.2e-09	yes
MSTRG.57777.1	PF13516.1	LRR_6	24	2	17	1.2e-09	yes
MSTRG.57777.1	PF13516.1	LRR_6	24	3	24	1.2e-09	yes
MSTRG.57777.1	PF13516.1	LRR_6	24	3	23	1.2e-09	yes
MSTRG.57777.1	PF13516.1	LRR_6	24	4	13	1.2e-09	yes
MSTRG.57777.1	PF13516.1	LRR_6	24	1	23	1.2e-09	yes
MSTRG.57777.1	PF13516.1	LRR_6	24	2	23	1.2e-09	yes
MSTRG.57777.1	PF13516.1	LRR_6	24	3	12	1.2e-09	yes
MSTRG.57777.1	PF00560.28	LRR_1	22	6	13	3.9e-09	yes
MSTRG.57777.1	PF00560.28	LRR_1	22	1	17	3.9e-09	yes
MSTRG.57777.1	PF00560.28	LRR_1	22	2	12	3.9e-09	yes
MSTRG.57777.1	PF00560.28	LRR_1	22	1	13	3.9e-09	yes
MSTRG.57777.1	PF00560.28	LRR_1	22	2	12	3.9e-09	yes
MSTRG.57777.1	PF00560.28	LRR_1	22	1	21	3.9e-09	yes
MSTRG.57777.1	PF00560.28	LRR_1	22	2	13	3.9e-09	yes
MSTRG.57777.1	PF00560.28	LRR_1	22	1	19	3.9e-09	yes
MSTRG.57777.1	PF13504.1	LRR_7	17	2	14	7.7e-08	yes
MSTRG.57777.1	PF13504.1	LRR_7	17	1	14	7.7e-08	yes
MSTRG.57777.1	PF13504.1	LRR_7	17	2	13	7.7e-08	yes
MSTRG.57777.1	PF13504.1	LRR_7	17	3	14	7.7e-08	yes
MSTRG.57777.1	PF13504.1	LRR_7	17	1	13	7.7e-08	yes
MSTRG.57777.1	PF13504.1	LRR_7	17	2	13	7.7e-08	yes
MSTRG.57777.1	PF13504.1	LRR_7	17	2	14	7.7e-08	yes
MSTRG.57777.1	PF12799.2	LRR_4	44	3	37	3.8e-07	yes
MSTRG.57777.1	PF12799.2	LRR_4	44	42	42	3.8e-07	yes
MSTRG.57777.1	PF12799.2	LRR_4	44	3	20	3.8e-07	yes
MSTRG.57777.1	PF13855.1	LRR_8	61	3	38	2.2e-05	yes
MSTRG.57777.1	PF13855.1	LRR_8	61	11	59	2.2e-05	yes
MSTRG.57777.1	PF13855.1	LRR_8	61	5	59	2.2e-05	yes
MSTRG.57777.1	PF13855.1	LRR_8	61	3	57	2.2e-05	yes
MSTRG.57777.1	PF13855.1	LRR_8	61	1	37	2.2e-05	yes
MSTRG.57777.1	PF09235.5	Ste50p-SAM	75	40	58	0.024	no
MSTRG.57777.1	PF09235.5	Ste50p-SAM	75	35	57	0.024	no
MSTRG.57777.1	PF09235.5	Ste50p-SAM	75	41	58	0.024	no
MSTRG.57869.1	PF01359.13	Transposase_1	81	1	80	5.6e-35	yes
MSTRG.57869.1	PF13358.1	DDE_3	146	1	144	9.7e-09	yes
MSTRG.57869.1	PF13565.1	HTH_32	77	22	42	1.4e-05	yes
MSTRG.57869.1	PF13565.1	HTH_32	77	1	75	1.4e-05	yes
MSTRG.57869.1	PF13565.1	HTH_32	77	34	52	1.4e-05	yes
MSTRG.57869.1	PF13384.1	HTH_23	50	29	45	0.00016	yes
MSTRG.57869.1	PF13384.1	HTH_23	50	16	39	0.00016	yes
MSTRG.57869.1	PF13936.1	HTH_38	44	12	42	0.00082	yes
MSTRG.57869.1	PF01022.15	HTH_5	47	14	39	0.00087	yes
MSTRG.57869.1	PF08281.7	Sigma70_r4_2	54	13	25	0.0012	no
MSTRG.57869.1	PF08281.7	Sigma70_r4_2	54	26	49	0.0012	no
MSTRG.57869.1	PF13518.1	HTH_28	52	24	51	0.0019	no
MSTRG.57869.1	PF13518.1	HTH_28	52	12	35	0.0019	no
MSTRG.57869.1	PF13551.1	HTH_29	112	23	112	0.0031	no
MSTRG.57869.1	PF01498.13	HTH_Tnp_Tc3_2	72	3	69	0.0043	no
MSTRG.57869.1	PF01710.11	HTH_Tnp_IS630	120	15	98	0.0051	no
MSTRG.57869.1	PF00196.14	GerE	58	20	41	0.012	no
MSTRG.57869.1	PF13412.1	HTH_24	48	11	41	0.012	no
MSTRG.57869.1	PF08279.7	HTH_11	55	6	39	0.017	no
MSTRG.57869.1	PF01325.14	Fe_dep_repress	60	15	50	0.027	no
MSTRG.57869.1	PF04967.7	HTH_10	53	22	45	0.028	no
MSTRG.57869.1	PF12728.2	HTH_17	51	2	22	0.033	no
MSTRG.57869.1	PF01978.14	TrmB	68	17	46	0.037	no
MSTRG.57869.1	PF12840.2	HTH_20	61	18	48	0.055	no
MSTRG.57869.1	PF14493.1	HTH_40	91	2	37	0.063	no
MSTRG.57869.1	PF09339.5	HTH_IclR	52	10	42	0.064	no
MSTRG.57869.2	PF01359.13	Transposase_1	81	32	81	1.3e-23	yes
MSTRG.57869.2	PF13358.1	DDE_3	146	56	144	1.4e-07	yes
MSTRG.57892.1	PF02562.11	PhoH	205	63	116	0.046	no
MSTRG.57926.1	PF01413.14	C4	114	25	64	0.00025	yes
MSTRG.57945.5	PF05642.6	Sporozoite_P67	727	619	655	0.22	no
MSTRG.58327.3	PF02800.15	Gp_dh_C	157	74	125	7.1e-15	yes
MSTRG.58474.1	PF08063.7	PADR1	55	22	50	0.024	no
MSTRG.58493.1	PF13465.1	zf-H2C2_2	26	11	25	3.2e-96	yes
MSTRG.58493.1	PF13465.1	zf-H2C2_2	26	3	25	3.2e-96	yes
MSTRG.58493.1	PF13465.1	zf-H2C2_2	26	2	25	3.2e-96	yes
MSTRG.58493.1	PF13465.1	zf-H2C2_2	26	2	26	3.2e-96	yes
MSTRG.58493.1	PF13465.1	zf-H2C2_2	26	2	25	3.2e-96	yes
MSTRG.58493.1	PF13465.1	zf-H2C2_2	26	4	25	3.2e-96	yes
MSTRG.58493.1	PF13465.1	zf-H2C2_2	26	2	26	3.2e-96	yes
MSTRG.58493.1	PF13465.1	zf-H2C2_2	26	1	25	3.2e-96	yes
MSTRG.58493.1	PF13465.1	zf-H2C2_2	26	2	25	3.2e-96	yes
MSTRG.58493.1	PF13465.1	zf-H2C2_2	26	4	25	3.2e-96	yes
MSTRG.58493.1	PF13465.1	zf-H2C2_2	26	1	26	3.2e-96	yes
MSTRG.58493.1	PF13465.1	zf-H2C2_2	26	2	10	3.2e-96	yes
MSTRG.58493.1	PF00096.21	zf-C2H2	23	1	23	9.8e-64	yes
MSTRG.58493.1	PF00096.21	zf-C2H2	23	1	23	9.8e-64	yes
MSTRG.58493.1	PF00096.21	zf-C2H2	23	1	23	9.8e-64	yes
MSTRG.58493.1	PF00096.21	zf-C2H2	23	1	23	9.8e-64	yes
MSTRG.58493.1	PF00096.21	zf-C2H2	23	1	23	9.8e-64	yes
MSTRG.58493.1	PF00096.21	zf-C2H2	23	1	23	9.8e-64	yes
MSTRG.58493.1	PF00096.21	zf-C2H2	23	1	23	9.8e-64	yes
MSTRG.58493.1	PF00096.21	zf-C2H2	23	1	23	9.8e-64	yes
MSTRG.58493.1	PF00096.21	zf-C2H2	23	1	23	9.8e-64	yes
MSTRG.58493.1	PF00096.21	zf-C2H2	23	1	23	9.8e-64	yes
MSTRG.58493.1	PF00096.21	zf-C2H2	23	1	23	9.8e-64	yes
MSTRG.58493.1	PF13894.1	zf-C2H2_4	24	9	20	1.4e-33	yes
MSTRG.58493.1	PF13894.1	zf-C2H2_4	24	1	23	1.4e-33	yes
MSTRG.58493.1	PF13894.1	zf-C2H2_4	24	1	23	1.4e-33	yes
MSTRG.58493.1	PF13894.1	zf-C2H2_4	24	1	23	1.4e-33	yes
MSTRG.58493.1	PF13894.1	zf-C2H2_4	24	1	23	1.4e-33	yes
MSTRG.58493.1	PF13894.1	zf-C2H2_4	24	1	23	1.4e-33	yes
MSTRG.58493.1	PF13894.1	zf-C2H2_4	24	1	23	1.4e-33	yes
MSTRG.58493.1	PF13894.1	zf-C2H2_4	24	1	23	1.4e-33	yes
MSTRG.58493.1	PF13894.1	zf-C2H2_4	24	1	23	1.4e-33	yes
MSTRG.58493.1	PF13894.1	zf-C2H2_4	24	1	23	1.4e-33	yes
MSTRG.58493.1	PF13894.1	zf-C2H2_4	24	1	23	1.4e-33	yes
MSTRG.58493.1	PF13894.1	zf-C2H2_4	24	1	23	1.4e-33	yes
MSTRG.58493.1	PF13912.1	zf-C2H2_6	27	1	22	1.7e-30	yes
MSTRG.58493.1	PF13912.1	zf-C2H2_6	27	2	14	1.7e-30	yes
MSTRG.58493.1	PF13912.1	zf-C2H2_6	27	1	22	1.7e-30	yes
MSTRG.58493.1	PF13912.1	zf-C2H2_6	27	1	22	1.7e-30	yes
MSTRG.58493.1	PF13912.1	zf-C2H2_6	27	1	20	1.7e-30	yes
MSTRG.58493.1	PF13912.1	zf-C2H2_6	27	1	22	1.7e-30	yes
MSTRG.58493.1	PF13912.1	zf-C2H2_6	27	1	22	1.7e-30	yes
MSTRG.58493.1	PF13912.1	zf-C2H2_6	27	2	22	1.7e-30	yes
MSTRG.58493.1	PF13912.1	zf-C2H2_6	27	1	22	1.7e-30	yes
MSTRG.58493.1	PF13912.1	zf-C2H2_6	27	1	22	1.7e-30	yes
MSTRG.58493.1	PF13912.1	zf-C2H2_6	27	2	20	1.7e-30	yes
MSTRG.58493.1	PF01352.22	KRAB	41	1	41	1.3e-23	yes
MSTRG.58493.1	PF12171.3	zf-C2H2_jaz	27	2	21	4.9e-19	yes
MSTRG.58493.1	PF12171.3	zf-C2H2_jaz	27	2	12	4.9e-19	yes
MSTRG.58493.1	PF12171.3	zf-C2H2_jaz	27	2	21	4.9e-19	yes
MSTRG.58493.1	PF12171.3	zf-C2H2_jaz	27	2	12	4.9e-19	yes
MSTRG.58493.1	PF12171.3	zf-C2H2_jaz	27	2	21	4.9e-19	yes
MSTRG.58493.1	PF12171.3	zf-C2H2_jaz	27	2	21	4.9e-19	yes
MSTRG.58493.1	PF12171.3	zf-C2H2_jaz	27	2	21	4.9e-19	yes
MSTRG.58493.1	PF12171.3	zf-C2H2_jaz	27	2	21	4.9e-19	yes
MSTRG.58493.1	PF12171.3	zf-C2H2_jaz	27	2	21	4.9e-19	yes
MSTRG.58493.1	PF12171.3	zf-C2H2_jaz	27	2	22	4.9e-19	yes
MSTRG.58493.1	PF12171.3	zf-C2H2_jaz	27	2	20	4.9e-19	yes
MSTRG.58493.1	PF12760.2	Zn_Tnp_IS1595	46	19	45	6.4e-10	yes
MSTRG.58493.1	PF12760.2	Zn_Tnp_IS1595	46	23	45	6.4e-10	yes
MSTRG.58493.1	PF12760.2	Zn_Tnp_IS1595	46	24	45	6.4e-10	yes
MSTRG.58493.1	PF12760.2	Zn_Tnp_IS1595	46	23	45	6.4e-10	yes
MSTRG.58493.1	PF12760.2	Zn_Tnp_IS1595	46	29	45	6.4e-10	yes
MSTRG.58493.1	PF12760.2	Zn_Tnp_IS1595	46	29	45	6.4e-10	yes
MSTRG.58493.1	PF12760.2	Zn_Tnp_IS1595	46	31	45	6.4e-10	yes
MSTRG.58493.1	PF12760.2	Zn_Tnp_IS1595	46	20	45	6.4e-10	yes
MSTRG.58493.1	PF12760.2	Zn_Tnp_IS1595	46	18	45	6.4e-10	yes
MSTRG.58493.1	PF12760.2	Zn_Tnp_IS1595	46	23	45	6.4e-10	yes
MSTRG.58493.1	PF09723.5	Zn-ribbon_8	42	6	34	1.7e-08	yes
MSTRG.58493.1	PF09723.5	Zn-ribbon_8	42	6	34	1.7e-08	yes
MSTRG.58493.1	PF09723.5	Zn-ribbon_8	42	6	34	1.7e-08	yes
MSTRG.58493.1	PF09723.5	Zn-ribbon_8	42	6	39	1.7e-08	yes
MSTRG.58493.1	PF09723.5	Zn-ribbon_8	42	6	34	1.7e-08	yes
MSTRG.58493.1	PF09723.5	Zn-ribbon_8	42	6	36	1.7e-08	yes
MSTRG.58493.1	PF09723.5	Zn-ribbon_8	42	6	36	1.7e-08	yes
MSTRG.58493.1	PF09723.5	Zn-ribbon_8	42	6	37	1.7e-08	yes
MSTRG.58493.1	PF09723.5	Zn-ribbon_8	42	6	34	1.7e-08	yes
MSTRG.58493.1	PF02892.10	zf-BED	45	7	29	3.3e-08	yes
MSTRG.58493.1	PF02892.10	zf-BED	45	12	44	3.3e-08	yes
MSTRG.58493.1	PF02892.10	zf-BED	45	13	42	3.3e-08	yes
MSTRG.58493.1	PF02892.10	zf-BED	45	8	44	3.3e-08	yes
MSTRG.58493.1	PF02892.10	zf-BED	45	8	44	3.3e-08	yes
MSTRG.58493.1	PF02892.10	zf-BED	45	3	36	3.3e-08	yes
MSTRG.58493.1	PF02892.10	zf-BED	45	8	39	3.3e-08	yes
MSTRG.58493.1	PF02892.10	zf-BED	45	13	40	3.3e-08	yes
MSTRG.58493.1	PF02892.10	zf-BED	45	12	29	3.3e-08	yes
MSTRG.58493.1	PF02892.10	zf-BED	45	5	44	3.3e-08	yes
MSTRG.58493.1	PF02892.10	zf-BED	45	13	39	3.3e-08	yes
MSTRG.58493.1	PF01286.13	XPA_N	34	3	13	1.1e-06	yes
MSTRG.58493.1	PF01286.13	XPA_N	34	5	13	1.1e-06	yes
MSTRG.58493.1	PF01286.13	XPA_N	34	4	21	1.1e-06	yes
MSTRG.58493.1	PF01286.13	XPA_N	34	4	13	1.1e-06	yes
MSTRG.58493.1	PF01286.13	XPA_N	34	4	16	1.1e-06	yes
MSTRG.58493.1	PF01286.13	XPA_N	34	3	16	1.1e-06	yes
MSTRG.58493.1	PF01286.13	XPA_N	34	3	13	1.1e-06	yes
MSTRG.58493.1	PF01286.13	XPA_N	34	5	16	1.1e-06	yes
MSTRG.58493.1	PF01286.13	XPA_N	34	4	14	1.1e-06	yes
MSTRG.58493.1	PF01286.13	XPA_N	34	3	13	1.1e-06	yes
MSTRG.58493.1	PF01286.13	XPA_N	34	4	13	1.1e-06	yes
MSTRG.58493.1	PF01722.13	BolA	76	30	52	0.0046	no
MSTRG.58493.1	PF01722.13	BolA	76	19	52	0.0046	no
MSTRG.58493.1	PF01722.13	BolA	76	24	51	0.0046	no
MSTRG.58493.1	PF01722.13	BolA	76	19	51	0.0046	no
MSTRG.58493.1	PF12874.2	zf-met	25	1	21	0.039	no
MSTRG.58493.1	PF12874.2	zf-met	25	1	21	0.039	no
MSTRG.58493.1	PF12874.2	zf-met	25	1	21	0.039	no
MSTRG.58493.1	PF12874.2	zf-met	25	1	19	0.039	no
MSTRG.58493.1	PF12874.2	zf-met	25	1	21	0.039	no
MSTRG.58493.1	PF12874.2	zf-met	25	1	20	0.039	no
MSTRG.58493.1	PF12874.2	zf-met	25	1	21	0.039	no
MSTRG.58493.1	PF12874.2	zf-met	25	1	21	0.039	no
MSTRG.58493.1	PF12874.2	zf-met	25	1	21	0.039	no
MSTRG.58493.1	PF12874.2	zf-met	25	1	21	0.039	no
MSTRG.58493.1	PF12874.2	zf-met	25	1	19	0.039	no
MSTRG.58493.1	PF13451.1	zf-trcl	49	20	40	0.054	no
MSTRG.58493.1	PF13451.1	zf-trcl	49	3	14	0.054	no
MSTRG.58493.1	PF13451.1	zf-trcl	49	3	14	0.054	no
MSTRG.58493.1	PF13451.1	zf-trcl	49	5	16	0.054	no
MSTRG.58493.1	PF13451.1	zf-trcl	49	4	43	0.054	no
MSTRG.58493.1	PF13451.1	zf-trcl	49	3	14	0.054	no
MSTRG.58493.1	PF13451.1	zf-trcl	49	4	15	0.054	no
MSTRG.58493.1	PF13451.1	zf-trcl	49	3	42	0.054	no
MSTRG.58493.1	PF13451.1	zf-trcl	49	3	14	0.054	no
MSTRG.58493.1	PF10403.4	BHD_1	57	35	45	0.23	no
MSTRG.58493.1	PF10403.4	BHD_1	57	23	42	0.23	no
MSTRG.58493.1	PF10403.4	BHD_1	57	22	38	0.23	no
MSTRG.58493.1	PF10403.4	BHD_1	57	23	37	0.23	no
MSTRG.58493.1	PF10403.4	BHD_1	57	22	38	0.23	no
MSTRG.58493.1	PF10403.4	BHD_1	57	22	37	0.23	no
MSTRG.58493.1	PF10403.4	BHD_1	57	21	43	0.23	no
MSTRG.58493.1	PF07975.7	C1_4	51	5	29	0.41	no
MSTRG.58493.1	PF07975.7	C1_4	51	8	36	0.41	no
MSTRG.58493.1	PF07975.7	C1_4	51	8	33	0.41	no
MSTRG.58493.1	PF07975.7	C1_4	51	4	31	0.41	no
MSTRG.58493.1	PF07975.7	C1_4	51	3	32	0.41	no
MSTRG.58493.1	PF07975.7	C1_4	51	12	44	0.41	no
MSTRG.58493.1	PF07975.7	C1_4	51	2	34	0.41	no
MSTRG.58493.1	PF07975.7	C1_4	51	1	31	0.41	no
MSTRG.58493.1	PF07975.7	C1_4	51	2	32	0.41	no
MSTRG.58493.1	PF07975.7	C1_4	51	2	45	0.41	no
MSTRG.58493.1	PF07975.7	C1_4	51	2	31	0.41	no
MSTRG.58493.1	PF07975.7	C1_4	51	1	44	0.41	no
MSTRG.58493.1	PF01096.13	TFIIS_C	39	29	38	1.1	no
MSTRG.58493.1	PF01096.13	TFIIS_C	39	29	37	1.1	no
MSTRG.58493.1	PF01096.13	TFIIS_C	39	29	38	1.1	no
MSTRG.58493.1	PF01096.13	TFIIS_C	39	29	38	1.1	no
MSTRG.58493.1	PF01096.13	TFIIS_C	39	29	39	1.1	no
MSTRG.58493.1	PF01096.13	TFIIS_C	39	29	39	1.1	no
MSTRG.58493.1	PF01096.13	TFIIS_C	39	29	38	1.1	no
MSTRG.58493.1	PF01096.13	TFIIS_C	39	29	39	1.1	no
MSTRG.58493.1	PF01096.13	TFIIS_C	39	29	39	1.1	no
MSTRG.58493.1	PF01096.13	TFIIS_C	39	29	38	1.1	no
MSTRG.58493.1	PF01096.13	TFIIS_C	39	29	38	1.1	no
MSTRG.58493.1	PF09237.6	GAGA	54	21	37	1.4	no
MSTRG.58493.1	PF09237.6	GAGA	54	21	52	1.4	no
MSTRG.58493.1	PF09237.6	GAGA	54	22	46	1.4	no
MSTRG.58493.1	PF09237.6	GAGA	54	21	48	1.4	no
MSTRG.58493.1	PF09237.6	GAGA	54	21	52	1.4	no
MSTRG.58493.2	PF13465.1	zf-H2C2_2	26	11	25	3.2e-96	yes
MSTRG.58493.2	PF13465.1	zf-H2C2_2	26	3	25	3.2e-96	yes
MSTRG.58493.2	PF13465.1	zf-H2C2_2	26	2	25	3.2e-96	yes
MSTRG.58493.2	PF13465.1	zf-H2C2_2	26	2	26	3.2e-96	yes
MSTRG.58493.2	PF13465.1	zf-H2C2_2	26	2	25	3.2e-96	yes
MSTRG.58493.2	PF13465.1	zf-H2C2_2	26	4	25	3.2e-96	yes
MSTRG.58493.2	PF13465.1	zf-H2C2_2	26	2	26	3.2e-96	yes
MSTRG.58493.2	PF13465.1	zf-H2C2_2	26	1	25	3.2e-96	yes
MSTRG.58493.2	PF13465.1	zf-H2C2_2	26	2	25	3.2e-96	yes
MSTRG.58493.2	PF13465.1	zf-H2C2_2	26	4	25	3.2e-96	yes
MSTRG.58493.2	PF13465.1	zf-H2C2_2	26	1	26	3.2e-96	yes
MSTRG.58493.2	PF13465.1	zf-H2C2_2	26	2	10	3.2e-96	yes
MSTRG.58493.2	PF00096.21	zf-C2H2	23	1	23	9.8e-64	yes
MSTRG.58493.2	PF00096.21	zf-C2H2	23	1	23	9.8e-64	yes
MSTRG.58493.2	PF00096.21	zf-C2H2	23	1	23	9.8e-64	yes
MSTRG.58493.2	PF00096.21	zf-C2H2	23	1	23	9.8e-64	yes
MSTRG.58493.2	PF00096.21	zf-C2H2	23	1	23	9.8e-64	yes
MSTRG.58493.2	PF00096.21	zf-C2H2	23	1	23	9.8e-64	yes
MSTRG.58493.2	PF00096.21	zf-C2H2	23	1	23	9.8e-64	yes
MSTRG.58493.2	PF00096.21	zf-C2H2	23	1	23	9.8e-64	yes
MSTRG.58493.2	PF00096.21	zf-C2H2	23	1	23	9.8e-64	yes
MSTRG.58493.2	PF00096.21	zf-C2H2	23	1	23	9.8e-64	yes
MSTRG.58493.2	PF00096.21	zf-C2H2	23	1	23	9.8e-64	yes
MSTRG.58493.2	PF13894.1	zf-C2H2_4	24	9	20	1.4e-33	yes
MSTRG.58493.2	PF13894.1	zf-C2H2_4	24	1	23	1.4e-33	yes
MSTRG.58493.2	PF13894.1	zf-C2H2_4	24	1	23	1.4e-33	yes
MSTRG.58493.2	PF13894.1	zf-C2H2_4	24	1	23	1.4e-33	yes
MSTRG.58493.2	PF13894.1	zf-C2H2_4	24	1	23	1.4e-33	yes
MSTRG.58493.2	PF13894.1	zf-C2H2_4	24	1	23	1.4e-33	yes
MSTRG.58493.2	PF13894.1	zf-C2H2_4	24	1	23	1.4e-33	yes
MSTRG.58493.2	PF13894.1	zf-C2H2_4	24	1	23	1.4e-33	yes
MSTRG.58493.2	PF13894.1	zf-C2H2_4	24	1	23	1.4e-33	yes
MSTRG.58493.2	PF13894.1	zf-C2H2_4	24	1	23	1.4e-33	yes
MSTRG.58493.2	PF13894.1	zf-C2H2_4	24	1	23	1.4e-33	yes
MSTRG.58493.2	PF13894.1	zf-C2H2_4	24	1	23	1.4e-33	yes
MSTRG.58493.2	PF13912.1	zf-C2H2_6	27	1	22	1.7e-30	yes
MSTRG.58493.2	PF13912.1	zf-C2H2_6	27	2	14	1.7e-30	yes
MSTRG.58493.2	PF13912.1	zf-C2H2_6	27	1	22	1.7e-30	yes
MSTRG.58493.2	PF13912.1	zf-C2H2_6	27	1	22	1.7e-30	yes
MSTRG.58493.2	PF13912.1	zf-C2H2_6	27	1	20	1.7e-30	yes
MSTRG.58493.2	PF13912.1	zf-C2H2_6	27	1	22	1.7e-30	yes
MSTRG.58493.2	PF13912.1	zf-C2H2_6	27	1	22	1.7e-30	yes
MSTRG.58493.2	PF13912.1	zf-C2H2_6	27	2	22	1.7e-30	yes
MSTRG.58493.2	PF13912.1	zf-C2H2_6	27	1	22	1.7e-30	yes
MSTRG.58493.2	PF13912.1	zf-C2H2_6	27	1	22	1.7e-30	yes
MSTRG.58493.2	PF13912.1	zf-C2H2_6	27	2	20	1.7e-30	yes
MSTRG.58493.2	PF01352.22	KRAB	41	1	41	1.3e-23	yes
MSTRG.58493.2	PF12171.3	zf-C2H2_jaz	27	2	21	4.9e-19	yes
MSTRG.58493.2	PF12171.3	zf-C2H2_jaz	27	2	12	4.9e-19	yes
MSTRG.58493.2	PF12171.3	zf-C2H2_jaz	27	2	21	4.9e-19	yes
MSTRG.58493.2	PF12171.3	zf-C2H2_jaz	27	2	12	4.9e-19	yes
MSTRG.58493.2	PF12171.3	zf-C2H2_jaz	27	2	21	4.9e-19	yes
MSTRG.58493.2	PF12171.3	zf-C2H2_jaz	27	2	21	4.9e-19	yes
MSTRG.58493.2	PF12171.3	zf-C2H2_jaz	27	2	21	4.9e-19	yes
MSTRG.58493.2	PF12171.3	zf-C2H2_jaz	27	2	21	4.9e-19	yes
MSTRG.58493.2	PF12171.3	zf-C2H2_jaz	27	2	21	4.9e-19	yes
MSTRG.58493.2	PF12171.3	zf-C2H2_jaz	27	2	22	4.9e-19	yes
MSTRG.58493.2	PF12171.3	zf-C2H2_jaz	27	2	20	4.9e-19	yes
MSTRG.58493.2	PF12760.2	Zn_Tnp_IS1595	46	19	45	6.4e-10	yes
MSTRG.58493.2	PF12760.2	Zn_Tnp_IS1595	46	23	45	6.4e-10	yes
MSTRG.58493.2	PF12760.2	Zn_Tnp_IS1595	46	24	45	6.4e-10	yes
MSTRG.58493.2	PF12760.2	Zn_Tnp_IS1595	46	23	45	6.4e-10	yes
MSTRG.58493.2	PF12760.2	Zn_Tnp_IS1595	46	29	45	6.4e-10	yes
MSTRG.58493.2	PF12760.2	Zn_Tnp_IS1595	46	29	45	6.4e-10	yes
MSTRG.58493.2	PF12760.2	Zn_Tnp_IS1595	46	31	45	6.4e-10	yes
MSTRG.58493.2	PF12760.2	Zn_Tnp_IS1595	46	20	45	6.4e-10	yes
MSTRG.58493.2	PF12760.2	Zn_Tnp_IS1595	46	18	45	6.4e-10	yes
MSTRG.58493.2	PF12760.2	Zn_Tnp_IS1595	46	23	45	6.4e-10	yes
MSTRG.58493.2	PF09723.5	Zn-ribbon_8	42	6	34	1.7e-08	yes
MSTRG.58493.2	PF09723.5	Zn-ribbon_8	42	6	34	1.7e-08	yes
MSTRG.58493.2	PF09723.5	Zn-ribbon_8	42	6	34	1.7e-08	yes
MSTRG.58493.2	PF09723.5	Zn-ribbon_8	42	6	39	1.7e-08	yes
MSTRG.58493.2	PF09723.5	Zn-ribbon_8	42	6	34	1.7e-08	yes
MSTRG.58493.2	PF09723.5	Zn-ribbon_8	42	6	36	1.7e-08	yes
MSTRG.58493.2	PF09723.5	Zn-ribbon_8	42	6	36	1.7e-08	yes
MSTRG.58493.2	PF09723.5	Zn-ribbon_8	42	6	37	1.7e-08	yes
MSTRG.58493.2	PF09723.5	Zn-ribbon_8	42	6	34	1.7e-08	yes
MSTRG.58493.2	PF02892.10	zf-BED	45	7	29	3.3e-08	yes
MSTRG.58493.2	PF02892.10	zf-BED	45	12	44	3.3e-08	yes
MSTRG.58493.2	PF02892.10	zf-BED	45	13	42	3.3e-08	yes
MSTRG.58493.2	PF02892.10	zf-BED	45	8	44	3.3e-08	yes
MSTRG.58493.2	PF02892.10	zf-BED	45	8	44	3.3e-08	yes
MSTRG.58493.2	PF02892.10	zf-BED	45	3	36	3.3e-08	yes
MSTRG.58493.2	PF02892.10	zf-BED	45	8	39	3.3e-08	yes
MSTRG.58493.2	PF02892.10	zf-BED	45	13	40	3.3e-08	yes
MSTRG.58493.2	PF02892.10	zf-BED	45	12	29	3.3e-08	yes
MSTRG.58493.2	PF02892.10	zf-BED	45	5	44	3.3e-08	yes
MSTRG.58493.2	PF02892.10	zf-BED	45	13	39	3.3e-08	yes
MSTRG.58493.2	PF01286.13	XPA_N	34	3	13	1.1e-06	yes
MSTRG.58493.2	PF01286.13	XPA_N	34	5	13	1.1e-06	yes
MSTRG.58493.2	PF01286.13	XPA_N	34	4	21	1.1e-06	yes
MSTRG.58493.2	PF01286.13	XPA_N	34	4	13	1.1e-06	yes
MSTRG.58493.2	PF01286.13	XPA_N	34	4	16	1.1e-06	yes
MSTRG.58493.2	PF01286.13	XPA_N	34	3	16	1.1e-06	yes
MSTRG.58493.2	PF01286.13	XPA_N	34	3	13	1.1e-06	yes
MSTRG.58493.2	PF01286.13	XPA_N	34	5	16	1.1e-06	yes
MSTRG.58493.2	PF01286.13	XPA_N	34	4	14	1.1e-06	yes
MSTRG.58493.2	PF01286.13	XPA_N	34	3	13	1.1e-06	yes
MSTRG.58493.2	PF01286.13	XPA_N	34	4	13	1.1e-06	yes
MSTRG.58493.2	PF01722.13	BolA	76	30	52	0.0046	no
MSTRG.58493.2	PF01722.13	BolA	76	19	52	0.0046	no
MSTRG.58493.2	PF01722.13	BolA	76	24	51	0.0046	no
MSTRG.58493.2	PF01722.13	BolA	76	19	51	0.0046	no
MSTRG.58493.2	PF12874.2	zf-met	25	1	21	0.039	no
MSTRG.58493.2	PF12874.2	zf-met	25	1	21	0.039	no
MSTRG.58493.2	PF12874.2	zf-met	25	1	21	0.039	no
MSTRG.58493.2	PF12874.2	zf-met	25	1	19	0.039	no
MSTRG.58493.2	PF12874.2	zf-met	25	1	21	0.039	no
MSTRG.58493.2	PF12874.2	zf-met	25	1	20	0.039	no
MSTRG.58493.2	PF12874.2	zf-met	25	1	21	0.039	no
MSTRG.58493.2	PF12874.2	zf-met	25	1	21	0.039	no
MSTRG.58493.2	PF12874.2	zf-met	25	1	21	0.039	no
MSTRG.58493.2	PF12874.2	zf-met	25	1	21	0.039	no
MSTRG.58493.2	PF12874.2	zf-met	25	1	19	0.039	no
MSTRG.58493.2	PF13451.1	zf-trcl	49	20	40	0.054	no
MSTRG.58493.2	PF13451.1	zf-trcl	49	3	14	0.054	no
MSTRG.58493.2	PF13451.1	zf-trcl	49	3	14	0.054	no
MSTRG.58493.2	PF13451.1	zf-trcl	49	5	16	0.054	no
MSTRG.58493.2	PF13451.1	zf-trcl	49	4	43	0.054	no
MSTRG.58493.2	PF13451.1	zf-trcl	49	3	14	0.054	no
MSTRG.58493.2	PF13451.1	zf-trcl	49	4	15	0.054	no
MSTRG.58493.2	PF13451.1	zf-trcl	49	3	42	0.054	no
MSTRG.58493.2	PF13451.1	zf-trcl	49	3	14	0.054	no
MSTRG.58493.2	PF10403.4	BHD_1	57	35	45	0.23	no
MSTRG.58493.2	PF10403.4	BHD_1	57	23	42	0.23	no
MSTRG.58493.2	PF10403.4	BHD_1	57	22	38	0.23	no
MSTRG.58493.2	PF10403.4	BHD_1	57	23	37	0.23	no
MSTRG.58493.2	PF10403.4	BHD_1	57	22	38	0.23	no
MSTRG.58493.2	PF10403.4	BHD_1	57	22	37	0.23	no
MSTRG.58493.2	PF10403.4	BHD_1	57	21	43	0.23	no
MSTRG.58493.2	PF07975.7	C1_4	51	5	29	0.41	no
MSTRG.58493.2	PF07975.7	C1_4	51	8	36	0.41	no
MSTRG.58493.2	PF07975.7	C1_4	51	8	33	0.41	no
MSTRG.58493.2	PF07975.7	C1_4	51	4	31	0.41	no
MSTRG.58493.2	PF07975.7	C1_4	51	3	32	0.41	no
MSTRG.58493.2	PF07975.7	C1_4	51	12	44	0.41	no
MSTRG.58493.2	PF07975.7	C1_4	51	2	34	0.41	no
MSTRG.58493.2	PF07975.7	C1_4	51	1	31	0.41	no
MSTRG.58493.2	PF07975.7	C1_4	51	2	32	0.41	no
MSTRG.58493.2	PF07975.7	C1_4	51	2	45	0.41	no
MSTRG.58493.2	PF07975.7	C1_4	51	2	31	0.41	no
MSTRG.58493.2	PF07975.7	C1_4	51	1	44	0.41	no
MSTRG.58493.2	PF01096.13	TFIIS_C	39	29	38	1.1	no
MSTRG.58493.2	PF01096.13	TFIIS_C	39	29	37	1.1	no
MSTRG.58493.2	PF01096.13	TFIIS_C	39	29	38	1.1	no
MSTRG.58493.2	PF01096.13	TFIIS_C	39	29	38	1.1	no
MSTRG.58493.2	PF01096.13	TFIIS_C	39	29	39	1.1	no
MSTRG.58493.2	PF01096.13	TFIIS_C	39	29	39	1.1	no
MSTRG.58493.2	PF01096.13	TFIIS_C	39	29	38	1.1	no
MSTRG.58493.2	PF01096.13	TFIIS_C	39	29	39	1.1	no
MSTRG.58493.2	PF01096.13	TFIIS_C	39	29	39	1.1	no
MSTRG.58493.2	PF01096.13	TFIIS_C	39	29	38	1.1	no
MSTRG.58493.2	PF01096.13	TFIIS_C	39	29	38	1.1	no
MSTRG.58493.2	PF09237.6	GAGA	54	21	37	1.4	no
MSTRG.58493.2	PF09237.6	GAGA	54	21	52	1.4	no
MSTRG.58493.2	PF09237.6	GAGA	54	22	46	1.4	no
MSTRG.58493.2	PF09237.6	GAGA	54	21	48	1.4	no
MSTRG.58493.2	PF09237.6	GAGA	54	21	52	1.4	no
MSTRG.58493.3	PF13465.1	zf-H2C2_2	26	11	25	3.2e-96	yes
MSTRG.58493.3	PF13465.1	zf-H2C2_2	26	3	25	3.2e-96	yes
MSTRG.58493.3	PF13465.1	zf-H2C2_2	26	2	25	3.2e-96	yes
MSTRG.58493.3	PF13465.1	zf-H2C2_2	26	2	26	3.2e-96	yes
MSTRG.58493.3	PF13465.1	zf-H2C2_2	26	2	25	3.2e-96	yes
MSTRG.58493.3	PF13465.1	zf-H2C2_2	26	4	25	3.2e-96	yes
MSTRG.58493.3	PF13465.1	zf-H2C2_2	26	2	26	3.2e-96	yes
MSTRG.58493.3	PF13465.1	zf-H2C2_2	26	1	25	3.2e-96	yes
MSTRG.58493.3	PF13465.1	zf-H2C2_2	26	2	25	3.2e-96	yes
MSTRG.58493.3	PF13465.1	zf-H2C2_2	26	4	25	3.2e-96	yes
MSTRG.58493.3	PF13465.1	zf-H2C2_2	26	1	26	3.2e-96	yes
MSTRG.58493.3	PF13465.1	zf-H2C2_2	26	2	10	3.2e-96	yes
MSTRG.58493.3	PF00096.21	zf-C2H2	23	1	23	9.8e-64	yes
MSTRG.58493.3	PF00096.21	zf-C2H2	23	1	23	9.8e-64	yes
MSTRG.58493.3	PF00096.21	zf-C2H2	23	1	23	9.8e-64	yes
MSTRG.58493.3	PF00096.21	zf-C2H2	23	1	23	9.8e-64	yes
MSTRG.58493.3	PF00096.21	zf-C2H2	23	1	23	9.8e-64	yes
MSTRG.58493.3	PF00096.21	zf-C2H2	23	1	23	9.8e-64	yes
MSTRG.58493.3	PF00096.21	zf-C2H2	23	1	23	9.8e-64	yes
MSTRG.58493.3	PF00096.21	zf-C2H2	23	1	23	9.8e-64	yes
MSTRG.58493.3	PF00096.21	zf-C2H2	23	1	23	9.8e-64	yes
MSTRG.58493.3	PF00096.21	zf-C2H2	23	1	23	9.8e-64	yes
MSTRG.58493.3	PF00096.21	zf-C2H2	23	1	23	9.8e-64	yes
MSTRG.58493.3	PF13894.1	zf-C2H2_4	24	9	20	1.4e-33	yes
MSTRG.58493.3	PF13894.1	zf-C2H2_4	24	1	23	1.4e-33	yes
MSTRG.58493.3	PF13894.1	zf-C2H2_4	24	1	23	1.4e-33	yes
MSTRG.58493.3	PF13894.1	zf-C2H2_4	24	1	23	1.4e-33	yes
MSTRG.58493.3	PF13894.1	zf-C2H2_4	24	1	23	1.4e-33	yes
MSTRG.58493.3	PF13894.1	zf-C2H2_4	24	1	23	1.4e-33	yes
MSTRG.58493.3	PF13894.1	zf-C2H2_4	24	1	23	1.4e-33	yes
MSTRG.58493.3	PF13894.1	zf-C2H2_4	24	1	23	1.4e-33	yes
MSTRG.58493.3	PF13894.1	zf-C2H2_4	24	1	23	1.4e-33	yes
MSTRG.58493.3	PF13894.1	zf-C2H2_4	24	1	23	1.4e-33	yes
MSTRG.58493.3	PF13894.1	zf-C2H2_4	24	1	23	1.4e-33	yes
MSTRG.58493.3	PF13894.1	zf-C2H2_4	24	1	23	1.4e-33	yes
MSTRG.58493.3	PF13912.1	zf-C2H2_6	27	1	22	1.7e-30	yes
MSTRG.58493.3	PF13912.1	zf-C2H2_6	27	2	14	1.7e-30	yes
MSTRG.58493.3	PF13912.1	zf-C2H2_6	27	1	22	1.7e-30	yes
MSTRG.58493.3	PF13912.1	zf-C2H2_6	27	1	22	1.7e-30	yes
MSTRG.58493.3	PF13912.1	zf-C2H2_6	27	1	20	1.7e-30	yes
MSTRG.58493.3	PF13912.1	zf-C2H2_6	27	1	22	1.7e-30	yes
MSTRG.58493.3	PF13912.1	zf-C2H2_6	27	1	22	1.7e-30	yes
MSTRG.58493.3	PF13912.1	zf-C2H2_6	27	2	22	1.7e-30	yes
MSTRG.58493.3	PF13912.1	zf-C2H2_6	27	1	22	1.7e-30	yes
MSTRG.58493.3	PF13912.1	zf-C2H2_6	27	1	22	1.7e-30	yes
MSTRG.58493.3	PF13912.1	zf-C2H2_6	27	2	20	1.7e-30	yes
MSTRG.58493.3	PF01352.22	KRAB	41	1	41	1.3e-23	yes
MSTRG.58493.3	PF12171.3	zf-C2H2_jaz	27	2	21	4.9e-19	yes
MSTRG.58493.3	PF12171.3	zf-C2H2_jaz	27	2	12	4.9e-19	yes
MSTRG.58493.3	PF12171.3	zf-C2H2_jaz	27	2	21	4.9e-19	yes
MSTRG.58493.3	PF12171.3	zf-C2H2_jaz	27	2	12	4.9e-19	yes
MSTRG.58493.3	PF12171.3	zf-C2H2_jaz	27	2	21	4.9e-19	yes
MSTRG.58493.3	PF12171.3	zf-C2H2_jaz	27	2	21	4.9e-19	yes
MSTRG.58493.3	PF12171.3	zf-C2H2_jaz	27	2	21	4.9e-19	yes
MSTRG.58493.3	PF12171.3	zf-C2H2_jaz	27	2	21	4.9e-19	yes
MSTRG.58493.3	PF12171.3	zf-C2H2_jaz	27	2	21	4.9e-19	yes
MSTRG.58493.3	PF12171.3	zf-C2H2_jaz	27	2	22	4.9e-19	yes
MSTRG.58493.3	PF12171.3	zf-C2H2_jaz	27	2	20	4.9e-19	yes
MSTRG.58493.3	PF12760.2	Zn_Tnp_IS1595	46	19	45	6.4e-10	yes
MSTRG.58493.3	PF12760.2	Zn_Tnp_IS1595	46	23	45	6.4e-10	yes
MSTRG.58493.3	PF12760.2	Zn_Tnp_IS1595	46	24	45	6.4e-10	yes
MSTRG.58493.3	PF12760.2	Zn_Tnp_IS1595	46	23	45	6.4e-10	yes
MSTRG.58493.3	PF12760.2	Zn_Tnp_IS1595	46	29	45	6.4e-10	yes
MSTRG.58493.3	PF12760.2	Zn_Tnp_IS1595	46	29	45	6.4e-10	yes
MSTRG.58493.3	PF12760.2	Zn_Tnp_IS1595	46	31	45	6.4e-10	yes
MSTRG.58493.3	PF12760.2	Zn_Tnp_IS1595	46	20	45	6.4e-10	yes
MSTRG.58493.3	PF12760.2	Zn_Tnp_IS1595	46	18	45	6.4e-10	yes
MSTRG.58493.3	PF12760.2	Zn_Tnp_IS1595	46	23	45	6.4e-10	yes
MSTRG.58493.3	PF09723.5	Zn-ribbon_8	42	6	34	1.7e-08	yes
MSTRG.58493.3	PF09723.5	Zn-ribbon_8	42	6	34	1.7e-08	yes
MSTRG.58493.3	PF09723.5	Zn-ribbon_8	42	6	34	1.7e-08	yes
MSTRG.58493.3	PF09723.5	Zn-ribbon_8	42	6	39	1.7e-08	yes
MSTRG.58493.3	PF09723.5	Zn-ribbon_8	42	6	34	1.7e-08	yes
MSTRG.58493.3	PF09723.5	Zn-ribbon_8	42	6	36	1.7e-08	yes
MSTRG.58493.3	PF09723.5	Zn-ribbon_8	42	6	36	1.7e-08	yes
MSTRG.58493.3	PF09723.5	Zn-ribbon_8	42	6	37	1.7e-08	yes
MSTRG.58493.3	PF09723.5	Zn-ribbon_8	42	6	34	1.7e-08	yes
MSTRG.58493.3	PF02892.10	zf-BED	45	7	29	3.3e-08	yes
MSTRG.58493.3	PF02892.10	zf-BED	45	12	44	3.3e-08	yes
MSTRG.58493.3	PF02892.10	zf-BED	45	13	42	3.3e-08	yes
MSTRG.58493.3	PF02892.10	zf-BED	45	8	44	3.3e-08	yes
MSTRG.58493.3	PF02892.10	zf-BED	45	8	44	3.3e-08	yes
MSTRG.58493.3	PF02892.10	zf-BED	45	3	36	3.3e-08	yes
MSTRG.58493.3	PF02892.10	zf-BED	45	8	39	3.3e-08	yes
MSTRG.58493.3	PF02892.10	zf-BED	45	13	40	3.3e-08	yes
MSTRG.58493.3	PF02892.10	zf-BED	45	12	29	3.3e-08	yes
MSTRG.58493.3	PF02892.10	zf-BED	45	5	44	3.3e-08	yes
MSTRG.58493.3	PF02892.10	zf-BED	45	13	39	3.3e-08	yes
MSTRG.58493.3	PF01286.13	XPA_N	34	3	13	1.1e-06	yes
MSTRG.58493.3	PF01286.13	XPA_N	34	5	13	1.1e-06	yes
MSTRG.58493.3	PF01286.13	XPA_N	34	4	21	1.1e-06	yes
MSTRG.58493.3	PF01286.13	XPA_N	34	4	13	1.1e-06	yes
MSTRG.58493.3	PF01286.13	XPA_N	34	4	16	1.1e-06	yes
MSTRG.58493.3	PF01286.13	XPA_N	34	3	16	1.1e-06	yes
MSTRG.58493.3	PF01286.13	XPA_N	34	3	13	1.1e-06	yes
MSTRG.58493.3	PF01286.13	XPA_N	34	5	16	1.1e-06	yes
MSTRG.58493.3	PF01286.13	XPA_N	34	4	14	1.1e-06	yes
MSTRG.58493.3	PF01286.13	XPA_N	34	3	13	1.1e-06	yes
MSTRG.58493.3	PF01286.13	XPA_N	34	4	13	1.1e-06	yes
MSTRG.58493.3	PF01722.13	BolA	76	30	52	0.0046	no
MSTRG.58493.3	PF01722.13	BolA	76	19	52	0.0046	no
MSTRG.58493.3	PF01722.13	BolA	76	24	51	0.0046	no
MSTRG.58493.3	PF01722.13	BolA	76	19	51	0.0046	no
MSTRG.58493.3	PF12874.2	zf-met	25	1	21	0.039	no
MSTRG.58493.3	PF12874.2	zf-met	25	1	21	0.039	no
MSTRG.58493.3	PF12874.2	zf-met	25	1	21	0.039	no
MSTRG.58493.3	PF12874.2	zf-met	25	1	19	0.039	no
MSTRG.58493.3	PF12874.2	zf-met	25	1	21	0.039	no
MSTRG.58493.3	PF12874.2	zf-met	25	1	20	0.039	no
MSTRG.58493.3	PF12874.2	zf-met	25	1	21	0.039	no
MSTRG.58493.3	PF12874.2	zf-met	25	1	21	0.039	no
MSTRG.58493.3	PF12874.2	zf-met	25	1	21	0.039	no
MSTRG.58493.3	PF12874.2	zf-met	25	1	21	0.039	no
MSTRG.58493.3	PF12874.2	zf-met	25	1	19	0.039	no
MSTRG.58493.3	PF13451.1	zf-trcl	49	20	40	0.054	no
MSTRG.58493.3	PF13451.1	zf-trcl	49	3	14	0.054	no
MSTRG.58493.3	PF13451.1	zf-trcl	49	3	14	0.054	no
MSTRG.58493.3	PF13451.1	zf-trcl	49	5	16	0.054	no
MSTRG.58493.3	PF13451.1	zf-trcl	49	4	43	0.054	no
MSTRG.58493.3	PF13451.1	zf-trcl	49	3	14	0.054	no
MSTRG.58493.3	PF13451.1	zf-trcl	49	4	15	0.054	no
MSTRG.58493.3	PF13451.1	zf-trcl	49	3	42	0.054	no
MSTRG.58493.3	PF13451.1	zf-trcl	49	3	14	0.054	no
MSTRG.58493.3	PF10403.4	BHD_1	57	35	45	0.23	no
MSTRG.58493.3	PF10403.4	BHD_1	57	23	42	0.23	no
MSTRG.58493.3	PF10403.4	BHD_1	57	22	38	0.23	no
MSTRG.58493.3	PF10403.4	BHD_1	57	23	37	0.23	no
MSTRG.58493.3	PF10403.4	BHD_1	57	22	38	0.23	no
MSTRG.58493.3	PF10403.4	BHD_1	57	22	37	0.23	no
MSTRG.58493.3	PF10403.4	BHD_1	57	21	43	0.23	no
MSTRG.58493.3	PF07975.7	C1_4	51	5	29	0.41	no
MSTRG.58493.3	PF07975.7	C1_4	51	8	36	0.41	no
MSTRG.58493.3	PF07975.7	C1_4	51	8	33	0.41	no
MSTRG.58493.3	PF07975.7	C1_4	51	4	31	0.41	no
MSTRG.58493.3	PF07975.7	C1_4	51	3	32	0.41	no
MSTRG.58493.3	PF07975.7	C1_4	51	12	44	0.41	no
MSTRG.58493.3	PF07975.7	C1_4	51	2	34	0.41	no
MSTRG.58493.3	PF07975.7	C1_4	51	1	31	0.41	no
MSTRG.58493.3	PF07975.7	C1_4	51	2	32	0.41	no
MSTRG.58493.3	PF07975.7	C1_4	51	2	45	0.41	no
MSTRG.58493.3	PF07975.7	C1_4	51	2	31	0.41	no
MSTRG.58493.3	PF07975.7	C1_4	51	1	44	0.41	no
MSTRG.58493.3	PF01096.13	TFIIS_C	39	29	38	1.1	no
MSTRG.58493.3	PF01096.13	TFIIS_C	39	29	37	1.1	no
MSTRG.58493.3	PF01096.13	TFIIS_C	39	29	38	1.1	no
MSTRG.58493.3	PF01096.13	TFIIS_C	39	29	38	1.1	no
MSTRG.58493.3	PF01096.13	TFIIS_C	39	29	39	1.1	no
MSTRG.58493.3	PF01096.13	TFIIS_C	39	29	39	1.1	no
MSTRG.58493.3	PF01096.13	TFIIS_C	39	29	38	1.1	no
MSTRG.58493.3	PF01096.13	TFIIS_C	39	29	39	1.1	no
MSTRG.58493.3	PF01096.13	TFIIS_C	39	29	39	1.1	no
MSTRG.58493.3	PF01096.13	TFIIS_C	39	29	38	1.1	no
MSTRG.58493.3	PF01096.13	TFIIS_C	39	29	38	1.1	no
MSTRG.58493.3	PF09237.6	GAGA	54	21	37	1.4	no
MSTRG.58493.3	PF09237.6	GAGA	54	21	52	1.4	no
MSTRG.58493.3	PF09237.6	GAGA	54	22	46	1.4	no
MSTRG.58493.3	PF09237.6	GAGA	54	21	48	1.4	no
MSTRG.58493.3	PF09237.6	GAGA	54	21	52	1.4	no
MSTRG.58493.4	PF13465.1	zf-H2C2_2	26	11	25	3.2e-96	yes
MSTRG.58493.4	PF13465.1	zf-H2C2_2	26	3	25	3.2e-96	yes
MSTRG.58493.4	PF13465.1	zf-H2C2_2	26	2	25	3.2e-96	yes
MSTRG.58493.4	PF13465.1	zf-H2C2_2	26	2	26	3.2e-96	yes
MSTRG.58493.4	PF13465.1	zf-H2C2_2	26	2	25	3.2e-96	yes
MSTRG.58493.4	PF13465.1	zf-H2C2_2	26	4	25	3.2e-96	yes
MSTRG.58493.4	PF13465.1	zf-H2C2_2	26	2	26	3.2e-96	yes
MSTRG.58493.4	PF13465.1	zf-H2C2_2	26	1	25	3.2e-96	yes
MSTRG.58493.4	PF13465.1	zf-H2C2_2	26	2	25	3.2e-96	yes
MSTRG.58493.4	PF13465.1	zf-H2C2_2	26	4	25	3.2e-96	yes
MSTRG.58493.4	PF13465.1	zf-H2C2_2	26	1	26	3.2e-96	yes
MSTRG.58493.4	PF13465.1	zf-H2C2_2	26	2	10	3.2e-96	yes
MSTRG.58493.4	PF00096.21	zf-C2H2	23	1	23	9.8e-64	yes
MSTRG.58493.4	PF00096.21	zf-C2H2	23	1	23	9.8e-64	yes
MSTRG.58493.4	PF00096.21	zf-C2H2	23	1	23	9.8e-64	yes
MSTRG.58493.4	PF00096.21	zf-C2H2	23	1	23	9.8e-64	yes
MSTRG.58493.4	PF00096.21	zf-C2H2	23	1	23	9.8e-64	yes
MSTRG.58493.4	PF00096.21	zf-C2H2	23	1	23	9.8e-64	yes
MSTRG.58493.4	PF00096.21	zf-C2H2	23	1	23	9.8e-64	yes
MSTRG.58493.4	PF00096.21	zf-C2H2	23	1	23	9.8e-64	yes
MSTRG.58493.4	PF00096.21	zf-C2H2	23	1	23	9.8e-64	yes
MSTRG.58493.4	PF00096.21	zf-C2H2	23	1	23	9.8e-64	yes
MSTRG.58493.4	PF00096.21	zf-C2H2	23	1	23	9.8e-64	yes
MSTRG.58493.4	PF13894.1	zf-C2H2_4	24	9	20	1.4e-33	yes
MSTRG.58493.4	PF13894.1	zf-C2H2_4	24	1	23	1.4e-33	yes
MSTRG.58493.4	PF13894.1	zf-C2H2_4	24	1	23	1.4e-33	yes
MSTRG.58493.4	PF13894.1	zf-C2H2_4	24	1	23	1.4e-33	yes
MSTRG.58493.4	PF13894.1	zf-C2H2_4	24	1	23	1.4e-33	yes
MSTRG.58493.4	PF13894.1	zf-C2H2_4	24	1	23	1.4e-33	yes
MSTRG.58493.4	PF13894.1	zf-C2H2_4	24	1	23	1.4e-33	yes
MSTRG.58493.4	PF13894.1	zf-C2H2_4	24	1	23	1.4e-33	yes
MSTRG.58493.4	PF13894.1	zf-C2H2_4	24	1	23	1.4e-33	yes
MSTRG.58493.4	PF13894.1	zf-C2H2_4	24	1	23	1.4e-33	yes
MSTRG.58493.4	PF13894.1	zf-C2H2_4	24	1	23	1.4e-33	yes
MSTRG.58493.4	PF13894.1	zf-C2H2_4	24	1	23	1.4e-33	yes
MSTRG.58493.4	PF13912.1	zf-C2H2_6	27	1	22	1.7e-30	yes
MSTRG.58493.4	PF13912.1	zf-C2H2_6	27	2	14	1.7e-30	yes
MSTRG.58493.4	PF13912.1	zf-C2H2_6	27	1	22	1.7e-30	yes
MSTRG.58493.4	PF13912.1	zf-C2H2_6	27	1	22	1.7e-30	yes
MSTRG.58493.4	PF13912.1	zf-C2H2_6	27	1	20	1.7e-30	yes
MSTRG.58493.4	PF13912.1	zf-C2H2_6	27	1	22	1.7e-30	yes
MSTRG.58493.4	PF13912.1	zf-C2H2_6	27	1	22	1.7e-30	yes
MSTRG.58493.4	PF13912.1	zf-C2H2_6	27	2	22	1.7e-30	yes
[truncated: 1,048 more rows]
