# Supplementary material for: MAPK1 Is Regulated by LOC102188416/miR-143-3p Axis in Dairy Goat Mammary Epithelial Cells
Source: Genes (Basel). 2022 Jun 3;13(6):1013. doi: 10.3390/genes13061013 (PMC9222919; doi:10.3390/genes13061013)
Supplement: Supplementary file 1 [file genes-13-01013-s001.zip › supplementary tables/Table S4.xls]

Transcript_id	mRNA_size	ORF_size	Fickett_score	Hexamer_score	coding_prob
MSTRG.41.1	2034	147	0.7095	0.0163456856504	0.0134671581955427
MSTRG.61.1	577	342	0.861	0.241011738491	0.465593279143524
MSTRG.145.1	400	123	0.7803	-0.025791596723	0.0108791534683554
MSTRG.268.1	367	243	0.9445	0.0141387632881	0.0808380085781158
MSTRG.268.2	228	99	0.702	-0.212726780884	0.00194751866954872
MSTRG.276.1	791	285	0.6053	-0.0510205018817	0.0293512455783314
MSTRG.276.2	720	180	0.7525	-0.166596019405	0.00717371543280786
MSTRG.276.3	1504	471	0.5085	-0.119728402582	0.0920607057393566
MSTRG.276.4	458	198	0.7342	0.039260942752	0.0317391347190715
MSTRG.394.1	783	507	0.7364	-0.107712769644	0.257243145461312
MSTRG.419.1	321	141	0.6506	-0.0299487560227	0.00861567090851629
MSTRG.420.1	490	60	0.6888	-0.2355468608	0.00103848218981193
MSTRG.461.1	1732	258	1.0776	-0.0278736191406	0.0987749142043942
MSTRG.461.2	735	261	0.7877	-0.0798986724529	0.0331729593755186
MSTRG.461.4	304	159	0.6559	0.0475807220197	0.0176131359533189
MSTRG.461.6	308	39	0.7289	-0.405135617537	0.000309990311504505
MSTRG.461.7	291	39	0.7289	-0.405135617537	0.00031031035405167
MSTRG.482.1	2603	252	0.7947	0.0147579159061	0.0503998376549454
MSTRG.482.2	824	225	0.6658	0.0665035456526	0.0397990277953188
MSTRG.650.1	629	138	0.7983	-0.0658633553541	0.0102546757472425
MSTRG.671.1	3650	792	0.7463	0.0344128574338	0.94355492541795
MSTRG.708.1	430	153	1.1087	-0.146892491392	0.0187951136046995
MSTRG.927.3	420	96	1.136	0.299931027737	0.177272220270677
MSTRG.927.4	713	147	0.7635	0.166579649342	0.0451244831770698
MSTRG.979.1	1207	339	0.9188	-0.0420099745416	0.130611373910154
MSTRG.1117.1	1257	348	0.6558	0.142279777983	0.196097746199662
MSTRG.1173.1	268	120	0.9398	-0.141664544294	0.00817640965702347
MSTRG.1200.1	268	81	0.754	-0.162700305509	0.00261829508360909
MSTRG.1241.1	3635	348	0.9628	0.146868725443	0.363460563559155
MSTRG.1241.2	3495	348	0.9628	0.146868725443	0.365429509052114
MSTRG.1294.1	1612	471	0.8997	0.100598329978	0.595931330846471
MSTRG.1517.1	413	168	0.9946	-0.0204030567079	0.0350488870448524
MSTRG.1646.1	290	216	0.7525	-0.00466052069454	0.0308994058907036
MSTRG.1648.1	733	393	0.6892	-0.0153393880582	0.138446499647392
MSTRG.1648.2	468	213	0.8308	0.0783737946258	0.0632909842294131
MSTRG.1690.1	1464	216	0.9605	0.143933791542	0.132124602548071
MSTRG.1690.2	1297	204	0.8555	-0.129780058185	0.0156888848383854
MSTRG.1698.1	979	159	0.8364	0.0474572033833	0.0294257317954228
MSTRG.1698.2	830	159	0.8364	0.0474572033833	0.0296852175468946
MSTRG.1930.1	2732	318	0.7068	-0.0151898193191	0.062724785358554
MSTRG.1975.1	1706	519	0.8966	0.11391424835	0.727102603736173
MSTRG.1986.1	327	240	0.5573	-0.180374782122	0.00695130065104175
MSTRG.2007.2	689	156	0.8572	0.0434463661958	0.0301202662401299
MSTRG.2098.1	399	111	1.0783	0.0338566764656	0.0352459940119682
MSTRG.2113.1	344	99	0.8519	-0.0742539726841	0.00768282905376712
MSTRG.2294.1	261	204	0.4868	-0.0525107397052	0.00879832954489185
MSTRG.2294.2	416	48	0.7731	-0.215741365677	0.00136045891302207
MSTRG.2382.1	443	141	0.8395	-0.11775365434	0.00867033438788365
MSTRG.2601.1	1132	174	0.7899	0.121468895976	0.0473998854625648
MSTRG.2632.2	286	21	0.7884	-0.303366483397	0.000602956450364131
MSTRG.2667.1	833	276	0.6174	0.0242400648282	0.0446355006165404
MSTRG.2727.1	316	126	0.7259	-0.188300503424	0.00328102974962047
MSTRG.2728.1	5904	468	0.6939	-0.140125308077	0.105224417652628
MSTRG.2793.1	600	165	0.9749	-0.289135787109	0.00551192887668178
MSTRG.2866.1	225	33	1.2071	-0.047842337514	0.0136941462187891
MSTRG.2873.1	235	93	0.912	-0.120676731359	0.00645144174174418
MSTRG.2885.1	2275	213	1.1055	0.175848588169	0.21455544590369
MSTRG.2885.2	3021	213	1.1055	0.175848588169	0.207020802821927
MSTRG.2998.1	1762	321	0.6886	-0.0961174812259	0.0390007599428754
MSTRG.2998.2	837	126	0.8943	0.0150638230634	0.0203096842996076
MSTRG.2998.3	549	126	0.8943	0.0150638230634	0.0206605597480173
MSTRG.3003.1	949	186	0.843	-0.137498624301	0.0120960597914995
MSTRG.3028.1	566	285	1.072	0.258374989272	0.506036901294813
MSTRG.3036.1	437	75	0.9586	0.128210189719	0.0306445420545355
MSTRG.3078.2	644	276	0.582	0.162969536203	0.0955775561517309
MSTRG.3279.1	311	87	1.0356	-0.0091189933368	0.0183147398172882
MSTRG.3286.1	595	312	0.4866	0.153428303575	0.0981545164899459
MSTRG.3286.2	676	75	0.5801	-0.058763012791	0.00275275005342766
MSTRG.3287.1	1069	120	0.8442	-0.270260406491	0.00248165258958222
MSTRG.3418.1	1026	282	0.6866	-0.117098030652	0.023518547637161
MSTRG.3418.2	463	198	0.6841	0.027543167787	0.0252579360633608
MSTRG.3418.3	375	246	0.6974	0.114908514783	0.0751521126705873
MSTRG.3710.1	629	138	0.5304	0.0305941019973	0.00837090250211889
MSTRG.3715.1	285	69	0.8244	0.037493759036	0.0106612804447739
MSTRG.3825.1	396	81	0.4364	-0.0445695235545	0.00209038655010999
MSTRG.3836.1	222	141	1.0653	0.0752457216387	0.0605400656433467
MSTRG.3849.1	1097	168	0.7291	0.0576334045221	0.0247028974603789
MSTRG.3849.2	363	93	1.1006	-0.304028483349	0.0034609347636129
MSTRG.3889.1	214	63	0.8232	-0.00979810714059	0.00734043403834959
MSTRG.3901.1	906	120	0.6466	-0.0586207316736	0.00543223068809612
MSTRG.3957.1	1389	234	1.1614	0.108341978563	0.216375709427867
MSTRG.3957.2	1409	234	1.1614	0.108341978563	0.216169874969
MSTRG.3983.1	282	165	1.058	-0.280412803247	0.00771138870444302
MSTRG.4014.4	213	21	0.8812	-0.073800030213	0.00367926520758731
MSTRG.4042.1	2370	258	1.0005	-0.0298215463686	0.0755254810351864
MSTRG.4097.2	411	180	0.6119	-0.00785220693015	0.0133206378182446
MSTRG.4139.1	1725	312	0.5201	-0.0426457103778	0.0300079538871126
MSTRG.4139.2	10902	705	0.999	0.0189926863277	0.893556878623156
MSTRG.4150.1	977	264	1.1364	0.349563039715	0.640274124741035
MSTRG.4165.1	548	123	0.7336	0.175485511808	0.0343313495489346
MSTRG.4176.1	5212	276	0.5439	0.0541076830529	0.0334660814947236
MSTRG.4184.1	521	51	0.7206	-0.116768799195	0.00227385227762365
MSTRG.4185.1	677	156	0.5469	-0.0309571571446	0.00712186466938622
MSTRG.4212.2	1029	210	1.0026	0.233991567295	0.232565312465442
MSTRG.4215.1	230	99	0.9674	0.227599279165	0.0759797572791387
MSTRG.4249.1	1499	357	0.7897	0.0437806843421	0.173950926298964
MSTRG.4250.1	6202	312	0.6443	-0.0686570695764	0.0284935404463739
MSTRG.4250.2	1601	387	0.6746	0.10092098765	0.227216369597479
MSTRG.4292.1	815	177	0.7513	-0.104526655893	0.010330239031111
MSTRG.4292.2	1017	189	0.8564	0.0236246912578	0.0366681665522983
MSTRG.4353.1	8545	672	0.685	0.0155150166659	0.711851435646695
MSTRG.4353.2	3500	672	0.685	0.0155150166659	0.770425976342611
MSTRG.4353.3	3483	672	0.685	0.0155150166659	0.770608493054643
MSTRG.4353.4	2753	423	0.5206	0.0834736920479	0.181847723394386
MSTRG.4353.5	2520	297	0.4716	0.160136955908	0.0758725860523028
MSTRG.4353.6	1270	264	0.7105	0.0301395969441	0.0527314493831422
MSTRG.4420.2	1367	402	0.6387	0.0719095468214	0.205534521640857
MSTRG.4434.1	378	0	0	0	0.000297485546016667
MSTRG.4506.1	402	174	0.9226	-0.0194709111729	0.0301820309234189
MSTRG.4509.1	1662	312	0.8691	0.0322435377579	0.132273310450037
MSTRG.4560.1	1498	219	0.8341	0.0280489164806	0.0467885281211153
MSTRG.4560.2	1276	219	0.8341	0.0280489164806	0.0473933918972823
MSTRG.4598.1	918	225	0.5655	-0.0263685755367	0.0160269181518627
MSTRG.4598.2	1514	237	0.6978	-0.0314489463029	0.0255399539002762
MSTRG.4628.1	343	216	0.7607	0.0105246582929	0.0347963648809816
MSTRG.4628.2	558	243	0.7981	-0.139593231707	0.0195008885430347
MSTRG.4635.1	1241	153	0.7634	-0.167622155107	0.00534513147833826
MSTRG.4690.1	1457	372	0.6708	0.0230036406777	0.129666251057346
MSTRG.4690.2	1448	282	0.6086	0.109991387958	0.0760325238619302
MSTRG.4690.3	3407	282	0.6086	0.109991387958	0.0680863573101919
MSTRG.4708.1	337	144	1.2066	-0.294445930461	0.00889386760016452
MSTRG.4712.1	457	153	0.7723	0.22782662799	0.0731206393925385
MSTRG.4733.2	755	183	0.8941	0.142660501752	0.0821813501560565
MSTRG.4780.1	290	204	0.7252	0.0781734447912	0.0425236747614558
MSTRG.4881.1	1805	516	0.6986	-0.0180880939588	0.365372774630757
MSTRG.4881.2	2039	516	0.6986	-0.0180880939588	0.362084600385138
MSTRG.4903.1	1964	354	0.5277	-3.88402780708e-05	0.0611653959154145
MSTRG.4932.1	7035	438	0.5378	-0.0480690029222	0.0819484938757035
MSTRG.4932.2	4145	438	0.5378	-0.0480690029222	0.096155905270515
MSTRG.4932.3	3172	354	0.6596	-0.0637044393844	0.0567684501832369
MSTRG.4932.4	2346	432	0.6456	-0.088686752127	0.106614595822336
MSTRG.5040.2	1583	141	1.0115	0.213200445781	0.110776320631486
MSTRG.5040.3	1578	141	1.0115	0.213200445781	0.110806229541035
MSTRG.5135.2	781	213	0.8505	0.101560757426	0.0759530485922802
MSTRG.5142.1	988	198	0.8366	-0.0638609885581	0.0216841018277792
MSTRG.5160.2	5167	318	0.5875	-0.142604990425	0.0168211023765489
MSTRG.5160.3	3840	318	0.5875	-0.142604990425	0.0182068382694124
MSTRG.5194.1	221	156	1.0819	0.0511365164237	0.063757534367222
MSTRG.5351.1	1318	273	1.0473	0.134981295479	0.260463954903815
MSTRG.5384.1	385	168	0.6171	-0.108395069399	0.00617726601625956
MSTRG.5387.1	307	57	0.4122	-0.250515267859	0.000386430632730872
MSTRG.5428.1	1522	351	0.7922	0.156742530622	0.29515693817816
MSTRG.5479.1	267	132	0.7319	0.072174680276	0.0196498422110517
MSTRG.5491.1	1955	213	0.8178	0.0732045498662	0.0541721668187878
MSTRG.5499.1	1356	234	0.4401	-0.00106841231089	0.0137404417041693
MSTRG.5530.1	719	201	0.5931	0.0567952927423	0.0234553159696377
MSTRG.5668.1	628	132	0.7544	-0.103029586176	0.00657526697537315
MSTRG.5668.2	676	246	0.8501	0.116356186778	0.115162781210662
MSTRG.5696.1	275	135	0.5058	0.0840516214933	0.010880212810904
MSTRG.5934.1	416	126	0.645	0.12612059853	0.0198282877956583
MSTRG.6019.1	265	93	1.1254	0.0959716682416	0.0503115931671449
MSTRG.6118.1	547	231	0.5243	-0.0457288747769	0.0135569543024022
MSTRG.6150.4	2418	279	0.6251	-0.288770091332	0.00565351842169892
MSTRG.6164.1	953	135	0.9718	-0.0115912617005	0.0236983915352969
MSTRG.6164.2	2108	282	0.7854	-0.403864206203	0.00461049964533652
MSTRG.6284.1	314	177	1.0312	0.0636761560418	0.0729730030061521
MSTRG.6301.1	3095	570	0.7433	0.0485208401055	0.630325139036717
MSTRG.6301.2	3030	570	0.7433	0.0485208401055	0.631244307926964
MSTRG.6335.1	1087	219	0.6399	-0.0342405034737	0.0177986593852571
MSTRG.6373.1	271	111	0.7155	-0.167215481678	0.00311248017022527
MSTRG.6375.1	899	198	1.0869	-0.00364682771688	0.06787128715367
MSTRG.6380.1	449	231	0.8516	0.0879195586014	0.0854510153967382
MSTRG.6380.2	443	216	0.816	-0.0184466131227	0.0340122824712144
MSTRG.6409.1	440	114	0.8511	-0.0611763909994	0.00974818556016259
MSTRG.6466.1	652	189	0.5736	-0.144352229801	0.00525174297220871
MSTRG.6466.2	324	159	0.7465	0.0334934878003	0.0212295313688017
MSTRG.6504.1	368	69	0.93	-0.00227500970564	0.0113599198427788
MSTRG.6571.1	396	165	0.4674	0.236076600974	0.0352372042278121
MSTRG.6588.1	1517	165	0.5586	-0.348864664039	0.000954523015112212
MSTRG.6664.1	2243	360	0.7057	0.0854663573773	0.173744683062867
MSTRG.6664.2	769	174	0.5677	-0.122836722857	0.00501800816049199
MSTRG.6768.1	721	147	1.0704	-0.0795139496719	0.0238182427574377
MSTRG.6801.4	431	153	0.5653	-0.133968336699	0.00376869475057301
MSTRG.6866.1	393	162	0.5131	-0.336650740039	0.000929579451490173
MSTRG.6969.1	1424	165	0.6953	-0.226706830736	0.00329630508120216
MSTRG.7053.1	324	120	0.7777	-0.00478645931069	0.0120416118257012
MSTRG.7185.1	1000	147	0.9394	0.203202020731	0.0932049555773904
MSTRG.7185.2	516	147	0.9394	0.203202020731	0.0957186145656409
MSTRG.7294.2	2256	342	0.8517	-0.203679393086	0.0389756894923454
MSTRG.7352.1	429	60	0.7893	-0.345705696297	0.000690913982660865
MSTRG.7370.1	240	33	1.1939	0.232378668771	0.0780430572240582
MSTRG.7439.1	216	180	0.6693	-0.247861991769	0.00334314465355039
MSTRG.7485.1	1270	327	1.0356	0.289470117548	0.628650260305197
MSTRG.7525.1	379	198	0.4813	-0.0439521852869	0.00851677420697659
MSTRG.7527.1	453	165	0.7368	-0.0309269279403	0.0143482384462975
MSTRG.7558.1	1476	312	0.5124	-0.0746295154423	0.0242197040601689
MSTRG.7569.1	383	78	0.5338	0.0242575061095	0.00432285760494231
MSTRG.7583.1	1084	198	0.8752	0.168464896805	0.103411279557938
MSTRG.7584.1	1670	363	0.7141	0.0168169633829	0.127978494614589
MSTRG.7584.2	647	48	0.8138	-0.197853242854	0.00171501846451624
MSTRG.7584.3	284	30	1.3072	0.186421118617	0.0793074777013482
MSTRG.7584.4	1067	156	0.632	-0.300843089198	0.00153813329653351
MSTRG.7600.2	651	180	0.798	-0.0519894659942	0.0175275265211588
MSTRG.7608.1	764	159	1.0841	0.0106059133976	0.0498305944209508
MSTRG.7608.2	1066	240	0.9264	-0.0539310889583	0.0468782218841741
MSTRG.7652.1	6570	636	0.8747	0.117270682725	0.870225744400827
MSTRG.7652.2	2418	177	0.8406	-0.0466015984172	0.018046287540092
MSTRG.7652.3	2012	636	0.8747	0.117270682725	0.89841272644564
MSTRG.7712.1	842	135	0.8627	0.11800994335	0.0392136820544974
MSTRG.7771.1	395	126	0.8176	0.102842113631	0.0290082649125671
MSTRG.7821.7	695	108	0.4974	-0.299555133234	0.000619224506730267
MSTRG.7836.1	523	264	0.6119	-0.139453261832	0.0137545113957572
MSTRG.7863.1	448	126	1.0634	0.056209753766	0.0452368532701263
MSTRG.7878.1	295	132	0.5735	0.188339687798	0.0255247054413058
MSTRG.7989.1	217	66	1.1002	-0.0369272021445	0.0150156223023057
MSTRG.7990.1	319	195	0.8132	-0.120680161922	0.0140673023850897
MSTRG.8038.1	282	108	0.8824	0.246599991678	0.0727136096864541
MSTRG.8038.2	218	120	0.809	-0.419631587231	0.000874060432487326
MSTRG.8062.1	1298	285	0.7854	0.0966573053838	0.12041423574751
MSTRG.8066.1	1461	195	0.8147	-0.0325087876142	0.0233800232776102
MSTRG.8115.2	1439	345	0.4027	-0.0706077214678	0.0252056810863286
MSTRG.8219.1	350	87	1.0859	0.275110728092	0.124631855021751
MSTRG.8219.2	263	177	1.1228	-0.00465916278089	0.0628451886269873
MSTRG.8229.1	1217	189	0.9062	0.168649336539	0.102785958267044
MSTRG.8229.2	1399	168	0.977	0.101680356769	0.0675812797974942
MSTRG.8262.1	2549	174	0.4204	-0.328245734689	0.000733622182138734
MSTRG.8277.1	276	171	0.8568	0.114683936282	0.0564850530810267
MSTRG.8316.1	518	240	0.7746	0.350402790377	0.312970044495167
MSTRG.8321.1	314	123	0.6349	0.019332667203	0.00934379118749762
MSTRG.8355.1	1479	267	0.835	0.13800003113	0.146126581444957
MSTRG.8355.2	965	222	0.8628	0.0324883950251	0.0557288582579478
MSTRG.8360.2	532	81	0.7918	0.189358937419	0.0288766251375013
MSTRG.8405.1	2089	273	0.6739	0.0443904818074	0.0540797429772836
MSTRG.8405.2	1208	267	0.7981	0.0238113966897	0.0679434593374104
MSTRG.8405.3	1571	273	0.6739	0.0443904818074	0.0557114345499133
MSTRG.8440.1	1995	459	0.7036	0.050358334333	0.329091127714234
MSTRG.8440.2	2050	462	0.7036	0.0545499709053	0.341744895715537
MSTRG.8440.3	2035	459	0.7036	0.050358334333	0.328555108259121
MSTRG.8440.4	2737	462	0.7036	0.0545499709053	0.332424073423437
MSTRG.8440.5	2014	459	0.7036	0.050358334333	0.328836462901618
MSTRG.8440.6	1989	462	0.7036	0.0545499709053	0.342578579871954
MSTRG.8501.1	1236	573	0.6668	0.142520666795	0.742536186407596
MSTRG.8501.2	296	276	0.6954	0.0266234936891	0.0589587546187873
MSTRG.8501.3	1082	486	0.6131	0.155279467404	0.510858968142054
MSTRG.8524.1	764	198	0.3751	-0.442019761695	0.000433824320404661
MSTRG.8533.1	1733	195	0.6264	-0.329895597923	0.00182592358535572
MSTRG.8533.2	1149	150	1.1307	-0.0576620917287	0.0331495719425163
MSTRG.8556.1	723	144	0.9546	0.169135198379	0.0781394898374855
MSTRG.8596.1	676	303	0.5711	0.0150245326788	0.0488725359633309
MSTRG.8621.1	775	156	0.8389	0.125092757092	0.0476238102608516
MSTRG.8621.2	459	183	0.8704	-0.0489800661238	0.0233197203773998
MSTRG.8625.1	1584	162	0.6078	0.0202661927964	0.0121512743194652
MSTRG.8625.2	995	123	0.565	-0.0281851009964	0.00528091565631301
MSTRG.8625.3	644	123	0.565	-0.0281851009964	0.00539405790463553
MSTRG.8663.1	277	99	1.2037	0.0140283100097	0.0403580696761656
MSTRG.8818.1	488	123	0.8796	0.117619516434	0.03709577058526
MSTRG.8906.1	558	147	0.8526	-0.0921285624717	0.0113076428588917
MSTRG.8906.2	377	117	1.2766	0.12504221002	0.117303330786105
MSTRG.8906.3	272	21	1.1354	-0.843763260679	5.06816013766306e-05
MSTRG.8916.1	2034	477	1.1017	0.389056744529	0.951060537361216
MSTRG.8916.2	1015	333	0.8897	0.393220133226	0.697068601205229
MSTRG.8919.1	598	198	0.632	-0.112391531134	0.00858738263048176
MSTRG.8919.2	2642	249	1.0698	-0.0119991791249	0.0925266496010021
MSTRG.8984.1	723	171	0.7508	-0.199251327286	0.00522757936855756
MSTRG.9120.1	549	171	0.7305	-0.0497654948269	0.013192718096184
MSTRG.9285.1	2264	174	0.9434	-0.0533587973437	0.023173266429556
MSTRG.9285.2	1250	189	0.7385	0.0208091648331	0.0248033145974874
MSTRG.9347.1	2520	381	0.7119	-0.115481768905	0.0655980901925863
MSTRG.9398.1	506	183	0.6614	0.0233153187047	0.0195113414872412
MSTRG.9485.1	617	270	0.7427	-0.100349579401	0.0280796574681883
MSTRG.9485.2	684	270	0.7427	-0.100349579401	0.0279688459237397
MSTRG.9485.3	318	186	0.6615	-0.0782768023769	0.0105226419831875
MSTRG.9503.1	584	87	0.7585	-0.15209896236	0.00298016053800715
MSTRG.9503.2	330	63	0.8408	0.0313793786022	0.0100820787612189
MSTRG.9535.1	581	228	0.5341	-0.114248890614	0.00863452823237252
MSTRG.9535.2	2300	705	0.9022	0.0495677147116	0.927414078885103
MSTRG.9535.3	866	123	0.9253	0.000810716276684	0.0197038730323724
MSTRG.9600.1	2000	177	0.5515	-0.221245486366	0.00239341105187319
MSTRG.9600.2	2063	237	0.7535	0.116407495226	0.074209713448044
MSTRG.9600.3	465	135	0.7027	0.200133989747	0.0416333875454523
MSTRG.9616.1	718	174	0.6761	0.0296162503034	0.0190875967927186
MSTRG.9628.1	375	180	0.7624	-0.0370097522877	0.0175932154006301
MSTRG.9668.1	212	66	0.7089	0.173658569594	0.0175966201130115
MSTRG.9720.1	2200	468	0.9008	0.186955968859	0.709721338990325
MSTRG.9762.1	389	183	0.5462	0.0347598132527	0.0148273671335743
MSTRG.9762.2	374	183	0.5462	0.0347598132527	0.0148406772195552
MSTRG.9801.1	1904	540	0.5489	0.0226515456931	0.377536178429668
MSTRG.9801.2	1398	192	0.4062	-0.00922863527886	0.00746077794339643
MSTRG.9801.3	778	21	0.9402	-0.712956819949	6.3127764477624e-05
MSTRG.9801.4	896	96	1.0396	0.0590996518643	0.0305666609769378
MSTRG.9801.5	2735	234	0.978	-0.145144366526	0.0261220786938646
MSTRG.9801.6	1023	144	0.5868	-0.0908010885131	0.00468851512066792
MSTRG.9801.7	1583	315	0.6602	-0.0959933455709	0.0339999170406154
MSTRG.9831.1	532	360	0.627	-0.0101475177838	0.0883471900503022
MSTRG.9838.1	268	180	0.81	-0.0395242854507	0.0201728131658384
MSTRG.9978.1	294	96	1.0732	0.19828573098	0.083500358829174
MSTRG.10030.2	2726	954	0.7901	0.0899113386963	0.994106693531156
MSTRG.10030.3	409	48	0.9484	-0.428506313012	0.000579866741630087
MSTRG.10281.1	686	279	0.8843	0.112043307915	0.167437331778542
MSTRG.10390.1	1054	216	1.0194	-0.40325616748	0.00504078131931665
MSTRG.10390.2	453	63	1.0583	-0.372055967942	0.00139339531110276
MSTRG.10390.3	649	165	1.0521	-0.227154683856	0.0104929535401969
MSTRG.10619.1	1247	165	0.5115	-0.250650650256	0.00159946906051167
MSTRG.10619.2	1144	177	0.9837	-0.0587248346018	0.0279313021511702
MSTRG.10635.1	3325	417	0.6292	-0.0208554809012	0.124434340017231
MSTRG.10635.2	2732	1062	0.7446	0.0876318255389	0.997843943772615
MSTRG.10635.3	1638	156	0.6633	0.0371001447833	0.015057295878853
MSTRG.10635.4	330	156	1.0154	0.015830030865	0.0416682523766742
MSTRG.10636.1	916	177	1.0094	-0.129842600319	0.0193668067728488
MSTRG.10701.1	2403	216	0.7967	-0.0424711033065	0.0244899441873523
MSTRG.10709.1	257	99	0.6126	0.0110757546727	0.00640496392287349
MSTRG.10729.1	1088	246	0.8545	-0.246325724453	0.0116028118461285
MSTRG.10729.2	3074	408	0.6433	-0.1883828202	0.0433162135540684
MSTRG.10746.1	1304	201	1.1508	0.233118151902	0.299849534861269
MSTRG.10758.1	2072	288	0.491	1.94361617218e-05	0.027488568115618
MSTRG.10766.1	225	117	0.6968	0.155700541743	0.0258747331700179
MSTRG.10780.1	1466	423	0.5831	0.023417522802	0.16439556529509
MSTRG.10780.2	1404	423	0.5831	0.023417522802	0.164913353729678
MSTRG.10780.3	1412	423	0.5831	0.023417522802	0.16484646884861
MSTRG.10813.1	641	174	0.777	0.132851862824	0.0503957571573796
MSTRG.11013.1	518	96	0.9031	-0.220162774097	0.00331313282560523
MSTRG.11042.1	534	174	0.5783	-0.0823320412224	0.00686324546800117
MSTRG.11042.2	2318	252	0.5861	0.00418006411758	0.0254812918428561
MSTRG.11042.3	1997	252	0.5861	0.00418006411758	0.0259697860518735
MSTRG.11042.4	818	174	0.5783	-0.0823320412224	0.00674670142790631
MSTRG.11042.5	1659	174	0.5783	-0.0823320412224	0.00641298821005704
MSTRG.11042.6	1712	174	0.5783	-0.0823320412224	0.00639251556974342
MSTRG.11042.7	1943	306	0.5501	-0.00721432368493	0.0382084995036073
MSTRG.11042.8	1580	225	0.7692	-0.11958350812	0.015782336775142
MSTRG.11059.1	570	87	0.6153	-0.12680661444	0.00224931087851354
MSTRG.11093.1	889	207	0.9732	-0.178172730142	0.0174384803925041
MSTRG.11215.1	604	141	0.5515	-0.219192004327	0.0017903733605919
MSTRG.11253.1	203	126	0.9294	0.082309941084	0.036146067943609
MSTRG.11260.1	617	138	0.4928	-0.255430821692	0.00113446268979075
MSTRG.11324.1	314	66	1.1088	-0.23424710659	0.00421367275152586
MSTRG.11433.1	246	21	0.6132	-0.572403494854	5.90299429208623e-05
MSTRG.11487.1	1350	237	1.0082	0.158706774393	0.197669149778448
MSTRG.11487.2	1433	237	1.0082	0.158706774393	0.196871100594917
MSTRG.11688.1	289	117	0.5713	-0.289932779043	0.000939948603364487
MSTRG.11692.1	247	63	1.1109	-0.435923891248	0.00109213565314109
MSTRG.11698.1	1206	303	0.6574	0.0409015999092	0.0718501265941366
MSTRG.11788.1	408	156	0.5536	-0.129746241702	0.00386352679392095
MSTRG.11788.2	3061	243	0.4682	-0.125904635693	0.0065890717386618
MSTRG.11806.1	382	78	0.6946	-0.357177800656	0.000579580209617767
MSTRG.11833.2	2690	483	0.8816	-0.186569297508	0.182417691670457
MSTRG.11833.3	2801	483	0.8816	-0.186569297508	0.181414664960474
MSTRG.11908.1	1602	261	0.547	0.0985422816058	0.047288357127591
MSTRG.11994.1	1378	783	0.9562	0.181371487688	0.988868873633145
MSTRG.11994.2	912	249	0.8632	0.117621456339	0.12223450029609
MSTRG.11994.3	656	375	1.0634	0.204368663749	0.647516687115671
MSTRG.12046.1	784	207	0.7951	-0.271361651459	0.00548649023346261
MSTRG.12086.1	808	333	1.3241	0.0375893246423	0.465747745051753
MSTRG.12087.1	334	198	0.6462	0.0450776856119	0.0253695430302473
MSTRG.12093.1	1096	105	0.957	-0.299538779126	0.00247494937184462
MSTRG.12096.1	1031	210	1.2264	0.148665093774	0.258419688460628
MSTRG.12096.2	1108	210	1.2264	0.148665093774	0.257524726077592
MSTRG.12161.1	732	246	0.8904	0.0674557105125	0.0963286878996024
MSTRG.12161.2	582	246	0.8904	0.0674557105125	0.0971244354952589
MSTRG.12173.1	587	210	0.8727	0.0938422681141	0.0758222402050023
MSTRG.12216.1	1829	264	0.9617	0.126406878512	0.182805536024043
MSTRG.12279.1	785	201	0.4938	-0.00050281631994	0.0118531880552944
MSTRG.12279.2	622	144	0.6638	-0.105055456367	0.00556446128281864
MSTRG.12315.1	1027	162	0.6473	-0.00733714745027	0.0118627562878943
MSTRG.12319.4	1086	288	1.3306	-0.00814732862843	0.284513733422045
MSTRG.12323.1	386	297	0.7768	0.180323219316	0.217887682386821
MSTRG.12349.1	531	207	0.6999	0.035980479087	0.0306347529241825
MSTRG.12349.2	748	249	0.6934	-0.0230336566252	0.0315644059892308
MSTRG.12349.3	584	171	0.8017	-0.161809391929	0.00789975844241099
MSTRG.12353.1	307	63	1.0471	0.0737718909475	0.0251509502134879
MSTRG.12357.1	1290	255	1.0661	-0.164405829155	0.0409304944685966
MSTRG.12357.3	1021	177	0.9833	0.14111087707	0.097610437231199
MSTRG.12357.4	1278	255	1.0661	-0.164405829155	0.0409591062496233
MSTRG.12413.1	1445	315	0.8041	0.207060245503	0.292059177370386
MSTRG.12432.1	334	81	1.0567	-0.130669213073	0.0082925955873789
MSTRG.12495.1	4219	390	0.7909	-0.00752455251923	0.154306057612978
MSTRG.12495.2	1024	147	0.9293	-0.0206961773843	0.0221702811155258
MSTRG.12495.3	4705	402	0.8241	0.106164456446	0.321682632478162
MSTRG.12495.4	4254	390	0.7909	-0.00752455251923	0.154028938525683
MSTRG.12495.5	2353	222	0.7607	-0.0386555915772	0.0240163643726371
MSTRG.12495.6	2246	213	0.6736	0.0435212267892	0.0285643804835039
MSTRG.12495.7	2124	204	1.053	-0.159945152894	0.022580445020023
MSTRG.12495.8	1846	168	0.8754	-0.0268959919504	0.0214628925316328
MSTRG.12495.9	2659	402	0.8241	0.106164456446	0.349367702606869
MSTRG.12495.10	2640	402	0.8241	0.106164456446	0.349629984737582
MSTRG.12495.11	614	117	1.1587	0.0944022376038	0.0687952970329039
MSTRG.12495.12	1060	186	0.6503	-0.0151692126798	0.0146692200841622
MSTRG.12495.13	2814	396	0.6729	0.0326300187064	0.160209290273898
MSTRG.12495.14	1448	213	0.6736	0.0435212267892	0.0299400419852764
MSTRG.12573.1	2053	237	0.6493	0.0309963763864	0.0318466156845822
MSTRG.12592.1	1169	231	0.5539	-0.118232459536	0.00891847104800891
MSTRG.12600.1	1425	813	0.5513	-0.0398214667378	0.888520975278612
MSTRG.12600.2	721	381	0.5432	-0.131324239318	0.0398573964887839
MSTRG.12650.1	1976	345	0.8362	0.154871044805	0.302163872201023
MSTRG.12672.1	432	249	0.8436	0.103147627008	0.109151435833745
MSTRG.12674.1	316	147	1.0123	0.0738990871582	0.0542563384319361
MSTRG.12813.1	5986	291	0.5354	-0.108737174209	0.0127437817059256
MSTRG.12814.1	2126	261	0.8035	-0.49992276813	0.00206555497246624
MSTRG.12888.1	2269	480	0.665	0.00260746756704	0.281215151898663
MSTRG.12918.1	451	90	0.7921	-0.208889145005	0.00237195135891431
MSTRG.13106.1	423	186	0.8652	0.0718723150433	0.0512390186285029
MSTRG.13437.1	1707	267	1.2291	0.231737476888	0.519486723670679
MSTRG.13437.2	811	240	1.1491	-0.0305947236418	0.104995018701639
MSTRG.13439.1	358	201	1.0456	-0.261351069265	0.0122995639902326
MSTRG.13442.1	1418	129	0.7056	-0.394324230607	0.000765029403298574
MSTRG.13442.2	1017	126	0.7508	-0.246024438157	0.00232487846663149
MSTRG.13465.1	290	270	0.4611	-0.0541904662631	0.0162323428416633
MSTRG.13529.1	1938	216	0.6233	-0.257922612148	0.00359795315828727
MSTRG.13533.1	418	300	0.8034	0.076836869792	0.136200343932302
MSTRG.13638.1	230	201	0.6812	-0.127015904814	0.00960300334946073
MSTRG.13651.1	369	120	0.5926	-0.0701751260544	0.0043931531117449
MSTRG.13655.1	337	138	1.0862	0.255701188473	0.178828789555633
MSTRG.13704.1	239	177	0.9758	0.191479647568	0.133821125059804
MSTRG.13770.1	358	144	1.0944	-0.110717054128	0.0207508014640595
MSTRG.13882.1	10235	345	0.7323	-0.263503114707	0.0118064585483432
MSTRG.13882.2	6997	249	0.5315	-0.0126953082012	0.0141539615238904
MSTRG.13974.1	658	45	0.8675	-0.177564783526	0.00224446393905576
MSTRG.14070.1	1508	528	1.0032	0.171139391837	0.858399187287655
MSTRG.14077.1	2565	480	0.6664	0.0252532752868	0.309491381459651
MSTRG.14077.2	730	111	1.1028	-0.0178339976161	0.0267546921677391
MSTRG.14077.3	786	234	0.7729	0.037616515217	0.0503110537891198
MSTRG.14077.4	1718	480	0.6664	0.0252532752868	0.320588283245793
MSTRG.14077.5	583	210	0.7256	0.0121746039176	0.0292651041157033
MSTRG.14078.1	5510	276	0.4031	-0.266756608798	0.00261948432722325
MSTRG.14149.1	273	66	0.8548	0.0180633392234	0.0100021997368334
MSTRG.14181.2	296	228	0.8658	0.0435100481965	0.0664696108577456
MSTRG.14278.1	607	144	1.124	-0.354461290215	0.00456106704765727
MSTRG.14280.1	369	291	0.4643	0.248879623173	0.133417218738682
MSTRG.14352.1	269	120	0.7374	0.0841303023335	0.0190120892176029
MSTRG.14355.1	1419	342	0.6822	0.197904583835	0.262045593806648
MSTRG.14365.1	1988	234	1.1625	-0.0132769151186	0.10689948543142
MSTRG.14503.1	399	231	1.0334	0.0972070132714	0.149958702245905
MSTRG.14514.1	1975	261	1.0842	0.11961948607	0.231710404349646
MSTRG.14514.2	2377	288	0.4014	-0.249664224081	0.00401108969881808
MSTRG.14514.3	1478	261	1.0842	0.11961948607	0.237125989645353
MSTRG.14514.4	1888	261	1.0842	0.11961948607	0.232652133398738
MSTRG.14514.5	2047	261	1.0842	0.11961948607	0.230933058091544
MSTRG.14514.6	1382	261	1.0842	0.11961948607	0.238182051249736
MSTRG.14514.7	1583	228	0.4463	0.0399422659027	0.0169235894487843
MSTRG.14589.1	270	36	0.8697	0.0504158929901	0.00939028469339672
MSTRG.14629.1	1403	192	0.696	-0.0556348506486	0.0135628204137358
MSTRG.14674.1	1012	228	0.8608	-0.201584563085	0.0131300155636766
MSTRG.14718.1	334	189	0.5484	-0.0278269508965	0.0106188783337479
MSTRG.14721.1	520	114	0.5683	-0.203792400158	0.00156876834629943
MSTRG.14757.1	743	201	0.5373	-0.0994326459802	0.00712363211490469
MSTRG.14771.3	4603	297	0.7431	-0.0536946696569	0.0397324558131597
MSTRG.14797.1	208	201	0.8472	0.183605369274	0.112818507929986
MSTRG.14816.1	355	51	0.7775	-0.359273659873	0.000554841592602334
MSTRG.14816.2	415	87	0.6406	-0.504931338268	0.000202913916652607
MSTRG.14817.1	316	60	0.4023	-0.0950968277665	0.00107834794503674
MSTRG.14876.1	985	189	0.761	-0.477657557136	0.00103122263703184
MSTRG.14955.1	295	111	0.6313	-0.0390821743494	0.00554535363913858
MSTRG.14973.1	293	192	0.5938	-0.227179181959	0.00342545404067205
MSTRG.15006.1	682	147	0.5438	-0.271131595799	0.00131772944148813
MSTRG.15006.2	741	36	0.6859	-0.050999515045	0.00264002274618613
MSTRG.15006.3	1284	153	0.7903	-0.0178893576692	0.0154329225156819
MSTRG.15006.4	4605	306	0.4988	-0.351264540511	0.00295844571030425
MSTRG.15006.5	3211	306	0.4988	-0.351264540511	0.0032189151639335
MSTRG.15006.6	3117	306	0.4988	-0.351264540511	0.00323728014304984
MSTRG.15006.7	568	147	1.1855	0.111055837204	0.11065763633547
MSTRG.15011.1	373	96	0.7777	-0.0578254031152	0.00656174787652475
MSTRG.15025.1	321	90	0.4877	-0.226129859864	0.000821123766853241
MSTRG.15083.1	811	249	0.97	0.229452522956	0.290823839452044
MSTRG.15159.11	1065	228	1.004	0.00945010521769	0.0773019785186724
MSTRG.15275.1	6499	288	0.4879	-0.169782225339	0.00692437272327823
MSTRG.15275.2	1613	225	0.9318	0.108527691708	0.107360971131987
MSTRG.15376.1	2296	177	0.8853	0.15823499667	0.0761159879025327
MSTRG.15376.2	757	318	0.9633	-0.0100230164927	0.148770498361748
MSTRG.15376.3	2196	180	0.8853	0.123527688622	0.0637463505288843
MSTRG.15376.4	1918	156	0.5071	-0.492183936332	0.000279266203540858
MSTRG.15376.5	415	105	0.953	0.185356898084	0.0590349098217965
MSTRG.15376.6	1000	105	0.953	0.185356898084	0.0570923925123106
MSTRG.15376.7	1051	141	0.8972	-0.112816081573	0.0103315675600616
MSTRG.15376.8	1060	144	0.7764	0.0455446659531	0.0205474594486539
MSTRG.15376.9	1706	156	0.5071	-0.492183936332	0.000282883223128777
MSTRG.15376.10	2269	216	1.0518	0.00499842163954	0.0716487441375309
MSTRG.15376.11	1570	156	0.5071	-0.492183936332	0.000285228196341247
MSTRG.15512.1	455	210	1.1217	-0.0503157922946	0.0652564056677092
MSTRG.15554.1	468	159	0.8252	-0.156525094105	0.00779100654643511
MSTRG.15620.1	469	90	0.8988	-0.104028221357	0.00659271591728849
MSTRG.15620.2	306	114	0.993	0.205661739953	0.0827835730450105
MSTRG.15623.1	238	75	0.9139	-0.29409984161	0.0017078353524742
MSTRG.15738.1	289	84	1.2101	-0.202903085411	0.00863000552549349
MSTRG.15775.1	2094	417	0.8131	0.0540086936074	0.309115939268057
MSTRG.15839.1	276	87	0.9441	-0.240122448808	0.00304223358543757
MSTRG.15841.1	595	111	0.5166	-0.425761185845	0.00029718460872788
MSTRG.16006.1	1655	333	0.4507	-0.156917486976	0.0145278319322812
MSTRG.16007.1	692	207	0.9721	-0.0207748624338	0.0481646389807641
MSTRG.16007.2	473	90	1.2064	0.185172555388	0.105314556060698
MSTRG.16132.1	221	0	0	0	0.000300334123506479
MSTRG.16194.1	413	240	1.1878	0.00656364289	0.147817707367238
MSTRG.16297.1	2124	249	0.7314	-0.0750845340508	0.0233970630621144
MSTRG.16342.1	405	312	0.8007	0.0143622485641	0.105490645318214
MSTRG.16342.2	276	48	0.8604	0.0527721258021	0.0105300917284764
MSTRG.16406.1	948	171	1.154	-0.0347153584516	0.0517078992289405
MSTRG.16406.2	694	156	0.647	-0.236408648529	0.00252133042460839
MSTRG.16406.3	738	159	1.1602	0.0297426196946	0.0703725395249657
MSTRG.16406.4	2002	264	0.8776	-0.0723375267578	0.0437555000867123
MSTRG.16538.2	7271	2358	1.0051	0.134401677057	0.999999999242454
MSTRG.16538.3	4688	1884	0.9453	0.125797648037	0.999999860936646
MSTRG.16538.4	7388	1884	0.9453	0.125797648037	0.999999836163392
MSTRG.16538.5	5229	1392	1.0195	0.0907803211231	0.999970705148563
MSTRG.16538.6	4654	1884	0.9453	0.125797648037	0.999999861223436
MSTRG.16637.2	260	111	0.5184	0.0322355800823	0.00623722263392829
MSTRG.16680.1	334	144	0.9541	0.0686958975168	0.0427377355876269
MSTRG.16693.1	340	156	0.9185	0.0081200384372	0.0295572982652857
MSTRG.16698.1	590	147	0.6909	-0.115504515675	0.00585120351253322
MSTRG.16704.1	206	162	0.8131	-0.140665329513	0.00873256932002945
MSTRG.16844.5	2106	252	0.7559	-0.04900990052	0.0308044449201118
MSTRG.16846.1	362	96	0.5984	-0.03725682122	0.00429159502370716
MSTRG.16870.1	4657	570	0.8846	-0.21605094771	0.296484656043996
MSTRG.16883.1	292	72	1.109	0.145368285976	0.0525518132260168
MSTRG.16923.1	344	198	1.2619	0.268987554746	0.441207484881661
MSTRG.16952.1	359	192	0.7821	-0.114511053085	0.0128486799803101
MSTRG.17054.1	603	294	0.4964	-0.0636527350475	0.0215525773345649
MSTRG.17104.1	528	93	0.7675	-0.00947473849888	0.00837099353503433
MSTRG.17179.2	4676	162	1.0293	-0.107147442665	0.0162585139351486
MSTRG.17195.1	9236	312	1.0421	-0.209360237754	0.0325304473823332
MSTRG.17338.1	3003	975	0.8927	0.14851041926	0.997641846475302
MSTRG.17347.1	296	216	0.572	-0.0852416198405	0.0105070033640496
MSTRG.17361.1	442	114	0.9145	-0.15163962652	0.00656720149222577
MSTRG.17400.1	304	84	0.8034	0.0579043816149	0.0133787649367896
MSTRG.17463.1	228	66	0.6427	-0.073124290525	0.00284133753737679
MSTRG.17645.1	2762	462	0.9371	0.0298907475249	0.468062275142104
MSTRG.17645.3	948	174	0.7457	-0.0993735719515	0.0100869112703092
MSTRG.17645.4	3363	399	0.8065	0.00881845888345	0.198607407979338
MSTRG.17645.5	3845	471	0.9547	-0.00166732713985	0.437961275263146
MSTRG.17645.6	1221	489	0.9138	-0.00357681174459	0.490846637937576
MSTRG.17645.7	1525	210	0.4865	-0.0508704642806	0.00878098444153923
MSTRG.17645.8	4217	603	0.9322	-0.00832614151626	0.738938154506449
MSTRG.17645.9	859	492	0.9143	0.0273033861776	0.555582710083132
MSTRG.17645.10	2160	483	0.6016	-0.0936300668338	0.150077700684357
MSTRG.17645.11	1254	324	1.0243	0.02554690601	0.217027029642637
MSTRG.17645.12	795	144	0.5692	0.0220965156548	0.00943365038070185
MSTRG.17645.13	2156	483	0.6016	-0.0936300668338	0.150108682979928
MSTRG.17645.14	2338	153	0.6867	-0.211022746748	0.00295777509290201
MSTRG.17645.15	3601	291	0.7662	-0.130732282419	0.0259540328695126
MSTRG.17649.1	494	75	0.4777	-0.475382038209	0.000129229805295876
MSTRG.17770.1	413	183	1.0699	0.121285240407	0.121203800130428
MSTRG.17805.1	906	372	0.698	0.174844972997	0.313787503385204
MSTRG.17807.1	855	258	0.8054	-0.0346458790275	0.044889889060138
MSTRG.17807.2	761	246	0.5927	-0.0966158080845	0.0139380973951493
MSTRG.17819.1	284	141	0.8566	-0.106592592795	0.00993144876124086
MSTRG.17919.1	730	195	0.5523	0.150965856735	0.0355404391826474
MSTRG.18016.1	3263	186	1.0052	-0.150321158935	0.0160124939793629
MSTRG.18049.1	606	216	0.5257	-0.0880365020129	0.00876748748448986
MSTRG.18049.2	433	204	1.1142	0.193886177169	0.242923801228926
MSTRG.18147.1	854	246	1.061	0.187422768542	0.285362757730475
MSTRG.18157.1	283	102	0.9313	0.190753434953	0.0559485948568534
MSTRG.18199.1	329	48	0.922	0.622349690954	0.356176178775198
MSTRG.18253.7	1429	237	1.0328	0.233971174243	0.303327615142492
MSTRG.18253.8	1778	126	1.0019	0.0365349969055	0.0306664819711859
MSTRG.18290.1	571	96	0.9002	0.0484212099283	0.0189734245484092
MSTRG.18290.2	1235	165	0.9162	0.0897532040771	0.0513338150990401
MSTRG.18290.3	2645	291	0.6232	-0.0671347307831	0.0266881692472048
MSTRG.18290.4	339	96	0.9002	0.0484212099283	0.0192374108437038
MSTRG.18353.1	244	18	0.9588	-0.421335092502	0.000458798574670099
MSTRG.18548.1	826	225	0.6959	0.0521652039382	0.0397907419076593
MSTRG.18548.2	1357	315	0.9352	0.12938688588	0.272696326639519
MSTRG.18569.1	379	246	0.5326	0.00952820673596	0.0235701997151971
MSTRG.18570.1	234	75	0.7336	-0.190164279336	0.00192511775605456
MSTRG.18617.1	1029	120	0.4588	-0.298189124039	0.000617494126292266
MSTRG.18687.1	1810	414	0.7205	0.0595122633779	0.254632827557777
MSTRG.18698.1	2581	156	0.7248	0.155864373054	0.0369473678423245
MSTRG.18698.2	2126	153	1.0182	-0.566750112579	0.000812486876151155
MSTRG.18698.3	1670	153	1.0182	-0.566750112579	0.000835278000994662
MSTRG.18732.1	231	129	0.9477	0.442754852494	0.306758003764157
MSTRG.18765.1	295	81	0.9404	-0.210314297986	0.00342590215604423
MSTRG.18768.1	273	174	1.2162	0.156914236323	0.201816766193528
MSTRG.18843.1	1351	246	0.9189	0.00764699984566	0.0703305646028277
MSTRG.18843.2	3149	222	0.7178	-0.124713592494	0.0114751995369734
MSTRG.18912.1	386	123	0.7429	0.0585728386068	0.016797001984337
MSTRG.18912.2	269	66	0.5235	-0.300425990747	0.000435581528586779
MSTRG.18926.1	1315	273	0.439	-0.185208487136	0.0062515024154766
MSTRG.18926.2	594	288	0.69	-0.0681982442626	0.0355189135959719
MSTRG.18969.2	1933	369	0.6366	0.223646394827	0.321263503260469
MSTRG.18969.3	1828	369	0.6366	0.223646394827	0.32265527140747
MSTRG.18980.1	372	282	0.9226	0.179765870429	0.271915218908582
MSTRG.19168.1	773	159	0.5989	0.12797455253	0.0241715062479424
MSTRG.19168.2	1235	201	1.0097	-0.00361973760306	0.0546707715505224
MSTRG.19274.1	681	96	1.1508	0.0206608369316	0.0339557131861411
MSTRG.19274.2	297	69	0.9147	-0.200880441589	0.00295504504018251
MSTRG.19277.1	316	75	1.0816	0.172146955037	0.0589515041675938
MSTRG.19412.1	310	15	1.2577	-0.150570356803	0.00671920741866581
MSTRG.19547.1	510	207	0.8725	0.234569371173	0.16801551617835
MSTRG.19571.1	941	213	0.67	0.132611520779	0.0536326010258119
MSTRG.19571.2	201	144	0.7215	-0.134745074207	0.00562470529830074
MSTRG.19580.1	400	99	0.7137	-0.0101707872981	0.00757297860746505
MSTRG.19598.1	433	102	0.8278	-0.31920999218	0.00146117173588666
MSTRG.19621.1	439	363	0.7478	0.0628498643021	0.192415019717268
MSTRG.19622.1	1039	132	0.6694	-0.0390152986991	0.00748594937740068
MSTRG.19622.2	378	96	1.1694	-0.0395975503284	0.0248637222548309
MSTRG.19650.1	1059	156	0.8571	-0.052527142288	0.0158530387599724
MSTRG.19702.1	211	123	0.5269	0.0589927660914	0.00870703730449399
MSTRG.19708.1	2675	144	1.1033	-0.124700248223	0.0169691071855937
MSTRG.19708.2	1523	219	0.7432	0.0472043566407	0.040123311509641
MSTRG.19715.2	2451	378	0.5665	-0.0113205971652	0.0791664561207715
MSTRG.19739.1	237	15	1.0021	-0.183028956641	0.00245052391173471
MSTRG.19820.1	2030	168	0.6842	0.179382137839	0.0443742971431359
MSTRG.19851.1	422	123	0.7276	-0.0212475582345	0.00950033016062863
MSTRG.19911.1	1511	255	0.9575	-0.0852145402094	0.0480684745684971
MSTRG.19931.1	277	186	0.8658	-0.117242672457	0.0154203389227357
MSTRG.20013.1	802	108	1.0839	0.155943509858	0.0729144540909893
MSTRG.20013.2	431	108	1.0839	0.155943509858	0.0744519309411157
MSTRG.20019.1	591	108	1.1153	0.266848760531	0.154590185857283
MSTRG.20195.1	3813	501	0.7703	0.0140705457413	0.401645369182932
MSTRG.20195.2	2645	501	0.7304	0.00638527268533	0.376647994598199
MSTRG.20196.1	930	570	0.53	0.0609054679493	0.519155133782039
MSTRG.20206.1	327	90	0.7554	0.0350292062406	0.0105712497491218
MSTRG.20245.1	611	180	1.0157	0.0219492973709	0.0545939643634111
MSTRG.20245.2	420	153	1.0589	0.10258597216	0.0784296051356841
MSTRG.20290.1	1189	243	0.8125	-0.141604449746	0.0193798756725574
MSTRG.20296.1	5403	936	0.8982	0.0628747405423	0.992839652649194
MSTRG.20304.1	249	99	0.4137	-0.186418336696	0.000936289149371935
MSTRG.20354.1	2442	738	0.5308	0.1208855245	0.900226523578346
MSTRG.20365.2	4300	354	0.689	0.0593863082109	0.121986896612963
MSTRG.20368.2	5185	387	0.493	0.0341078776915	0.0791887956895278
MSTRG.20394.1	239	144	1.2715	-0.0597702475229	0.0495401526623149
MSTRG.20411.1	974	219	0.7969	0.135809460677	0.084109338365799
MSTRG.20425.1	827	210	1.0365	0.0259403189015	0.079529816285512
MSTRG.20425.2	3655	432	0.6091	0.0548464538753	0.202250297792582
MSTRG.20425.3	1951	234	0.6485	0.0179516258785	0.0284887925244056
MSTRG.20452.1	263	75	1.0493	-0.0206603540386	0.015649442098814
MSTRG.20475.1	343	153	0.6455	-0.0935103859675	0.00635081269455398
MSTRG.20490.1	2188	324	0.5377	-0.0242802292819	0.0392545428760092
MSTRG.20490.2	1829	324	0.5377	-0.0242802292819	0.0400849296974072
MSTRG.20490.3	2185	324	0.5377	-0.0242802292819	0.0392614132008146
MSTRG.20490.4	1826	324	0.5377	-0.0242802292819	0.0400919392916017
MSTRG.20490.5	1714	348	0.6726	0.0923414611262	0.15244612017334
MSTRG.20532.1	2691	330	0.9544	0.00892518124531	0.1631704284462
MSTRG.20633.1	328	102	0.9944	0.14683531814	0.0511644973641489
MSTRG.20662.1	682	219	0.6646	-0.271751332371	0.00416598035964225
MSTRG.20692.1	241	171	0.9496	0.173735978259	0.106020555108171
MSTRG.20696.1	439	54	0.8826	0.0685187196832	0.0132001127511539
MSTRG.20696.2	752	63	1.0775	0.0856453125571	0.0290150103733189
MSTRG.20746.1	230	66	1.0003	-0.149572104017	0.00526216258600931
MSTRG.20791.1	1474	777	0.9176	0.106685372124	0.978155654028307
MSTRG.20791.2	235	69	0.4833	-0.105226875445	0.00144037873920825
MSTRG.20813.1	228	45	1.0228	-0.208309621792	0.00306090616866544
MSTRG.20822.1	234	153	0.8349	0.155855453149	0.0570722157172071
MSTRG.20875.1	1087	159	0.8781	0.073676212176	0.0392242086084334
MSTRG.20892.1	4501	198	0.9449	0.151416343012	0.0944111175527562
MSTRG.20892.2	3214	198	0.9449	0.151416343012	0.101307376796924
MSTRG.20892.3	2949	198	0.9449	0.151416343012	0.102781741828173
MSTRG.20892.4	558	105	1.2672	0.302299153834	0.265387272954463
MSTRG.20892.5	281	0	0	0	0.000299242290044291
MSTRG.20896.1	703	54	0.8423	0.029999637389	0.00891369717495807
MSTRG.20946.2	5844	285	0.6762	-0.017184144641	0.0335928087543665
MSTRG.20946.3	2879	285	0.6762	-0.017184144641	0.0399543690549976
MSTRG.20953.1	2634	339	0.6744	-0.0562778207727	0.0549764427498145
MSTRG.21021.1	1629	588	0.9026	0.172739032824	0.894531977710353
MSTRG.21128.1	247	63	0.5364	-0.162116633132	0.00109513646195078
MSTRG.21534.1	325	183	0.9775	0.214889945928	0.16137504323423
MSTRG.21556.1	244	57	0.9426	-0.119316428037	0.00486108109022905
MSTRG.21645.1	359	117	0.7559	-0.401892895876	0.000798320453124873
MSTRG.21661.1	250	210	0.7837	0.245832388335	0.147269737493034
MSTRG.21665.1	1297	84	0.7889	-0.40496695545	0.000573858642888927
MSTRG.21665.2	959	102	0.3881	-0.143035957419	0.00113801781235422
MSTRG.21665.3	1806	171	0.8781	0.12440903515	0.0585575895837143
MSTRG.21665.4	1377	138	0.7009	-0.114519824585	0.00525969160222075
MSTRG.21665.5	725	84	0.7889	-0.40496695545	0.000594127428225975
MSTRG.21666.1	292	69	0.9863	-0.240290603078	0.00285387907799027
MSTRG.21704.1	543	228	0.5794	-0.224544871483	0.00483561323799171
MSTRG.21704.2	471	225	0.5534	-0.190083726804	0.00543672895490446
MSTRG.21733.1	2902	381	1.0032	0.0754402496268	0.376659541632061
MSTRG.21830.1	235	129	0.9668	-0.0451539573771	0.0183979933819629
MSTRG.21874.1	392	357	1.2018	0.274807555762	0.790753929523467
MSTRG.21875.1	396	81	0.7638	-0.249453679855	0.00151265407935532
MSTRG.21954.1	460	117	0.8605	0.124234991532	0.0343581434207422
MSTRG.21954.2	275	132	0.9932	0.0739395799022	0.0440373151310791
MSTRG.21986.1	328	69	0.8266	-0.338019600415	0.000906127094224603
MSTRG.21986.2	246	84	0.7685	-0.168363824549	0.00273012481753123
MSTRG.22082.1	843	120	0.5862	-0.338517119356	0.000714003457482156
MSTRG.22193.1	496	372	1.1108	0.144601523966	0.58412742472849
MSTRG.22272.1	2245	291	0.7275	0.163053918006	0.151269018002373
MSTRG.22345.1	4122	180	0.8184	-0.0413433417485	0.0162597769843239
MSTRG.22423.1	293	102	0.9748	-0.151653424005	0.0070307715975572
MSTRG.22532.1	370	129	0.4556	0.0958992392514	0.00937758910976538
MSTRG.22761.1	4574	285	0.9474	-0.100863116144	0.0482204874660176
MSTRG.22789.1	258	81	0.9547	-0.112675539956	0.00681949308355361
MSTRG.22825.1	285	87	0.9573	0.071830270967	0.0243270777043572
MSTRG.22827.1	256	54	0.7209	-0.305664437081	0.000687535679508278
MSTRG.22879.1	2259	255	0.587	-0.0964537168941	0.0137946559434522
MSTRG.22879.2	1817	363	0.7659	-0.0840875855386	0.0808137648542015
MSTRG.22879.3	1695	327	0.4749	-0.0457678750182	0.0300477611621787
MSTRG.22879.4	2290	270	0.5716	-0.00235627026738	0.0282940199899805
MSTRG.22879.5	1161	264	0.4255	-0.0274774244661	0.0154037297219575
MSTRG.22879.6	2655	270	0.5716	-0.00235627026738	0.0276910307995189
MSTRG.22879.7	223	192	0.8072	0.0209953900018	0.0335761265747274
MSTRG.22932.1	752	72	0.8332	-0.0922958541424	0.00469935874989285
MSTRG.22932.2	4766	417	0.6235	-0.109675182122	0.0664264766764552
MSTRG.23016.1	429	96	0.998	0.263793904426	0.0990639926171969
MSTRG.23067.1	536	186	0.8915	0.0272055861009	0.04157496312986
MSTRG.23102.1	720	306	0.8228	0.223172370245	0.315710732946145
MSTRG.23108.1	1661	405	0.5151	-0.00251723870125	0.0982151048171719
MSTRG.23108.2	1043	354	0.5214	-0.0762839330182	0.0392284450846111
MSTRG.23129.1	2889	393	0.7045	0.0355646572782	0.171504890363434
MSTRG.23129.2	1215	288	0.92	0.369539818631	0.56796688277101
MSTRG.23157.1	517	336	0.9584	0.314327575365	0.643598781322089
MSTRG.23158.1	2200	225	0.7272	-0.00238207726478	0.0285052729711703
MSTRG.23468.1	566	426	0.6032	0.0640696440123	0.23018953326352
MSTRG.23476.1	351	96	0.9031	0.0576937351139	0.0205955601134207
MSTRG.23550.1	323	30	0.737	-0.234717411457	0.000887469791354678
MSTRG.23615.1	5234	354	0.5972	-0.204791192912	0.0169047970860764
MSTRG.23615.2	1139	243	0.8869	0.0365575396907	0.0751012236657982
MSTRG.23615.3	938	165	0.9477	-0.303054835962	0.00452682558553706
MSTRG.23617.1	221	60	0.9159	-0.0230370042607	0.008697362309146
MSTRG.23673.2	236	60	0.9292	0.338657975514	0.090540728769998
MSTRG.23721.1	450	126	0.679	-0.242803445979	0.00196233047297541
MSTRG.23860.1	1137	522	0.9868	0.0501249154357	0.712835184137401
MSTRG.23992.1	543	243	1.0099	0.238588541203	0.319885113288883
MSTRG.24001.1	489	339	0.7899	0.107386319076	0.21915724507094
MSTRG.24093.1	520	243	0.8262	-0.00926878858861	0.0489603423720726
MSTRG.24116.1	2621	1479	1.0065	0.0663754163847	0.999988053530324
MSTRG.24116.2	1448	1332	0.987	0.0365109754091	0.999929407847331
MSTRG.24125.1	938	231	0.838	-0.00200020179839	0.0457995178042314
MSTRG.24169.1	960	240	1.1187	0.153328395921	0.262476604545859
MSTRG.24235.1	784	129	0.5071	-0.318721121948	0.000702019396925861
MSTRG.24236.1	1093	156	0.6392	0.0205631972931	0.0129639439802428
MSTRG.24260.1	528	78	0.931	-0.248383367446	0.00247157620336508
MSTRG.24260.2	416	159	0.7397	-0.137789819874	0.00676809476968038
MSTRG.24260.3	669	159	0.7357	-0.272443319002	0.00271642917130978
MSTRG.24260.4	634	342	0.6965	0.0287739574485	0.113101408349441
MSTRG.24278.1	287	162	0.6314	0.117469396115	0.0265087395168955
MSTRG.24296.1	680	150	0.5953	-0.27800898407	0.00152906727394448
MSTRG.24331.1	503	69	0.9849	-0.0995669849147	0.00707345195829797
MSTRG.24393.1	345	156	1.0853	0.219720362075	0.172135515045894
MSTRG.24393.2	549	249	0.9812	0.136665033975	0.189553698114403
MSTRG.24451.1	234	138	0.9243	-0.0782163832679	0.0143238150835444
MSTRG.24588.1	489	129	0.8155	0.00273191980701	0.0154956321982856
MSTRG.24633.1	937	189	0.8316	-0.332002199883	0.00336968677709772
MSTRG.24848.1	761	165	0.6061	-0.0508002476256	0.00824194405902032
MSTRG.24879.1	222	141	0.8187	0.264348471349	0.0937856518506134
MSTRG.24998.1	290	135	0.9219	0.420525119727	0.2725218331145
MSTRG.25120.1	1765	282	0.8987	-0.0791110342048	0.054484079976433
MSTRG.25120.2	1592	282	0.8987	-0.0791110342048	0.0550277545935818
MSTRG.25120.3	1930	282	0.8987	-0.0791110342048	0.0539702659356297
MSTRG.25203.1	295	108	1.0685	0.0779822969556	0.0441463060733932
MSTRG.25230.1	272	162	0.6861	0.0716463153748	0.0233579376429297
MSTRG.25305.1	285	96	0.783	0.139239547971	0.0242022879017832
MSTRG.25356.1	582	51	0.9637	-0.0478654435209	0.0076227370034125
MSTRG.25356.2	983	342	0.7283	-0.0327277739178	0.0841860099451051
MSTRG.25356.3	776	423	0.9631	-0.0854257683645	0.248118085417888
MSTRG.25356.4	623	105	1.1867	0.101231522791	0.0689734717536463
MSTRG.25356.5	2026	330	0.6051	-0.0086577978824	0.0568922224094152
MSTRG.25405.1	375	201	0.8954	0.22792539097	0.164057010900731
MSTRG.25405.2	490	375	0.7645	0.20815685367	0.426560662450676
MSTRG.25469.1	757	141	0.8171	0.0524392459323	0.024012030833044
MSTRG.25561.1	558	261	0.6009	0.0427502629537	0.0415400113378009
MSTRG.25592.1	475	303	0.7065	0.0136688038872	0.0731175124102326
MSTRG.25596.1	755	153	0.8853	0.1270644515	0.0537560916974779
MSTRG.25632.1	227	27	0.9837	-0.448178983688	0.000458494450745947
MSTRG.25724.1	506	255	0.5915	-0.143800577404	0.0114120234209449
MSTRG.25802.1	269	114	0.5978	-0.0662504700179	0.00432136590208242
MSTRG.25836.1	293	27	1.0083	-0.116667007139	0.004385622525535
MSTRG.25950.1	781	276	0.608	-0.00350261183752	0.0365052835118067
MSTRG.25962.1	434	87	0.8896	0.076338177413	0.02016311115138
MSTRG.25963.2	403	108	0.7106	-0.246635618218	0.0017446922387042
MSTRG.25987.1	470	51	1.2096	0.0958816044342	0.0414680797272195
MSTRG.26115.1	959	234	0.6469	-0.0541545298755	0.0188870043440771
MSTRG.26119.1	250	90	0.5894	0.0238068088761	0.00588191426427684
MSTRG.26330.1	7731	411	0.6247	0.0318467022221	0.124590076650218
MSTRG.26431.1	2789	372	0.5129	0.00406161905391	0.0687553199091323
MSTRG.26431.2	1503	372	0.5129	0.00406161905391	0.0739263866862806
MSTRG.26431.3	4191	252	0.7018	-0.271675142431	0.00540226021614084
MSTRG.26431.4	2577	246	0.49	-0.0528187184958	0.0120941142095642
MSTRG.26431.5	2680	246	0.49	-0.0528187184958	0.0120196198177751
MSTRG.26431.7	1584	207	0.6464	-0.0218215644509	0.0168208451220924
MSTRG.26431.8	1643	216	0.5855	-0.264012631039	0.00312606723840433
MSTRG.26431.10	252	126	0.7578	0.109482153462	0.0254291112943984
MSTRG.26541.1	238	81	1.0542	0.0767028870404	0.0317706100156366
MSTRG.26599.1	1150	153	0.8384	-0.115375719788	0.00956452779205229
MSTRG.26656.1	2390	216	0.6268	-0.137113888365	0.00782480958282227
MSTRG.26656.2	1345	216	0.6268	-0.137113888365	0.00833311906486933
MSTRG.26686.6	836	270	0.6251	0.00438759103383	0.0378515212446903
MSTRG.26734.1	430	213	0.8058	-0.0673669960722	0.0233594432972408
MSTRG.26934.1	374	132	1.0077	0.109435150992	0.0571204317877248
MSTRG.27048.2	1218	201	0.6129	0.0665942598045	0.0257730711279958
MSTRG.27055.1	295	84	1.0694	0.137913866219	0.0503998277015557
MSTRG.27075.1	276	54	0.9376	-0.187489659001	0.00295346158065191
MSTRG.27161.2	1771	249	0.6657	0.0425826073261	0.0415041814893687
MSTRG.27232.1	854	246	1.0616	0.276765148052	0.419153279541163
MSTRG.27236.1	887	267	0.6798	-0.179700104492	0.0131955261670147
MSTRG.27236.2	884	249	0.7991	-0.204040516424	0.0134545275718221
MSTRG.27236.3	706	285	0.7203	-0.220838468831	0.0140171344773453
MSTRG.27271.1	312	87	0.9193	0.175872309596	0.0420619834644251
MSTRG.27511.1	478	207	1.0883	0.121257860732	0.15870241061297
MSTRG.27533.1	3005	1443	0.8591	0.221929117101	0.99998973168835
MSTRG.27533.2	2434	999	0.9727	0.191204815607	0.998967550859842
MSTRG.27677.1	250	6	0.4204	0.103438106228	0.00236789335629149
MSTRG.27677.2	250	6	0.4204	0.103438106228	0.00236789335629149
MSTRG.27677.3	361	6	0.4204	0.103438106228	0.00235202539813573
MSTRG.27677.4	302	6	0.4204	0.103438106228	0.00236044646505593
MSTRG.27722.1	508	144	0.9392	-0.192355114844	0.00746563530178523
MSTRG.27743.1	306	117	0.9987	0.383950945923	0.235479617891422
MSTRG.27787.1	290	0	0	0	0.00029907885762321
MSTRG.27794.1	448	159	0.897	-0.162201892343	0.00939965720081965
MSTRG.27984.1	428	39	0.461	-0.309659179225	0.000249127551910359
MSTRG.28069.1	940	216	0.5475	-0.250245455147	0.0031705944641788
MSTRG.28094.4	5387	228	0.5804	-0.215091411021	0.00385138881631432
MSTRG.28094.5	3472	528	0.8203	0.128145338903	0.695143489489695
MSTRG.28094.6	7936	231	0.4572	-0.141908585287	0.00375202023797418
MSTRG.28094.7	1677	138	0.6986	-0.00706979386689	0.0103699593863403
MSTRG.28094.8	3590	528	0.8203	0.128145338903	0.693623015410091
MSTRG.28096.1	3061	249	0.4332	-0.238597278986	0.00300377400168314
MSTRG.28097.1	2071	207	0.87	-0.0789933943825	0.0224737764687206
MSTRG.28098.1	688	270	0.9023	0.0157260241494	0.0927339789125635
MSTRG.28122.1	543	33	1.0889	-0.231809569137	0.00278055740606582
MSTRG.28122.2	663	75	0.8553	-0.325640389273	0.0011248412415699
MSTRG.28135.1	376	90	0.7415	-0.34587543582	0.00082397887737652
MSTRG.28138.1	208	84	0.4365	-0.0871887258127	0.00164965111495411
MSTRG.28160.1	1581	249	1.0942	-0.0251803642617	0.0971667243603239
MSTRG.28162.1	871	150	0.8985	0.0797907917503	0.0399955422407312
MSTRG.28229.1	6775	372	1.01	0.166127615478	0.446185427962905
MSTRG.28229.2	5352	558	0.7887	-0.00620606505752	0.512033417472336
MSTRG.28229.3	4605	222	0.7768	-0.217454487694	0.00688587352108603
MSTRG.28229.4	4891	372	1.01	0.166127615478	0.474596498513935
MSTRG.28229.5	3991	213	0.6338	-0.240492374873	0.0035657696939195
MSTRG.28229.6	3651	159	0.6686	-0.117401144251	0.00509723573744815
MSTRG.28229.8	12458	483	0.6718	0.0250144276342	0.204995120954539
MSTRG.28229.14	2518	183	0.6057	-0.297090187967	0.001779417094209
MSTRG.28229.15	11642	396	0.8736	-0.14679002987	0.0602723416696009
MSTRG.28229.16	2965	345	0.6346	-0.231735210189	0.0165768745512003
MSTRG.28229.17	2566	483	0.6718	0.0250144276342	0.319790596465996
MSTRG.28229.18	2136	435	1.3051	0.285435528751	0.921407690026416
MSTRG.28229.19	1169	378	1.3051	0.263978355589	0.853510920843236
MSTRG.28229.20	2941	591	1.2608	0.25069647794	0.976588143240486
MSTRG.28229.21	848	525	1.2016	0.151797454471	0.909319619435156
MSTRG.28230.1	2744	249	0.4575	-0.217035900221	0.00380767191306011
MSTRG.28232.1	719	204	0.5392	-0.126678961404	0.00619856996057306
MSTRG.28233.1	509	165	0.7338	-0.100547885127	0.00899392952042935
MSTRG.28235.1	1258	240	0.5164	-0.161215311999	0.00655867565308769
MSTRG.28235.2	3449	249	0.6287	-0.139954602524	0.0103240496829877
MSTRG.28236.1	516	318	0.4891	-0.0662635033313	0.0268340680573307
MSTRG.28238.1	577	258	0.5629	-0.206449787646	0.00712507735074094
MSTRG.28239.1	1815	435	1.2458	0.251479914525	0.888013781150513
MSTRG.28257.1	3446	501	0.77	0.185816697	0.680630787965866
MSTRG.28366.1	1865	237	0.8427	-0.100073203265	0.0250681133347839
MSTRG.28366.2	1007	267	0.7736	-0.260910036083	0.010319472075694
MSTRG.28368.1	1076	204	0.498	0.0169827110188	0.0136560166834665
MSTRG.28428.1	3048	306	1.0661	0.0465834404554	0.211419616409186
MSTRG.28428.2	384	369	0.86	0.00645845238479	0.200050556013289
MSTRG.28428.3	528	315	0.9256	0.0606674167368	0.195520680331814
MSTRG.28458.1	466	135	0.9251	0.231763001391	0.0971947965241809
MSTRG.28458.2	810	183	1.0176	0.146703867806	0.119026251311308
MSTRG.28458.3	731	135	0.9251	0.231763001391	0.0957920176293109
MSTRG.28458.4	449	135	0.9251	0.231763001391	0.097285408971828
MSTRG.28532.1	298	132	1.0636	-0.0291976920532	0.0282270029555001
MSTRG.28535.1	843	369	0.8513	0.00954296155952	0.194533395610385
MSTRG.28535.2	1579	369	0.8513	0.00954296155952	0.187626528582777
MSTRG.28535.3	737	309	0.5491	-0.243591244791	0.00915837020686893
MSTRG.28557.1	1838	744	0.6498	0.0349852327138	0.891681032787571
MSTRG.28557.2	1514	744	0.6498	0.0349852327138	0.893566560143431
MSTRG.28557.3	3785	744	0.6498	0.0349852327138	0.87972295197473
MSTRG.28577.1	1241	138	1.0163	-0.140705381961	0.0119374118523658
MSTRG.28619.1	1285	264	0.858	0.0189716161822	0.0758876661151302
MSTRG.28620.1	955	117	0.5462	-0.458012478747	0.000275187109168268
MSTRG.28620.2	394	144	1.019	0.0223322882541	0.0386111113663229
MSTRG.28709.1	996	129	0.5475	-0.00859365518302	0.0060647176729519
MSTRG.28709.2	2037	264	0.4833	-0.0735690183037	0.0129512899588515
MSTRG.28709.3	4054	273	0.7589	-0.0279279385664	0.0394897601452046
MSTRG.28709.4	671	174	1.0301	-0.106306364399	0.0236199156760915
MSTRG.28709.5	1373	210	0.7044	-0.101806679644	0.0125081208942104
MSTRG.28711.1	227	84	1.1257	-0.114187167156	0.0118968128728495
MSTRG.28748.1	279	33	0.611	-0.0926531520252	0.00157951680959493
MSTRG.28849.1	295	126	0.9163	-0.0862879702684	0.0116207258662596
MSTRG.28874.1	4005	525	0.8901	0.199361464389	0.809842649592372
MSTRG.28874.2	254	123	1.0434	0.0650741373626	0.0441706320832366
MSTRG.28874.3	1043	270	0.8609	0.00761668311742	0.0768544066170787
MSTRG.28911.1	986	123	0.7673	0.058072401272	0.0174178776481531
MSTRG.28918.1	523	183	1.0329	0.035437912319	0.0647177158265115
MSTRG.28921.1	5275	318	0.5795	0.0514278472122	0.0563188895567694
MSTRG.28921.2	674	294	0.6554	0.0751619636948	0.0828913377569797
MSTRG.28960.1	303	33	1.241	-0.852095031394	7.59576314693757e-05
MSTRG.28979.1	268	126	0.6523	-0.244428584909	0.00180528934430167
MSTRG.28983.1	430	108	0.741	-0.0880122929825	0.00544145423950743
MSTRG.28989.1	556	99	0.7865	-0.116337800811	0.00469165475561163
MSTRG.29056.1	246	60	1.2664	0.627882572065	0.659574607655798
MSTRG.29059.1	221	93	0.8283	0.109048346872	0.0222619546488698
MSTRG.29132.1	539	198	0.8263	-0.163447849792	0.0112968538139568
MSTRG.29257.1	1513	201	0.6576	-0.0400702514007	0.0145712312154541
MSTRG.29478.1	1578	573	0.7216	-0.030669102004	0.516775982987709
MSTRG.29478.2	440	186	1.0589	0.161722386883	0.152146857126895
MSTRG.29510.1	569	291	0.6128	0.0575474187999	0.0641698035743032
MSTRG.29600.1	1052	390	1.012	0.157391593533	0.5682248035377
MSTRG.29628.1	600	288	0.7801	0.126476002553	0.150143929629935
MSTRG.29628.2	1080	375	0.5339	-0.00625071464757	0.0778538368040802
MSTRG.29687.1	488	240	0.6476	0.2325196717	0.123273028976193
MSTRG.29687.2	315	147	0.7862	0.191887632205	0.0578902347443358
MSTRG.29823.1	272	222	0.8802	0.00212886357881	0.0505166711863885
MSTRG.29867.1	5545	297	1.0308	0.138793971218	0.255896991056639
MSTRG.29891.1	1324	156	0.8261	-0.320419572902	0.00244649126082988
MSTRG.29894.1	3979	291	0.4909	0.0928840942922	0.0457974795043126
MSTRG.29894.2	2863	291	0.4909	0.0928840942922	0.0488515059291006
MSTRG.29961.1	1089	618	0.6292	0.0456691216449	0.689342941757344
MSTRG.29970.1	362	201	0.6665	-0.289873040311	0.0031240772283441
MSTRG.30030.1	8493	639	0.8241	0.0365318964934	0.75520591849383
MSTRG.30030.2	2193	282	0.5091	0.130522785937	0.0618140366746172
MSTRG.30030.3	4322	282	0.5091	0.130522785937	0.0547285056440133
MSTRG.30086.1	744	258	0.9121	0.031357314926	0.092805974620769
MSTRG.30182.1	1283	606	0.823	0.0375025260907	0.770391015830074
MSTRG.30182.2	2016	696	0.8888	0.0262536423008	0.906492060576701
MSTRG.30189.1	320	195	0.7793	0.197115634129	0.0946549908474693
MSTRG.30189.2	420	195	0.7793	0.197115634129	0.0941359398504954
MSTRG.30189.3	232	219	1.1257	0.14950405636	0.228071182442429
MSTRG.30206.1	372	174	0.9408	-0.0462796334046	0.0269131120361023
MSTRG.30206.2	926	303	0.5157	-0.0502724442709	0.0268885994035807
MSTRG.30206.3	502	216	0.4789	-0.0995301236989	0.00707200914389409
MSTRG.30206.4	1158	228	0.5189	0.00561481914807	0.0173832429542573
MSTRG.30206.5	440	129	0.6649	-0.0906534994632	0.0052809447607731
MSTRG.30206.6	833	210	0.5922	-0.0285249396907	0.0147059165340195
MSTRG.30264.1	956	267	1.0252	-0.0122525846716	0.106405977176701
MSTRG.30264.2	927	267	1.0252	-0.0122525846716	0.106573520282144
MSTRG.30264.3	1041	267	1.0252	-0.0122525846716	0.105916238698628
MSTRG.30318.1	853	273	0.6153	-0.158097253702	0.0132858121828132
MSTRG.30383.1	304	90	0.8463	-0.00333413226609	0.0109296981181364
MSTRG.30406.1	516	105	0.7753	0.210669960312	0.0404613136935625
MSTRG.30452.1	606	93	0.9476	0.214079407286	0.0607997959983132
MSTRG.30452.2	485	147	1.0385	0.149240761156	0.0920586000379351
MSTRG.30452.3	482	144	1.0385	0.144680553524	0.0869771114300194
MSTRG.30452.5	906	204	0.7332	-0.162945474769	0.00884970315649951
MSTRG.30452.6	1072	195	0.9241	0.0753775179901	0.065831842000483
MSTRG.30452.8	752	216	0.6111	0.0582914896785	0.0292463475737634
MSTRG.30452.10	605	93	0.9476	0.214079407286	0.0608032633123942
MSTRG.30580.1	329	123	0.5552	-0.195161677224	0.00177679150767376
MSTRG.30582.1	1212	150	0.9757	-0.203387935307	0.00795483112757644
MSTRG.30627.1	787	123	0.7092	-0.441422905397	0.000552202571864269
MSTRG.30628.1	1097	348	0.9045	0.0437066550776	0.219159696047497
MSTRG.30631.1	1417	180	0.9226	0.0745385986731	0.0548921919118684
MSTRG.30679.1	843	468	0.7253	0.12219236199	0.499353788304871
MSTRG.30679.2	434	24	0.8068	-0.514650321056	0.000162155528573604
MSTRG.30722.8	1144	345	1.0271	0.184061743049	0.50150792895287
MSTRG.30762.1	1471	246	0.7956	-0.108977933185	0.0230600924902157
MSTRG.31028.1	2250	249	0.5321	-0.0291745531792	0.0169200200391381
MSTRG.31045.1	333	150	0.8657	-0.121010629202	0.0102078250077623
MSTRG.31060.2	2661	192	0.6818	-0.048479408029	0.0126106395438517
MSTRG.31072.1	963	150	0.6419	-0.121212708364	0.00488302121341773
MSTRG.31085.1	2333	345	0.6511	0.0963604854074	0.138646245064106
MSTRG.31085.2	4236	345	0.6511	0.0963604854074	0.125414372333456
MSTRG.31085.3	4239	348	0.7633	0.0856812230695	0.164124234510365
MSTRG.31085.4	4927	285	0.7361	0.0150535079815	0.0520279479949769
MSTRG.31085.5	2246	204	0.4757	-0.1299392779	0.00453684608381848
MSTRG.31085.6	5076	345	0.6511	0.0963604854074	0.11992605966366
MSTRG.31085.7	2553	285	0.7361	0.0150535079815	0.0596141012437301
MSTRG.31085.8	5695	285	0.7361	0.0150535079815	0.0497754789760406
MSTRG.31087.1	890	126	0.8982	0.0947272620033	0.034186847274374
MSTRG.31108.1	523	219	0.6534	0.0604643030825	0.0352729794010355
MSTRG.31109.1	285	228	0.6893	0.069093396955	0.0462119728627677
MSTRG.31174.1	4290	1359	0.7624	0.205746307576	0.999958491034895
MSTRG.31174.2	4003	1359	0.7624	0.205746307576	0.999959208083883
MSTRG.31374.1	273	54	0.4994	-0.242872521903	0.000518473382456622
MSTRG.31410.1	357	102	0.5923	0.229200363781	0.0255429689525293
MSTRG.31538.1	1202	180	0.7095	0.066351964827	0.0277473541723086
MSTRG.31538.2	713	180	0.7095	0.066351964827	0.0285596817790488
MSTRG.31538.3	1244	180	0.7095	0.066351964827	0.0276786396788407
MSTRG.31636.1	705	75	0.9206	-0.353321224635	0.0011473757118647
MSTRG.31711.1	219	114	0.8577	-0.0445920605364	0.0112371947939353
MSTRG.31712.1	272	138	1.0112	0.167585128234	0.0880416594305647
MSTRG.31749.1	1143	99	0.5701	-0.118356822118	0.00226896961579219
MSTRG.31868.1	1364	141	0.9209	-0.197131327658	0.00628431893282571
MSTRG.31930.1	301	132	0.8627	-0.251150773465	0.00355557256220407
MSTRG.31957.2	877	87	0.5242	-0.278238352943	0.000611140582660606
MSTRG.32048.1	467	51	1.135	-0.223161502173	0.00414725787691958
MSTRG.32228.1	285	108	0.9682	0.0619929935627	0.0294492640860961
MSTRG.32274.1	265	27	1.0628	-0.678641270999	0.000128109375017032
MSTRG.32341.1	474	117	0.5416	-0.153996367071	0.00207486799990571
MSTRG.32341.2	342	78	0.9673	-0.15497548991	0.00517690596538998
MSTRG.32345.1	1275	120	1.016	0.103622624683	0.0474022490845729
MSTRG.32345.2	685	117	0.8034	-0.0948892527178	0.00685582208128511
MSTRG.32345.3	6269	180	0.5165	-0.281351743638	0.0011507056007891
MSTRG.32345.4	1160	120	1.016	0.103622624683	0.0477185500779021
MSTRG.32518.1	306	102	0.7367	-0.127992620631	0.00389921925673017
MSTRG.32532.1	696	216	0.8773	0.111466767507	0.0901796688737813
MSTRG.32733.1	253	234	1.0442	0.19642985837	0.268042241338063
MSTRG.32791.1	430	93	0.7853	0.0224211719755	0.0109640579962506
MSTRG.32908.1	1292	135	0.8005	-0.428835217697	0.000882387859845233
MSTRG.32911.1	562	78	0.9727	-0.302678003659	0.00196568450400388
MSTRG.32956.1	8764	348	0.787	0.0832265911128	0.136537634266475
MSTRG.33039.1	510	189	0.8354	-0.12015519027	0.0140222987727571
MSTRG.33045.2	902	270	0.6453	-0.0190862882579	0.0345221276492301
MSTRG.33049.1	292	192	0.5557	0.0888819806853	0.0239870904565317
MSTRG.33050.2	344	165	1.0602	-0.0533007340118	0.033742498615019
MSTRG.33054.1	900	222	1.087	0.0563803866787	0.123056685390483
MSTRG.33057.1	4123	276	0.5929	-0.0897000605077	0.0164217739122726
MSTRG.33057.2	4174	276	0.5929	-0.0897000605077	0.0163718314156446
MSTRG.33057.3	698	171	0.7964	-0.0610538319741	0.014900720861612
MSTRG.33062.1	939	312	0.5552	-0.0189612663954	0.0406427606078368
MSTRG.33100.1	224	201	1.1227	-0.152806525019	0.0317138213858841
MSTRG.33135.1	243	105	0.5459	-0.036964685369	0.00404875470373312
MSTRG.33157.1	487	204	0.8776	-0.245728273166	0.00827741665657957
MSTRG.33181.1	244	123	0.8634	-0.0503536601458	0.0121096442207881
MSTRG.33189.1	493	345	0.8924	0.0911153477707	0.270648427536383
MSTRG.33371.1	717	432	0.9499	0.0786857286277	0.508568417516912
MSTRG.33402.1	543	93	0.7992	-0.284480694822	0.00151382608283199
MSTRG.33409.1	702	429	0.4811	0.0808449660316	0.189089367446118
MSTRG.33438.10	242	99	0.6525	-0.0450565125191	0.0050235003257654
MSTRG.33440.1	287	147	0.5379	0.0785185857221	0.0131703033325171
MSTRG.33605.1	3215	432	0.7083	0.0849403560698	0.30254718171188
MSTRG.33624.1	1552	609	0.8481	0.0805240883402	0.830550364962302
MSTRG.33624.2	4955	897	0.7863	0.0848321367402	0.987015698476949
MSTRG.33788.5	2285	270	0.7001	-0.282446954119	0.00681600321993671
MSTRG.33891.1	1820	123	0.7563	-0.230742083876	0.00241227384049866
MSTRG.33891.2	1054	105	0.8471	-0.281742574893	0.00197677632506341
MSTRG.33939.1	452	66	1.0985	-0.00389117314256	0.018252606797736
MSTRG.33951.1	1343	264	0.936	-0.0311204069877	0.0698653924429787
MSTRG.33952.1	594	228	0.9184	-0.025234700626	0.0497866452086855
MSTRG.33953.1	280	87	0.7616	-0.0653449586968	0.00542225671322378
MSTRG.34015.2	534	408	0.4754	0.197144986122	0.284382207336065
MSTRG.34076.1	787	243	0.7436	-0.0888131253275	0.0225884386603061
MSTRG.34076.2	859	243	0.7436	-0.0888131253275	0.022492119804763
MSTRG.34076.3	1145	219	0.7804	-0.0264302623436	0.028715457948246
MSTRG.34076.4	595	243	0.7436	-0.0888131253275	0.022847263020362
MSTRG.34117.1	644	462	1.0452	0.137536201094	0.740975587362283
MSTRG.34117.2	950	150	0.7648	0.11622822165	0.0334892018212037
MSTRG.34180.1	5267	228	0.7464	-0.150880237208	0.00992561373913669
MSTRG.34180.2	2530	204	0.5317	-0.212763966497	0.00308191783195056
MSTRG.34180.3	4041	444	0.6342	-0.0393093626814	0.140785409488709
MSTRG.34180.4	1748	213	0.8113	0.0167815953917	0.037677848975142
MSTRG.34180.5	473	111	0.8814	0.20639264004	0.0576761649969364
MSTRG.34180.6	1521	171	0.4859	-0.0865576873828	0.00456269729381496
MSTRG.34180.7	1866	444	0.6342	-0.0393093626814	0.157530406527163
MSTRG.34353.1	930	216	0.7092	-0.190568467993	0.00778311177420467
MSTRG.34357.1	826	96	0.8548	0.125916782242	0.0268041770922522
MSTRG.34381.1	475	186	0.8103	0.0793921575173	0.0454487188491412
MSTRG.34405.3	710	99	0.8316	-0.127581524193	0.00497099453126888
MSTRG.34415.1	3800	405	0.4603	-0.149436121611	0.0296183233843056
MSTRG.34415.2	3042	405	0.4603	-0.149436121611	0.0309701487464282
MSTRG.34415.3	2086	843	0.914	0.12984199293	0.990240606932147
MSTRG.34415.4	1187	696	0.9452	0.0883380273782	0.948288894894209
MSTRG.34458.1	581	153	0.7317	0.0851881726464	0.0261713987964461
MSTRG.34481.1	2821	252	0.8873	-0.207450062337	0.0158991665715445
MSTRG.34491.1	2523	237	0.6246	-0.210229381171	0.00598031377415225
MSTRG.34491.2	5806	291	0.6034	-0.0985427647547	0.0169899722445956
MSTRG.34491.3	1502	213	0.9102	-0.109067187143	0.0230783569179016
MSTRG.34491.4	1749	204	0.5859	-0.0035291281485	0.0150688905371513
MSTRG.34491.5	1090	162	0.5223	-0.0594437758777	0.0056918127234384
MSTRG.34512.1	395	303	0.665	-0.094173249504	0.0330120300796905
MSTRG.34527.1	268	102	0.9124	-0.22139970641	0.0036643278655619
MSTRG.34581.2	1454	174	0.812	-0.0783237874764	0.013791565385681
MSTRG.34602.1	591	552	1.0516	0.206724903134	0.92443843646098
MSTRG.34624.1	282	99	0.7242	0.224131596346	0.0359698211496012
MSTRG.34801.1	241	90	0.8277	-0.148295202873	0.00400182558965439
MSTRG.34847.1	687	138	0.6369	0.048894205254	0.0130908337051508
MSTRG.34879.1	3134	198	0.8117	-0.253525144122	0.00511709747060899
MSTRG.34929.1	656	93	0.8834	0.222783060784	0.0529137942146028
MSTRG.34929.2	332	81	0.8001	0.0908444782216	0.0158651850937727
MSTRG.34960.1	580	492	1.0513	0.101699748023	0.761666813679696
MSTRG.34960.2	804	711	0.953	0.0758121315196	0.954183985006002
MSTRG.35021.1	247	123	0.9301	-0.0834046981081	0.0120044441835797
MSTRG.35050.1	401	105	1.0445	0.113454855562	0.0494928277378123
MSTRG.35118.2	277	99	0.4784	-0.0192952057539	0.00344409714590222
MSTRG.35154.1	360	21	0.6125	-0.780923479967	1.47644955764994e-05
MSTRG.35159.1	473	138	0.7287	-0.270435810553	0.00217271913973086
MSTRG.35293.1	463	111	1.0348	0.102028615992	0.0474267561557141
MSTRG.35359.1	2493	180	0.7921	-0.206622438243	0.00560967495908291
MSTRG.35389.1	739	108	0.55	-0.130708219855	0.00221778709142401
MSTRG.35441.1	201	120	0.6314	-0.179478033574	0.00244109718530554
MSTRG.35470.1	326	99	0.7978	0.0465157812115	0.0143074299577128
MSTRG.35499.1	439	156	0.5313	0.118241158928	0.0182185648024406
MSTRG.35502.1	280	18	1.2666	0.963473967385	0.918459430703069
MSTRG.35536.1	1861	153	0.5819	-0.264107917765	0.00154503616907766
MSTRG.35536.3	338	63	0.8664	-0.0827300743223	0.00516682785166515
MSTRG.35635.1	708	75	0.7364	-0.269739030888	0.00111675305345665
MSTRG.35645.2	1959	201	0.7946	0.0187173168354	0.0315990583248465
MSTRG.35670.1	10312	618	0.7368	0.0540033334558	0.652521763444753
MSTRG.35670.2	818	177	0.5966	-0.20617154601	0.00327015242416171
MSTRG.35681.1	833	156	0.7623	-0.0178639528245	0.0150133723227716
MSTRG.35704.1	323	51	1.078	0.132339446802	0.0354231779315241
MSTRG.35704.2	587	51	1.078	0.132339446802	0.0348795295218312
MSTRG.35704.3	606	51	1.078	0.132339446802	0.0348407150192199
MSTRG.35704.4	285	51	1.078	0.132339446802	0.0355020993398346
MSTRG.35704.5	291	51	1.078	0.132339446802	0.0354896268148483
MSTRG.35706.1	1347	138	0.7905	-0.0950069694888	0.00792138541501627
MSTRG.35714.1	1036	126	0.5466	-0.107284858528	0.0030532850287188
MSTRG.35722.1	594	219	0.6481	-0.280333865131	0.00375915937037393
MSTRG.35812.1	352	108	1.0003	0.112975001463	0.0447107520941213
MSTRG.35826.1	1699	228	0.9539	0.132442805702	0.134302963015737
MSTRG.35925.1	260	93	1.287	0.110456957147	0.0883284929402111
MSTRG.35934.1	1471	291	1.1202	-0.0879334455867	0.109002298307886
MSTRG.36012.1	412	117	0.9977	-0.0899467695765	0.0131760912820174
MSTRG.36012.2	409	147	0.8843	-0.0110362493622	0.0213139399121953
MSTRG.36183.2	1040	189	0.8852	-0.263847451068	0.00619734749738812
MSTRG.36183.3	1040	132	0.4869	-0.377143718736	0.000455729289895625
MSTRG.36224.1	765	300	0.853	0.0898846029605	0.164338476827262
MSTRG.36283.1	620	138	0.7288	-0.0762094412236	0.0077226691525777
MSTRG.36283.2	279	138	0.7288	-0.0762094412236	0.0078829604021093
MSTRG.36378.1	980	576	0.948	0.153736242747	0.887428422264262
MSTRG.36399.1	4468	273	0.907	-0.259513571659	0.0136500256393369
MSTRG.36399.2	3638	174	0.7396	-0.107809008722	0.0079660245469798
MSTRG.36399.3	2726	273	0.907	-0.259513571659	0.0151498607957413
MSTRG.36413.1	712	123	0.9748	0.0241325479033	0.0269047005430185
MSTRG.36413.2	1292	234	0.4961	-0.113198729439	0.00789127117261384
MSTRG.36413.3	249	69	0.951	0.181196244959	0.0398612557545404
MSTRG.36423.1	3294	168	0.6047	-0.446487702399	0.000537248353767865
MSTRG.36483.1	279	0	0	0	0.000299278620482995
MSTRG.36512.1	311	159	0.4914	0.0475291641107	0.0105715947500711
MSTRG.36514.1	232	135	0.5074	0.00393254163428	0.00648850347198097
MSTRG.36520.1	634	195	0.7462	-0.140349890518	0.00986116882725763
MSTRG.36527.1	304	201	0.9484	0.16374085458	0.132241111027228
MSTRG.36565.1	987	165	0.7355	-0.0757266498203	0.0103335506216381
MSTRG.36647.1	1503	186	0.5044	-0.21358141886	0.00246636255708453
MSTRG.36653.1	2839	252	0.6703	-0.0121461654298	0.0287799451117123
MSTRG.36653.2	1524	246	0.5679	-0.0790203150645	0.0138275461544355
MSTRG.36653.3	1365	246	0.5679	-0.0790203150645	0.0139598145961067
MSTRG.36653.4	1156	246	0.5679	-0.0790203150645	0.0141355757856801
MSTRG.36674.1	312	156	0.6681	-0.0824810838357	0.0075798317445306
MSTRG.36714.1	383	12	0.7549	-0.0216712589639	0.00313609917430691
MSTRG.36715.1	2232	240	1.0234	-0.193101382699	0.0241958061102375
MSTRG.36746.1	1692	132	0.6198	-0.388387128131	0.000617377173769205
MSTRG.36777.1	3392	270	0.7192	-0.0435897965463	0.0319285674036827
MSTRG.37153.2	1098	165	0.8694	-0.199454231842	0.00693021987427527
MSTRG.37179.1	304	129	0.8482	0.1289338037	0.0390018295817571
MSTRG.37198.1	505	351	0.8047	0.386132493123	0.678108462283447
MSTRG.37198.2	802	480	0.955	0.271055291594	0.862262621196806
MSTRG.37248.1	622	522	0.565	0.0878672173806	0.466146923751606
MSTRG.37248.2	986	300	0.6829	0.145898905895	0.141324945018281
MSTRG.37248.3	288	105	0.581	0.0273236582	0.00687286050870053
MSTRG.37279.1	2281	183	0.6887	-0.0105111127372	0.0153315445139544
MSTRG.37279.2	267	105	0.8961	0.0474983368004	0.0208614161548408
MSTRG.37314.1	2927	342	0.7086	-0.110776523814	0.0438545880210807
MSTRG.37314.2	2949	309	0.5136	-0.158454730743	0.012522511835296
MSTRG.37314.3	2034	309	0.5136	-0.158454730743	0.0132284561837356
MSTRG.37314.4	838	150	0.8907	-0.0381258985527	0.0183570795556586
MSTRG.37314.5	2513	309	0.5136	-0.158454730743	0.0128541327060316
MSTRG.37315.2	302	84	1.0782	-0.198621028765	0.00587718163246215
MSTRG.37377.1	499	108	1.0009	-0.0163440292449	0.0194043514025074
MSTRG.37377.2	741	108	1.0009	-0.0163440292449	0.0191267242935794
MSTRG.37377.3	458	150	0.9056	-0.058077580521	0.017275251625576
MSTRG.37420.1	400	60	0.9888	0.029829867578	0.0152355704964783
MSTRG.37459.1	700	123	0.5426	-0.268854976227	0.00102725317771417
MSTRG.37578.1	838	48	0.9404	-0.41404420671	0.000606117279826971
MSTRG.37578.2	331	117	0.6397	0.0243601810004	0.00918202968120968
MSTRG.37578.3	459	135	0.5797	-0.224996865175	0.00178005689036935
MSTRG.37631.1	329	66	1.2672	0.0529488190785	0.0442674983923468
MSTRG.37640.1	1865	246	0.4518	-0.0246093324279	0.0134742565191959
MSTRG.37640.3	1296	195	0.4722	-0.0581320543548	0.00691246879018769
MSTRG.37718.1	283	93	0.9517	-0.000879113164053	0.0159189083273418
MSTRG.37795.1	648	81	0.8593	-0.302176192976	0.00141994237907998
MSTRG.37795.2	346	24	0.7108	-0.58135515759	7.76289990588464e-05
MSTRG.37795.3	796	147	0.891	-0.0371481054729	0.0179562294204105
MSTRG.37861.1	705	360	0.5017	-0.135106562671	0.0275662062833532
MSTRG.37908.1	279	126	1.0399	0.178522591438	0.0906634116661285
MSTRG.37996.1	3960	483	0.7884	0.0728924523744	0.460852252996441
MSTRG.38091.1	226	192	0.6651	0.0100767031614	0.0202621417607352
MSTRG.38192.1	620	366	0.6995	-0.0659540678194	0.0820264902990076
MSTRG.38216.1	654	177	0.464	-0.119505971614	0.00385660799001391
MSTRG.38216.2	358	132	0.7551	0.15330232689	0.035337570884759
MSTRG.38244.1	4246	150	0.6351	-0.0637765816994	0.0057169792522847
MSTRG.38244.2	3969	150	0.6351	-0.0637765816994	0.00581338277972855
MSTRG.38400.1	1461	288	0.8777	-0.00133662091336	0.0892381305448258
MSTRG.38400.2	1469	288	0.8777	-0.00133662091336	0.0891986593804008
MSTRG.38400.3	1072	288	0.8777	-0.00133662091336	0.0911765149820495
MSTRG.38400.4	1266	288	0.8777	-0.00133662091336	0.0902051238070802
MSTRG.38430.1	321	162	0.634	0.0379558029928	0.0159488032056344
MSTRG.38460.1	4673	285	0.7607	-0.0618468713108	0.034973657971546
MSTRG.38542.1	504	144	0.9288	-0.112594618938	0.0121792211667736
MSTRG.38546.1	1030	126	0.3978	-0.197870994663	0.00105440078003956
MSTRG.38580.1	284	93	0.3856	-0.193898200014	0.000763129784064811
MSTRG.38798.1	1235	423	1.049	0.0839789837155	0.562628232459573
MSTRG.38812.1	1352	141	1.1494	-0.0571543481966	0.0316597241782879
MSTRG.38851.1	206	177	0.6761	0.0142101096751	0.0183854393612633
MSTRG.39035.1	299	222	0.7814	0.171722975812	0.106600805614184
MSTRG.39114.1	313	150	0.6396	0.0124286852513	0.0120985756175228
MSTRG.39138.1	242	225	0.6498	-0.13619885101	0.0105966381894399
MSTRG.39166.1	628	273	0.6983	0.0281167228398	0.0571206930611336
MSTRG.39167.1	1392	423	0.7535	0.148469011049	0.435277173890723
MSTRG.39203.1	282	75	1.0062	0.211137847807	0.0602176434856136
MSTRG.39347.1	254	123	0.7629	-0.223357642107	0.00284259072520392
MSTRG.39504.1	792	312	0.9138	0.145566221864	0.280995510357361
MSTRG.39556.1	825	261	0.7642	-0.211336531503	0.0131331341252994
MSTRG.39556.2	1005	462	1.0867	0.142517055062	0.767170529884765
MSTRG.39653.1	580	213	0.8893	0.0148045576539	0.0503383433023159
MSTRG.39653.2	425	195	0.6345	-3.26866872841e-05	0.0176178253599115
MSTRG.39660.1	4211	255	0.703	-0.0967586982371	0.0175386652593147
MSTRG.39758.1	594	243	0.622	0.0238644206694	0.0324877624319418
MSTRG.39854.1	738	168	0.8784	-0.000565952540448	0.0274064342592046
MSTRG.39870.1	586	210	0.6702	0.0566844225692	0.0328618130774528
MSTRG.39925.1	459	222	0.5914	-0.287263394917	0.00313163920655429
MSTRG.39974.1	463	243	0.4625	-0.358636472329	0.00163823828200323
MSTRG.40037.1	1616	606	0.5409	-0.0829516609233	0.379578869097366
MSTRG.40048.1	1000	225	0.7227	-0.107471317986	0.0153092623674446
MSTRG.40074.1	932	315	0.7204	0.0789016864032	0.123099871380601
MSTRG.40106.1	240	84	0.9975	0.197968438521	0.0594061945029702
MSTRG.40128.1	428	69	0.5588	-0.175962939503	0.00113165673025248
MSTRG.40169.1	276	81	0.5847	-0.453079138882	0.000226567809405341
MSTRG.40190.1	856	234	0.4749	-0.0320059015204	0.0128924120903976
MSTRG.40190.2	329	111	1.1848	-0.0864429057416	0.0226446897917303
MSTRG.40203.1	258	60	0.7332	-0.167957587727	0.00189032955283284
MSTRG.40204.1	924	243	0.8866	0.162722019066	0.158992830729603
MSTRG.40301.1	1426	213	0.9142	0.0629632513486	0.0696222377734599
MSTRG.40309.1	2285	429	0.5961	0.143912314698	0.315542720976381
MSTRG.40310.1	645	183	0.7672	-0.111405809867	0.0111780104169896
MSTRG.40310.2	761	183	0.7672	-0.111405809867	0.0111004272607756
MSTRG.40310.3	930	249	0.8388	-0.0154287775309	0.0508034310698935
MSTRG.40406.1	1087	72	0.9422	-0.116229492091	0.00553283172867368
MSTRG.40406.2	1093	72	0.9422	-0.116229492091	0.00553082756940268
MSTRG.40406.3	1112	72	0.9422	-0.116229492091	0.00552448582655956
MSTRG.40457.1	405	45	0.8217	-0.0775809575411	0.00381328709211848
MSTRG.40499.1	960	360	0.5999	-0.00552403521451	0.0820666576392467
MSTRG.40542.1	208	81	0.7825	-0.156367730083	0.00299559913238529
MSTRG.40686.1	1227	174	0.6499	0.0155132215175	0.0155843069080786
MSTRG.40689.1	203	9	0.4452	0.316197066773	0.0107138685433744
MSTRG.40702.1	2330	426	0.7404	0.0733646206378	0.305359772296311
MSTRG.40772.1	339	195	0.546	0.125209408373	0.0302657399662575
MSTRG.40779.4	499	126	0.5821	-0.192361708082	0.00201312955062686
MSTRG.40779.6	347	18	1.1459	-0.349901891364	0.0013142143908071
MSTRG.40840.1	1200	267	0.6762	0.102814942253	0.0772993750095775
MSTRG.40842.1	917	231	0.7311	0.0815101477108	0.0562621167083812
MSTRG.40842.2	664	273	1.0213	-0.165529741498	0.0443767522604154
MSTRG.40861.1	294	69	0.8989	-0.0855847671506	0.00600279678142437
MSTRG.40945.1	1066	249	0.8223	0.0650870708308	0.0789899582685129
MSTRG.41021.1	280	99	0.6844	-0.144502806805	0.00287948488501008
MSTRG.41039.1	202	45	1.1045	-0.125108398668	0.00683818865207683
MSTRG.41084.1	294	51	1.2696	0.5266810528	0.475782925707711
MSTRG.41093.1	664	318	0.5247	0.147224625645	0.111207022303625
MSTRG.41163.1	3265	885	0.6853	0.0854293717697	0.981843887168812
MSTRG.41163.2	5514	801	0.5549	0.0903930271687	0.928823032812126
MSTRG.41177.1	543	135	0.8994	-0.191644105667	0.00600143750230847
MSTRG.41251.1	2975	486	0.6425	0.139562555813	0.47928830915827
MSTRG.41251.2	3180	486	0.6425	0.139562555813	0.476182664435695
MSTRG.41251.3	6572	486	0.6425	0.139562555813	0.425240017194209
MSTRG.41352.1	327	120	0.5472	0.307381588756	0.0443363594749287
MSTRG.41375.1	2253	870	0.6556	0.202266070169	0.989725770805002
MSTRG.41450.1	410	201	0.8875	-0.00863860716549	0.0385237621911418
MSTRG.41455.1	2320	381	0.7003	0.0117514873648	0.136978929699042
MSTRG.41561.1	2446	246	0.5159	0.154720207058	0.0500554234479731
MSTRG.41561.2	351	180	0.7515	0.0448890982933	0.0289010844318069
MSTRG.41584.3	906	138	0.9669	0.131530944521	0.0598884923172723
MSTRG.41738.1	921	162	0.496	-0.0784221530396	0.00467567970477221
MSTRG.41758.1	2637	702	0.7697	0.106256105201	0.92075907374622
MSTRG.41858.1	1085	276	0.7345	0.0151292472736	0.0589062471368771
MSTRG.41858.2	466	93	0.9378	0.121927859553	0.0333055437317622
MSTRG.41862.1	1557	456	0.5282	0.16402648487	0.373144749239529
MSTRG.41862.2	1306	231	0.8752	0.123515074573	0.107805459921123
MSTRG.42083.1	264	54	1.2124	-0.199473582501	0.0064525542816865
MSTRG.42090.1	2235	210	0.9452	0.134549011636	0.108706592839541
MSTRG.42100.1	1602	222	0.5674	-0.135320533883	0.00735731744057359
MSTRG.42205.1	533	126	0.9843	0.0726917578734	0.0393762829363192
MSTRG.42269.1	814	573	0.7307	0.100695629167	0.732910292390865
MSTRG.42284.1	492	261	0.7901	0.106169300207	0.107026058467891
MSTRG.42361.1	509	231	1.1143	0.150519885893	0.243161395771336
MSTRG.42361.2	937	231	1.1143	0.150519885893	0.238410783528279
MSTRG.42367.1	437	150	0.7603	-0.136180337709	0.00661371481716917
MSTRG.42367.2	647	150	0.7603	-0.136180337709	0.00653046663969892
MSTRG.42367.3	439	150	0.7603	-0.136180337709	0.00661291702659589
MSTRG.42418.1	507	138	0.4226	-0.138610977918	0.00197926196329538
MSTRG.42654.1	2364	306	0.5704	-0.17664457451	0.0133056037540816
MSTRG.42691.2	2772	183	0.4769	-0.283044500799	0.00128327158279068
MSTRG.42752.1	2918	498	0.6346	0.00791282781633	0.300750847053139
MSTRG.42823.1	1396	591	0.6409	-0.0479973356375	0.476224442796638
MSTRG.42823.2	4128	228	0.8981	-0.0743761421261	0.0278749900011945
MSTRG.42823.3	1774	591	0.6409	-0.0479973356375	0.470502888376418
MSTRG.42823.4	1584	258	0.8863	-0.0425369478945	0.0521637313120072
MSTRG.42823.5	1215	348	0.6002	-0.043199627577	0.0569135223657903
MSTRG.42823.6	2353	258	0.8863	-0.0425369478945	0.0499028143412132
MSTRG.42824.1	293	243	0.898	-0.117231768714	0.0310687886975834
MSTRG.42825.1	653	309	0.5984	-0.0408211096766	0.0397299775291383
MSTRG.42863.1	838	267	0.853	0.0499860783291	0.0952682763104648
MSTRG.42864.1	245	99	0.5335	-0.107385937317	0.00229621705415646
MSTRG.42870.1	360	102	0.768	0.171638840561	0.0301865722198459
MSTRG.42871.1	338	102	0.7696	-0.0798385884871	0.00591865182751462
MSTRG.42908.1	288	150	0.6545	-0.0249116592342	0.0099449088326029
MSTRG.42966.1	937	285	0.9495	0.024880064805	0.127315578562482
MSTRG.42986.1	230	66	1.3009	0.27351705526	0.181823448492658
MSTRG.42995.1	352	240	0.7596	0.271748404487	0.207077569106072
MSTRG.43002.1	1098	141	0.9353	0.151791877615	0.0630766434509542
MSTRG.43049.1	2646	285	0.762	-0.0480987488041	0.0431226035753463
MSTRG.43112.1	742	186	0.5038	-0.00588144670618	0.0100817904453439
MSTRG.43112.2	551	186	0.5038	-0.00588144670618	0.0101981926805377
MSTRG.43178.1	346	171	0.9806	0.0731463900542	0.0626694269523323
MSTRG.43388.1	2474	237	0.4643	-0.00103187730443	0.0143048578480378
MSTRG.43388.2	550	63	0.9351	-0.332697708621	0.00121993773110811
MSTRG.43457.1	597	105	0.9314	0.250551979052	0.0818669569824354
MSTRG.43492.1	692	153	0.7495	0.100020345823	0.0301940094018172
MSTRG.43492.2	485	99	0.4512	-0.159347604323	0.00124121476990998
MSTRG.43509.1	286	111	0.5949	-0.0741937978065	0.0039311774449587
MSTRG.43541.1	1174	267	0.6047	0.0912035553215	0.0584501284233377
MSTRG.43541.2	919	267	0.6047	0.0912035553215	0.0593080761840665
MSTRG.43734.1	2645	369	0.439	-0.176898367068	0.0170128220778876
MSTRG.43734.2	2723	369	0.439	-0.176898367068	0.0169338002602467
MSTRG.43778.1	1090	525	0.8716	0.156952731144	0.783783909065543
MSTRG.43928.1	1086	114	0.3194	-0.481690661671	0.000110863279758482
MSTRG.43940.1	6707	1164	0.6171	-0.0495325892322	0.996640280167626
MSTRG.44050.1	575	369	0.8534	0.0737114215797	0.274028572931002
MSTRG.44090.1	761	0	0	0	0.000290649268527673
MSTRG.44090.2	1551	0	0	0	0.000277040372789986
MSTRG.44090.3	1406	0	0	0	0.000279489572371522
MSTRG.44090.4	1316	0	0	0	0.000281020640567299
MSTRG.44247.1	339	123	0.6592	0.168693204606	0.0265277294769305
MSTRG.44330.1	442	246	0.8895	0.00672820151027	0.0675549326958657
MSTRG.44355.1	899	252	0.8191	0.0460244014516	0.0724607763388425
MSTRG.44355.2	297	183	0.7758	0.156448068154	0.0650143258228675
MSTRG.44364.2	3585	240	0.549	-0.097558985059	0.00957514724375033
MSTRG.44365.1	3841	480	0.5007	0.0339007862316	0.206934784448979
MSTRG.44365.2	483	180	1.0541	0.178276600082	0.155627912576521
MSTRG.44365.3	2006	351	0.7941	0.0481846496851	0.166500631666053
MSTRG.44365.4	3077	351	0.7941	0.0481846496851	0.157670561196602
MSTRG.44365.5	1397	231	0.9702	0.0988551111812	0.120976855061977
MSTRG.44376.1	1519	147	0.7572	-0.405837858512	0.00100652286854209
MSTRG.44376.2	1132	204	0.6857	-0.218271357685	0.0052371147866575
MSTRG.44376.3	864	156	0.7691	-0.0546039657925	0.0120474956365626
MSTRG.44376.4	1222	147	0.7572	-0.405837858512	0.00102481978413306
MSTRG.44379.1	938	246	0.6623	0.0392603844725	0.040932190088277
MSTRG.44379.2	334	126	1.0802	-0.11543442499	0.0159359042041796
MSTRG.44379.3	1372	267	0.5147	-0.0515904859301	0.0176894048346729
MSTRG.44496.1	366	114	0.8042	-0.043615456043	0.00949173014852177
MSTRG.44496.2	463	114	0.8042	-0.043615456043	0.00943651701085759
MSTRG.44555.1	285	87	0.6488	-0.241124134485	0.00119657473195201
MSTRG.44557.1	3044	336	0.6528	-0.0549114100592	0.0492435635152676
MSTRG.44563.1	320	78	0.9532	-0.218883034719	0.00325835434117163
MSTRG.44563.2	535	189	1.2589	0.245394391938	0.375108219611898
MSTRG.44579.1	1051	153	1.0514	-0.385967601874	0.00316824078541742
MSTRG.44581.1	739	147	0.9266	-0.286633434509	0.00393618884556987
MSTRG.44612.1	540	306	0.7728	-0.178661094084	0.0273101366404531
MSTRG.44612.2	811	225	0.5363	-0.00799587297267	0.0166055694942562
MSTRG.44612.3	356	108	0.6729	-0.0522145820022	0.00558886876575606
MSTRG.44612.4	653	129	0.7459	-0.591786946244	0.000247093154093117
MSTRG.44612.5	429	264	1.0818	0.238865366601	0.4273678590592
MSTRG.44612.6	240	69	0.9431	-0.279965740168	0.00192530027149358
MSTRG.44612.7	794	261	0.7124	-0.260582307133	0.0081188858698591
MSTRG.44613.1	274	201	0.7233	-0.0939583839401	0.0135441369284808
MSTRG.44672.1	918	267	1.1063	-0.0534325048864	0.105009855703592
MSTRG.44793.1	391	147	0.5251	0.0669300764456	0.0116632895089107
MSTRG.44848.1	970	222	0.7865	0.0332629405579	0.0445812708013203
MSTRG.44848.2	570	306	0.4934	0.183755077202	0.113080306552431
MSTRG.44887.1	1119	126	0.7487	-0.145746159923	0.00444080396130756
MSTRG.44887.2	667	123	1.0745	-0.0903030151414	0.0175025533526457
MSTRG.44900.1	1987	279	1.0102	0.116905239026	0.22179753556408
MSTRG.44900.2	2162	279	1.0102	0.116905239026	0.21996891892854
MSTRG.44900.3	1320	339	0.5711	-0.0197363950295	0.0547940266954622
MSTRG.44900.4	2297	279	1.0102	0.116905239026	0.218565684834363
MSTRG.44900.5	1075	300	0.6339	-0.00207068762347	0.0501802851290646
MSTRG.44900.6	1411	300	0.6339	-0.00207068762347	0.0492167831118946
MSTRG.44902.1	805	237	0.9764	0.199899225076	0.23222717037516
MSTRG.44928.1	232	84	1.1948	-0.195921041031	0.00864274271637311
MSTRG.45126.2	2269	363	0.5589	-0.00602475853904	0.0695408066729707
MSTRG.45185.1	1290	219	0.5848	0.0366373139132	0.0234729567883859
MSTRG.45225.1	2649	249	0.6599	-0.0121279302878	0.0273228539214922
MSTRG.45290.1	344	180	0.9877	0.208094511489	0.155192856534458
MSTRG.45308.1	443	90	0.7295	-0.140178027872	0.00306631917698917
MSTRG.45332.1	1331	234	1.1386	-0.0038730136235	0.109493820604436
MSTRG.45356.1	3538	402	0.8064	0.0586447444057	0.260272966339978
MSTRG.45401.1	795	393	0.788	-0.044701651438	0.152457423218133
MSTRG.45495.1	441	123	1.0462	-0.194056339859	0.00826052909554095
MSTRG.45616.1	716	126	0.4982	-0.104549892595	0.0027236301542504
MSTRG.45630.1	563	237	0.748	-0.127484169179	0.016952572663222
MSTRG.45660.1	222	93	0.7544	0.0601126519994	0.0128978994988221
MSTRG.45713.2	2621	213	0.7507	-0.380654845906	0.00222063250118558
MSTRG.45761.1	731	240	1.1317	0.0345145006529	0.146433936761852
MSTRG.45761.2	266	111	1.2909	0.0960448585131	0.0977152566357244
MSTRG.45800.1	635	288	0.8316	-0.00953278395994	0.0778604628225641
MSTRG.45815.1	1198	579	0.918	0.121416529891	0.855238055404837
MSTRG.45815.2	1195	576	0.9623	0.120840356638	0.867544565362594
MSTRG.45815.3	961	507	0.8529	0.158749209404	0.74157752906094
MSTRG.45815.4	1082	504	0.9439	0.158313781788	0.78540461941599
MSTRG.45844.1	517	255	0.5237	0.00981285814397	0.0250606199005338
MSTRG.45844.2	1140	282	0.5916	-0.019372313355	0.0327249620983081
MSTRG.45845.1	499	192	0.8389	-0.061650442217	0.0214025453453656
MSTRG.45846.1	2255	345	0.535	0.127077043666	0.120912245964193
MSTRG.45868.1	275	168	0.6886	0.00409511812882	0.0161962962691457
MSTRG.45979.1	1383	273	1.0592	-0.136424397203	0.0572130602650313
MSTRG.45989.1	699	489	0.6439	0.0150668874919	0.325229566055247
MSTRG.46028.1	534	144	0.753	0.0331251409739	0.0182022614203848
MSTRG.46037.1	330	162	0.8652	-0.0967061455246	0.0135795208754868
MSTRG.46055.1	297	138	0.6986	-0.0714648288351	0.0073930720515165
MSTRG.46075.1	378	228	0.7991	0.0231573795523	0.047827145256965
MSTRG.46084.1	307	123	0.7158	-0.0664597870648	0.00685780252831629
MSTRG.46084.2	1528	222	0.5533	-0.0438536388668	0.0128614204791203
MSTRG.46095.1	259	93	0.859	-0.0227634264049	0.0103691960574289
MSTRG.46235.1	956	153	0.5797	-0.0609757003533	0.00616947011479011
MSTRG.46242.1	1149	303	0.895	0.104776874757	0.199904893523806
MSTRG.46242.2	3792	303	0.895	0.104776874757	0.175466739223568
MSTRG.46252.1	829	168	0.6131	-0.10221307852	0.00618518705525682
MSTRG.46374.1	349	129	0.7203	0.0801322015981	0.0192432898364523
MSTRG.46413.1	574	237	0.8359	0.0573883828027	0.0714838258727092
MSTRG.46546.1	440	243	0.805	-0.0130049559345	0.0450896434589477
MSTRG.46546.2	1706	474	1.0401	0.136421938444	0.748931501156116
MSTRG.46552.1	384	258	0.7046	0.0624001124101	0.0626799469887596
MSTRG.46581.1	2368	504	0.9491	0.16077895108	0.777641553132702
MSTRG.46581.2	5666	504	0.9491	0.16077895108	0.74110605648562
MSTRG.46581.3	6914	504	0.9491	0.16077895108	0.726303573540615
MSTRG.46581.4	2936	201	0.6541	-0.126039298337	0.00754697217067928
MSTRG.46601.1	1279	252	0.6069	0.0220533922429	0.0323720491035398
MSTRG.46601.2	1274	345	0.7345	-0.0403653246061	0.0829468809050115
MSTRG.46601.3	1433	630	0.5783	0.0183849252718	0.637801456176521
MSTRG.46601.4	1124	327	0.5832	-0.0870058513279	0.0331889334577691
MSTRG.46601.5	929	201	0.5432	-0.0322139819657	0.0111386091746238
MSTRG.46601.6	1282	327	0.5832	-0.0870058513279	0.0328824765647307
MSTRG.46601.7	1159	156	0.8112	-0.10189628048	0.00990600565816647
MSTRG.46608.1	1017	303	1.0995	0.0527935204423	0.253588862052224
MSTRG.46611.1	730	87	0.867	-0.134200134106	0.00466690880105833
MSTRG.46611.2	952	210	0.6855	-0.303159586377	0.00323001662720959
MSTRG.46611.3	203	30	0.8472	-0.196218585258	0.00162839228526197
MSTRG.46611.4	1036	120	0.7026	-0.222699749077	0.00218222485211366
MSTRG.46611.5	594	177	0.7085	-0.269014599366	0.00311199072019693
MSTRG.46612.1	255	105	1.0961	0.00402032075036	0.0291217942689691
MSTRG.46739.1	1247	222	0.7004	-0.0637250713164	0.0181185318208902
MSTRG.46835.1	573	75	1.0182	-0.156201470428	0.00574886423421673
MSTRG.46844.1	495	129	1.1423	0.136809394412	0.0962229401930539
MSTRG.46857.1	393	210	0.7519	0.146316655609	0.0743424833732867
MSTRG.46865.1	1690	330	0.8299	-0.0597097318761	0.0817820161154386
MSTRG.46865.2	640	315	0.7333	0.0834115890971	0.132922774847885
MSTRG.46869.1	499	102	0.9156	0.0349922465001	0.019520120485117
MSTRG.46877.1	726	219	0.5605	0.0422646006848	0.0233597532231351
MSTRG.46887.1	232	90	0.8796	-0.0771908842354	0.00751047016711698
MSTRG.46897.1	3229	300	0.6458	0.215786571873	0.168589465136463
MSTRG.46897.2	834	216	0.6861	0.149257170603	0.0647031346552481
MSTRG.47140.1	248	114	0.6147	0.0194873459293	0.00800700370700548
MSTRG.47171.1	1181	126	0.915	-0.121271625103	0.00873074729259954
MSTRG.47171.2	1361	126	0.915	-0.121271625103	0.0086366652011396
MSTRG.47171.3	402	33	0.6997	0.289209786516	0.0251701937973203
MSTRG.47171.4	1628	351	0.9331	0.170687321036	0.415291359140475
MSTRG.47290.1	214	60	1.0752	0.179813060306	0.0523638083247113
MSTRG.47417.1	597	243	0.5594	0.0278388557601	0.0275318999123288
MSTRG.47587.1	696	174	0.705	0.107846115996	0.0345296324818349
MSTRG.47743.1	272	267	1.1155	0.0327987228657	0.181637696994714
MSTRG.47816.1	684	192	0.7698	-0.154797849474	0.00932254550956226
MSTRG.47827.1	1560	336	0.7246	0.0350777629983	0.11398854631583
MSTRG.47827.2	968	468	0.6653	0.0470011091679	0.332891040703178
MSTRG.47910.1	644	255	0.7007	-0.151421851803	0.0151094934301969
MSTRG.47911.1	458	228	0.7543	0.0165530574446	0.0399109680588287
MSTRG.47972.1	816	351	0.8804	-0.200868592803	0.0515836160490745
MSTRG.48001.1	712	195	1.1852	-0.0165018226706	0.0818885891268506
MSTRG.48054.1	234	27	0.7674	-0.654809849438	5.9385406082285e-05
MSTRG.48083.1	427	87	1.2611	0.191924016311	0.124256896579249
MSTRG.48124.1	2099	276	0.8055	0.196046476307	0.19543263782954
MSTRG.48124.2	9616	552	0.607	-0.0498527267648	0.243295048167203
MSTRG.48124.3	2993	282	0.7389	-0.0192756070673	0.045851642609188
MSTRG.48124.4	7519	249	0.5899	-0.107597414662	0.00885132843475915
MSTRG.48124.5	2342	276	0.8055	0.196046476307	0.193123063261708
MSTRG.48124.6	2179	189	0.6147	0.00580036942419	0.0145409629903565
MSTRG.48124.7	4521	267	0.3785	-0.336617808944	0.00147450633955296
MSTRG.48124.8	764	363	0.5269	-0.200383399954	0.0201110767601491
MSTRG.48124.9	3841	384	0.8808	0.0866126594843	0.301715845710658
MSTRG.48124.10	5333	456	0.8443	-0.13287661944	0.152498369386569
MSTRG.48124.11	2083	276	0.8055	0.196046476307	0.195585439912908
MSTRG.48124.12	751	216	0.6608	0.0534502097212	0.0329880141353422
MSTRG.48124.13	2100	297	0.6552	-0.0260822158516	0.0420098719702613
MSTRG.48124.14	2420	276	0.8055	0.196046476307	0.192386134004736
MSTRG.48124.15	7863	552	0.607	-0.0498527267648	0.263421787100801
MSTRG.48124.16	3011	276	0.8055	0.196046476307	0.186872061391312
MSTRG.48124.17	446	318	0.7468	0.0154143056595	0.0964176937823931
MSTRG.48124.18	1240	264	0.7676	-0.0771602384596	0.0318119227967291
MSTRG.48124.19	509	234	0.584	0.0155348289271	0.0250772154263388
MSTRG.48124.20	9990	267	0.3785	-0.336617808944	0.00105830682398983
MSTRG.48124.21	1749	216	0.6608	0.0534502097212	0.0311087362347967
MSTRG.48124.22	2508	276	0.8055	0.196046476307	0.191557300624732
MSTRG.48124.23	2466	276	0.8055	0.196046476307	0.191952539861215
MSTRG.48124.24	1814	216	0.6608	0.0534502097212	0.0309899985567304
MSTRG.48124.25	2346	282	0.7389	-0.0192756070673	0.0476013192699294
MSTRG.48124.26	7216	231	0.4156	-0.0993875948856	0.00455054661908055
MSTRG.48124.27	7488	378	0.6458	0.0097226840113	0.0853741346426075
MSTRG.48124.28	369	165	0.6191	-0.0199393568729	0.0107521576531179
MSTRG.48124.29	2415	390	0.7581	-0.0606055914686	0.114537876385042
MSTRG.48124.30	7768	237	0.4947	-0.102723703695	0.00588122527175744
MSTRG.48124.31	3170	276	0.8055	0.196046476307	0.185409522497255
MSTRG.48124.32	9858	552	0.607	-0.0498527267648	0.240600079908778
MSTRG.48124.33	1223	246	0.805	0.207658618921	0.166428658744038
MSTRG.48124.34	2858	276	0.8055	0.196046476307	0.188287783572288
MSTRG.48124.35	768	237	0.584	0.00269831793036	0.023466343122427
MSTRG.48124.36	10044	552	0.607	-0.0498527267648	0.238542647764668
MSTRG.48124.37	2129	213	0.5932	-0.157865281614	0.00604916551576254
MSTRG.48124.38	7501	231	0.4156	-0.0993875948856	0.0044728270147677
MSTRG.48124.39	2722	276	0.8055	0.196046476307	0.189553106245653
MSTRG.48128.1	692	339	1.0968	0.15822426113	0.504252346234578
MSTRG.48154.1	885	237	0.6799	-0.102553851688	0.015841483692708
MSTRG.48159.1	429	108	0.8502	0.131170171347	0.0317391738980162
MSTRG.48220.1	1185	189	0.5619	-0.00524370250233	0.0121933457091634
MSTRG.48277.1	594	201	0.9046	0.127964824738	0.0934074249068598
MSTRG.48315.1	608	141	0.7976	0.0748984241023	0.0263693234520836
MSTRG.48380.12	694	261	0.7727	0.0734754989909	0.0828469595978819
MSTRG.48408.2	830	324	1.0226	0.0581529006715	0.259725929173151
MSTRG.48415.1	943	366	0.918	0.0718720146133	0.301907222645339
MSTRG.48421.1	3586	447	0.4731	0.0408126114896	0.151114414091621
MSTRG.48470.1	5268	399	0.7005	-0.0815667890502	0.0801360051872181
MSTRG.48470.2	1669	303	0.6427	-0.00700752156346	0.0497730238752566
MSTRG.48479.1	629	255	0.928	0.0834670503255	0.128836122354818
MSTRG.48485.1	3332	426	0.7553	-0.0857857171083	0.131620027211485
MSTRG.48534.2	289	42	1.0088	-0.468151718721	0.000509434883127011
MSTRG.48543.1	1579	534	0.5625	0.0183622979995	0.370343214833085
MSTRG.48543.2	2411	849	0.6512	0.138374033228	0.980071637741844
MSTRG.48568.1	1084	285	0.6597	-0.0124943354407	0.0434745787096564
MSTRG.48568.2	821	411	0.8778	0.0428674020242	0.340266563013308
MSTRG.48631.1	227	78	1.2563	0.214700519379	0.129816320153985
MSTRG.48644.1	250	99	0.6329	0.0800475536398	0.0107221131860403
MSTRG.48768.1	582	249	0.6386	-0.087451938622	0.0177917241165342
MSTRG.48771.1	1639	159	0.7584	0.0117574522221	0.0176906389863102
MSTRG.48832.1	713	354	0.9161	0.194182422224	0.461966414609833
MSTRG.48832.2	638	165	1.2437	0.0845386255689	0.131712882326141
MSTRG.48845.1	1159	126	0.7189	-0.0687431464243	0.00669205563220205
MSTRG.48883.2	973	432	0.5528	0.164131372341	0.339665413541504
MSTRG.48911.1	635	126	0.729	-0.0635059568092	0.00737694691932279
MSTRG.48911.2	296	51	1.1116	0.238902363941	0.0763124357190508
MSTRG.48955.1	556	150	1.1014	0.123625131445	0.0969022942644528
MSTRG.48978.1	306	204	0.529	-0.026915327724	0.0118266146012084
MSTRG.48980.2	291	198	1.0009	0.32823427538	0.340308228695158
MSTRG.48982.1	1203	150	0.6299	-0.219250241724	0.00243187032738727
MSTRG.49032.1	559	144	1.0839	0.266792915902	0.196722507757823
MSTRG.49052.1	2626	492	0.8139	-0.159381393278	0.192777176559802
MSTRG.49149.1	404	135	0.9228	-0.109900365538	0.0111173760373002
MSTRG.49233.1	1972	198	0.5812	0.118156290292	0.0301869051376052
MSTRG.49269.1	2708	390	0.4608	-0.0642505386196	0.0464789245331432
MSTRG.49269.3	533	174	0.6129	-0.217402664704	0.00314838433084381
MSTRG.49364.1	676	78	1.1798	0.0191896213508	0.0304408399100576
MSTRG.49366.1	673	168	1.2462	0.258813080993	0.332456593269746
MSTRG.49430.1	353	105	0.9521	-0.00590972929465	0.0174524561667285
MSTRG.49448.1	3929	246	0.8143	0.03614381417	0.0532188949358472
MSTRG.49448.2	1092	117	0.8713	0.0719722761603	0.0244718181439251
MSTRG.49448.3	1828	270	0.5436	-0.259843300298	0.00498477219977596
MSTRG.49448.4	1940	300	0.6147	-0.122247657804	0.0208984732218508
MSTRG.49448.5	1074	117	0.8713	0.0719722761603	0.024497923257712
MSTRG.49448.6	1707	117	0.8713	0.0719722761603	0.023596010480712
MSTRG.49452.1	303	279	0.5321	-0.0366392381046	0.0248700009228763
MSTRG.49628.1	394	87	0.8998	-0.0702673933203	0.00802600148298196
MSTRG.50132.1	703	90	0.7212	-0.0725402575428	0.00458898667245958
MSTRG.50132.2	319	147	0.6277	-0.0302495578166	0.00853960120038272
MSTRG.50348.1	654	126	0.9942	-0.267587930963	0.00441932217780934
MSTRG.50692.1	318	159	1.1298	-0.095154870076	0.0300138282342822
MSTRG.50802.1	557	390	0.6732	0.0676705000658	0.205510194561255
MSTRG.50985.1	4629	204	0.905	-0.303417260984	0.0048101380087587
MSTRG.50985.2	1322	177	0.6432	-0.0389244980246	0.010991395057983
MSTRG.50990.1	2380	369	0.9087	-0.00349346051637	0.19468250580035
MSTRG.51121.1	207	78	0.516	-0.179771202236	0.00107771308475907
MSTRG.51228.1	1002	243	0.5299	-0.1775632191	0.00644536905226178
MSTRG.51281.1	237	0	0	0	0.000300042579111917
MSTRG.51325.1	330	306	0.7511	0.0793062763064	0.127302755767691
MSTRG.51350.1	3938	258	0.5752	0.0107537443858	0.024883840634735
MSTRG.51350.2	1546	258	0.5752	0.0107537443858	0.0286620852141018
MSTRG.51390.1	275	12	0.9483	-0.346367830371	0.000681034864764106
MSTRG.51420.1	715	420	0.6009	-0.0317964291352	0.127712681284206
MSTRG.51451.1	3062	243	0.8698	0.0164865071842	0.0565800785692237
MSTRG.51519.1	404	117	0.7402	-0.111626420227	0.00512853573000109
MSTRG.51546.1	1261	213	0.9086	0.0870665271504	0.0801034413632625
MSTRG.51585.1	2212	459	0.9452	0.148445073982	0.664013991735806
MSTRG.51585.2	6828	459	0.9452	0.148445073982	0.598917552460264
MSTRG.51585.3	1417	459	0.9452	0.148445073982	0.674696625963212
MSTRG.51640.1	1401	198	0.9992	-0.0893260186427	0.0295527520553292
MSTRG.51666.1	1402	165	0.9206	-0.285551996492	0.0045369368332667
MSTRG.51698.1	368	144	0.7279	-0.0950352746651	0.00737105750369979
MSTRG.51713.1	1395	399	0.5827	0.175304668103	0.293285741960522
MSTRG.51720.1	421	135	0.7848	0.138901457282	0.0362641803198997
MSTRG.51720.2	615	195	0.836	-0.0836637361782	0.0188599958647451
MSTRG.51720.3	1433	231	1.0692	0.154281397873	0.212755475952477
MSTRG.51720.4	2928	420	0.672	-0.112256303256	0.0859951239920385
MSTRG.51861.2	3998	195	0.8563	0.0152119343838	0.0310540447004267
MSTRG.51889.1	1593	225	0.7293	-0.00258201243543	0.0296955534741483
MSTRG.51910.1	2259	195	0.8525	0.0152179222486	0.0340004332270956
MSTRG.52201.1	256	120	1.0513	-0.0682739109264	0.0186574147998427
MSTRG.52402.1	367	99	1.0709	0.0867624299003	0.0426451129064599
MSTRG.52402.2	958	90	0.9464	0.133650986824	0.0346884182966832
MSTRG.52432.1	415	159	0.9911	0.253609676322	0.165950653758674
MSTRG.52452.1	881	147	0.7568	-0.0214181952084	0.0130651726168404
MSTRG.52506.1	1079	171	0.6693	-0.120632889352	0.0066453106157528
MSTRG.52557.1	341	243	0.8438	-0.0947829944317	0.0303252120888724
MSTRG.52659.1	728	126	0.9013	-0.015895718088	0.0170914881190771
MSTRG.52751.10	526	114	1.1694	0.145341977355	0.0942775619204036
MSTRG.52889.4	4653	717	1.1834	0.160995234994	0.984536827565124
MSTRG.52889.5	3148	588	1.1582	0.136319245521	0.931392860127326
MSTRG.52932.1	1408	540	0.7881	0.138223520193	0.739757821971318
MSTRG.52936.1	6295	630	0.509	0.0415469113014	0.551271531914312
MSTRG.52936.2	3300	591	0.5308	0.0743876287943	0.562503686019058
MSTRG.52936.3	4867	606	0.5036	0.0603024883184	0.534918383908746
MSTRG.52940.1	2077	306	0.476	-0.0067868855734	0.03035783417941
MSTRG.52940.2	2590	432	0.682	0.0442694366891	0.240779708575583
MSTRG.52940.3	1619	264	0.6381	0.0744109786618	0.0549538940967199
MSTRG.52940.4	2443	432	0.682	0.0442694366891	0.242415129048804
MSTRG.53107.1	2257	441	0.5856	-0.0159306670724	0.150429381270812
MSTRG.53125.1	477	162	1.2294	0.103768928934	0.138653335143208
MSTRG.53150.1	306	228	0.6336	0.0152533288997	0.0276803824656088
MSTRG.53282.1	1223	204	0.6245	-0.0142869546084	0.0163386211982458
MSTRG.53288.1	569	150	1.1804	0.132598130169	0.127254060995204
MSTRG.53288.2	566	150	1.1804	0.132598130169	0.127274292655805
MSTRG.53288.3	729	150	1.1804	0.132598130169	0.126179013788094
MSTRG.53428.1	550	117	0.8874	-0.102385730304	0.00855072464713388
MSTRG.53439.1	2932	375	0.7991	-0.101949015114	0.0844845381562187
MSTRG.53507.1	1600	309	0.9864	0.0984724099774	0.249018597719139
MSTRG.53583.1	303	168	1.1857	0.0192119890255	0.0796823178598531
MSTRG.53704.1	314	120	0.9136	0.0955846748965	0.0349932952308166
MSTRG.53718.1	563	279	0.6499	0.0317847311813	0.0540230374517162
MSTRG.53816.1	1453	480	0.5417	-0.0540791688131	0.161032064375404
MSTRG.53824.1	1885	240	0.9512	0.0716536091745	0.103880643114819
MSTRG.53824.2	3023	261	0.678	-0.326503374952	0.00413520110752915
MSTRG.53824.3	2914	261	0.678	-0.326503374952	0.00416254566087741
MSTRG.53824.4	1266	240	0.9512	0.0716536091745	0.107431841721335
MSTRG.53824.5	671	156	0.5538	-0.390793259241	0.000681049766032607
MSTRG.53876.1	480	258	0.7139	-0.161150827172	0.015404433434232
MSTRG.53945.1	932	126	0.9404	-0.0706592316063	0.0133467597388721
MSTRG.53945.2	901	126	0.9404	-0.0706592316063	0.013371569424348
MSTRG.53948.3	1933	264	0.6488	-0.113174383046	0.0168119809003912
MSTRG.53948.8	1309	87	0.6133	-0.211863927476	0.00122007640758366
MSTRG.53948.10	2665	384	0.6937	-0.0912617047841	0.0737815784350559
MSTRG.53969.8	3417	474	0.701	0.123517694752	0.4596868886789
MSTRG.53969.9	2392	333	0.5009	0.136578916066	0.10281938204717
MSTRG.53974.2	2000	390	0.6772	0.062083432657	0.187834652834253
MSTRG.53975.1	6848	513	0.7511	0.0494240424283	0.430438965004545
MSTRG.53984.1	215	90	0.8916	0.0970612426879	0.0242523124542924
MSTRG.53990.1	447	339	0.7548	0.137868037793	0.235580747906453
MSTRG.54137.1	4599	267	0.5171	0.018846213154	0.0231964786766055
MSTRG.54137.2	1423	249	0.7508	0.116105396077	0.0858313751882364
MSTRG.54137.3	315	0	0	0	0.000298625346720166
MSTRG.54213.1	4174	495	0.775	0.0983381639447	0.521420926899184
MSTRG.54277.1	3319	477	1.0976	0.069330009282	0.682461927808731
MSTRG.54283.1	1180	240	0.7261	0.0120563032179	0.0386881315456832
MSTRG.54301.1	1610	309	0.7326	0.0788950533971	0.115971339466465
MSTRG.54313.1	8494	393	0.587	-0.080568306843	0.0451627693005183
MSTRG.54313.2	4642	396	0.5625	0.0033204613914	0.0904583299887811
MSTRG.54313.3	2720	315	0.5963	-0.0199394355326	0.0425142500699036
MSTRG.54313.4	1913	201	0.6937	-0.0943553599417	0.0111698399386034
MSTRG.54397.1	294	228	0.4975	0.122726522924	0.0363944603091611
MSTRG.54405.1	285	0	0	0	0.00029916964239321
MSTRG.54486.1	503	105	0.6052	-0.0124982931816	0.00563436838354937
MSTRG.54494.1	1320	285	0.5619	-0.0506121375923	0.0249792249321845
MSTRG.54497.1	1384	342	0.7328	0.140275591098	0.221879307996826
MSTRG.54518.1	295	123	1.108	0.191860814161	0.115379082453866
MSTRG.54544.1	412	324	0.5022	0.0969845359785	0.0831192474323714
MSTRG.54657.1	1652	309	0.66	-0.0657348137594	0.0385415845800029
MSTRG.54779.2	1357	435	0.6939	0.0667566363421	0.298332982493834
MSTRG.54779.3	1240	213	1.058	-0.120355399376	0.0342323466407689
MSTRG.54833.1	556	117	0.9735	0.100275664264	0.0412914136038092
MSTRG.54859.1	1807	273	0.9899	0.570098202373	0.834690153186594
MSTRG.54986.1	2086	153	0.6367	0.0513811830515	0.0143486915204723
MSTRG.54987.1	339	75	1.1713	-0.0939422333286	0.014109692571938
MSTRG.55045.1	348	117	0.873	0.0552998581831	0.0230894397287965
MSTRG.55045.2	459	153	0.8617	0.00283309082307	0.0231022514207465
MSTRG.55052.1	453	171	0.7431	-0.116824058824	0.00890548181485529
MSTRG.55052.2	435	171	0.7431	-0.116824058824	0.00891513341722692
MSTRG.55071.1	3034	345	0.7142	0.114759187512	0.175171551402028
MSTRG.55071.2	3991	288	0.6293	0.0774649112473	0.0608382642897557
MSTRG.55071.3	3048	345	0.7142	0.114759187512	0.175048763206719
MSTRG.55146.2	1047	201	1.1148	-0.0382813317416	0.0608009981895121
MSTRG.55146.4	1063	201	1.1148	-0.0382813317416	0.0607455452827602
MSTRG.55191.1	381	153	1.0309	0.251001500637	0.17227649587952
MSTRG.55200.1	2464	195	0.6882	-0.126831309635	0.00805533380860438
MSTRG.55201.1	6508	369	0.6104	0.0120404669218	0.0754947930226901
MSTRG.55201.2	3638	219	1.0848	-0.176272769245	0.0239985083458101
MSTRG.55201.3	1383	186	0.8897	0.221331065244	0.12862470601631
MSTRG.55201.4	1378	567	0.571	0.0476256673905	0.514536381568487
MSTRG.55201.5	1226	186	0.8897	0.221331065244	0.129696934968577
MSTRG.55202.1	1453	174	1.0794	-0.140682254189	0.0210143714520921
MSTRG.55299.1	700	189	0.964	0.0668780924502	0.0675096162617813
MSTRG.55369.1	1779	408	0.9766	-0.0209419953886	0.296591219985563
MSTRG.55482.1	418	180	0.9542	-0.0939345504741	0.0219172629836853
MSTRG.55489.1	2614	678	0.6737	-0.0643005941765	0.682850417255294
MSTRG.55489.2	519	78	0.535	-0.326971624765	0.000425012869867932
MSTRG.55489.3	1282	237	0.5446	-0.106051758293	0.00993741686645415
MSTRG.55489.4	1060	111	0.9381	-0.0409701864952	0.013597233456462
MSTRG.55490.1	1137	138	0.8389	-0.456544327913	0.000864541228328349
MSTRG.55525.1	806	129	0.7111	-0.126075420946	0.00472904592508665
MSTRG.55589.1	444	153	0.5665	-0.126676592944	0.00396559307981722
MSTRG.55716.1	3529	240	0.7018	-0.219466034519	0.00696161665871359
MSTRG.55773.2	433	369	1.0452	0.202356404597	0.619244328775215
MSTRG.55823.1	293	153	0.6822	0.0795555826352	0.0220575318253447
MSTRG.55831.1	265	99	1.1592	0.00323828527432	0.0329551387081042
MSTRG.55915.2	1240	246	0.4799	-0.137621854622	0.00729438056273764
MSTRG.55915.3	1144	246	0.4799	-0.137621854622	0.00733671066082033
MSTRG.55915.9	1079	222	0.6551	0.164077193296	0.0678235702600518
MSTRG.55973.1	4806	1794	0.8186	0.147333592814	0.999999521315672
MSTRG.56013.1	7038	282	0.5784	-0.149801591205	0.00949839158753894
MSTRG.56029.1	4628	375	0.4565	-0.0844619013285	0.0308622697534305
MSTRG.56055.1	281	126	0.9543	-0.0765978741813	0.0139386407124682
MSTRG.56060.1	3019	1464	0.7694	0.102468940167	0.99997611104166
MSTRG.56060.2	4652	471	0.7614	0.124886386625	0.482453441825521
MSTRG.56060.3	702	381	0.7918	0.0983820747612	0.2925757813001
MSTRG.56097.1	1248	198	0.6387	0.02922731624	0.0212021685448419
MSTRG.56097.2	277	66	0.9835	0.0482192927606	0.018133964627053
MSTRG.56098.1	862	258	0.8615	-0.104106177953	0.0342114802465156
MSTRG.56098.2	426	156	0.5075	-0.166873857086	0.00261630138244338
MSTRG.56203.1	217	183	0.8584	0.234876377453	0.131961944514722
MSTRG.56345.1	507	60	1.0966	-0.258805297435	0.00319724675350438
MSTRG.56347.1	902	234	0.7022	0.0998742747918	0.0597466969164998
MSTRG.56390.1	2505	171	0.8633	0.00347137168522	0.0249690949343752
MSTRG.56404.1	696	141	0.5226	0.125570317442	0.0156170432223314
MSTRG.56415.1	361	111	1.0234	0.17743065043	0.0736609591912365
MSTRG.56504.1	3843	342	0.9494	0.0699619242138	0.233661496818013
MSTRG.56504.2	4711	645	0.9578	0.0701063155052	0.88723792068054
MSTRG.56504.3	5810	432	0.9788	0.128235410381	0.535686504362493
MSTRG.56504.4	3540	645	0.9578	0.0701063155052	0.894157943290742
MSTRG.56504.5	3477	546	0.7862	-0.0671658589791	0.406587934536416
MSTRG.56504.6	3724	333	0.9224	0.0658771057627	0.199466399912323
MSTRG.56504.7	3843	342	0.9494	0.0699619242138	0.233661496818013
MSTRG.56504.8	3636	333	0.9224	0.0658771057627	0.200320974968772
MSTRG.56504.9	5112	546	0.7862	-0.0671658589791	0.382874860390863
MSTRG.56504.10	2914	426	0.8117	0.142915349904	0.456575493857649
MSTRG.56504.11	3581	432	0.9788	0.128235410381	0.569136942200547
MSTRG.56504.12	5675	432	0.9788	0.128235410381	0.537724708265092
MSTRG.56504.13	3291	645	0.9578	0.0701063155052	0.895580286979008
MSTRG.56663.1	769	108	0.851	0.169663902315	0.0398515090634151
MSTRG.56663.2	1229	210	0.7256	-0.105815559359	0.0131265393723379
MSTRG.56665.2	403	162	1.0763	-0.236859928274	0.0104355733630475
MSTRG.56717.1	2439	162	0.8544	-0.0740612282123	0.0134134059432535
MSTRG.56849.1	280	90	0.7731	-0.0475984954185	0.00652175566899056
MSTRG.57053.1	464	300	0.7099	-0.0204387111316	0.0580834167936379
MSTRG.57057.1	446	279	0.9537	-0.00427406524921	0.105339589549397
MSTRG.57066.1	390	147	0.7832	0.262005090054	0.0878153660576446
MSTRG.57067.1	225	0	0	0	0.000300261210868411
MSTRG.57073.1	654	162	0.816	0.143193521405	0.0533603002764265
MSTRG.57073.2	304	111	0.7024	0.154413573358	0.0243911334402046
MSTRG.57102.3	1668	357	0.5487	0.0172867563589	0.075838720344905
MSTRG.57166.1	282	24	0.7465	-1.24706251571	1.07548610700996e-06
MSTRG.57273.1	881	285	0.9432	0.111947805772	0.203195802810233
MSTRG.57273.2	1936	318	0.4833	-0.0299220184092	0.0306087259917231
MSTRG.57273.3	1645	291	0.9146	0.123029349774	0.203485229926552
MSTRG.57284.1	758	165	0.9952	-0.107159489027	0.0190840055694978
MSTRG.57284.2	501	165	0.9952	-0.107159489027	0.0193783246133842
MSTRG.57470.1	2157	1275	0.9048	-0.0550285223663	0.999676682388795
MSTRG.57470.2	738	222	1.158	0.0229100023339	0.124349733875822
MSTRG.57470.3	689	222	1.158	0.0229100023339	0.124674057257876
MSTRG.57518.1	278	156	1.2681	0.0272082793864	0.0942167918382805
MSTRG.57530.2	405	132	0.9732	0.15972645073	0.0703052004102037
MSTRG.57777.1	3520	447	1.1456	0.0544916933279	0.618078038016173
MSTRG.57777.2	1401	306	0.5976	-0.0165786184618	0.0428844512147434
MSTRG.57819.1	3182	261	0.5904	0.08339130699	0.0446742006457493
MSTRG.57819.2	879	153	1.0039	0.0510874298235	0.0472197822827148
MSTRG.57869.1	2022	1173	0.8876	0.0723892041712	0.999560390594368
MSTRG.57869.2	1437	462	0.8129	0.00388117434391	0.352189161902258
MSTRG.57892.1	3207	213	0.7607	-0.150103074982	0.0100538443961293
MSTRG.57917.2	1188	195	0.7381	-0.316848570049	0.00291882286327432
MSTRG.57936.1	1400	546	1.1868	-0.0507027958968	0.753131880416709
MSTRG.57950.2	2004	264	0.5272	-0.197108910332	0.00663160742044896
MSTRG.58110.1	565	96	0.6136	0.0499939282474	0.00788172454314851
MSTRG.58169.1	2128	306	0.7973	0.040219109601	0.104602032318894
MSTRG.58253.1	2639	312	0.6136	-0.0935162783846	0.0272938685788981
MSTRG.58290.1	1246	120	0.9584	0.171009185627	0.0609495717789628
MSTRG.58407.2	415	36	0.7061	-0.0924310192729	0.00218356180539402
MSTRG.58493.1	2291	1425	0.7126	0.0705468211129	0.999948577871759
MSTRG.58493.2	2222	1425	0.7126	0.0705468211129	0.999948792847157
MSTRG.58493.3	1985	1425	0.7126	0.0705468211129	0.999949524419519
MSTRG.58493.4	2197	1425	0.7126	0.0705468211129	0.999948870514805
MSTRG.58781.1	2796	225	0.8	0.0965167512865	0.0639704087962486
MSTRG.58824.1	382	42	0.5392	-0.344739092876	0.000261718073722935
MSTRG.58960.1	869	168	0.7749	-0.0250115179342	0.0168943853511207
MSTRG.58960.2	421	168	0.7749	-0.0250115179342	0.0173521685184243
MSTRG.58969.1	664	198	0.6527	-0.10069243324	0.00984826259431104
MSTRG.58969.2	670	198	0.6527	-0.10069243324	0.00984471072991482
MSTRG.58979.1	579	126	0.5713	-0.0457333739604	0.00508311892724878
MSTRG.58979.2	460	81	0.7844	-0.651920643622	0.00011291019522111
MSTRG.59072.3	793	129	0.8652	0.0118000874217	0.0188167565607358
MSTRG.59087.1	288	54	0.7658	0.221275405865	0.0250018623761616
MSTRG.59137.1	4290	477	1.1413	0.0511897012293	0.673417780372303
MSTRG.59190.1	893	168	0.5113	-0.033950252476	0.00701664621149001
MSTRG.59273.1	221	150	0.8484	0.117243341903	0.0452677473583127
MSTRG.59350.1	541	84	0.4833	-0.248982910509	0.000644137414298002
MSTRG.59362.1	265	150	0.8975	-0.176407069475	0.00787583057240535
MSTRG.59446.1	234	66	1.0366	0.102869745642	0.0304309104513965
MSTRG.59481.1	2399	168	0.9252	0.0250327100482	0.0337649203083347
MSTRG.59502.2	1804	366	0.6695	0.0626578346569	0.150316336696207
MSTRG.59531.1	2100	294	0.8508	0.139449784402	0.189711542282699
MSTRG.59555.1	271	153	1.087	0.298507217864	0.254836432637028
MSTRG.59584.1	1982	342	0.8594	0.0140324889977	0.150997326247795
MSTRG.59584.2	2308	342	0.8594	0.0140324889977	0.14847725257385
MSTRG.59584.3	1630	375	0.6191	-0.0508751912138	0.0736312906222542
MSTRG.59584.4	3666	333	0.6831	-0.0461274469314	0.0532778774627258
MSTRG.59631.5	1637	477	0.9627	0.288321656496	0.868672198844533
MSTRG.59632.1	1225	324	0.6478	-0.0348170952049	0.0540228878498783
MSTRG.59677.2	1843	345	0.677	0.0234197772709	0.100016773145651
MSTRG.59713.1	715	174	0.8449	0.0784120599384	0.043658004197081
MSTRG.59788.1	1530	948	0.5878	0.0668834733579	0.987233970736191
MSTRG.59808.2	1269	528	0.7222	0.150654659046	0.689638788510019
MSTRG.59971.1	434	72	0.957	0.177999968407	0.0405928972838029
MSTRG.60055.2	919	216	0.976	0.0610491988234	0.0872446125386742
MSTRG.60086.1	2958	510	0.5703	-0.000390676005083	0.274230316025435
MSTRG.60097.1	1351	318	0.9774	0.00151952311171	0.159784388767994
MSTRG.60116.1	751	99	0.5815	0.0797951132002	0.00885174023285925
MSTRG.60142.1	1062	174	0.989	-0.116439266284	0.0190484219319115
MSTRG.60180.33	3017	267	1.1536	0.00695023429305	0.15149563038206
MSTRG.60180.34	2631	267	1.1536	0.00695023429305	0.154533048964698
MSTRG.60180.35	3360	267	1.1536	0.00695023429305	0.148837885726615
MSTRG.60388.11	868	513	0.9758	0.123778914522	0.782442502359151
MSTRG.60388.12	289	147	0.8222	-0.270526544413	0.00324318839594687
MSTRG.60391.1	288	45	0.7306	-0.160508797206	0.00167193938493456
MSTRG.60405.1	802	174	0.5303	0.171189719589	0.0302392147824573
MSTRG.60405.2	272	138	0.5731	0.204945517958	0.0302482045247255
MSTRG.60406.1	481	237	0.5134	-0.12573483709	0.00831940027135198
MSTRG.60156.1	219	0	0	0	0.000300370586462784
MSTRG.60158.1	364	0	0	0	0.000297738458625959
MSTRG.60158.2	430	0	0	0	0.000296548035229105
MSTRG.60158.3	211	0	0	0	0.000300516482549006
MSTRG.60186.1	511	0	0	0	0.000295093562246022
MSTRG.60286.1	5069	243	1.0396	-0.00180593476224	0.0742622601463224
MSTRG.60315.1	1094	318	0.7121	-0.134037603247	0.0331565165930926
MSTRG.60327.1	320	51	0.8448	0.184240790062	0.0242647114887099
MSTRG.60331.1	1357	276	1.0562	0.177796421963	0.331182098050212
MSTRG.60466.1	281	132	0.5751	0.0921065939972	0.0137652215613493
MSTRG.60580.1	562	189	0.9757	-0.0316166790845	0.0380246041611932
MSTRG.60580.2	456	204	0.8725	0.0163842643403	0.0443843166669823
MSTRG.60580.3	859	399	0.8494	-0.0902279033161	0.146522466511627
MSTRG.60580.4	496	204	0.8725	0.0163842643403	0.0442814170938032
MSTRG.60580.5	1790	399	0.8494	-0.0902279033161	0.139593610343659
MSTRG.60580.6	586	189	0.9757	-0.0316166790845	0.0379713358585198
MSTRG.60580.7	375	102	0.9338	-0.0108891146635	0.0154463894221679
MSTRG.60580.8	1526	399	0.8494	-0.0902279033161	0.141530038215438
MSTRG.60604.1	694	123	1.0997	-0.167016930754	0.0114674061209664
MSTRG.60604.2	590	123	1.0997	-0.167016930754	0.01153921054909
MSTRG.60750.1	305	84	0.7701	-0.026358710212	0.0069527021539083
MSTRG.60754.1	842	123	0.7541	-0.0935687940879	0.00626420135457992
MSTRG.60783.1	1032	261	0.6781	0.050703685807	0.0535359015177038
MSTRG.60783.2	998	234	0.6717	0.0199337522382	0.0327518034902693
MSTRG.60783.3	1205	336	0.4758	0.0616498012412	0.0668974680562526
MSTRG.60827.13	1065	267	1.0114	0.190495926323	0.301675814069852
MSTRG.60988.1	2713	168	0.8226	-0.00166876718365	0.0203979946103292
MSTRG.61001.1	951	243	0.5852	-0.0601714223933	0.016528422368569
MSTRG.61092.1	1743	564	0.707	-0.147829867921	0.297419780380395
MSTRG.61092.2	314	306	0.7488	0.0214355331662	0.0900221803988274
MSTRG.61092.3	1686	564	0.707	-0.147829867921	0.2981434929078
MSTRG.61092.4	1781	564	0.707	-0.147829867921	0.296937868620275
MSTRG.61211.1	1090	174	0.8663	-0.0642035858688	0.0182732803032976
MSTRG.61218.1	1826	231	0.8977	-0.194790509833	0.0151299744707069
MSTRG.61218.3	1491	300	0.767	0.0738774767808	0.114429695614052
MSTRG.61218.4	2181	501	1.1194	0.150160319878	0.844993220136755
MSTRG.61219.1	480	237	0.6541	-0.0134478752218	0.026666760025865
MSTRG.61219.2	322	78	0.8227	-0.0688062514315	0.00580888228965392
MSTRG.61233.1	322	174	0.7071	0.202957740456	0.0645540137888648
MSTRG.61370.1	2904	453	0.9846	0.104088928655	0.599955595202473
MSTRG.61435.1	401	18	0.7305	-0.716538428542	3.15992476778286e-05
MSTRG.61515.1	535	138	0.7593	-0.274902191892	0.00231342370666553
MSTRG.61677.1	667	183	0.8232	0.00252055402337	0.0277666717985402
MSTRG.61802.1	833	183	0.7502	0.251703149405	0.10433254019841
MSTRG.61826.1	241	207	1.1071	0.0623844354182	0.120981915207127
MSTRG.61827.1	668	300	0.5412	0.0308244386272	0.0478793206151909
MSTRG.61905.4	1537	972	1.2529	0.438153899657	0.999893598131473
MSTRG.61906.1	1245	150	0.7097	0.145257299486	0.0335095821833265
MSTRG.61907.1	1046	300	0.8193	-0.195222186472	0.0257898999018334
MSTRG.61966.1	1074	240	0.5892	-0.130257739618	0.0101902214086964
MSTRG.62099.1	694	369	0.8843	0.0111051453762	0.214540194542832
MSTRG.62100.1	788	135	1.1944	0.23453223773	0.200378632416839
MSTRG.62128.1	692	159	0.6836	0.0972533738006	0.0258336090995615
MSTRG.62165.1	439	219	1.1077	0.279872227229	0.394697353283059
MSTRG.62166.1	269	72	0.5698	-0.0742846101686	0.00238786815118982
MSTRG.62201.1	893	294	0.4862	-0.112656658689	0.014939802213484
MSTRG.62202.1	1641	135	0.8561	0.0721155981388	0.0273583920352483
MSTRG.62223.1	2030	756	1.1381	0.421347510839	0.998187551887581
MSTRG.62223.2	1849	624	1.1115	0.455524489447	0.993549881277272
MSTRG.62223.3	1795	324	1.1062	0.533018645229	0.908208717398696
MSTRG.62263.2	373	63	0.7109	-0.173118894736	0.00174753090272235
MSTRG.62269.1	541	132	0.9037	-0.126565159045	0.00902349067427544
MSTRG.62283.2	1233	336	0.7177	-0.0170295970217	0.083440546692861
MSTRG.62305.4	4307	162	0.8856	0.0475182123855	0.0290102193918751
MSTRG.62305.7	1689	228	0.7723	-0.203600796173	0.00945118791435035
MSTRG.62305.8	414	309	0.8372	0.0633443095492	0.150261463518681
MSTRG.62374.2	496	117	0.7583	-0.0903110611761	0.00620746063135943
MSTRG.62381.1	373	105	0.8383	0.117961612541	0.0273426875360492
MSTRG.62485.1	3489	252	0.5873	-0.00341405036922	0.0227212791401321
MSTRG.62491.1	574	147	0.6203	0.166368932995	0.0294538331008239
MSTRG.62491.2	613	150	0.4331	-0.586067879199	0.000120822575882259
MSTRG.62491.3	552	96	1.0636	0.220450621946	0.0915215820665735
MSTRG.62491.4	637	177	0.9427	0.0486838766013	0.0502802908494925
MSTRG.62491.5	1323	162	0.4579	-0.254178963149	0.00127283288931842
MSTRG.62491.6	1078	162	0.4579	-0.254178963149	0.00129188449785724
MSTRG.62503.1	270	183	0.4821	-0.0967507978983	0.00517458593123652
MSTRG.62508.1	453	144	0.6732	-0.192902312511	0.0032495508082347
MSTRG.62509.1	2645	294	0.6235	-0.194319177903	0.0120945117769185
MSTRG.62571.1	401	117	0.8613	-0.0752471636952	0.00949990041120741
MSTRG.62645.1	589	321	1.2378	0.545698207572	0.944272729891306
MSTRG.62693.1	350	114	0.8189	-0.29106350782	0.00195696395386757
MSTRG.62730.1	1930	432	0.5973	-0.0949975587946	0.0916242788108187
MSTRG.62746.1	298	237	0.9972	0.10801800177	0.153646584450171
MSTRG.62771.1	214	36	0.8385	-0.0638669744075	0.0040385596968947
MSTRG.62845.1	1602	300	0.7034	0.21355128322	0.209051864422472
MSTRG.62848.1	1362	477	0.6823	-0.0129000503606	0.276110580934607
MSTRG.62870.2	1518	213	1.069	0.174580807693	0.201850363672414
MSTRG.62985.1	291	204	0.5968	-0.0625585312926	0.0115791443126744
MSTRG.62985.2	540	492	0.9774	0.0617561936046	0.661134225217209
MSTRG.62989.1	475	363	1.072	0.218816655127	0.648352205618364
MSTRG.62992.1	340	213	1.1725	0.269637290258	0.413274405551151
MSTRG.62994.1	309	171	1.0178	0.363931904749	0.339361984548922
MSTRG.62995.1	296	273	1.149	0.28187902902	0.576376753138461
MSTRG.63006.1	223	18	0.597	-0.801944465243	1.19486859926241e-05
MSTRG.63033.1	520	231	0.7861	0.0980412708396	0.0748985741664297
MSTRG.63102.1	308	27	0.8869	0.486696395623	0.138990925250918
MSTRG.63105.1	1391	204	0.6196	-0.044049162101	0.0131272649670929
MSTRG.63185.1	373	57	0.7206	-0.580011063683	0.000115205239457463
MSTRG.63225.1	249	99	1.031	-0.0961295094237	0.0116930904583015
MSTRG.63268.1	234	0	0	0	0.000300097222126536
MSTRG.63318.2	2680	366	0.8594	0.0512893049866	0.220335035333261
MSTRG.63318.3	3131	366	0.8594	0.0512893049866	0.215666838318011
MSTRG.63318.4	1479	162	0.9793	0.0214764041752	0.0385497000861523
MSTRG.63318.5	2048	150	1.0784	-0.0213121345225	0.0338321730240517
MSTRG.63320.1	642	72	1.0596	0.0841897827625	0.0301088563609394
MSTRG.63369.1	1559	549	0.7104	0.0599395866835	0.591906314422485
MSTRG.63369.2	1149	306	0.7415	0.129993327935	0.158390434606363
MSTRG.63369.3	1267	699	0.6691	0.0322452663709	0.84536770895621
MSTRG.63454.1	430	414	0.6722	0.0863425917199	0.275903566705424
MSTRG.63616.1	907	351	0.8848	0.169178384897	0.386968217260829
MSTRG.63616.2	629	126	0.8644	0.192345412064	0.058032857345955
MSTRG.63693.1	404	288	0.4632	-0.02267401585	0.0240797011986058
MSTRG.63719.1	1552	276	0.6223	0.155828427752	0.0977023273978561
MSTRG.63767.1	248	174	0.8013	0.187273528702	0.0775142413511357
MSTRG.63783.3	1144	177	0.5595	0.0229238295425	0.0128254750028759
MSTRG.63843.1	279	45	1.0214	-0.435966511166	0.000677402744221304
MSTRG.63844.1	623	261	0.7037	0.1313486971	0.0966810602716191
MSTRG.63880.1	2354	267	0.8049	0.0505126860167	0.0765168282894055
MSTRG.63880.2	267	135	0.8453	0.0132229863351	0.0196403455182477
MSTRG.63880.3	2948	522	0.8166	0.0414669075853	0.551642270919149
MSTRG.63899.1	276	87	0.5826	-0.0301229210414	0.00390563732378546
MSTRG.63907.2	1563	504	0.9468	0.0874191614386	0.691954496342508
MSTRG.63908.1	368	252	0.6073	0.00879049600196	0.0314150681676818
MSTRG.63933.1	418	201	0.7644	0.127121348982	0.0624966998848013
MSTRG.63937.1	307	108	0.5369	-0.171340405415	0.00167172486128976
MSTRG.64048.1	500	321	0.5143	-0.264294257416	0.00827845158090905
MSTRG.64048.2	398	339	0.9447	0.102268298167	0.307363079939831
MSTRG.64060.1	3981	204	0.6428	-0.115927279274	0.00754880160536165
MSTRG.64060.3	975	267	0.912	0.138952506218	0.184449353822594
MSTRG.64060.4	502	225	0.9543	0.125794345183	0.134024830287046
MSTRG.64061.1	3821	318	0.6719	0.00847299702642	0.0615855532695952
MSTRG.64092.1	386	204	0.6115	-0.0354006779444	0.0143836329758553
MSTRG.64099.1	1439	471	0.5718	-0.0255811802793	0.187811315727088
MSTRG.64099.2	1254	117	0.6647	-0.0303530307864	0.00656107497361113
MSTRG.64111.1	3437	192	0.7234	0.0323531258995	0.0231295431579629
MSTRG.64178.1	722	279	0.7749	-0.0022642432118	0.0627069037294209
MSTRG.64187.1	535	138	1.1003	0.105331049551	0.0769281927854593
MSTRG.64206.1	510	306	0.8897	-0.0717475200811	0.0760125352992205
MSTRG.64314.5	1025	231	0.7424	-0.187794682532	0.0102624130030762
MSTRG.64436.1	286	126	1.1897	0.126943162184	0.101938159803841
MSTRG.64563.1	1240	255	0.5426	0.150106368031	0.0618432813533324
MSTRG.64563.2	729	255	0.5426	0.150106368031	0.0636680988303003
MSTRG.64596.1	205	165	0.9812	0.0391641514713	0.0481561600487811
MSTRG.64658.1	633	63	1.0821	-0.0167544040688	0.0152936151045072
MSTRG.64658.2	705	180	0.8335	0.156400079194	0.0729550871696028
MSTRG.64658.3	409	150	0.905	0.183183130222	0.0796543480468382
MSTRG.64755.1	560	87	1.0344	0.219214260968	0.0763577514210683
MSTRG.64847.1	803	135	0.8148	0.0917086552106	0.02873423984955
MSTRG.64855.1	342	135	0.857	0.253446224347	0.0917822613418122
MSTRG.65089.1	451	174	0.975	-0.0917100711073	0.0222012798458205
MSTRG.65136.1	272	84	1.1656	0.0921560055762	0.050473505593802
MSTRG.65168.1	278	48	0.8068	-0.171435772583	0.00204199591014645
MSTRG.65179.1	1029	228	0.8302	-0.0242271558927	0.0374773722097284
MSTRG.65179.2	563	228	0.8302	-0.0242271558927	0.0385115115799922
MSTRG.65180.1	354	213	0.5216	0.0450729516368	0.0202515099020919
MSTRG.65187.1	460	162	0.9081	0.0735265384532	0.0458839022971485
MSTRG.65187.2	505	162	0.9081	0.0735265384532	0.0457644329260146
MSTRG.65187.3	430	162	0.9081	0.0735265384532	0.0459637134164684
MSTRG.65192.1	4532	492	0.9414	0.097960675958	0.634574520258225
MSTRG.65192.2	2140	246	0.8671	-0.0645629619072	0.0366485232899805
MSTRG.65192.3	1895	246	0.8671	-0.0645629619072	0.0371773634814422
MSTRG.65192.4	753	186	0.7992	-0.13101588246	0.0111442984584761
MSTRG.65192.5	2206	246	0.8671	-0.0645629619072	0.0365073019805196
MSTRG.65192.6	443	150	0.8476	0.0706517390231	0.03316772163977
MSTRG.65192.7	3545	492	0.9414	0.097960675958	0.648356210484776
MSTRG.65192.8	335	66	1.0043	-0.00952538077717	0.0132411862299011
MSTRG.65192.9	4068	492	0.9414	0.097960675958	0.641082536695708
MSTRG.65192.10	4305	492	0.9414	0.097960675958	0.637764713162226
MSTRG.65192.11	1333	540	0.8827	0.0594975509721	0.695658532806437
MSTRG.65192.12	1596	144	0.7899	-0.441998652969	0.00084665952254574
MSTRG.65192.13	4485	492	0.9414	0.097960675958	0.635236025917535
MSTRG.65194.1	3655	288	1.0013	-0.178708513164	0.0377266059101045
MSTRG.65207.1	575	108	0.6084	-0.181329354969	0.00192711789196912
MSTRG.65207.2	469	264	0.8909	0.103504961849	0.143252324980721
MSTRG.65275.1	7822	354	0.5503	-0.0469024854519	0.0347182816079666
MSTRG.65275.2	948	120	0.8397	-0.191391283272	0.00414207242810939
MSTRG.65283.1	2194	261	0.811	-0.0637929734503	0.0362173203287824
MSTRG.65283.2	1242	345	0.6706	0.169632398474	0.228765754064957
MSTRG.65283.3	4325	360	0.6307	-0.0823272593943	0.0461227775180388
MSTRG.65286.5	2499	198	0.6627	0.0407687865246	0.022830300043006
MSTRG.65286.6	582	159	1.0088	0.137541083841	0.0882279314298257
MSTRG.65313.1	4065	258	0.4969	-0.159956857984	0.00637375699137328
MSTRG.65457.1	1195	210	0.4902	-0.0231353821074	0.010861980639828
MSTRG.65457.2	2216	348	0.4203	-0.185428106192	0.0124599488882952
MSTRG.65457.3	1780	450	1.0818	0.0839760392534	0.64878346653472
MSTRG.65457.4	1760	450	1.0818	0.0839760392534	0.64906012725871
MSTRG.65457.5	497	99	0.962	0.309442987619	0.120143015486811
MSTRG.65462.1	1375	348	0.7699	-0.00810298373301	0.113807381399925
MSTRG.65462.2	460	207	0.7234	-0.0224703713203	0.022703339280658
MSTRG.65527.1	457	162	0.9742	-0.153938383548	0.0130139857679954
MSTRG.65527.2	551	102	0.5657	-0.223434193037	0.00119863801843957
MSTRG.65527.3	658	168	0.5988	-0.105831494528	0.00583614776352153
MSTRG.65535.1	220	33	1.1344	0.0857565722931	0.0260070998082134
MSTRG.65535.2	685	102	0.9973	-0.0476090612399	0.0145348661842836
MSTRG.65535.3	465	60	0.6113	-0.305530550967	0.000513881901497258
MSTRG.65535.4	412	60	0.6113	-0.305530550967	0.000515537425667625
MSTRG.65653.1	348	252	0.7011	-0.182577870471	0.0121750247602002
MSTRG.65672.1	716	204	0.8286	-0.221471282111	0.00821440888869708
MSTRG.65674.1	2289	276	0.7228	-0.0233541703296	0.0416845536057134
MSTRG.65676.1	1366	204	0.8773	-0.0218302126182	0.0335059773385946
MSTRG.65676.2	1122	198	0.9309	-0.0815548593057	0.0256325279781298
MSTRG.65676.3	433	276	0.7658	0.0935971259517	0.107639366608651
MSTRG.65681.1	369	105	0.4975	0.203699055075	0.0166912255791397
MSTRG.65691.1	760	159	0.6935	-0.13468134664	0.00585686698390066
MSTRG.65757.1	3695	387	0.7334	-0.119486956447	0.0677531743425428
MSTRG.65908.1	514	168	0.9441	0.219151725012	0.130279854490253
MSTRG.65911.1	593	192	0.6608	-0.133162979324	0.00769043662781709
MSTRG.65939.1	3340	270	0.5849	-0.0476762671598	0.0206820083588243
MSTRG.65947.1	663	453	0.5262	0.0544630398334	0.226781821845338
MSTRG.65957.1	442	171	0.6883	0.0641113593181	0.0243864911684856
MSTRG.66043.1	6796	291	0.4481	-0.269186146013	0.00322781549883473
MSTRG.66049.1	317	45	0.4288	-0.437181745571	0.000104228729338149
MSTRG.66075.1	1274	192	0.9976	-0.0452198410834	0.0368782669735967
MSTRG.66237.1	2514	333	0.5244	-0.150735671395	0.0180422000355454
MSTRG.66370.1	400	234	0.8939	-0.101915256722	0.0306038515026938
MSTRG.66370.2	596	216	0.8802	-0.261089391565	0.00852625304963022
MSTRG.66477.1	457	225	0.8192	-0.0359419214	0.03371773923504
MSTRG.66479.1	430	135	0.5468	-0.155862978963	0.00253636238296342
MSTRG.66479.2	611	138	0.5716	-0.163709926008	0.0026595681255353
MSTRG.66479.3	1281	345	0.6413	-0.101071293621	0.0432300147382934
MSTRG.66479.4	406	279	0.6191	-0.0330290605726	0.0329908829872095
MSTRG.66517.1	354	123	0.7618	-0.158363984812	0.00431813798280172
MSTRG.66517.2	566	138	0.878	-0.278828938671	0.0032638801638484
MSTRG.66702.1	422	108	0.5736	-0.114570304349	0.00270734034540461
MSTRG.66702.2	384	108	0.5736	-0.114570304349	0.00271357724540583
MSTRG.66725.1	280	102	1.2009	0.0104604813976	0.0403541597056131
MSTRG.66727.1	228	51	0.9299	0.121020902008	0.0210700379901613
MSTRG.66729.1	703	207	0.7384	-0.216477697708	0.00662125594521539
MSTRG.66746.1	1317	213	0.4342	-0.018811611346	0.00962290448526131
MSTRG.66890.1	290	96	0.491	0.10095716312	0.00763521866827873
MSTRG.66912.1	635	201	0.5965	-0.234987171265	0.0035416344184843
MSTRG.66947.1	509	276	0.9261	-0.0143432631792	0.0887725976241946
MSTRG.67041.1	2401	246	0.9328	-0.113439459898	0.0322588867750339
MSTRG.67043.1	309	144	0.5307	0.0993077752138	0.0142637663822997
MSTRG.67478.1	633	180	0.7619	-0.060482263462	0.0148513096855981
MSTRG.67507.1	284	282	1.0941	0.260937142129	0.523779537675758
MSTRG.67510.1	1180	237	0.7325	0.0236346625022	0.0411446209981574
[truncated: 3,050 more rows]
