# Supplementary material for: MAPK1 Is Regulated by LOC102188416/miR-143-3p Axis in Dairy Goat Mammary Epithelial Cells
Source: Genes (Basel). 2022 Jun 3;13(6):1013. doi: 10.3390/genes13061013 (PMC9222919; doi:10.3390/genes13061013)
Supplement: Supplementary file 1 [file genes-13-01013-s001.zip › supplementary tables/Table S5.xls]

Gene	M1_count	M2_count	M3_count	M_normalize	C1_count	C2_count	C3_count	C_normalize	FoldChange	Log2FoldChange	pval	padj	Up/Down	Significant	GeneName	Biotype	Position	NR:Seq-id	NR:Score	NR:Evalue	NR:Description	NT:Seq-id	NT:Score	NT:Evalue	NT:Description	Uniprot:UniProtKB-AC	Uniprot:Score	Uniprot:Evalue	Uniprot:Description	COG:gene	COG:Score	COG:Eval	COG:num	Pfam:pfam_ID	Pfam:pfam_Name	Pfam:pfam_Description	GO:biological_process	GO:cellular_component	GO:molecular_function	KEGG:KO	KEGG:Description
gene0	0	1	0	0.398684711512196	0	0	0	0.0	Inf	Inf	0.931358930972002	1	up	no	TRNAC-GCA	tRNA	chrNC_030808.1:60028-60099:+	.	.	.	.	gi|157742861|gb|BC114769.1|	57	1e-20	Bos taurus cDNA clone IMAGE:8089296	.	.	.	.	.	.	.	.	.	.	.	.	.	.	.	.
gene1	4707	2761	4853	4150.08810988676	4080	3677	5398	4220.45305467172	0.9833276323955148	-0.024255910387586732	0.986754343428006	1	down	no	ATP5O	protein_coding	chrNC_030808.1:72191-79644:+	gi|548448851|ref|XP_005674722.1|	1110	2e-151	PREDICTED: ATP synthase subunit O, mitochondrial [Capra hircus]	gi|548448850|ref|XM_005674665.1|	787	0.0	PREDICTED: Capra hircus ATP synthase, H+ transporting, mitochondrial F1 complex, O subunit (ATP5O), mRNA	P13621	423	2e-149	ATP synthase subunit O, mitochondrial	SPCC1840.06	129	4e-35	COG0712	.	.	.	GO:0015986|ATP synthesis coupled proton transport;	GO:0005753|mitochondrial proton-transporting ATP synthase complex;GO:0043209|myelin sheath;	GO:0046933|proton-transporting ATP synthase activity, rotational mechanism;	K02137	ATPeF0O, ATP5O, ATP5; F-type H+-transporting ATPase subunit O
gene10	2647	1916	2478	2397.46527302999	3160	3022	3042	2962.77066009849	0.8091970483298535	-0.3054370374326509	0.012820912461364	0.0597683139732987	down	no	IFNGR2	protein_coding	chrNC_030808.1:526090-566698:-	gi|296491704|tpg|DAA33737.1|	1847	0.0	TPA: interferon gamma receptor 2 (interferon gamma transducer 1) [Bos taurus]	gi|548449271|ref|XM_005674741.1|	1780	0.0	PREDICTED: Capra hircus interferon gamma receptor 2 (interferon gamma transducer 1) (IFNGR2), mRNA	P38484	331	5e-109	Interferon gamma receptor 2	.	.	.	.	.	.	.	GO:0007166|cell surface receptor signaling pathway;GO:0060333|interferon-gamma-mediated signaling pathway;GO:0060334|regulation of interferon-gamma-mediated signaling pathway;GO:0009615|response to virus;	GO:0030659|cytoplasmic vesicle membrane;GO:0005783|endoplasmic reticulum;GO:0005789|endoplasmic reticulum membrane;GO:0000139|Golgi membrane;GO:0005887|integral component of plasma membrane;GO:0005886|plasma membrane;	GO:0004906|interferon-gamma receptor activity;	K05133	IFNGR2; interferon gamma receptor 2
gene100	20	31	36	30.2898176892518	26	33	35	30.1758550915378	1.0037766153558298	0.005438241623336135	0.992774415134769	1	up	no	LOC108636217	protein_coding	chrNC_030808.1:20522846-20751856:+	gi|296491603|tpg|DAA33644.1|	205	3e-26	TPA: hypothetical protein BOS_627 [Bos taurus]	gi|545866849|ref|XM_005670299.1|	328	1e-169	PREDICTED: Sus scrofa zinc finger SWIM domain-containing protein 6-like (LOC102162453), transcript variant X1, mRNA	.	.	.	.	.	.	.	.	.	.	.	.	.	.	.	.
gene1000	5	8	4	6.05503376783719	18	22	11	16.4092050567073	0.36900226104263234	-1.438298438533943	0.0304220976834835	0.117479508287432	down	no	SPATC1L	protein_coding	chrNC_030808.1:145826815-145847568:-	gi|548452373|ref|XP_005675728.1|	1676	0.0	PREDICTED: speriolin-like protein isoform X1 [Capra hircus]	gi|594045257|ref|XM_006047044.1|	2611	0.0	PREDICTED: Bubalus bubalis spermatogenesis and centriole associated 1-like (SPATC1L), transcript variant X1, mRNA	Q9D9W0	567	0.0	Speriolin-like protein	.	.	.	.	.	.	.	.	GO:0005813|centrosome;	.	.	.
gene10000	0	0	0	0.0	3	0	0	0.967704201676669	-Inf	-Inf	0.358892234586376	0.627800155487633	down	no	LOC108636760	pseudogene	chrNC_030816.1:74037739-74040287:-	gi|533187771|ref|XP_005406858.1|	417	1e-70	PREDICTED: tyrosine-protein kinase RYK isoform X1 [Chinchilla lanigera]	gi|89274849|gb|DQ405273.1|	714	0.0	Bos taurus chromosome 9 clone BAC CHORI-21B24, complete sequence	P34925	74.3	2e-12	Tyrosine-protein kinase RYK	.	.	.	.	.	.	.	GO:0007411|axon guidance;GO:0007409|axonogenesis;GO:0060070|canonical Wnt signaling pathway;GO:0033278|cell proliferation in midbrain;GO:0071679|commissural neuron axon guidance;GO:0022038|corpus callosum development;GO:0022008|neurogenesis;GO:0030182|neuron differentiation;GO:0031175|neuron projection development;GO:0035567|non-canonical Wnt signaling pathway;GO:0043410|positive regulation of MA…	GO:0005737|cytoplasm;GO:0016021|integral component of membrane;GO:0005887|integral component of plasma membrane;GO:0016020|membrane;GO:0005634|nucleus;GO:0005886|plasma membrane;	GO:0005524|ATP binding;GO:0005109|frizzled binding;GO:0004714|transmembrane receptor protein tyrosine kinase activity;GO:0004888|transmembrane signaling receptor activity;GO:0042813|Wnt-activated receptor activity;GO:0017147|Wnt-protein binding;	K05128	RYK; RYK receptor-like tyrosine kinase [EC:2.7.10.1]
gene10001	1324	1113	1223	1255.51126119684	1325	1327	1152	1222.34081515703	1.027136822749021	0.038628372847657876	0.768662290245887	0.95075907187949	up	no	LOC108636742	protein_coding	chrNC_030816.1:74075114-74080811:+	gi|556730374|ref|XP_005960885.1|	1103	6e-145	PREDICTED: retinoic acid early transcript 1G protein-like [Pantholops hodgsonii]	gi|89274849|gb|DQ405273.1|	1647	0.0	Bos taurus chromosome 9 clone BAC CHORI-21B24, complete sequence	Q8TD07	206	2e-62	NKG2D ligand 4	.	.	.	.	.	.	.	GO:0019882|antigen processing and presentation;GO:0042267|natural killer cell mediated cytotoxicity;GO:0050776|regulation of immune response;GO:0001913|T cell mediated cytotoxicity;	GO:0005576|extracellular region;GO:0016021|integral component of membrane;GO:0005886|plasma membrane;	GO:0003823|antigen binding;GO:0046703|natural killer cell lectin-like receptor binding;	K07987	RAET1; retinoic acid early transcript 1
gene10002	0	1	2	1.04552144445372	1	3	1	1.60938529125062	0.6496402385045206	-0.6222870995363331	0.855877098766432	1	down	no	LOC108633322	pseudogene	chrNC_030816.1:74090462-74092557:+	gi|675739828|ref|XP_002759623.3|	681	4e-101	PREDICTED: tyrosine-protein kinase RYK [Callithrix jacchus]	gi|89274849|gb|DQ405273.1|	859	0.0	Bos taurus chromosome 9 clone BAC CHORI-21B24, complete sequence	P34925	128	2e-101	Tyrosine-protein kinase RYK	.	.	.	.	.	.	.	GO:0007411|axon guidance;GO:0007409|axonogenesis;GO:0060070|canonical Wnt signaling pathway;GO:0033278|cell proliferation in midbrain;GO:0071679|commissural neuron axon guidance;GO:0022038|corpus callosum development;GO:0022008|neurogenesis;GO:0030182|neuron differentiation;GO:0031175|neuron projection development;GO:0035567|non-canonical Wnt signaling pathway;GO:0043410|positive regulation of MA…	GO:0005737|cytoplasm;GO:0016021|integral component of membrane;GO:0005887|integral component of plasma membrane;GO:0016020|membrane;GO:0005634|nucleus;GO:0005886|plasma membrane;	GO:0005524|ATP binding;GO:0005109|frizzled binding;GO:0004714|transmembrane receptor protein tyrosine kinase activity;GO:0004888|transmembrane signaling receptor activity;GO:0042813|Wnt-activated receptor activity;GO:0017147|Wnt-protein binding;	K05128	RYK; RYK receptor-like tyrosine kinase [EC:2.7.10.1]
gene10003	253	216	246	245.214075897185	352	363	388	354.178160428727	0.6923466867645292	-0.5304334587179208	0.00188317387185616	0.012725034126224	down	no	LOC108636738	pseudogene	chrNC_030816.1:74111748-74123355:-	gi|440895103|gb|ELR47376.1|	1075	5e-142	hypothetical protein M91_11428, partial [Bos mutus]	gi|556730367|ref|XM_005960820.1|	1040	0.0	PREDICTED: Pantholops hodgsonii UL16 binding protein 2 (ULBP2), transcript variant X2, mRNA	Q9BZM6	196	2e-57	NKG2D ligand 1	.	.	.	.	.	.	.	GO:0019882|antigen processing and presentation;GO:0030101|natural killer cell activation;GO:0042267|natural killer cell mediated cytotoxicity;GO:0050776|regulation of immune response;	GO:0046658|anchored component of plasma membrane;GO:0005783|endoplasmic reticulum;GO:0005886|plasma membrane;	GO:0003823|antigen binding;GO:0046703|natural killer cell lectin-like receptor binding;	K07986	ULBP; UL16 binding protein
gene10004	0	0	2	0.646836732941526	1	0	5	1.91300470876674	0.3381260537296447	-1.564366909953339	0.585853580410499	0.815278321790447	down	no	LOC108636761	pseudogene	chrNC_030816.1:74120357-74122954:-	gi|544412466|ref|XP_005546342.1|	717	4e-82	PREDICTED: tyrosine-protein kinase RYK [Macaca fascicularis]	gi|594633970|ref|XM_007170386.1|	691	0.0	PREDICTED: Balaenoptera acutorostrata scammoni receptor-like tyrosine kinase (RYK), mRNA	P34925	96.3	2e-19	Tyrosine-protein kinase RYK	.	.	.	.	.	.	.	GO:0007411|axon guidance;GO:0007409|axonogenesis;GO:0060070|canonical Wnt signaling pathway;GO:0033278|cell proliferation in midbrain;GO:0071679|commissural neuron axon guidance;GO:0022038|corpus callosum development;GO:0022008|neurogenesis;GO:0030182|neuron differentiation;GO:0031175|neuron projection development;GO:0035567|non-canonical Wnt signaling pathway;GO:0043410|positive regulation of MA…	GO:0005737|cytoplasm;GO:0016021|integral component of membrane;GO:0005887|integral component of plasma membrane;GO:0016020|membrane;GO:0005634|nucleus;GO:0005886|plasma membrane;	GO:0005524|ATP binding;GO:0005109|frizzled binding;GO:0004714|transmembrane receptor protein tyrosine kinase activity;GO:0004888|transmembrane signaling receptor activity;GO:0042813|Wnt-activated receptor activity;GO:0017147|Wnt-protein binding;	K05128	RYK; RYK receptor-like tyrosine kinase [EC:2.7.10.1]
gene10006	73	32	58	54.4656621276005	13	14	28	17.620569579908	3.0910273292019697	1.6280864097865129	0.000306914675094866	0.00274878064859793	up	yes	LOC102189662	pseudogene	chrNC_030816.1:74152596-74159727:-	gi|594115252|ref|XP_006080330.1|	451	2e-79	PREDICTED: NKG2D ligand 1-like [Bubalus bubalis]	gi|151554526|gb|BC149626.1|	616	0.0	Bos taurus cDNA clone MGC:159659 IMAGE:8571439, complete cds	Q9BZM4	26.9	6e-31	NKG2D ligand 3	.	.	.	.	.	.	.	GO:0019882|antigen processing and presentation;GO:0030101|natural killer cell activation;GO:0042267|natural killer cell mediated cytotoxicity;GO:0050776|regulation of immune response;GO:0016032|viral process;	GO:0046658|anchored component of plasma membrane;GO:0005886|plasma membrane;	GO:0003823|antigen binding;GO:0046703|natural killer cell lectin-like receptor binding;	K07986	ULBP; UL16 binding protein
gene10007	0	1	0	0.398684711512196	0	0	0	0.0	Inf	Inf	0.931358930972002	1	up	no	LOC102182585	pseudogene	chrNC_030816.1:74168725-74173070:-	gi|803340562|ref|XP_012028319.1|	932	6e-123	PREDICTED: NKG2D ligand 2-like isoform X1 [Ovis aries musimon]	gi|151554526|gb|BC149626.1|	539	0.0	Bos taurus cDNA clone MGC:159659 IMAGE:8571439, complete cds	Q9BZM6	187	6e-56	NKG2D ligand 1	.	.	.	.	.	.	.	GO:0019882|antigen processing and presentation;GO:0030101|natural killer cell activation;GO:0042267|natural killer cell mediated cytotoxicity;GO:0050776|regulation of immune response;	GO:0046658|anchored component of plasma membrane;GO:0005783|endoplasmic reticulum;GO:0005886|plasma membrane;	GO:0003823|antigen binding;GO:0046703|natural killer cell lectin-like receptor binding;	K07986	ULBP; UL16 binding protein
gene10008	64	51	55	58.2410278491781	109	109	116	107.255235622386	0.5430133784259032	-0.880940352196693	0.000729801638064782	0.00577258582608485	down	no	LOC102182304	protein_coding	chrNC_030816.1:74199868-74209156:+	gi|803341164|ref|XP_012028617.1|	559	1e-69	PREDICTED: NKG2D ligand 1-like [Ovis aries musimon]	gi|89994784|gb|AC096629.11|	310	5e-160	Bos taurus clone rp42-152a4, complete sequence	Q9BZM6	129	1e-34	NKG2D ligand 1	.	.	.	.	.	.	.	GO:0019882|antigen processing and presentation;GO:0030101|natural killer cell activation;GO:0042267|natural killer cell mediated cytotoxicity;GO:0050776|regulation of immune response;	GO:0046658|anchored component of plasma membrane;GO:0005783|endoplasmic reticulum;GO:0005886|plasma membrane;	GO:0003823|antigen binding;GO:0046703|natural killer cell lectin-like receptor binding;	K07986	ULBP; UL16 binding protein
gene10009	58	33	59	50.4721173760137	40	55	39	43.0681765811853	1.1719121026837918	0.2288643668782223	0.445283584610678	0.715963803047589	up	no	LOC108636773	protein_coding	chrNC_030816.1:74217694-74260975:+	gi|548533698|ref|XP_005701547.1|	963	8e-129	PREDICTED: NKG2D ligand 3-like [Capra hircus]	gi|548533697|ref|XM_005701490.1|	536	0.0	PREDICTED: Capra hircus NKG2D ligand 3-like (LOC102185735), mRNA	Q9BZM4	176	8e-53	NKG2D ligand 3	.	.	.	.	.	.	.	GO:0019882|antigen processing and presentation;GO:0030101|natural killer cell activation;GO:0042267|natural killer cell mediated cytotoxicity;GO:0050776|regulation of immune response;GO:0016032|viral process;	GO:0046658|anchored component of plasma membrane;GO:0005886|plasma membrane;	GO:0003823|antigen binding;GO:0046703|natural killer cell lectin-like receptor binding;	K07986	ULBP; UL16 binding protein
gene1001	1360	1298	1404	1399.12421194877	2092	2460	2364	2221.12935524433	0.6299156816982695	-0.6667693674445316	1.40846378850415e-07	2.85981061304845e-06	down	no	LSS	protein_coding	chrNC_030808.1:145851416-145883591:-	gi|803327204|ref|XP_012021764.1|	3892	0.0	PREDICTED: lanosterol synthase isoform X2 [Ovis aries musimon]	gi|556776807|ref|XM_005983439.1|	3782	0.0	PREDICTED: Pantholops hodgsonii lanosterol synthase (2,3-oxidosqualene-lanosterol cyclase) (LSS), transcript variant X1, mRNA	P84466	117	2e-25	Lanosterol synthase	YHR072w	503	2e-159	COG1657	.	.	.	GO:0006694|steroid biosynthetic process;	GO:0005789|endoplasmic reticulum membrane;	GO:0000250|lanosterol synthase activity;	K01852	E5.4.99.7, LSS, ERG7; lanosterol synthase [EC:5.4.99.7]
gene10010	229	160	162	188.175552741646	252	272	250	248.640495562891	0.7568177995931035	-0.4019820750753803	0.0322307378199421	0.122475396054032	down	no	LOC108636744	protein_coding	chrNC_030816.1:74226838-74231957:-	gi|556730374|ref|XP_005960885.1|	1374	0.0	PREDICTED: retinoic acid early transcript 1G protein-like [Pantholops hodgsonii]	gi|556730373|ref|XM_005960823.1|	873	0.0	PREDICTED: Pantholops hodgsonii retinoic acid early transcript 1G protein-like (LOC102343709), mRNA	Q8TD07	208	4e-60	NKG2D ligand 4	.	.	.	.	.	.	.	GO:0019882|antigen processing and presentation;GO:0042267|natural killer cell mediated cytotoxicity;GO:0050776|regulation of immune response;GO:0001913|T cell mediated cytotoxicity;	GO:0005576|extracellular region;GO:0016021|integral component of membrane;GO:0005886|plasma membrane;	GO:0003823|antigen binding;GO:0046703|natural killer cell lectin-like receptor binding;	K07987	RAET1; retinoic acid early transcript 1
gene10013	1	0	0	0.314376521971314	0	0	1	0.318087328308236	0.9883340013679321	-0.016929420803289907	1	1	down	no	LOC108636775	protein_coding	chrNC_030816.1:74307261-74308176:-	gi|440894057|gb|ELR46619.1|	962	4e-129	NKG2D ligand 1, partial [Bos mutus]	gi|548535650|ref|XM_005701996.1|	522	0.0	PREDICTED: Capra hircus NKG2D ligand 3-like (LOC102178352), partial mRNA	Q9BZM6	188	3e-57	NKG2D ligand 1	.	.	.	.	.	.	.	GO:0019882|antigen processing and presentation;GO:0030101|natural killer cell activation;GO:0042267|natural killer cell mediated cytotoxicity;GO:0050776|regulation of immune response;	GO:0046658|anchored component of plasma membrane;GO:0005783|endoplasmic reticulum;GO:0005886|plasma membrane;	GO:0003823|antigen binding;GO:0046703|natural killer cell lectin-like receptor binding;	K07986	ULBP; UL16 binding protein
gene10016	0	1	2	1.04552144445372	3	4	4	3.53169337586538	0.2960396991422091	-1.7561374395899125	0.273554161849832	0.535764872869602	down	no	TRNAC-GCA	tRNA	chrNC_030816.1:74322008-74322079:+	.	.	.	.	gi|584269271|emb|HE663188.1|	58	3e-21	Bubalus bubalis partial rnf20 gene for ring finger protein 20, exons 1-2	.	.	.	.	.	.	.	.	.	.	.	.	.	.	.	.
gene10017	6	6	4	5.57204086678411	4	4	8	5.12661075632388	1.0868858845799387	0.12020047542225491	1	1	up	no	LOC102177708	protein_coding	chrNC_030816.1:74333068-74343239:+	gi|803340937|ref|XP_012028506.1|	1183	5e-161	PREDICTED: NKG2D ligand 1-like [Ovis aries musimon]	gi|556730367|ref|XM_005960820.1|	593	0.0	PREDICTED: Pantholops hodgsonii UL16 binding protein 2 (ULBP2), transcript variant X2, mRNA	Q9BZM6	211	9e-65	NKG2D ligand 1	.	.	.	.	.	.	.	GO:0019882|antigen processing and presentation;GO:0030101|natural killer cell activation;GO:0042267|natural killer cell mediated cytotoxicity;GO:0050776|regulation of immune response;	GO:0046658|anchored component of plasma membrane;GO:0005783|endoplasmic reticulum;GO:0005886|plasma membrane;	GO:0003823|antigen binding;GO:0046703|natural killer cell lectin-like receptor binding;	K07986	ULBP; UL16 binding protein
gene10018	0	1	0	0.398684711512196	0	0	2	0.636174656616473	0.6266906538412277	-0.6741746172509824	0.99050979197727	1	down	no	LOC108636762	pseudogene	chrNC_030816.1:74333272-74335558:+	gi|521024312|gb|EPQ06100.1|	422	3e-92	Tyrosine-protein kinase RYK [Myotis brandtii]	gi|89274849|gb|DQ405273.1|	687	0.0	Bos taurus chromosome 9 clone BAC CHORI-21B24, complete sequence	P34925	105	1e-22	Tyrosine-protein kinase RYK	.	.	.	.	.	.	.	GO:0007411|axon guidance;GO:0007409|axonogenesis;GO:0060070|canonical Wnt signaling pathway;GO:0033278|cell proliferation in midbrain;GO:0071679|commissural neuron axon guidance;GO:0022038|corpus callosum development;GO:0022008|neurogenesis;GO:0030182|neuron differentiation;GO:0031175|neuron projection development;GO:0035567|non-canonical Wnt signaling pathway;GO:0043410|positive regulation of MA…	GO:0005737|cytoplasm;GO:0016021|integral component of membrane;GO:0005887|integral component of plasma membrane;GO:0016020|membrane;GO:0005634|nucleus;GO:0005886|plasma membrane;	GO:0005524|ATP binding;GO:0005109|frizzled binding;GO:0004714|transmembrane receptor protein tyrosine kinase activity;GO:0004888|transmembrane signaling receptor activity;GO:0042813|Wnt-activated receptor activity;GO:0017147|Wnt-protein binding;	K05128	RYK; RYK receptor-like tyrosine kinase [EC:2.7.10.1]
gene10019	867	681	865	823.825620086145	1021	950	993	951.967180624366	0.8653928799791428	-0.2085728438537404	0.129487812345713	0.33018143872897	down	no	RAET1E	protein_coding	chrNC_030816.1:74364855-74372073:+	gi|556730374|ref|XP_005960885.1|	1019	2e-149	PREDICTED: retinoic acid early transcript 1G protein-like [Pantholops hodgsonii]	gi|89274849|gb|DQ405273.1|	1642	0.0	Bos taurus chromosome 9 clone BAC CHORI-21B24, complete sequence	Q8TD07	213	3e-60	NKG2D ligand 4	.	.	.	.	.	.	.	GO:0019882|antigen processing and presentation;GO:0042267|natural killer cell mediated cytotoxicity;GO:0050776|regulation of immune response;GO:0001913|T cell mediated cytotoxicity;	GO:0005576|extracellular region;GO:0016021|integral component of membrane;GO:0005886|plasma membrane;	GO:0003823|antigen binding;GO:0046703|natural killer cell lectin-like receptor binding;	K07987	RAET1; retinoic acid early transcript 1
gene1002	5238	4201	5200	5003.35420079645	4423	4653	4631	4402.28104699087	1.1365367516043612	0.1846443365975427	0.104872845376538	0.283694165401629	up	no	MCM3AP	protein_coding	chrNC_030808.1:145893289-145937594:-	gi|548452393|ref|XP_005675731.1|	9175	0.0	PREDICTED: 80 kDa MCM3-associated protein isoform X1 [Capra hircus]	gi|548452392|ref|XM_005675674.1|	6135	0.0	PREDICTED: Capra hircus minichromosome maintenance complex component 3 associated protein (MCM3AP), transcript variant X1, mRNA	O60318	2897	0.0	Germinal-center associated nuclear protein	SPCC576.05	201	3e-51	COG5079	.	.	.	GO:0006260|DNA replication;GO:0002376|immune system process;GO:0051028|mRNA transport;GO:0006606|protein import into nucleus;	GO:0005737|cytoplasm;GO:0005829|cytosol;GO:0031965|nuclear membrane;GO:0005643|nuclear pore;GO:0005654|nucleoplasm;GO:0005634|nucleus;	GO:0003677|DNA binding;GO:0000166|nucleotide binding;GO:0016746|transferase activity, transferring acyl groups;	.	.
gene10020	73	79	97	85.8171598610335	45	40	41	40.4735420953454	2.120327389652975	1.0842870416574852	0.000166423998116182	0.00161170788436514	up	yes	LOC102185264	protein_coding	chrNC_030816.1:74375447-74387334:-	gi|548533978|ref|XP_005701587.1|	1140	8e-153	PREDICTED: NKG2D ligand 1-like [Capra hircus]	gi|548533977|ref|XM_005701530.1|	753	0.0	PREDICTED: Capra hircus NKG2D ligand 1-like (LOC102178262), mRNA	Q9BZM4	194	4e-57	NKG2D ligand 3	.	.	.	.	.	.	.	GO:0019882|antigen processing and presentation;GO:0030101|natural killer cell activation;GO:0042267|natural killer cell mediated cytotoxicity;GO:0050776|regulation of immune response;GO:0016032|viral process;	GO:0046658|anchored component of plasma membrane;GO:0005886|plasma membrane;	GO:0003823|antigen binding;GO:0046703|natural killer cell lectin-like receptor binding;	K07986	ULBP; UL16 binding protein
gene10021	6	0	2	2.53309586476941	4	2	2	2.57226685599658	0.9847718011310326	-0.02213864394119103	1	1	down	no	LOC108636741	pseudogene	chrNC_030816.1:74406591-74407540:-	gi|594115256|ref|XP_006080332.1|	269	7e-24	PREDICTED: low-density lipoprotein receptor-related protein 11 isoform X2 [Bubalus bubalis]	gi|594115255|ref|XM_006080270.1|	653	0.0	PREDICTED: Bubalus bubalis low density lipoprotein receptor-related protein 11 (LRP11), transcript variant X2, mRNA	Q86VZ4	87.4	9e-21	Low-density lipoprotein receptor-related protein 11	.	.	.	.	.	.	.	GO:0033555|multicellular organismal response to stress;GO:0009409|response to cold;GO:0009408|response to heat;GO:0035902|response to immobilization stress;GO:0009612|response to mechanical stimulus;GO:0042594|response to starvation;GO:0009414|response to water deprivation;	GO:0016021|integral component of membrane;GO:0005886|plasma membrane;	GO:0051219|phosphoprotein binding;	.	.
gene10022	12	13	10	12.189603178022	30	47	29	34.0783429039358	0.357693541977189	-1.4832040236372264	0.00157723754036884	0.0110198836179973	down	yes	LOC108636740	protein_coding	chrNC_030816.1:74460377-74469639:-	gi|594115256|ref|XP_006080332.1|	794	1e-97	PREDICTED: low-density lipoprotein receptor-related protein 11 isoform X2 [Bubalus bubalis]	gi|594115255|ref|XM_006080270.1|	944	0.0	PREDICTED: Bubalus bubalis low density lipoprotein receptor-related protein 11 (LRP11), transcript variant X2, mRNA	Q86VZ4	239	7e-71	Low-density lipoprotein receptor-related protein 11	.	.	.	.	.	.	.	GO:0033555|multicellular organismal response to stress;GO:0009409|response to cold;GO:0009408|response to heat;GO:0035902|response to immobilization stress;GO:0009612|response to mechanical stimulus;GO:0042594|response to starvation;GO:0009414|response to water deprivation;	GO:0016021|integral component of membrane;GO:0005886|plasma membrane;	GO:0051219|phosphoprotein binding;	.	.
gene10023	3610	2519	3660	3322.89725389866	5407	5693	6037	5502.7451725907	0.60386173622033	-0.7277098355749619	2.8789922969401e-09	7.99584469102792e-08	down	no	LOC106501757	protein_coding	chrNC_030816.1:74488792-74499040:-	gi|556730376|ref|XP_005960886.1|	868	9e-107	PREDICTED: retinoic acid early transcript 1G protein-like [Pantholops hodgsonii]	gi|89994784|gb|AC096629.11|	1279	0.0	Bos taurus clone rp42-152a4, complete sequence	Q9BZM4	145	2e-37	NKG2D ligand 3	.	.	.	.	.	.	.	GO:0019882|antigen processing and presentation;GO:0030101|natural killer cell activation;GO:0042267|natural killer cell mediated cytotoxicity;GO:0050776|regulation of immune response;GO:0016032|viral process;	GO:0046658|anchored component of plasma membrane;GO:0005886|plasma membrane;	GO:0003823|antigen binding;GO:0046703|natural killer cell lectin-like receptor binding;	K07986	ULBP; UL16 binding protein
gene10024	108	65	102	92.8558440012125	96	91	117	97.5675587024607	0.9517081828846726	-0.07140881929897758	0.833870993098791	0.993640463121221	down	no	LOC102180308	pseudogene	chrNC_030816.1:74510773-74521820:-	gi|803340567|ref|XP_012028321.1|	970	4e-124	PREDICTED: NKG2D ligand 2-like isoform X2 [Ovis aries musimon]	gi|89994784|gb|AC096629.11|	737	0.0	Bos taurus clone rp42-152a4, complete sequence	Q9BZM5	189	2e-53	NKG2D ligand 2	.	.	.	.	.	.	.	GO:0019882|antigen processing and presentation;GO:0030101|natural killer cell activation;GO:0042267|natural killer cell mediated cytotoxicity;	GO:0046658|anchored component of plasma membrane;GO:0009986|cell surface;GO:0005615|extracellular space;	GO:0003823|antigen binding;GO:0046703|natural killer cell lectin-like receptor binding;	K07986	ULBP; UL16 binding protein
gene10025	308	154	336	266.893985474219	336	351	278	310.152545656345	0.8605248907740473	-0.216711171910751	0.322775822716567	0.597532303456518	down	no	ULBP3	protein_coding	chrNC_030816.1:74564109-74570998:-	gi|548480618|ref|XP_005684971.1|	1151	2e-155	PREDICTED: NKG2D ligand 3 [Capra hircus]	gi|548480617|ref|XM_005684914.1|	819	0.0	PREDICTED: Capra hircus UL16 binding protein 3 (ULBP3), mRNA	Q9BZM4	205	3e-62	NKG2D ligand 3	.	.	.	.	.	.	.	GO:0019882|antigen processing and presentation;GO:0030101|natural killer cell activation;GO:0042267|natural killer cell mediated cytotoxicity;GO:0050776|regulation of immune response;	GO:0046658|anchored component of plasma membrane;GO:0005783|endoplasmic reticulum;GO:0005886|plasma membrane;	GO:0003823|antigen binding;GO:0046703|natural killer cell lectin-like receptor binding;	K07986	ULBP; UL16 binding protein
gene10028	452	375	390	417.738117671705	706	675	654	653.726394711115	0.6390106335790612	-0.6460881560716886	1.83484291382829e-05	0.000233672333119562	down	no	PLEKHG1	protein_coding	chrNC_030816.1:75010472-75266457:+	gi|803267133|ref|XP_011993309.1|	7478	0.0	PREDICTED: pleckstrin homology domain-containing family G member 1 isoform X1 [Ovis aries musimon]	gi|556730359|ref|XM_005960816.1|	6233	0.0	PREDICTED: Pantholops hodgsonii pleckstrin homology domain containing, family G (with RhoGef domain) member 1 (PLEKHG1), mRNA	Q9ULL1	2068	0.0	Pleckstrin homology domain-containing family G member 1	.	.	.	.	.	.	.	GO:0035023|regulation of Rho protein signal transduction;	.	GO:0005089|Rho guanyl-nucleotide exchange factor activity;	.	.
gene10029	52	34	79	55.4529102851133	31	32	51	36.5551827153584	1.5169643855128414	0.6011872151517567	0.088160256941414	0.251037359207802	up	no	LOC102171879	misc_RNA	chrNC_030816.1:75089875-75091075:-	gi|548480623|ref|XP_005684973.1|	1159	4e-156	PREDICTED: 28S ribosomal protein S7, mitochondrial-like [Capra hircus]	gi|548510044|ref|XM_005694143.1|	1051	0.0	PREDICTED: Capra hircus mitochondrial ribosomal protein S7 (MRPS7), mRNA	Q3T040	422	2e-146	28S ribosomal protein S7, mitochondrial	BMEI0753	117	3e-30	COG0049	.	.	.	GO:0032543|mitochondrial translation;GO:0070125|mitochondrial translational elongation;GO:0070124|mitochondrial translational initiation;GO:0000028|ribosomal small subunit assembly;	GO:0005743|mitochondrial inner membrane;GO:0005763|mitochondrial small ribosomal subunit;	GO:0003729|mRNA binding;GO:0019843|rRNA binding;GO:0003735|structural constituent of ribosome;	K02992	RP-S7, MRPS7, rpsG; small subunit ribosomal protein S7
gene1003	165	96	146	137.364939935169	198	208	198	194.015041085391	0.7080118075727497	-0.49815467443134187	0.0178112373810957	0.0771843387989349	down	no	YBEY	protein_coding	chrNC_030808.1:145937640-145945394:+	gi|803327195|ref|XP_012021760.1|	740	1e-92	PREDICTED: putative ribonuclease [Ovis aries musimon]	gi|556776817|ref|XM_005983444.1|	693	0.0	PREDICTED: Pantholops hodgsonii ybeY metallopeptidase (putative) (YBEY), transcript variant X2, mRNA	P58557	236	1e-73	Putative ribonuclease	FN0746	68.9	1e-12	COG0319	.	.	.	GO:0006364|rRNA processing;	GO:0005739|mitochondrion;GO:0005654|nucleoplasm;GO:0005634|nucleus;	GO:0046872|metal ion binding;GO:0004222|metalloendopeptidase activity;	.	.
gene10031	1120	907	1121	1076.26072676316	927	1001	880	902.170322433519	1.1929684450936588	0.2545558831765089	0.0502525457645341	0.169569035655088	up	no	MTHFD1L	protein_coding	chrNC_030816.1:75282141-75455901:+	gi|426234961|ref|XP_004011460.1|	4554	0.0	PREDICTED: monofunctional C1-tetrahydrofolate synthase, mitochondrial [Ovis aries]	gi|402745208|ref|NM_001076018.2|	3211	0.0	Bos taurus methylenetetrahydrofolate dehydrogenase (NADP+ dependent) 1-like (MTHFD1L), mRNA	Q0VCR7	1742	0.0	Monofunctional C1-tetrahydrofolate synthase, mitochondrial	YBR084w_2	690	0.0	COG2759	.	.	.	GO:0009396|folic acid-containing compound biosynthetic process;GO:0006730|one-carbon metabolic process;GO:0055114|oxidation-reduction process;GO:0035999|tetrahydrofolate interconversion;	GO:0005739|mitochondrion;	GO:0005524|ATP binding;GO:0004329|formate-tetrahydrofolate ligase activity;	K13402	MTHFD1L; monofunctional C1-tetrahydrofolate synthase, mitochondrial [EC:6.3.4.3]
gene10032	1	3	9	4.42119595474477	6	9	2	5.47777274712028	0.8071156214118297	-0.3091527367632798	0.864862110926136	1	down	no	AKAP12	protein_coding	chrNC_030816.1:75595811-75706630:+	gi|803267151|ref|XP_011993318.1|	6306	0.0	PREDICTED: A-kinase anchor protein 12 isoform X6 [Ovis aries musimon]	gi|548480624|ref|XM_005684917.1|	7848	0.0	PREDICTED: Capra hircus A kinase (PRKA) anchor protein 12 (AKAP12), mRNA	Q02952	1246	0.0	A-kinase anchor protein 12	.	.	.	.	.	.	.	GO:0007186|G-protein coupled receptor signaling pathway;GO:0030819|positive regulation of cAMP biosynthetic process;GO:0010739|positive regulation of protein kinase A signaling;GO:0006605|protein targeting;GO:0090036|regulation of protein kinase C signaling;	GO:0005938|cell cortex;GO:0005737|cytoplasm;GO:0005856|cytoskeleton;GO:0005925|focal adhesion;GO:0005886|plasma membrane;	GO:0008179|adenylate cyclase binding;GO:0051018|protein kinase A binding;	K16528	AKAP12; A-kinase anchor protein 12
gene10033	678	588	692	671.37940186349	521	496	451	471.678690850044	1.4233829403095397	0.5093238500319386	0.000373125904718286	0.00324648687566215	up	no	ZBTB2	protein_coding	chrNC_030816.1:75714797-75741943:-	gi|426234963|ref|XP_004011461.1|	2593	0.0	PREDICTED: zinc finger and BTB domain-containing protein 2 isoform X1 [Ovis aries]	gi|556726464|ref|XM_005958936.1|	2803	0.0	PREDICTED: Pantholops hodgsonii zinc finger and BTB domain containing 2 (ZBTB2), mRNA	Q8N680	857	0.0	Zinc finger and BTB domain-containing protein 2	.	.	.	.	.	.	.	GO:0006355|regulation of transcription, DNA-templated;GO:0006351|transcription, DNA-templated;	GO:0005634|nucleus;	GO:0003677|DNA binding;GO:0046872|metal ion binding;	K10489	ZBTB2; zinc finger and BTB domain-containing protein 2
gene10034	455	347	486	438.566238496471	302	241	285	265.89174649255	1.6494165173673758	0.7219557600016759	4.8546881516027e-06	7.13280500585743e-05	up	no	RMND1	protein_coding	chrNC_030816.1:75750833-75786367:-	gi|803103247|ref|XP_012038501.1|	2587	0.0	PREDICTED: required for meiotic nuclear division protein 1 homolog isoform X1 [Ovis aries]	gi|548480628|ref|XM_005684919.1|	3117	0.0	PREDICTED: Capra hircus required for meiotic nuclear division 1 homolog (S. cerevisiae) (RMND1), transcript variant X1, mRNA	Q9NWS8	791	0.0	Required for meiotic nuclear division protein 1 homolog	YDR282c	129	1e-30	COG1723	.	.	.	GO:0070131|positive regulation of mitochondrial translation;GO:0006412|translation;	GO:0005739|mitochondrion;	.	.	.
gene10035	504	522	487	524.06393095417	476	546	560	507.980144872439	1.0316622337390173	0.04497070964587035	0.822730709137209	0.988057573479387	up	no	ARMT1	protein_coding	chrNC_030816.1:75786352-75797615:+	gi|548480633|ref|XP_005684978.1|	2352	0.0	PREDICTED: UPF0364 protein C6orf211 homolog [Capra hircus]	gi|548480632|ref|XM_005684921.1|	2261	0.0	PREDICTED: Capra hircus chromosome 9 open reading frame, human C6orf211 (C9H6orf211), mRNA	A3KMX8	899	0.0	Protein-glutamate O-methyltransferase	.	.	.	.	.	.	.	GO:0006974|cellular response to DNA damage stimulus;GO:0032259|methylation;GO:2001020|regulation of response to DNA damage stimulus;	.	GO:0051998|protein carboxyl O-methyltransferase activity;GO:0008757|S-adenosylmethionine-dependent methyltransferase activity;	.	.
gene10036	1	0	0	0.314376521971314	0	0	0	0.0	Inf	Inf	0.969118360781268	1	up	no	CCDC170	protein_coding	chrNC_030816.1:75820826-75914298:+	gi|548480743|ref|XP_005685028.1|	3203	0.0	PREDICTED: coiled-coil domain-containing protein 170 [Capra hircus]	gi|548480742|ref|XM_005684971.1|	2746	0.0	PREDICTED: Capra hircus coiled-coil domain containing 170 (CCDC170), mRNA	Q8IYT3	1042	0.0	Coiled-coil domain-containing protein 170	.	.	.	.	.	.	.	GO:0006974|cellular response to DNA damage stimulus;GO:0032259|methylation;GO:2001020|regulation of response to DNA damage stimulus;	.	GO:0051998|protein carboxyl O-methyltransferase activity;GO:0008757|S-adenosylmethionine-dependent methyltransferase activity;	.	.
gene10037	7	3	1	3.72010815480655	4	3	3	3.21326414954376	1.1577349329761	0.21130498160467534	0.940539498576732	1	up	no	ESR1	protein_coding	chrNC_030816.1:75981103-76380509:+	gi|803267200|ref|XP_011993344.1|	2767	0.0	PREDICTED: estrogen receptor isoform X2 [Ovis aries musimon]	gi|548480744|ref|XM_005684972.1|	5681	0.0	PREDICTED: Capra hircus estrogen receptor 1 (ESR1), mRNA	P49884	1058	0.0	Estrogen receptor	.	.	.	.	.	.	.	GO:0071392|cellular response to estradiol stimulus;GO:0030518|intracellular steroid hormone receptor signaling pathway;GO:0043124|negative regulation of I-kappaB kinase/NF-kappaB signaling;GO:0043433|negative regulation of sequence-specific DNA binding transcription factor activity;GO:0007200|phospholipase C-activating G-protein coupled receptor signaling pathway;GO:0007204|positive regulation of…	GO:0005794|Golgi apparatus;GO:0005634|nucleus;GO:0005886|plasma membrane;	GO:0030284|estrogen receptor activity;GO:0043565|sequence-specific DNA binding;GO:0005496|steroid binding;GO:0003700|transcription factor activity, sequence-specific DNA binding;GO:0008270|zinc ion binding;	K08550	NR3A1, ESR1; estrogen receptor alpha
gene10038	461	425	500	476.077762256841	341	411	356	355.950795514852	1.3374819448520567	0.4195194161880159	0.00664162823680892	0.035264750261426	up	no	SYNE1	protein_coding	chrNC_030816.1:76397902-76890238:-	gi|803267216|ref|XP_011993351.1|	44391	0.0	PREDICTED: nesprin-1 isoform X2 [Ovis aries musimon]	gi|556726475|ref|XM_005958941.1|	25923	0.0	PREDICTED: Pantholops hodgsonii spectrin repeat containing, nuclear envelope 1 (SYNE1), mRNA	Q8NF91	119	2e-24	Nesprin-1	ECU09g0290	135	5e-31	COG5069	.	.	.	GO:0090286|cytoskeletal anchoring at nuclear membrane;GO:0007030|Golgi organization;GO:0042692|muscle cell differentiation;GO:0090292|nuclear matrix anchoring at nuclear membrane;GO:0006997|nucleus organization;	GO:0005737|cytoplasm;GO:0005856|cytoskeleton;GO:0005794|Golgi apparatus;GO:0016021|integral component of membrane;GO:0034993|LINC complex;GO:0005635|nuclear envelope;GO:0031965|nuclear membrane;GO:0005640|nuclear outer membrane;GO:0005654|nucleoplasm;GO:0005634|nucleus;GO:0045211|postsynaptic membrane;GO:0030017|sarcomere;	GO:0003779|actin binding;GO:0051015|actin filament binding;GO:0005521|lamin binding;GO:0044822|poly(A) RNA binding;GO:0042803|protein homodimerization activity;	K19326	SYNE1; nesprin-1
gene1004	0	0	0	0.0	0	0	2	0.636174656616473	-Inf	-Inf	0.529573828996712	0.770133499577241	down	no	C1H21orf58	protein_coding	chrNC_030808.1:145947155-145959034:-	gi|803327173|ref|XP_012021748.1|	598	8e-69	PREDICTED: uncharacterized protein C21orf58 homolog isoform X2 [Ovis aries musimon]	gi|594045244|ref|XM_006047038.1|	744	0.0	PREDICTED: Bubalus bubalis chromosome unknown open reading frame, human C21orf58 (LOC102394404), transcript variant X1, mRNA	P58505	69.3	2e-11	Uncharacterized protein C21orf58	.	.	.	.	.	.	.	GO:0006364|rRNA processing;	GO:0005739|mitochondrion;GO:0005654|nucleoplasm;GO:0005634|nucleus;	GO:0046872|metal ion binding;GO:0004222|metalloendopeptidase activity;	.	.
gene10042	21	31	33	29.6339391118109	19	14	26	18.9198033266449	1.5662921331786364	0.6473533184922641	0.172912359857084	0.401820542874982	up	no	LOC102174304	misc_RNA	chrNC_030816.1:77021816-77023523:-	gi|478491455|ref|XP_004420097.1|	818	1e-102	PREDICTED: protein YIPF5 isoform 2 [Ceratotherium simum simum]	gi|548474738|ref|XM_005683088.1|	1587	0.0	PREDICTED: Capra hircus Yip1 domain family, member 5 (YIPF5), transcript variant X1, mRNA	Q5E9E8	296	1e-94	Protein YIPF5	SPCC61.04c	141	2e-37	COG5080	.	.	.	GO:0015031|protein transport;GO:0060628|regulation of ER to Golgi vesicle-mediated transport;GO:0016192|vesicle-mediated transport;	GO:0070971|endoplasmic reticulum exit site;GO:0005789|endoplasmic reticulum membrane;GO:0030134|ER to Golgi transport vesicle;GO:0032580|Golgi cisterna membrane;GO:0016021|integral component of membrane;GO:0042175|nuclear outer membrane-endoplasmic reticulum membrane network;	.	.	.
gene10043	507	439	517	501.618780458695	440	383	375	384.887214381348	1.3032877209625595	0.3821556163567758	0.0118207120590153	0.0559942245915772	up	no	FBXO5	protein_coding	chrNC_030816.1:77136129-77147213:-	gi|803267252|ref|XP_011993370.1|	2310	0.0	PREDICTED: F-box only protein 5 isoform X2 [Ovis aries musimon]	gi|594115098|ref|XM_006080198.1|	1826	0.0	PREDICTED: Bubalus bubalis F-box protein 5 (FBXO5), transcript variant X1, mRNA	Q9UKT4	471	6e-162	F-box only protein 5	.	.	.	.	.	.	.	GO:0051301|cell division;GO:0000082|G1/S transition of mitotic cell cycle;GO:0046785|microtubule polymerization;GO:0007067|mitotic nuclear division;GO:0045835|negative regulation of meiotic nuclear division;GO:0051436|negative regulation of ubiquitin-protein ligase activity involved in mitotic cell cycle;GO:0001556|oocyte maturation;GO:0051437|positive regulation of ubiquitin-protein ligase activ…	GO:0005737|cytoplasm;GO:0005829|cytosol;GO:0005654|nucleoplasm;GO:0005634|nucleus;GO:0005819|spindle;	GO:0046872|metal ion binding;GO:0019901|protein kinase binding;	K10292	FBXO5, EMI1; F-box protein 5
gene10044	1291	980	1319	1223.15993252186	1096	1140	1212	1107.17380396119	1.1047587362938869	0.1437313397919372	0.251324699633127	0.511093431902517	up	no	MTRF1L	protein_coding	chrNC_030816.1:77164057-77176758:-	gi|556726449|ref|XP_005958991.1|	2007	0.0	PREDICTED: peptide chain release factor 1-like, mitochondrial isoform X1 [Pantholops hodgsonii]	gi|548480643|ref|XM_005684925.1|	1266	0.0	PREDICTED: Capra hircus mitochondrial translational release factor 1-like (MTRF1L), mRNA	Q2KI15	56.6	1e-07	Peptide chain release factor 1-like, mitochondrial	RC0762	239	3e-73	COG0216	.	.	.	GO:0070126|mitochondrial translational termination;	GO:0005739|mitochondrion;	GO:0043022|ribosome binding;GO:0016149|translation release factor activity, codon specific;	K02835	prfA, MTRF1, MRF1; peptide chain release factor 1
gene10048	67	56	65	64.4117646373606	89	73	86	79.6364956800256	0.8088221874574064	-0.30610552136586644	0.261137636275576	0.521921020620404	down	no	LOC102190323	protein_coding	chrNC_030816.1:77605319-77607043:-	gi|440907184|gb|ELR57358.1|	1586	0.0	Etoposide-induced protein 2.4-like protein, partial [Bos mutus]	gi|594067575|ref|XM_006057671.1|	1551	0.0	PREDICTED: Bubalus bubalis etoposide induced 2.4 (EI24), transcript variant X1, mRNA	Q08DE5	580	0.0	Etoposide-induced protein 2.4 homolog	.	.	.	.	.	.	.	GO:0006915|apoptotic process;GO:0016236|macroautophagy;	GO:0005783|endoplasmic reticulum;GO:0016021|integral component of membrane;	.	K10134	EI24; etoposide-induced 2.4 mRNA
gene1005	2412	2445	2270	2467.21998253076	2067	2182	2075	2031.36894534619	1.2145602541493472	0.28043406363056606	0.0249090774010343	0.100694154270533	up	no	PCNT	protein_coding	chrNC_030808.1:145965792-146072360:+	gi|741915619|ref|XP_010800028.1|	11645	0.0	PREDICTED: pericentrin isoform X8 [Bos taurus]	gi|548452849|ref|XM_005675782.1|	7571	0.0	PREDICTED: Capra hircus pericentrin (PCNT), partial mRNA	O95613	1766	0.0	Pericentrin	.	.	.	.	.	.	.	GO:0042384|cilium assembly;GO:0000086|G2/M transition of mitotic cell cycle;GO:0000226|microtubule cytoskeleton organization;GO:0007052|mitotic spindle organization;GO:0090316|positive regulation of intracellular protein transport;	GO:0034451|centriolar satellite;GO:0005814|centriole;GO:0005813|centrosome;GO:0005737|cytoplasm;GO:0005829|cytosol;GO:0016020|membrane;GO:0005874|microtubule;	.	K16481	PCNT; pericentrin
gene10050	2	0	0	0.628753043942628	2	6	1	2.900683254193	0.21676032466962808	-2.205827381740506	0.355566224705886	0.627800155487633	down	no	IPCEF1	protein_coding	chrNC_030816.1:78186321-78265299:-	gi|440909488|gb|ELR59392.1|	1995	0.0	Interactor protein for cytohesin exchange factors 1, partial [Bos mutus]	gi|594102741|ref|XM_006074360.1|	1993	0.0	PREDICTED: Bubalus bubalis interaction protein for cytohesin exchange factors 1 (IPCEF1), transcript variant X5, mRNA	Q8WWN9	603	0.0	Interactor protein for cytohesin exchange factors 1	.	.	.	.	.	.	.	GO:0015671|oxygen transport;GO:0006979|response to oxidative stress;	GO:0005737|cytoplasm;GO:0005886|plasma membrane;	GO:0005344|oxygen transporter activity;GO:0004601|peroxidase activity;	.	.
gene10051	1008	917	920	980.030311756871	1080	1139	982	1028.52971940944	0.952845885989161	-0.06968520446555568	0.57745691569453	0.808448562321495	down	no	CNKSR3	protein_coding	chrNC_030816.1:78405021-78510039:-	gi|803301057|ref|XP_012009039.1|	2733	0.0	PREDICTED: connector enhancer of kinase suppressor of ras 3 isoform X1 [Ovis aries musimon]	gi|548480750|ref|XM_005684975.1|	2846	0.0	PREDICTED: Capra hircus CNKSR family member 3 (CNKSR3), mRNA	Q6P9H4	997	0.0	Connector enhancer of kinase suppressor of ras 3	.	.	.	.	.	.	.	GO:0070373|negative regulation of ERK1 and ERK2 cascade;GO:0033137|negative regulation of peptidyl-serine phosphorylation;GO:0010765|positive regulation of sodium ion transport;	GO:0005737|cytoplasm;GO:0016020|membrane;	.	.	.
gene10054	0	1	0	0.398684711512196	1	0	0	0.322568067225556	1.235970798167741	0.3056446576142388	1	1	up	no	LOC102176328	misc_RNA	chrNC_030816.1:78622292-78623117:-	gi|548480654|ref|XP_005684987.1|	1173	3e-160	PREDICTED: 40S ribosomal protein S6-like [Capra hircus]	gi|548480653|ref|XM_005684930.1|	782	0.0	PREDICTED: Capra hircus 40S ribosomal protein S6-like (LOC102176328), mRNA	Q5E995	437	5e-154	40S ribosomal protein S6	SPAC13G6.07c	286	1e-95	COG2125	.	.	.	GO:0042593|glucose homeostasis;GO:0042274|ribosomal small subunit biogenesis;GO:0006364|rRNA processing;GO:0006412|translation;	GO:0022627|cytosolic small ribosomal subunit;GO:0005634|nucleus;GO:0048471|perinuclear region of cytoplasm;	GO:0003735|structural constituent of ribosome;	K02991	RP-S6e, RPS6; small subunit ribosomal protein S6e
gene10057	1422	2026	1215	1647.7319550289	1328	1115	1026	1114.77260336121	1.4780879527006099	0.5637321187057857	0.00746977961426403	0.0387475247154441	up	no	SCAF8	protein_coding	chrNC_030816.1:78704280-78923189:+	gi|548480753|ref|XP_005685033.1|	3265	0.0	PREDICTED: LOW QUALITY PROTEIN: T-lymphoma invasion and metastasis-inducing protein 2 [Capra hircus]	gi|556727208|ref|XM_005959296.1|	4351	0.0	PREDICTED: Pantholops hodgsonii SR-related CTD-associated factor 8 (SCAF8), transcript variant X1, mRNA	Q9UPN6	1153	0.0	Protein SCAF8	.	.	.	.	.	.	.	GO:0006397|mRNA processing;GO:0008380|RNA splicing;	GO:0016363|nuclear matrix;GO:0005654|nucleoplasm;GO:0005681|spliceosomal complex;	GO:0000166|nucleotide binding;GO:0003723|RNA binding;GO:0043175|RNA polymerase core enzyme binding;	K13191	RBM16, SCAF8; RNA-binding protein 16
gene10058	445	389	397	423.382996544372	241	185	174	192.824442896196	2.1956915325942035	1.1346753878333864	8.51428167373825e-08	1.80090367285857e-06	up	yes	TIAM2	protein_coding	chrNC_030816.1:78924777-79170596:+	gi|803301070|ref|XP_012009045.1|	8416	0.0	PREDICTED: T-lymphoma invasion and metastasis-inducing protein 2 isoform X3 [Ovis aries musimon]	gi|594102753|ref|XM_006074366.1|	4723	0.0	PREDICTED: Bubalus bubalis T-cell lymphoma invasion and metastasis 2 (TIAM2), mRNA	Q8IVF5	2799	0.0	T-lymphoma invasion and metastasis-inducing protein 2	.	.	.	.	.	.	.	GO:0035556|intracellular signal transduction;GO:0043065|positive regulation of apoptotic process;GO:0035023|regulation of Rho protein signal transduction;GO:0051056|regulation of small GTPase mediated signal transduction;	GO:0005829|cytosol;GO:0070062|extracellular exosome;GO:0030175|filopodium;GO:0030426|growth cone;GO:0030027|lamellipodium;GO:0016020|membrane;	GO:0005096|GTPase activator activity;GO:0005085|guanyl-nucleotide exchange factor activity;GO:0005057|receptor signaling protein activity;GO:0005089|Rho guanyl-nucleotide exchange factor activity;	K16847	TIAM2; T-lymphoma invasion and metastasis-inducing protein 2
gene10059	399	268	329	338.688377520704	234	256	238	233.850662969309	1.4483105295500236	0.534370961130424	0.00130945740370631	0.00947288267014306	up	no	TFB1M	protein_coding	chrNC_030816.1:79164146-79225911:-	gi|803103373|ref|XP_012038563.1|	1758	0.0	PREDICTED: dimethyladenosine transferase 1, mitochondrial [Ovis aries]	gi|548480659|ref|XM_005684933.1|	2619	0.0	PREDICTED: Capra hircus mitochondrial dimethyladenosine transferase 1-like (LOC102177342), mRNA	Q2TBQ0	665	0.0	Mitochondrial dimethyladenosine transferase 1	mll7860	185	3e-51	COG0030	.	.	.	GO:0006355|regulation of transcription, DNA-templated;GO:0006351|transcription, DNA-templated;	GO:0005759|mitochondrial matrix;GO:0042645|mitochondrial nucleoid;	GO:0003677|DNA binding;GO:0044822|poly(A) RNA binding;GO:0000179|rRNA (adenine-N6,N6-)-dimethyltransferase activity;	K15266	TFB1M; dimethyladenosine transferase 1, mitochondrial [EC:2.1.1.-]
gene10060	0	0	0	0.0	1	0	0	0.322568067225556	-Inf	-Inf	1	1	down	no	CLDN20	protein_coding	chrNC_030816.1:79181683-79184398:+	gi|528909621|ref|XP_005199503.1|	1158	3e-149	PREDICTED: claudin-20 [Bos taurus]	gi|594102747|ref|XM_006074363.1|	887	0.0	PREDICTED: Bubalus bubalis claudin 20 (CLDN20), mRNA	P56880	346	1e-110	Claudin-20	.	.	.	.	.	.	.	GO:0016338|calcium-independent cell-cell adhesion via plasma membrane cell-adhesion molecules;	GO:0005923|bicellular tight junction;GO:0016021|integral component of membrane;GO:0005886|plasma membrane;	GO:0042802|identical protein binding;GO:0005198|structural molecule activity;	K06087	CLDN; claudin
gene10063	15	12	24	17.2619051630144	13	18	23	17.3217727993226	0.996543792774459	-0.004994889692256159	1	1	down	no	LOC108636783	pseudogene	chrNC_030816.1:80371215-80371811:+	gi|635137880|ref|XP_008015806.1|	1018	3e-138	PREDICTED: 60S ribosomal protein L9 [Chlorocebus sabaeus]	gi|548491488|ref|XM_005688531.1|	579	0.0	PREDICTED: Capra hircus 60S ribosomal protein L9-like (LOC102181054), mRNA	Q3SYR7	386	4e-136	60S ribosomal protein L9	SPAC4G9.16c	201	8e-64	COG0097	.	.	.	GO:0002181|cytoplasmic translation;	GO:0022625|cytosolic large ribosomal subunit;	GO:0003723|RNA binding;GO:0019843|rRNA binding;GO:0003735|structural constituent of ribosome;	K02940	RP-L9e, RPL9; large subunit ribosomal protein L9e
gene10065	1023	1517	808	1187.73392944903	1177	1038	925	1009.07393772762	1.1770534200137432	0.23517979789549043	0.234512020857135	0.489781598928442	up	no	ARID1B	protein_coding	chrNC_030816.1:80723212-81148798:+	gi|635077736|ref|XP_008005858.1|	7398	0.0	PREDICTED: AT-rich interactive domain-containing protein 1B isoform X1 [Chlorocebus sabaeus]	gi|548480664|ref|XM_005684935.1|	8288	0.0	PREDICTED: Capra hircus AT rich interactive domain 1B (SWI1-like) (ARID1B), mRNA	Q8NFD5	171	7e-41	AT-rich interactive domain-containing protein 1B	.	.	.	.	.	.	.	GO:0016569|covalent chromatin modification;GO:0048096|chromatin-mediated maintenance of transcription;GO:0007399|nervous system development;GO:0006351|transcription, DNA-templated;	GO:0005737|cytoplasm;GO:0071565|nBAF complex;GO:0005654|nucleoplasm;GO:0016514|SWI/SNF complex;	GO:0003677|DNA binding;GO:0003713|transcription coactivator activity;	K11653	ARID1; AT-rich interactive domain-containing protein 1
gene10066	1	0	0	0.314376521971314	0	2	0	0.645819930477883	0.4867866523392781	-1.0386384849046117	0.991684432380737	1	down	no	TRNAC-ACA	tRNA	chrNC_030816.1:80767409-80767480:+	gi|803278182|ref|XP_011998767.1|	117	2e-06	PREDICTED: tRNA (cytosine(38)-C(5))-methyltransferase isoform X3 [Ovis aries musimon]	gi|320118387|emb|FQ482096.7|	60	2e-22	B.taurus DNA sequence from clone CH240-165N11, complete sequence	.	.	.	.	.	.	.	.	.	.	.	.	.	.	.	.
gene10067	337	210	355	304.482197419015	283	292	281	274.959012129218	1.10737304102592	0.1471413050271443	0.340662518281817	0.61430674645476	up	no	TMEM242	protein_coding	chrNC_030816.1:81227720-81269020:-	gi|548480671|ref|XP_005684995.1|	718	1e-92	PREDICTED: transmembrane protein 242 isoform X1 [Capra hircus]	gi|548480670|ref|XM_005684938.1|	863	0.0	PREDICTED: Capra hircus transmembrane protein 242 (TMEM242), transcript variant X1, mRNA	Q5R987	186	4e-58	Transmembrane protein 242	.	.	.	.	.	.	.	.	GO:0016021|integral component of membrane;	.	.	.
gene10068	3	2	1	2.0639173554091	5	0	2	2.24901499274426	0.9176983533091956	-0.12390807599711354	1	1	down	no	LDHAL6B	protein_coding	chrNC_030816.1:81241004-81242996:-	gi|548480667|ref|XP_005684993.1|	2014	0.0	PREDICTED: L-lactate dehydrogenase A-like 6B-like isoform X1 [Capra hircus]	gi|548480666|ref|XM_005684936.1|	1309	0.0	PREDICTED: Capra hircus L-lactate dehydrogenase A-like 6B-like (LOC102178360), transcript variant X1, mRNA	Q3T056	758	0.0	L-lactate dehydrogenase A-like 6B	CAC0267	271	1e-83	COG0039	.	.	.	GO:0005975|carbohydrate metabolic process;GO:0019752|carboxylic acid metabolic process;	GO:0005737|cytoplasm;	GO:0004459|L-lactate dehydrogenase activity;	K00016	LDH, ldh; L-lactate dehydrogenase [EC:1.1.1.27]
gene10069	16	20	23	20.4423410106125	40	26	24	28.9324776646324	0.7065534188799045	-0.5011294554325658	0.254329471969702	0.515228254538712	down	no	ZDHHC14	protein_coding	chrNC_030816.1:81313863-81606062:+	gi|803256655|ref|XP_011988262.1|	2402	0.0	PREDICTED: probable palmitoyltransferase ZDHHC14 isoform X3 [Ovis aries musimon]	gi|548480673|ref|XM_005684939.1|	2194	0.0	PREDICTED: Capra hircus zinc finger, DHHC-type containing 14 (ZDHHC14), mRNA	Q8IZN3	849	0.0	Probable palmitoyltransferase ZDHHC14	SPBC3H7.09	151	7e-39	COG5273	.	.	.	GO:0018345|protein palmitoylation;	GO:0005783|endoplasmic reticulum;GO:0016021|integral component of membrane;	GO:0016409|palmitoyltransferase activity;GO:0019706|protein-cysteine S-palmitoyltransferase activity;GO:0008270|zinc ion binding;	K16675	ZDHHC9_14_18; palmitoyltransferase ZDHHC9/14/18 [EC:2.3.1.225]
gene10070	2598	2295	2495	2538.66044134652	2780	2539	2349	2463.79476282477	1.0303863291096196	0.04318535739999383	0.751233788443257	0.939580066471172	up	no	SNX9	protein_coding	chrNC_030816.1:81733069-81824556:+	gi|803256646|ref|XP_011988259.1|	3003	0.0	PREDICTED: sorting nexin-9 isoform X4 [Ovis aries musimon]	gi|548480754|ref|XM_005684977.1|	3355	0.0	PREDICTED: Capra hircus sorting nexin 9 (SNX9), mRNA	Q9Y5X1	1096	0.0	Sorting nexin-9	SPCPJ732.01	68.6	7e-11	COG5391	.	.	.	GO:0036089|cleavage furrow formation;GO:0006897|endocytosis;GO:0016197|endosomal transport;GO:0006886|intracellular protein transport;GO:0060988|lipid tube assembly;GO:0097320|membrane tubulation;GO:0000281|mitotic cytokinesis;GO:0007067|mitotic nuclear division;GO:0043547|positive regulation of GTPase activity;GO:0051044|positive regulation of membrane protein ectodomain proteolysis;GO:0045860|p…	GO:0005913|cell-cell adherens junction;GO:0030136|clathrin-coated vesicle;GO:0005737|cytoplasm;GO:0030659|cytoplasmic vesicle membrane;GO:0016023|cytoplasmic membrane-bounded vesicle;GO:0005768|endosome;GO:0070062|extracellular exosome;GO:0031234|extrinsic component of cytoplasmic side of plasma membrane;GO:0005886|plasma membrane;GO:0001726|ruffle;GO:0005802|trans-Golgi network;	GO:0005545|1-phosphatidylinositol binding;GO:0071933|Arp2/3 complex binding;GO:0098641|cadherin binding involved in cell-cell adhesion;GO:0035091|phosphatidylinositol binding;GO:0042803|protein homodimerization activity;GO:0031625|ubiquitin protein ligase binding;	K17923	SNX9_18_33; sorting nexin-9/18/33
gene10074	678	815	606	734.066851860273	513	560	495	503.760226533095	1.457175086870515	0.5431742348381257	0.000531876434243921	0.00441394027434765	up	no	SYNJ2	protein_coding	chrNC_030816.1:81855618-81955516:+	gi|803256626|ref|XP_011988251.1|	6709	0.0	PREDICTED: synaptojanin-2 isoform X2 [Ovis aries musimon]	gi|594105637|ref|XM_006075702.1|	4614	0.0	PREDICTED: Bubalus bubalis synaptojanin 2 (SYNJ2), transcript variant X1, mRNA	O15056	2213	0.0	Synaptojanin-2	SPBC2G2.02_2	256	3e-72	COG5411	.	.	.	GO:0006661|phosphatidylinositol biosynthetic process;GO:0046856|phosphatidylinositol dephosphorylation;	GO:0030424|axon;GO:0005856|cytoskeleton;GO:0005829|cytosol;GO:0045121|membrane raft;GO:0005886|plasma membrane;	GO:0000166|nucleotide binding;GO:0034596|phosphatidylinositol phosphate 4-phosphatase activity;GO:0052629|phosphatidylinositol-3,5-bisphosphate 3-phosphatase activity;GO:0043813|phosphatidylinositol-3,5-bisphosphate 5-phosphatase activity;GO:0004438|phosphatidylinositol-3-phosphatase activity;GO:0004439|phosphatidylinositol-4,5-bisphosphate 5-phosphatase activity;GO:0003723|RNA binding;	.	.
gene10075	568	408	427	479.328869259698	576	601	603	571.674754800391	0.8384642932624565	-0.25417874822361763	0.0910948380920817	0.257329920566015	down	no	SERAC1	protein_coding	chrNC_030816.1:81962383-82017443:-	gi|548480678|ref|XP_005684997.1|	3378	0.0	PREDICTED: protein SERAC1 [Capra hircus]	gi|548480677|ref|XM_005684940.1|	2844	0.0	PREDICTED: Capra hircus serine active site containing 1 (SERAC1), mRNA	Q2TBM9	1282	0.0	Protein SERAC1	.	.	.	.	.	.	.	GO:0030198|extracellular matrix organization;GO:0008654|phospholipid biosynthetic process;	GO:0005783|endoplasmic reticulum;GO:0016021|integral component of membrane;GO:0005739|mitochondrion;GO:0005578|proteinaceous extracellular matrix;	.	.	.
gene10076	428	258	509	402.033755507488	582	585	515	540.451918868796	0.7438844076064584	-0.4268496368995548	0.0162655932557045	0.07195627093894	down	no	GTF2H5	protein_coding	chrNC_030816.1:82017606-82030019:+	gi|548480680|ref|XP_005684998.1|	464	2e-56	PREDICTED: general transcription factor IIH subunit 5 [Capra hircus]	gi|548480679|ref|XM_005684941.1|	535	0.0	PREDICTED: Capra hircus general transcription factor IIH, polypeptide 5 (GTF2H5), mRNA	Q6ZYL4	144	6e-43	General transcription factor IIH subunit 5	.	.	.	.	.	.	.	GO:0006370|7-methylguanosine mRNA capping;GO:0071480|cellular response to gamma radiation;GO:0070911|global genome nucleotide-excision repair;GO:0006289|nucleotide-excision repair;GO:0000717|nucleotide-excision repair, DNA duplex unwinding;GO:0033683|nucleotide-excision repair, DNA incision;GO:0006295|nucleotide-excision repair, DNA incision, 3'-to lesion;GO:0006296|nucleotide-excision repair, DN…	GO:0000439|core TFIIH complex;GO:0005730|nucleolus;GO:0005654|nucleoplasm;	GO:0000182|rDNA binding;	K10845	TTDA, GTF2H5, TFB5; TFIIH basal transcription factor complex TTD-A subunit
gene10077	2154	2205	2012	2206.98457054978	2851	3014	2771	2774.31218163235	0.7955069314698515	-0.33005359367910425	0.00875586936866848	0.0440443166932524	down	no	TULP4	protein_coding	chrNC_030816.1:82061613-82259584:+	gi|803256593|ref|XP_011988240.1|	7055	0.0	PREDICTED: tubby-related protein 4 isoform X2 [Ovis aries musimon]	gi|548480758|ref|XM_005684979.1|	4432	0.0	PREDICTED: Capra hircus tubby like protein 4 (TULP4), mRNA	Q9JIL5	2505	0.0	Tubby-related protein 4	.	.	.	.	.	.	.	GO:0035556|intracellular signal transduction;GO:0061512|protein localization to cilium;GO:0016567|protein ubiquitination;	GO:0005929|cilium;GO:0005737|cytoplasm;	GO:0035091|phosphatidylinositol binding;	.	.
gene10079	1097	910	1293	1125.85407992533	284	293	407	315.68349352852	3.566401484414694	1.8344691221918175	3.21199840048997e-17	2.3304251587138e-15	up	yes	LOC102180595	misc_RNA	chrNC_030816.1:82111027-82112386:+	gi|803289859|ref|XP_012004595.1|	1803	0.0	PREDICTED: keratin, type I cytoskeletal 18 isoform X2 [Ovis aries musimon]	gi|300797501|ref|NM_001192095.1|	1184	0.0	Bos taurus keratin 18 (KRT18), mRNA	P05783	619	0.0	Keratin, type I cytoskeletal 18	.	.	.	.	.	.	.	GO:0009653|anatomical structure morphogenesis;GO:0007049|cell cycle;GO:0097191|extrinsic apoptotic signaling pathway;GO:0043000|Golgi to plasma membrane CFTR protein transport;GO:0097284|hepatocyte apoptotic process;GO:0045104|intermediate filament cytoskeleton organization;GO:0043066|negative regulation of apoptotic process;GO:0033209|tumor necrosis factor-mediated signaling pathway;GO:0016032|v…	GO:0071944|cell periphery;GO:0005913|cell-cell adherens junction;GO:0034451|centriolar satellite;GO:0005737|cytoplasm;GO:0070062|extracellular exosome;GO:0005882|intermediate filament;GO:0045095|keratin filament;GO:0005815|microtubule organizing center;GO:0005730|nucleolus;GO:0048471|perinuclear region of cytoplasm;	GO:0098641|cadherin binding involved in cell-cell adhesion;GO:0044822|poly(A) RNA binding;GO:0097110|scaffold protein binding;GO:0005198|structural molecule activity;	K07604	KRT1; type I keratin, acidic
gene1008	612	572	659	633.578789935653	839	950	796	830.596588712592	0.7627996533403627	-0.3906239068793954	0.00534026345562682	0.029559897666658	down	no	DIP2A	protein_coding	chrNC_030808.1:146085595-146195343:+	gi|803327163|ref|XP_012021743.1|	7520	0.0	PREDICTED: disco-interacting protein 2 homolog A isoform X3 [Ovis aries musimon]	gi|548452851|ref|XM_005675783.1|	6811	0.0	PREDICTED: Capra hircus DIP2 disco-interacting protein 2 homolog A (Drosophila) (DIP2A), mRNA	Q14689	2629	0.0	Disco-interacting protein 2 homolog A	SPAC56F8.02	233	2e-60	COG0318	.	.	.	GO:0008152|metabolic process;GO:0007275|multicellular organismal development;GO:0010629|negative regulation of gene expression;GO:0042981|regulation of apoptotic process;	GO:0009986|cell surface;GO:0005634|nucleus;	GO:0003824|catalytic activity;	.	.
gene10080	2279	1828	1849	2043.26030582136	1813	1891	1918	1805.53014584197	1.1316677877280912	0.17845050292318662	0.144211221529653	0.353139923961245	up	no	TMEM181	protein_coding	chrNC_030816.1:82285256-82348342:+	gi|803256585|ref|XP_011988236.1|	2543	0.0	PREDICTED: transmembrane protein 181 isoform X1 [Ovis aries musimon]	gi|594054118|ref|XM_006051269.1|	1968	0.0	PREDICTED: Bubalus bubalis transmembrane protein 181 (TMEM181), mRNA	Q9P2C4	931	0.0	Transmembrane protein 181	.	.	.	.	.	.	.	GO:0009405|pathogenesis;	GO:0016021|integral component of membrane;	GO:0015643|toxic substance binding;	.	.
gene10081	72	56	65	65.9836472472172	41	41	37	38.2338304784492	1.725792221744808	0.7872587804481436	0.0106005449470874	0.0512962281449977	up	no	LOC102169761	pseudogene	chrNC_030816.1:82305105-82306203:+	gi|700364111|ref|XP_009926678.1|	523	4e-63	PREDICTED: S-phase kinase-associated protein 1 [Haliaeetus albicilla]	gi|556753164|ref|XM_005971903.1|	660	0.0	PREDICTED: Pantholops hodgsonii S-phase kinase-associated protein 1 (SKP1), transcript variant X1, mRNA	Q71U00	62.8	3e-63	S-phase kinase-associated protein 1	SPBC409.05	100	1e-29	COG5201	.	.	.	GO:0016567|protein ubiquitination;GO:0006511|ubiquitin-dependent protein catabolic process;	GO:0031467|Cul7-RING ubiquitin ligase complex;GO:0019005|SCF ubiquitin ligase complex;	.	K03094	SKP1, CBF3D; S-phase kinase-associated protein 1
gene10082	697	412	645	591.983383330673	801	718	697	711.933244720071	0.8315152968638769	-0.26618529077750824	0.0786618623367084	0.232164286828403	down	no	DYNLT1	protein_coding	chrNC_030816.1:82349138-82357785:-	gi|655844243|ref|XP_002715025.2|	640	2e-79	PREDICTED: dynein light chain Tctex-type 1 [Oryctolagus cuniculus]	gi|426235239|ref|XM_004011546.1|	632	0.0	PREDICTED: Ovis aries dynein, light chain, Tctex-type 1 (DYNLT1), transcript variant X1, mRNA	P63172	235	5e-77	Dynein light chain Tctex-type 1	.	.	.	.	.	.	.	GO:0051301|cell division;GO:0000132|establishment of mitotic spindle orientation;GO:0019060|intracellular transport of viral protein in host cell;GO:0075521|microtubule-dependent intracellular transport of viral material towards nucleus;GO:0007067|mitotic nuclear division;GO:0050768|negative regulation of neurogenesis;GO:0048812|neuron projection morphogenesis;GO:0051493|regulation of cytoskeleto…	GO:0005868|cytoplasmic dynein complex;GO:0005881|cytoplasmic microtubule;GO:0005794|Golgi apparatus;GO:0043657|host cell;GO:0005819|spindle;	GO:0042802|identical protein binding;GO:0003774|motor activity;	K10420	DYNLT; dynein light chain Tctex-type 1
gene10083	2	2	4	2.71979593285007	0	6	1	2.25554711974188	1.2058253667346652	0.27002098452759926	1	1	up	no	SYTL3	protein_coding	chrNC_030816.1:82361999-82455712:+	gi|803256572|ref|XP_011988231.1|	3225	0.0	PREDICTED: synaptotagmin-like protein 3 isoform X2 [Ovis aries musimon]	gi|594054104|ref|XM_006051262.1|	2972	0.0	PREDICTED: Bubalus bubalis synaptotagmin-like 3 (SYTL3), transcript variant X1, mRNA	Q4VX76	967	0.0	Synaptotagmin-like protein 3	.	.	.	.	.	.	.	GO:0048791|calcium ion-dependent exocytosis of neurotransmitter;GO:0006886|intracellular protein transport;GO:0017158|regulation of calcium ion-dependent exocytosis;GO:0006906|vesicle fusion;	GO:0070382|exocytic vesicle;GO:0019897|extrinsic component of plasma membrane;GO:0005886|plasma membrane;GO:0098793|presynapse;	GO:0005509|calcium ion binding;GO:0005544|calcium-dependent phospholipid binding;GO:0030276|clathrin binding;GO:0019905|syntaxin binding;	K17598	SYTL; synaptotagmin-like protein
gene10084	116500	81926	120596	108290.469807914	75204	78226	73226	72810.6265711111	1.4872893546953785	0.5726853534922705	5.78696228435181e-05	0.000647732652872624	up	no	EZR	protein_coding	chrNC_030816.1:82455137-82500665:-	gi|803256578|ref|XP_011988234.1|	2731	0.0	PREDICTED: ezrin isoform X2 [Ovis aries musimon]	gi|469474128|gb|KC352617.1|	2404	0.0	Ovis aries beta-1,4 N-acetylgalactosaminyltransferase 2 (B4GALNT2) gene, complete cds; ezrin-like protein pseudogene, complete sequence; and insulin-like growth factor 2 mRNA binding protein 1 (IGF2BP1) gene, complete cds	P31976	1054	0.0	Ezrin	.	.	.	.	.	.	.	GO:0031532|actin cytoskeleton reorganization;GO:0051017|actin filament bundle assembly;GO:0030953|astral microtubule organization;GO:0034629|cellular protein complex localization;GO:0071320|cellular response to cAMP;GO:0043622|cortical microtubule organization;GO:0051660|establishment of centrosome localization;GO:0061028|establishment of endothelial barrier;GO:0090002|establishment of protein lo…	GO:0015629|actin cytoskeleton;GO:0005884|actin filament;GO:0045177|apical part of cell;GO:0016324|apical plasma membrane;GO:0016323|basolateral plasma membrane;GO:0005903|brush border;GO:0005938|cell cortex;GO:0036064|ciliary basal body;GO:0098592|cytoplasmic side of apical plasma membrane;GO:0005829|cytosol;GO:0005768|endosome;GO:0070062|extracellular exosome;GO:0005615|extracellular space;GO:00…	GO:0051015|actin filament binding;GO:0050839|cell adhesion molecule binding;GO:0044822|poly(A) RNA binding;	K08007	VIL2; villin 2 (ezrin)
gene10085	15	10	9	11.6132602429285	10	19	18	15.0865419213437	0.7697761556940116	-0.37748911144292263	0.564588429276281	0.799592294623931	down	no	TRNAE-UUC	tRNA	chrNC_030816.1:82474335-82474407:-	.	.	.	.	gi|594688042|ref|XR_451870.1|	53	2e-18	PREDICTED: Balaenoptera acutorostrata scammoni uncharacterized LOC103007624 (LOC103007624), ncRNA	.	.	.	.	.	.	.	.	.	.	.	.	.	.	.	.
gene10086	181	162	185	181.321471538875	150	136	143	137.787453304407	1.3159505251780106	0.3961052501506074	0.0522230939358762	0.174526210701831	up	no	RSPH3	protein_coding	chrNC_030816.1:82594723-82633536:-	gi|555976976|ref|XP_005900446.1|	2305	0.0	PREDICTED: radial spoke head protein 3 homolog [Bos mutus]	gi|556733867|ref|XM_005962513.1|	2010	0.0	PREDICTED: Pantholops hodgsonii radial spoke 3 homolog (Chlamydomonas) (RSPH3), mRNA	A8E4N3	370	5e-113	Radial spoke head protein 3 homolog	.	.	.	.	.	.	.	GO:0031532|actin cytoskeleton reorganization;GO:0051017|actin filament bundle assembly;GO:0030953|astral microtubule organization;GO:0034629|cellular protein complex localization;GO:0071320|cellular response to cAMP;GO:0043622|cortical microtubule organization;GO:0051660|establishment of centrosome localization;GO:0061028|establishment of endothelial barrier;GO:0090002|establishment of protein lo…	GO:0015629|actin cytoskeleton;GO:0005884|actin filament;GO:0045177|apical part of cell;GO:0016324|apical plasma membrane;GO:0016323|basolateral plasma membrane;GO:0005903|brush border;GO:0005938|cell cortex;GO:0036064|ciliary basal body;GO:0098592|cytoplasmic side of apical plasma membrane;GO:0005829|cytosol;GO:0005768|endosome;GO:0070062|extracellular exosome;GO:0005615|extracellular space;GO:00…	GO:0051015|actin filament binding;GO:0050839|cell adhesion molecule binding;GO:0044822|poly(A) RNA binding;	.	.
gene10087	1	2	0	1.11174594499571	0	0	0	0.0	Inf	Inf	0.357870208394522	0.627800155487633	up	no	TAGAP	protein_coding	chrNC_030816.1:82661002-82670532:-	gi|440902229|gb|ELR53042.1|	3332	0.0	T-cell activation Rho GTPase-activating protein, partial [Bos mutus]	gi|116003864|ref|NM_001076823.1|	2639	0.0	Bos taurus T-cell activation RhoGTPase activating protein (TAGAP), mRNA	Q8N103	776	0.0	T-cell activation Rho GTPase-activating protein	.	.	.	.	.	.	.	GO:0051056|regulation of small GTPase mediated signal transduction;GO:0007165|signal transduction;	GO:0005829|cytosol;	GO:0005096|GTPase activator activity;GO:0005085|guanyl-nucleotide exchange factor activity;	.	.
gene1009	380	244	354	331.232249688725	680	671	688	654.862954264775	0.5058039205479331	-0.9833498753374964	5.44791092819468e-10	1.71879274808227e-08	down	no	S100B	protein_coding	chrNC_030808.1:146236243-146243445:-	gi|725595815|ref|XP_003939460.2|	389	4e-41	PREDICTED: protein S100-B isoform X1 [Saimiri boliviensis boliviensis]	gi|548452410|ref|XM_005675677.1|	1506	0.0	PREDICTED: Capra hircus S100 calcium binding protein B (S100B), mRNA	Q6YNR6	148	3e-41	Protein S100-B	.	.	.	.	.	.	.	.	GO:0005737|cytoplasm;GO:0005634|nucleus;	GO:0005509|calcium ion binding;GO:0008270|zinc ion binding;	.	.
gene10091	0	0	0	0.0	1	0	0	0.322568067225556	-Inf	-Inf	1	1	down	no	LOC102171154	pseudogene	chrNC_030816.1:83132895-83181333:+	gi|803245267|ref|XP_011982619.1|	1031	5e-148	PREDICTED: LOW QUALITY PROTEIN: GATS-like protein 2, partial [Ovis aries musimon]	gi|556746504|ref|XM_005968657.1|	361	0.0	PREDICTED: Pantholops hodgsonii GATS-like protein 2-like (LOC102315408), mRNA	A6NHX0	292	4e-94	GATS-like protein 2	.	.	.	.	.	.	.	GO:1904262|negative regulation of TORC1 signaling;	GO:0005829|cytosol;	GO:0042802|identical protein binding;	.	.
gene10092	0	0	0	0.0	1	3	0	1.29129796294238	-Inf	-Inf	0.265767042689793	0.525987286666992	down	no	TRNAC-GCA	tRNA	chrNC_030816.1:83180159-83180230:+	.	.	.	.	gi|355336463|gb|JF806327.1|	63	5e-24	Ovis aries clone BDZ mRNA sequence	.	.	.	.	.	.	.	.	.	.	.	.	.	.	.	.
gene10094	2733	1928	2338	2384.00729915176	2235	2285	2314	2194.84297852536	1.0861858103186466	0.11927092146199453	0.302704881293491	0.572753017833098	up	no	SOD2	protein_coding	chrNC_030816.1:83258894-83271425:-	gi|498260|gb|AAA30655.1|	1133	7e-143	manganous superoxide dismutase, partial [Bos taurus]	gi|594054126|ref|XM_006051273.1|	1975	0.0	PREDICTED: Bubalus bubalis superoxide dismutase 2, mitochondrial (SOD2), partial mRNA	P41976	425	2e-138	Superoxide dismutase [Mn], mitochondrial	CT294	202	1e-57	COG0605	.	.	.	GO:0001315|age-dependent response to reactive oxygen species;GO:0006357|regulation of transcription from RNA polymerase II promoter;GO:0006801|superoxide metabolic process;	GO:0005759|mitochondrial matrix;	GO:0030145|manganese ion binding;GO:0004784|superoxide dismutase activity;	K04564	SOD2; superoxide dismutase, Fe-Mn family [EC:1.15.1.1]
gene10095	2410	1762	2370	2226.63140817107	1939	2237	2330	2088.95254954806	1.0659080832893004	0.09208303518889338	0.441739010689017	0.712372916600576	up	no	WTAP	protein_coding	chrNC_030816.1:83302907-83329639:+	gi|741900388|ref|XP_010823683.1|	1809	0.0	PREDICTED: LOW QUALITY PROTEIN: pre-mRNA-splicing regulator WTAP-like [Bos taurus]	gi|164448706|ref|NM_001113254.1|	1933	0.0	Bos taurus Wilms tumor 1 associated protein (WTAP), transcript variant 1, mRNA	Q15007	645	0.0	Pre-mRNA-splicing regulator WTAP	.	.	.	.	.	.	.	GO:0007049|cell cycle;GO:0010467|gene expression;GO:0080009|mRNA methylation;GO:0006397|mRNA processing;GO:0000381|regulation of alternative mRNA splicing, via spliceosome;GO:0008380|RNA splicing;	GO:0036396|MIS complex;GO:0031965|nuclear membrane;GO:0016607|nuclear speck;GO:0005654|nucleoplasm;GO:0005634|nucleus;	.	.	.
gene10096	4801	3305	4904	4413.01832270471	7358	7241	7961	7243.94011760269	0.609201380886781	-0.7150088828778941	4.44931091056291e-09	1.20271785463445e-07	down	no	ACAT2	protein_coding	chrNC_030816.1:83335353-83345254:+	gi|803245171|ref|XP_011982585.1|	2080	0.0	PREDICTED: acetyl-CoA acetyltransferase, cytosolic isoform X2 [Ovis aries musimon]	gi|548480770|ref|XM_005684985.1|	1370	0.0	PREDICTED: Capra hircus acetyl-CoA acetyltransferase 2 (ACAT2), mRNA	Q9BWD1	724	0.0	Acetyl-CoA acetyltransferase, cytosolic	CC0510	487	3e-168	COG0183	.	.	.	GO:0006635|fatty acid beta-oxidation;GO:0006629|lipid metabolic process;	GO:0005737|cytoplasm;GO:0070062|extracellular exosome;GO:0005739|mitochondrion;GO:0005730|nucleolus;GO:0005634|nucleus;	GO:0003985|acetyl-CoA C-acetyltransferase activity;	K00626	E2.3.1.9, atoB; acetyl-CoA C-acetyltransferase [EC:2.3.1.9]
gene10097	16942	12398	17186	15827.3281347327	11377	11562	12349	11331.4023361962	1.3967669371490803	0.4820913144697362	2.30083543339624e-05	0.000286786840758074	up	no	TCP1	protein_coding	chrNC_030816.1:83345145-83355815:-	gi|426235013|ref|XP_004011485.1|	2924	0.0	PREDICTED: T-complex protein 1 subunit alpha [Ovis aries]	gi|548480694|ref|XM_005684947.1|	1944	0.0	PREDICTED: Capra hircus t-complex 1 (TCP1), mRNA	Q32L40	1124	0.0	T-complex protein 1 subunit alpha	SPBC12D12.03	728	0.0	COG0459	.	.	.	GO:0006457|protein folding;	GO:0005832|chaperonin-containing T-complex;GO:0005815|microtubule organizing center;	GO:0005524|ATP binding;	K09493	CCT1, TCP1; T-complex protein 1 subunit alpha
gene10098	1067	805	1222	1051.59818553798	808	906	1107	905.314099261948	1.161583793288196	0.21609322973946668	0.21138004961341	0.457380923362064	up	no	MRPL18	protein_coding	chrNC_030816.1:83356607-83362004:+	gi|548480697|ref|XP_005685005.1|	947	4e-126	PREDICTED: 39S ribosomal protein L18, mitochondrial [Capra hircus]	gi|548480696|ref|XM_005684948.1|	972	0.0	PREDICTED: Capra hircus mitochondrial ribosomal protein L18 (MRPL18), mRNA	Q3ZBR7	214	4e-69	39S ribosomal protein L18, mitochondrial	.	.	.	.	.	.	.	GO:0070125|mitochondrial translational elongation;GO:0070124|mitochondrial translational initiation;GO:0035928|rRNA import into mitochondrion;	GO:0005615|extracellular space;GO:0005743|mitochondrial inner membrane;GO:0005739|mitochondrion;GO:0005840|ribosome;	GO:0008097|5S rRNA binding;GO:0003735|structural constituent of ribosome;	K02881	RP-L18, MRPL18, rplR; large subunit ribosomal protein L18
gene10099	0	1	3	1.36893981092449	7	2	1	3.22188372936501	0.42488802387486824	-1.2348454152508408	0.455722255383361	0.726715171564218	down	no	PNLDC1	protein_coding	chrNC_030816.1:83363900-83387671:+	gi|803245173|ref|XP_011982586.1|	2933	0.0	PREDICTED: poly(A)-specific ribonuclease PARN-like domain-containing protein 1 isoform X2 [Ovis aries musimon]	gi|548480698|ref|XM_005684949.1|	1989	0.0	PREDICTED: Capra hircus poly(A)-specific ribonuclease (PARN)-like domain containing 1 (PNLDC1), mRNA	Q8NA58	944	0.0	Poly(A)-specific ribonuclease PARN-like domain-containing protein 1	.	.	.	.	.	.	.	.	GO:0016021|integral component of membrane;GO:0005634|nucleus;	GO:0003676|nucleic acid binding;	.	.
gene101	5308	5025	4183	5024.96028091972	5006	4185	3657	4129.39930867933	1.2168743938998745	0.28318026036900046	0.197145658595568	0.435334826961206	up	no	NRIP1	protein_coding	chrNC_030808.1:20751506-20803989:+	gi|548449322|ref|XP_005674821.1|	5909	0.0	PREDICTED: nuclear receptor-interacting protein 1 isoform X1 [Capra hircus]	gi|548449321|ref|XM_005674764.1|	7355	0.0	PREDICTED: Capra hircus nuclear receptor interacting protein 1 (NRIP1), transcript variant X1, mRNA	P48552	1978	0.0	Nuclear receptor-interacting protein 1	.	.	.	.	.	.	.	GO:0030521|androgen receptor signaling pathway;GO:0071392|cellular response to estradiol stimulus;GO:0032922|circadian regulation of gene expression;GO:0007623|circadian rhythm;GO:0019915|lipid storage;GO:0000122|negative regulation of transcription from RNA polymerase II promoter;GO:0001543|ovarian follicle rupture;GO:0045944|positive regulation of transcription from RNA polymerase II promoter;G…	GO:0030054|cell junction;GO:0000118|histone deacetylase complex;GO:0000790|nuclear chromatin;GO:0016607|nuclear speck;GO:0005730|nucleolus;GO:0005654|nucleoplasm;GO:0005634|nucleus;	GO:0050681|androgen receptor binding;GO:0001046|core promoter sequence-specific DNA binding;GO:0030331|estrogen receptor binding;GO:0035259|glucocorticoid receptor binding;GO:0035257|nuclear hormone receptor binding;GO:0003713|transcription coactivator activity;GO:0003714|transcription corepressor activity;	K17965	NRIP1; nuclear receptor-interacting protein 1
gene1010	658	393	717	595.433811840955	692	694	787	697.651345774492	0.853483355901706	-0.22856507589586542	0.158283245176106	0.377143163479169	down	no	PRMT2	protein_coding	chrNC_030808.1:146282780-146307587:+	gi|803336879|ref|XP_012026510.1|	2431	0.0	PREDICTED: protein arginine N-methyltransferase 2 isoform X4 [Ovis aries musimon]	gi|548452415|ref|XM_005675678.1|	1900	0.0	PREDICTED: Capra hircus protein arginine methyltransferase 2 (PRMT2), transcript variant X1, mRNA	P55345	671	0.0	Protein arginine N-methyltransferase 2	YBR034c	169	9e-46	COG0500	.	.	.	GO:0048588|developmental cell growth;GO:0016571|histone methylation;GO:2000134|negative regulation of G1/S transition of mitotic cell cycle;GO:0032088|negative regulation of NF-kappaB transcription factor activity;GO:0045892|negative regulation of transcription, DNA-templated;GO:0043065|positive regulation of apoptotic process;GO:0045893|positive regulation of transcription, DNA-templated;GO:0006…	GO:0005737|cytoplasm;GO:0005829|cytosol;GO:0005730|nucleolus;GO:0005654|nucleoplasm;GO:0005634|nucleus;	GO:0050681|androgen receptor binding;GO:0030331|estrogen receptor binding;GO:0042054|histone methyltransferase activity;GO:0008469|histone-arginine N-methyltransferase activity;GO:0042975|peroxisome proliferator activated receptor binding;GO:0033142|progesterone receptor binding;GO:0042803|protein homodimerization activity;GO:0016274|protein-arginine N-methyltransferase activity;GO:0035242|protei…	K11435	PRMT2; protein arginine N-methyltransferase 2 [EC:2.1.1.-]
gene10101	2511	2401	2501	2555.51077355413	2111	2143	2103	2041.87489685242	1.2515511001646022	0.32371719669865856	0.00707689838031441	0.0370808832093915	up	no	IGF2R	protein_coding	chrNC_030816.1:83501097-83604791:+	gi|803245181|ref|XP_011982590.1|	12626	0.0	PREDICTED: cation-independent mannose-6-phosphate receptor isoform X2 [Ovis aries musimon]	gi|31342245|ref|NM_174352.2|	7582	0.0	Bos taurus insulin-like growth factor 2 receptor (IGF2R), mRNA	P08169	4710	0.0	Cation-independent mannose-6-phosphate receptor	.	.	.	.	.	.	.	.	GO:0009986|cell surface;GO:0030139|endocytic vesicle;GO:0005794|Golgi apparatus;GO:0016021|integral component of membrane;GO:0005765|lysosomal membrane;GO:0005886|plasma membrane;GO:0005802|trans-Golgi network;	GO:0001948|glycoprotein binding;GO:0005520|insulin-like growth factor binding;GO:0036143|kringle domain binding;GO:0005537|mannose binding;GO:0051219|phosphoprotein binding;GO:0005215|transporter activity;	K06564	IGF2R; insulin-like growth factor 2 receptor
gene10102	0	0	2	0.646836732941526	0	1	0	0.322909965238941	2.003148872977307	1.0022696454765216	0.941353494009672	1	up	no	LOC102183874	protein_coding	chrNC_030816.1:83613393-83650192:+	gi|803245183|ref|XP_011982591.1|	2917	0.0	PREDICTED: solute carrier family 22 member 1 isoform X2 [Ovis aries musimon]	gi|548480702|ref|XM_005684951.1|	2758	0.0	PREDICTED: Capra hircus solute carrier family 22 (organic cation transporter), member 1 (SLC22A1), mRNA	A7MBE0	52.0	9e-06	Solute carrier family 22 member 1	.	.	.	.	.	.	.	GO:0015872|dopamine transport;GO:0006836|neurotransmitter transport;GO:0015874|norepinephrine transport;	GO:0016323|basolateral plasma membrane;GO:0005887|integral component of plasma membrane;	GO:0005277|acetylcholine transmembrane transporter activity;GO:0005329|dopamine transmembrane transporter activity;GO:0005333|norepinephrine transmembrane transporter activity;GO:0015651|quaternary ammonium group transmembrane transporter activity;GO:0008513|secondary active organic cation transmembrane transporter activity;	K08198	SLC22A1, OCT1; MFS transporter, OCT family, solute carrier family 22 (organic cation transporter), member 1
gene10105	0	0	0	0.0	0	0	1	0.318087328308236	-Inf	-Inf	1	1	down	no	PLG	protein_coding	chrNC_030816.1:83879697-83927836:-	gi|548480709|ref|XP_005685011.1|	4186	0.0	PREDICTED: plasminogen-like isoform X1 [Capra hircus]	gi|548480708|ref|XM_005684954.1|	2764	0.0	PREDICTED: Capra hircus plasminogen-like (LOC102184723), transcript variant X1, mRNA	P06868	1445	0.0	Plasminogen	mlr3307	105	1e-23	COG5640	.	.	.	GO:0007596|blood coagulation;GO:0042730|fibrinolysis;GO:0009408|response to heat;GO:0048771|tissue remodeling;	GO:0005576|extracellular region;	GO:0019904|protein domain specific binding;GO:0005102|receptor binding;GO:0004252|serine-type endopeptidase activity;	K01315	PLG; plasminogen [EC:3.4.21.7]
gene10106	1751	2012	1643	1884.00330564577	2088	1933	1652	1823.18735353904	1.0333569405188547	0.04733867372717786	0.823786869787587	0.988311003413171	up	no	MAP3K4	protein_coding	chrNC_030816.1:83941157-84087721:+	gi|803245200|ref|XP_011982599.1|	7949	0.0	PREDICTED: mitogen-activated protein kinase kinase kinase 4 isoform X6 [Ovis aries musimon]	gi|594036970|ref|XM_006043066.1|	4739	0.0	PREDICTED: Bubalus bubalis mitogen-activated protein kinase kinase kinase 4 (MAP3K4), transcript variant X2, mRNA	Q9Y6R4	2769	0.0	Mitogen-activated protein kinase kinase kinase 4	.	.	.	.	.	.	.	GO:0000186|activation of MAPKK activity;GO:0060718|chorionic trophoblast cell differentiation;GO:0035556|intracellular signal transduction;GO:0019100|male germ-line sex determination;GO:0001890|placenta development;GO:0043507|positive regulation of JUN kinase activity;GO:1900745|positive regulation of p38MAPK cascade;GO:0051973|positive regulation of telomerase activity;GO:1904355|positive regula…	GO:0005737|cytoplasm;GO:0048471|perinuclear region of cytoplasm;	GO:0005524|ATP binding;GO:0004709|MAP kinase kinase kinase activity;GO:0046872|metal ion binding;	K04428	MAP3K4, MEKK4; mitogen-activated protein kinase kinase kinase 4 [EC:2.7.11.25]
gene10107	90	85	102	95.1707608359728	41	39	54	42.9954951292113	2.2135054044606974	1.1463328959020667	3.54577817012326e-05	0.000422120058585385	up	yes	AGPAT4	protein_coding	chrNC_030816.1:84094636-84235536:-	gi|803245210|ref|XP_011982604.1|	2615	0.0	PREDICTED: 1-acyl-sn-glycerol-3-phosphate acyltransferase delta isoform X2 [Ovis aries musimon]	gi|548480716|ref|XM_005684958.1|	1926	0.0	PREDICTED: Capra hircus 1-acylglycerol-3-phosphate O-acyltransferase 4 (AGPAT4), transcript variant X2, mRNA	Q5E9R2	776	0.0	1-acyl-sn-glycerol-3-phosphate acyltransferase delta	SPBC428.14	118	3e-28	COG0204	.	.	.	GO:0016024|CDP-diacylglycerol biosynthetic process;	GO:0016021|integral component of membrane;	GO:0003841|1-acylglycerol-3-phosphate O-acyltransferase activity;	.	.
gene10108	0	0	0	0.0	0	1	0	0.322909965238941	-Inf	-Inf	1	1	down	no	TRNAG-UCC	tRNA	chrNC_030816.1:84240224-84240295:-	.	.	.	.	gi|51556308|gb|AC150524.3|	52	6e-18	Bos taurus BAC CH240-89P8 (Children's Hospital Oakland Research Institute Bovine BAC Library (male)) complete sequence	.	.	.	.	.	.	.	.	.	.	.	.	.	.	.	.
gene1011	252	206	357	276.812290938346	306	277	385	310.615510340878	0.8911734337881729	-0.166221868844654	0.478655424038995	0.748145166637695	down	no	FBXO25	protein_coding	chrNC_030808.1:146452171-146480596:+	gi|548452446|ref|XP_005675740.1|	1973	0.0	PREDICTED: F-box only protein 25-like isoform X2 [Capra hircus]	gi|556776830|ref|XM_005983450.1|	1966	0.0	PREDICTED: Pantholops hodgsonii F-box only protein 25-like (LOC102317245), transcript variant X1, mRNA	Q1RMS8	102	3e-22	F-box only protein 25	.	.	.	.	.	.	.	GO:0016567|protein ubiquitination;GO:0006511|ubiquitin-dependent protein catabolic process;	GO:0005634|nucleus;GO:0019005|SCF ubiquitin ligase complex;	GO:0004842|ubiquitin-protein transferase activity;	K10305	FBXO25_32; F-box protein 25/32
gene10110	30	24	29	28.3788613630843	37	40	29	34.0759496178421	0.8328120472459316	-0.26393715644185467	0.524088875712684	0.770133499577241	down	no	PARK2	protein_coding	chrNC_030816.1:84276199-85489623:-	gi|548480777|ref|XP_005685045.1|	2357	0.0	PREDICTED: E3 ubiquitin-protein ligase parkin [Capra hircus]	gi|548480776|ref|XM_005684988.1|	3804	0.0	PREDICTED: Capra hircus parkinson protein 2, E3 ubiquitin protein ligase (parkin) (PARK2), mRNA	Q9JK66	768	0.0	E3 ubiquitin-protein ligase parkin	SPAC1805.12c_1	57.0	2e-08	COG5272	.	.	.	GO:0008344|adult locomotory behavior;GO:0070842|aggresome assembly;GO:0006464|cellular protein modification process;GO:0071287|cellular response to manganese ion;GO:0097237|cellular response to toxic substance;GO:0000266|mitochondrial fission;GO:0051646|mitochondrion localization;GO:0007005|mitochondrion organization;GO:0000422|mitophagy;GO:1902236|negative regulation of endoplasmic reticulum str…	GO:0016235|aggresome;GO:0030054|cell junction;GO:0005737|cytoplasm;GO:0031410|cytoplasmic vesicle;GO:0005829|cytosol;GO:0030425|dendrite;GO:0005783|endoplasmic reticulum;GO:0005789|endoplasmic reticulum membrane;GO:0000139|Golgi membrane;GO:0005622|intracellular;GO:0045121|membrane raft;GO:0005739|mitochondrion;GO:0043005|neuron projection;GO:0005634|nucleus;GO:1990452|Parkin-FBXW7-Cul1 ubiquitin…	GO:0097602|cullin family protein binding;GO:1990444|F-box domain binding;GO:0001664|G-protein coupled receptor binding;GO:0042802|identical protein binding;GO:0016874|ligase activity;GO:0046872|metal ion binding;GO:0030165|PDZ domain binding;GO:0032403|protein complex binding;GO:0019901|protein kinase binding;GO:0000976|transcription regulatory region sequence-specific DNA binding;GO:0043130|ubiq…	K04556	PARK2; parkin [EC:2.3.2.27]
gene10111	0	2	1	1.12078778949516	3	9	3	4.82815587375185	0.23213579238157883	-2.106959109859947	0.11972611622541	0.312234283172283	down	no	PACRG	protein_coding	chrNC_030816.1:85489752-86030234:+	gi|742104532|ref|XP_010835040.1|	1362	0.0	PREDICTED: parkin coregulated gene protein isoform X1 [Bison bison bison]	gi|548480720|ref|XM_005684960.1|	1538	0.0	PREDICTED: Capra hircus PARK2 co-regulated (PACRG), transcript variant X1, mRNA	Q96M98	450	1e-157	Parkin coregulated gene protein	.	.	.	.	.	.	.	GO:0034620|cellular response to unfolded protein;GO:0060548|negative regulation of cell death;GO:0007286|spermatid development;	GO:0044297|cell body;GO:0005829|cytosol;GO:0005739|mitochondrion;GO:0043005|neuron projection;GO:0005634|nucleus;GO:0097225|sperm midpiece;GO:0031982|vesicle;	GO:0003779|actin binding;GO:0043014|alpha-tubulin binding;GO:0048487|beta-tubulin binding;GO:0051087|chaperone binding;GO:0001664|G-protein coupled receptor binding;GO:0031072|heat shock protein binding;GO:0030544|Hsp70 protein binding;GO:0051879|Hsp90 protein binding;GO:0031625|ubiquitin protein ligase binding;	.	.
gene10113	7603	6392	6285	6971.28180580261	8676	8292	8119	8058.7210015448	0.8650605728212037	-0.2091269389597694	0.0692318738488283	0.213435399046201	down	no	QKI	protein_coding	chrNC_030816.1:86121244-86278122:+	gi|7542351|gb|AAF63414.1|AF142419_1	1656	0.0	QUAKING isoform 6 [Homo sapiens]	gi|594101853|ref|XM_006073944.1|	5503	0.0	PREDICTED: Bubalus bubalis QKI, KH domain containing, RNA binding (QKI), mRNA	Q5W9D5	68.9	2e-10	Protein quaking	SPCC962.06c_1	107	2e-24	COG5176	.	.	.	GO:0030154|cell differentiation;GO:0006397|mRNA processing;GO:0051028|mRNA transport;GO:0007275|multicellular organismal development;GO:0006417|regulation of translation;GO:0008380|RNA splicing;	GO:0005737|cytoplasm;GO:0005634|nucleus;	GO:0003723|RNA binding;	K14945	QKI; protein quaking
gene10117	41	35	29	36.2225349314029	172	174	162	163.198188700306	0.22195427057049796	-2.171665627397565	1.20266692702183e-16	8.06873588327836e-15	down	yes	PDE10A	protein_coding	chrNC_030816.1:87733348-88510839:-	gi|803304623|ref|XP_012010766.1|	4411	0.0	PREDICTED: cAMP and cAMP-inhibited cGMP 3',5'-cyclic phosphodiesterase 10A isoform X5 [Ovis aries musimon]	gi|548480780|ref|XM_005684990.1|	5533	0.0	PREDICTED: Capra hircus phosphodiesterase 10A (PDE10A), mRNA	Q9QYJ6	1537	0.0	cAMP and cAMP-inhibited cGMP 3',5'-cyclic phosphodiesterase 10A	.	.	.	.	.	.	.	GO:0006198|cAMP catabolic process;GO:0046069|cGMP catabolic process;GO:0043949|regulation of cAMP-mediated signaling;GO:0010738|regulation of protein kinase A signaling;GO:0007165|signal transduction;	GO:0005737|cytoplasm;GO:0016020|membrane;GO:0043025|neuronal cell body;GO:0043204|perikaryon;	GO:0047555|3',5'-cyclic-GMP phosphodiesterase activity;GO:0030552|cAMP binding;GO:0030553|cGMP binding;GO:0004118|cGMP-stimulated cyclic-nucleotide phosphodiesterase activity;GO:0004112|cyclic-nucleotide phosphodiesterase activity;GO:0008144|drug binding;GO:0046872|metal ion binding;	K18438	PDE10; cAMP and cAMP-inhibited cGMP 3',5'-cyclic phosphodiesterase 10 [EC:3.1.4.17 3.1.4.35]
gene1012	203	184	194	199.919583973749	445	496	397	429.986802012257	0.46494353556472695	-1.104872574165645	1.91354666660934e-10	6.49730769086227e-09	down	yes	TDRP	protein_coding	chrNC_030808.1:146484584-146528594:-	gi|803336911|ref|XP_012026526.1|	693	1e-84	PREDICTED: testis development-related protein isoform X2 [Ovis aries musimon]	gi|548452853|ref|XM_005675784.1|	2587	0.0	PREDICTED: Capra hircus testis development-related protein-like (LOC102177478), mRNA	Q86YL5	196	2e-55	Testis development-related protein	.	.	.	.	.	.	.	GO:0007283|spermatogenesis;	GO:0005737|cytoplasm;GO:0043231|intracellular membrane-bounded organelle;GO:0005634|nucleus;	.	.	.
gene10123	464	314	513	436.971327609021	527	580	543	530.002570537827	0.824470204296554	-0.27846073814437017	0.0789793953919054	0.232450720528449	down	no	LOC108636750	protein_coding	chrNC_030816.1:88021570-88052328:+	gi|803340562|ref|XP_012028319.1|	1007	1e-132	PREDICTED: NKG2D ligand 2-like isoform X1 [Ovis aries musimon]	gi|556730367|ref|XM_005960820.1|	888	0.0	PREDICTED: Pantholops hodgsonii UL16 binding protein 2 (ULBP2), transcript variant X2, mRNA	Q9BZM6	200	2e-59	NKG2D ligand 1	.	.	.	.	.	.	.	GO:0019882|antigen processing and presentation;GO:0030101|natural killer cell activation;GO:0042267|natural killer cell mediated cytotoxicity;GO:0050776|regulation of immune response;	GO:0046658|anchored component of plasma membrane;GO:0005783|endoplasmic reticulum;GO:0005886|plasma membrane;	GO:0003823|antigen binding;GO:0046703|natural killer cell lectin-like receptor binding;	K07986	ULBP; UL16 binding protein
gene10125	264	201	176	220.052661313233	246	372	279	288.220616204371	0.7634868879650107	-0.38932471432927007	0.103417401930988	0.281741586425002	down	no	LOC108636749	protein_coding	chrNC_030816.1:88094462-88100580:+	gi|741911159|ref|XP_005200565.2|	1075	1e-142	PREDICTED: MHC class I-like family A1 [Bos taurus]	gi|556730367|ref|XM_005960820.1|	868	0.0	PREDICTED: Pantholops hodgsonii UL16 binding protein 2 (ULBP2), transcript variant X2, mRNA	Q9BZM6	204	5e-61	NKG2D ligand 1	.	.	.	.	.	.	.	GO:0019882|antigen processing and presentation;GO:0030101|natural killer cell activation;GO:0042267|natural killer cell mediated cytotoxicity;GO:0050776|regulation of immune response;	GO:0046658|anchored component of plasma membrane;GO:0005783|endoplasmic reticulum;GO:0005886|plasma membrane;	GO:0003823|antigen binding;GO:0046703|natural killer cell lectin-like receptor binding;	K07986	ULBP; UL16 binding protein
gene10126	0	0	0	0.0	0	1	0	0.322909965238941	-Inf	-Inf	1	1	down	no	LOC108636765	pseudogene	chrNC_030816.1:88094642-88097366:+	gi|511885523|ref|XP_004762574.1|	564	5e-61	PREDICTED: tyrosine-protein kinase RYK, partial [Mustela putorius furo]	gi|89274849|gb|DQ405273.1|	645	0.0	Bos taurus chromosome 9 clone BAC CHORI-21B24, complete sequence	P34925	218	1e-60	Tyrosine-protein kinase RYK	.	.	.	.	.	.	.	GO:0007411|axon guidance;GO:0007409|axonogenesis;GO:0060070|canonical Wnt signaling pathway;GO:0033278|cell proliferation in midbrain;GO:0071679|commissural neuron axon guidance;GO:0022038|corpus callosum development;GO:0022008|neurogenesis;GO:0030182|neuron differentiation;GO:0031175|neuron projection development;GO:0035567|non-canonical Wnt signaling pathway;GO:0043410|positive regulation of MA…	GO:0005737|cytoplasm;GO:0016021|integral component of membrane;GO:0005887|integral component of plasma membrane;GO:0016020|membrane;GO:0005634|nucleus;GO:0005886|plasma membrane;	GO:0005524|ATP binding;GO:0005109|frizzled binding;GO:0004714|transmembrane receptor protein tyrosine kinase activity;GO:0004888|transmembrane signaling receptor activity;GO:0042813|Wnt-activated receptor activity;GO:0017147|Wnt-protein binding;	K05128	RYK; RYK receptor-like tyrosine kinase [EC:2.7.10.1]
gene1013	2	0	0	0.628753043942628	1	0	0	0.322568067225556	1.9492104390574159	0.9628898540619291	0.943960034761607	1	up	no	LOC102177758	protein_coding	chrNC_030808.1:146768806-146779619:+	gi|548452856|ref|XP_005709672.1|	956	2e-127	PREDICTED: LOW QUALITY PROTEIN: chloride intracellular channel 6 [Capra hircus]	gi|594078428|ref|XM_006062846.1|	579	0.0	PREDICTED: Bubalus bubalis chloride intracellular channel protein 6-like (LOC102393626), transcript variant X2, mRNA	Q96NY7	356	8e-117	Chloride intracellular channel protein 6	.	.	.	.	.	.	.	GO:1902476|chloride transmembrane transport;	GO:0034707|chloride channel complex;GO:0005737|cytoplasm;GO:0070062|extracellular exosome;GO:0005886|plasma membrane;	GO:0005254|chloride channel activity;GO:0005244|voltage-gated ion channel activity;	K05026	CLIC6; chloride intracellular channel protein 6
gene10130	27	18	21	22.456276596331	35	23	24	26.3509074327878	0.8522012630346535	-0.23073390517305975	0.642799102600532	0.861422730962291	down	no	PRR18	protein_coding	chrNC_030816.1:88753364-88756502:-	gi|803304662|ref|XP_012010785.1|	336	3e-30	PREDICTED: proline-rich protein 18-like [Ovis aries musimon]	gi|466053977|ref|XM_004278901.1|	447	0.0	PREDICTED: Orcinus orca proline rich 18 (PRR18), mRNA	Q8N4B5	84.3	3e-16	Proline-rich protein 18	.	.	.	.	.	.	.	GO:0007283|spermatogenesis;	GO:0005737|cytoplasm;GO:0043231|intracellular membrane-bounded organelle;GO:0005634|nucleus;	.	.	.
gene10131	458	366	394	417.329887865806	399	480	492	440.200407665341	0.9480452098605912	-0.07697223567261989	0.615696236497325	0.838825161684892	down	no	SFT2D1	protein_coding	chrNC_030816.1:88762893-88778658:-	gi|77736049|ref|NP_001029723.1|	777	3e-100	vesicle transport protein SFT2A [Bos taurus]	gi|548480784|ref|XM_005684992.1|	904	0.0	PREDICTED: Capra hircus SFT2 domain containing 1 (SFT2D1), mRNA	Q8WV19	287	8e-94	Vesicle transport protein SFT2A	.	.	.	.	.	.	.	GO:0015031|protein transport;GO:0016192|vesicle-mediated transport;	GO:0016021|integral component of membrane;GO:0016020|membrane;	.	.	.
gene10134	456	351	442	426.244945739777	510	566	648	553.397343354012	0.770233089946558	-0.3766329908691376	0.0166232266282488	0.0731750493908326	down	no	MPC1	protein_coding	chrNC_030816.1:88810369-88823658:-	gi|116004303|ref|NP_001070510.1|	589	4e-73	mitochondrial pyruvate carrier 1 [Bos taurus]	gi|594087233|ref|XM_006067037.1|	876	0.0	PREDICTED: Bubalus bubalis mitochondrial pyruvate carrier 1 (MPC1), transcript variant X1, mRNA	Q3ZCG2	231	1e-74	Mitochondrial pyruvate carrier 1	.	.	.	.	.	.	.	GO:0061732|mitochondrial acetyl-CoA biosynthetic process from pyruvate;GO:1902361|mitochondrial pyruvate transmembrane transport;	GO:0016021|integral component of membrane;GO:0005743|mitochondrial inner membrane;	GO:0050833|pyruvate transmembrane transporter activity;	.	.
gene10135	140	176	120	152.991426278622	292	343	300	300.37419219929	0.509336122249532	-0.9733100577181356	2.27252481076119e-05	0.000283575448934985	down	no	RPS6KA2	protein_coding	chrNC_030816.1:88846427-89071055:-	gi|803304592|ref|XP_012010751.1|	3732	0.0	PREDICTED: ribosomal protein S6 kinase alpha-2 isoform X6 [Ovis aries musimon]	gi|594087227|ref|XM_006067035.1|	3511	0.0	PREDICTED: Bubalus bubalis ribosomal protein S6 kinase, 90kDa, polypeptide 2 (RPS6KA2), transcript variant X4, mRNA	Q15349	1393	0.0	Ribosomal protein S6 kinase alpha-2	.	.	.	.	.	.	.	GO:0002035|brain renin-angiotensin system;GO:0010659|cardiac muscle cell apoptotic process;GO:0071322|cellular response to carbohydrate stimulus;GO:0060047|heart contraction;GO:0007507|heart development;GO:0035556|intracellular signal transduction;GO:0045786|negative regulation of cell cycle;GO:0008285|negative regulation of cell proliferation;GO:0045835|negative regulation of meiotic nuclear div…	GO:0005737|cytoplasm;GO:0005829|cytosol;GO:0031965|nuclear membrane;GO:0005654|nucleoplasm;GO:0005634|nucleus;GO:0005819|spindle;	GO:0005524|ATP binding;GO:0016301|kinase activity;GO:0000287|magnesium ion binding;GO:0004674|protein serine/threonine kinase activity;GO:0004712|protein serine/threonine/tyrosine kinase activity;GO:0004711|ribosomal protein S6 kinase activity;	K04373	RPS6KA, RSK2; p90 ribosomal S6 kinase [EC:2.7.11.1]
gene10136	272	225	315	277.091259504732	261	313	378	305.498094766172	0.9070146892955828	-0.14080217919168514	0.496835959833128	0.755652042971874	down	no	RNASET2	protein_coding	chrNC_030816.1:89213610-89232070:-	gi|296483839|tpg|DAA25954.1|	1296	2e-163	TPA: ribonuclease T2 [Bos taurus]	gi|556775730|ref|XM_005982916.1|	1795	0.0	PREDICTED: Pantholops hodgsonii ribonuclease T2 (RNASET2), mRNA	O00584	290	4e-88	Ribonuclease T2	.	.	.	.	.	.	.	GO:0006401|RNA catabolic process;	GO:0005788|endoplasmic reticulum lumen;GO:0070062|extracellular exosome;GO:0005576|extracellular region;GO:0005615|extracellular space;GO:0043202|lysosomal lumen;GO:0005764|lysosome;	GO:0004540|ribonuclease activity;GO:0033897|ribonuclease T2 activity;GO:0003723|RNA binding;	K01166	E3.1.27.1; ribonuclease T2 [EC:3.1.27.1]
gene10138	506	476	447	493.416452609721	313	373	351	333.057874311915	1.481473613644778	0.5670329308534771	0.000267330879794105	0.00243761783130142	up	no	FGFR1OP	protein_coding	chrNC_030816.1:89270637-89299162:+	gi|803318647|ref|XP_012017555.1|	1521	0.0	PREDICTED: FGFR1 oncogene partner isoform X2 [Ovis aries musimon]	gi|556775742|ref|XM_005982922.1|	2268	0.0	PREDICTED: Pantholops hodgsonii FGFR1 oncogene partner (FGFR1OP), mRNA	Q2YDD1	545	0.0	FGFR1 oncogene partner	.	.	.	.	.	.	.	GO:0034453|microtubule anchoring;	GO:0005737|cytoplasm;GO:0005815|microtubule organizing center;	.	K16546	FGFR10P; FGFR1 oncogene partner
gene1014	558	445	530	524.248530112425	603	600	452	532.029996075698	0.9853740089456049	-0.021256676474334078	0.910687377543329	1	down	no	RUNX1	protein_coding	chrNC_030808.1:146874214-146974054:-	gi|803252234|ref|XP_011986058.1|	2151	0.0	PREDICTED: runt-related transcription factor 1 isoform X2 [Ovis aries musimon]	gi|594097734|ref|XM_006071985.1|	1707	0.0	PREDICTED: Bubalus bubalis runt-related transcription factor 1 (RUNX1), transcript variant X1, mRNA	Q01196	806	0.0	Runt-related transcription factor 1	.	.	.	.	.	.	.	GO:0002062|chondrocyte differentiation;GO:0071425|hematopoietic stem cell proliferation;GO:0030097|hemopoiesis;GO:0030099|myeloid cell differentiation;GO:0030853|negative regulation of granulocyte differentiation;GO:0001503|ossification;GO:0048935|peripheral nervous system neuron development;GO:0045766|positive regulation of angiogenesis;GO:0030854|positive regulation of granulocyte differentiati…	GO:0005737|cytoplasm;GO:0043231|intracellular membrane-bounded organelle;GO:0005654|nucleoplasm;GO:0005634|nucleus;	GO:0005524|ATP binding;GO:0005509|calcium ion binding;GO:0001047|core promoter binding;GO:0003677|DNA binding;GO:0046982|protein heterodimerization activity;GO:0042803|protein homodimerization activity;GO:0000975|regulatory region DNA binding;GO:0000977|RNA polymerase II regulatory region sequence-specific DNA binding;GO:0003700|transcription factor activity, sequence-specific DNA binding;GO:0008…	K08367	RUNX1, AML1; runt-related transcription factor 1
gene10140	0	0	0	0.0	0	4	0	1.29163986095577	-Inf	-Inf	0.256970909700472	0.516596560928129	down	no	GPR31	protein_coding	chrNC_030816.1:89385482-89387718:-	gi|803318633|ref|XP_012017547.1|	1277	8e-168	PREDICTED: 12-(S)-hydroxy-5,8,10,14-eicosatetraenoic acid receptor [Ovis aries musimon]	gi|594087208|ref|XM_006067027.1|	1517	0.0	PREDICTED: Bubalus bubalis G protein-coupled receptor 31 (GPR31), mRNA	F8VQN3	296	8e-92	12-(S)-hydroxy-5,8,10,14-eicosatetraenoic acid receptor	.	.	.	.	.	.	.	.	GO:0016021|integral component of membrane;GO:0005886|plasma membrane;	GO:0004930|G-protein coupled receptor activity;	K08406	GPR31; G protein-coupled receptor 31
gene10143	29	19	43	30.5989184141427	70	98	73	77.4453162657065	0.3951035374322848	-1.339697331808507	8.55103186644296e-05	0.000908276985184313	down	yes	UNC93A	protein_coding	chrNC_030816.1:89443116-89477204:-	gi|803318591|ref|XP_012017525.1|	2070	0.0	PREDICTED: protein unc-93 homolog A isoform X1 [Ovis aries musimon]	gi|126722804|ref|NM_001082457.1|	1472	0.0	Bos taurus unc-93 homolog A (C. elegans) (UNC93A), mRNA	A2VE54	760	0.0	Protein unc-93 homolog A	.	.	.	.	.	.	.	.	GO:0016021|integral component of membrane;GO:0005886|plasma membrane;	.	.	.
gene10146	4808	4917	4797	5023.2929481038	5992	6280	6179	5926.16404213268	0.8476466247626924	-0.2384651496219207	0.0404824760765128	0.144917726730937	down	no	AFDN	protein_coding	chrNC_030816.1:89718013-89829702:+	gi|803318578|ref|XP_012017519.1|	7329	0.0	PREDICTED: afadin isoform X3 [Ovis aries musimon]	gi|594075306|ref|XM_006061371.1|	3443	0.0	PREDICTED: Bubalus bubalis myeloid/lymphoid or mixed-lineage leukemia (trithorax homolog, Drosophila); translocated to, 4 (MLLT4), mRNA	O35889	137	1e-30	Afadin	.	.	.	.	.	.	.	GO:0034332|adherens junction organization;GO:0007155|cell adhesion;GO:0007165|signal transduction;	GO:0005913|cell-cell adherens junction;GO:0005829|cytosol;	GO:0030274|LIM domain binding;	K05702	AF6, MLLT4; afadin
gene10147	0	0	1	0.323418366470763	1	9	3	4.18301973930074	0.07731695918911147	-3.6930712910907575	0.0551866580671543	0.181677153678362	down	no	KIF25	protein_coding	chrNC_030816.1:89851032-89877116:+	gi|548480797|ref|XP_005685055.1|	1541	0.0	PREDICTED: uncharacterized protein LOC102175856 [Capra hircus]	gi|548480796|ref|XM_005684998.1|	570	0.0	PREDICTED: Capra hircus uncharacterized LOC102175856 (LOC102175856), mRNA	Q9UIL4	251	7e-77	Kinesin-like protein KIF25	YPR141c	94.7	8e-20	COG5059	.	.	.	GO:0007018|microtubule-based movement;GO:0000070|mitotic sister chromatid segregation;GO:0010507|negative regulation of autophagy;GO:0006996|organelle organization;	GO:0005737|cytoplasm;GO:0005871|kinesin complex;GO:0005874|microtubule;	GO:0005524|ATP binding;GO:0016887|ATPase activity;GO:0003777|microtubule motor activity;	K18627	KIF25; kinesin family member 25
gene10151	5603	4792	5678	5508.31827499271	2162	2371	2180	2156.44206463514	2.5543548631920663	1.352958965057794	4.82892608407754e-34	7.96737034049949e-32	up	yes	THBS2	protein_coding	chrNC_030816.1:90578865-90608205:-	gi|803332063|ref|XP_012024141.1|	5719	0.0	PREDICTED: thrombospondin-2 isoform X2 [Ovis aries musimon]	gi|556739113|ref|XM_005965059.1|	4908	0.0	PREDICTED: Pantholops hodgsonii thrombospondin 2 (THBS2), mRNA	Q95116	2188	0.0	Thrombospondin-2	.	.	.	.	.	.	.	GO:0007155|cell adhesion;GO:0016525|negative regulation of angiogenesis;	GO:0031012|extracellular matrix;	GO:0005509|calcium ion binding;GO:0008201|heparin binding;	K04659	THBS2S; thrombospondin 2/3/4/5
gene10152	8	10	15	11.3531347879539	9	21	13	13.8193571430548	0.8215385614850869	-0.2835998007130574	0.677216240492862	0.888046161845041	down	no	WDR27	protein_coding	chrNC_030816.1:90772948-90948525:-	gi|548480799|ref|XP_005685056.1|	4289	0.0	PREDICTED: WD repeat-containing protein 27 [Capra hircus]	gi|548480798|ref|XM_005684999.1|	2828	0.0	PREDICTED: Capra hircus WD repeat domain 27 (WDR27), mRNA	A2RRH5	1087	0.0	WD repeat-containing protein 27	.	.	.	.	.	.	.	.	GO:0005654|nucleoplasm;	.	.	.
gene10153	547	467	565	540.881094850486	770	898	733	771.508572198185	0.7010694557928314	-0.5123707140408034	0.00103651151097868	0.00774220569937596	down	no	C9H6orf120	protein_coding	chrNC_030816.1:90953414-90954694:+	gi|296483817|tpg|DAA25932.1|	843	2e-109	TPA: hypothetical protein LOC100125289 precursor [Bos taurus]	gi|548480818|ref|XM_005685009.1|	786	0.0	PREDICTED: Capra hircus chromosome 9 open reading frame, human C6orf120 (C9H6orf120), mRNA	A2VDZ5	325	2e-109	UPF0669 protein C6orf120 homolog	.	.	.	.	.	.	.	GO:0006915|apoptotic process;	GO:0005576|extracellular region;	.	.	.
gene10154	828	778	689	793.315720247093	996	1049	1125	1017.85859283907	0.7793967903088886	-0.359570104636486	0.00936887842520591	0.0465704972200483	down	no	PHF10	protein_coding	chrNC_030816.1:90955484-90978230:-	gi|803103673|ref|XP_012038680.1|	2081	0.0	PREDICTED: PHD finger protein 10 isoform X1 [Ovis aries]	gi|548480800|ref|XM_005685000.1|	1509	0.0	PREDICTED: Capra hircus PHD finger protein 10 (PHF10), transcript variant X1, mRNA	Q8WUB8	676	0.0	PHD finger protein 10	.	.	.	.	.	.	.	GO:0007399|nervous system development;GO:0006355|regulation of transcription, DNA-templated;GO:0006351|transcription, DNA-templated;	GO:0071564|npBAF complex;GO:0005634|nucleus;	GO:0008270|zinc ion binding;	.	.
gene10155	5	0	3	2.54213770926886	0	5	21	8.29438372066767	0.30648904064257915	-1.7060926075725522	0.169155617423049	0.395649713586158	down	no	TCTE3	protein_coding	chrNC_030816.1:90988469-91000808:-	gi|594106292|ref|XP_006076076.1|	921	2e-122	PREDICTED: tctex1 domain-containing protein 3 [Bubalus bubalis]	gi|594106291|ref|XM_006076014.1|	667	0.0	PREDICTED: Bubalus bubalis t-complex-associated-testis-expressed 3 (TCTE3), mRNA	Q8IZS6	340	2e-116	Tctex1 domain-containing protein 3	.	.	.	.	.	.	.	GO:0006810|transport;	GO:0005737|cytoplasm;GO:0030286|dynein complex;GO:0016020|membrane;GO:0005874|microtubule;	GO:0003774|motor activity;	.	.
gene10156	50	28	44	41.1124061456208	80	112	134	104.59506347811	0.3930625861155	-1.347169048333329	9.0087268352958e-06	0.000123711702545856	down	yes	ERMARD	protein_coding	chrNC_030816.1:91000888-91033690:+	gi|548480807|ref|XP_005685060.1|	3140	0.0	PREDICTED: transmembrane protein C6orf70 homolog isoform X1 [Capra hircus]	gi|548480806|ref|XM_005685003.1|	2325	0.0	PREDICTED: Capra hircus ER membrane-associated RNA degradation (ERMARD), transcript variant X1, mRNA	Q4R6F2	870	0.0	Endoplasmic reticulum membrane-associated RNA degradation protein (Fragment)	.	.	.	.	.	.	.	GO:0007275|multicellular organismal development;	GO:0005789|endoplasmic reticulum membrane;GO:0016021|integral component of membrane;	.	.	.
gene10157	0	6	2	3.0389450020147	3	10	6	6.1053278239155	0.4977529609647968	-1.0064981968089417	0.477199470910926	0.748109587209317	down	no	LOC106502505	protein_coding	chrNC_030816.1:91034875-91036644:+	gi|803057312|ref|XP_012031357.1|	140	7e-07	PREDICTED: uncharacterized protein LOC105614901 [Ovis aries]	gi|594114361|ref|XM_006079845.1|	77	2e-30	PREDICTED: Bubalus bubalis signal transducing adaptor family member 1 (STAP1), transcript variant X3, mRNA	.	.	.	.	.	.	.	.	.	.	.	.	.	.	.	.
gene10158	125	106	140	126.836215972614	140	116	143	128.103573327373	0.9901067759326259	-0.014343976965968055	0.963986236000143	1	down	no	DLL1	protein_coding	chrNC_030816.1:91362074-91371421:-	gi|803327452|ref|XP_012021882.1|	3529	0.0	PREDICTED: delta-like protein 1 isoform X2 [Ovis aries musimon]	gi|594106327|ref|XM_006076032.1|	2396	0.0	PREDICTED: Bubalus bubalis delta-like 1 (Drosophila) (DLL1), mRNA	O00548	1234	0.0	Delta-like protein 1	.	.	.	.	.	.	.	GO:0014002|astrocyte development;GO:0030154|cell differentiation;GO:0001709|cell fate determination;GO:0021688|cerebellar molecular layer formation;GO:0021693|cerebellar Purkinje cell layer structural organization;GO:0072583|clathrin-mediated endocytosis;GO:0007386|compartment pattern specification;GO:0007368|determination of left/right symmetry;GO:0097102|endothelial tip cell fate specification;…	GO:0005912|adherens junction;GO:0016324|apical plasma membrane;GO:0031410|cytoplasmic vesicle;GO:0005576|extracellular region;GO:0005887|integral component of plasma membrane;GO:0045121|membrane raft;GO:0005886|plasma membrane;	GO:0005509|calcium ion binding;GO:0005112|Notch binding;GO:0030957|Tat protein binding;	K06051	DLL; delta
gene1016	406	298	396	374.51858507341	421	389	453	405.506692503539	0.9235817607871946	-0.11468841233584487	0.490972115890374	0.753050670030124	down	no	SETD4	protein_coding	chrNC_030808.1:148195576-148218033:-	gi|548452482|ref|XP_005675745.1|	2123	0.0	PREDICTED: SET domain-containing protein 4 isoform X1 [Capra hircus]	gi|556779928|ref|XM_005984943.1|	1654	0.0	PREDICTED: Pantholops hodgsonii SET domain containing 4 (SETD4), mRNA	Q9NVD3	655	0.0	SET domain-containing protein 4	.	.	.	.	.	.	.	GO:0018026|peptidyl-lysine monomethylation;GO:0018023|peptidyl-lysine trimethylation;GO:0042254|ribosome biogenesis;	GO:0005730|nucleolus;	GO:0016279|protein-lysine N-methyltransferase activity;	.	.
gene10160	839	738	860	836.13101419479	700	711	779	703.176661094893	1.1890767433789373	0.24984183007034172	0.0697423381150272	0.214652596265596	up	no	FAM120B	protein_coding	chrNC_030816.1:91383318-91452815:+	gi|803327470|ref|XP_012021892.1|	3573	0.0	PREDICTED: constitutive coactivator of peroxisome proliferator-activated receptor gamma isoform X3 [Ovis aries musimon]	gi|548480828|ref|XM_005685014.1|	3867	0.0	PREDICTED: Capra hircus family with sequence similarity 120B (FAM120B), transcript variant X3, mRNA	A6QNT4	538	0.0	Constitutive coactivator of peroxisome proliferator-activated receptor gamma	.	.	.	.	.	.	.	GO:0030154|cell differentiation;GO:0006355|regulation of transcription, DNA-templated;GO:0006351|transcription, DNA-templated;	GO:0005634|nucleus;	.	.	.
gene10161	7802	5563	8118	7296.1589735722	7006	7537	7396	7046.25816715587	1.0354657465690331	0.05027982968363284	0.623814449837704	0.845905458156887	up	no	PSMB1	protein_coding	chrNC_030816.1:91508837-91530370:-	gi|593769038|ref|XP_007122966.1|	1308	2e-179	PREDICTED: proteasome subunit beta type-1 [Physeter catodon]	gi|548480834|ref|XM_005685017.1|	877	0.0	PREDICTED: Capra hircus proteasome (prosome, macropain) subunit, beta type, 1 (PSMB1), mRNA	Q2TBX6	494	2e-176	Proteasome subunit beta type-1	SPAC22F8.06	217	3e-68	COG0638	.	.	.	GO:0051603|proteolysis involved in cellular protein catabolic process;	GO:0005737|cytoplasm;GO:0005634|nucleus;GO:0005839|proteasome core complex;	GO:0004298|threonine-type endopeptidase activity;	K02732	PSMB1; 20S proteasome subunit beta 6 [EC:3.4.25.1]
gene10162	599	415	564	536.173650627889	554	556	512	521.101362009627	1.0289239094677007	0.041136296622028015	0.7437313108655	0.935551235425669	up	no	TBP	protein_coding	chrNC_030816.1:91534636-91547703:+	gi|803327481|ref|XP_012021897.1|	1246	1e-162	PREDICTED: TATA-box-binding protein isoform X2 [Ovis aries musimon]	gi|594106323|ref|XM_006076030.1|	1603	0.0	PREDICTED: Bubalus bubalis TATA box binding protein (TBP), mRNA	P29037	480	2e-164	TATA-box-binding protein	YER148w	311	5e-99	COG2101	.	.	.	GO:0000183|chromatin silencing at rDNA;GO:0045893|positive regulation of transcription, DNA-templated;GO:0007283|spermatogenesis;GO:0006366|transcription from RNA polymerase II promoter;GO:0006383|transcription from RNA polymerase III promoter;GO:0006361|transcription initiation from RNA polymerase I promoter;	GO:0005737|cytoplasm;GO:0001939|female pronucleus;GO:0001940|male pronucleus;GO:0005719|nuclear euchromatin;GO:0005654|nucleoplasm;GO:0005634|nucleus;GO:0045120|pronucleus;GO:0000120|RNA polymerase I transcription factor complex;GO:0005672|transcription factor TFIIA complex;GO:0005669|transcription factor TFIID complex;	GO:0003677|DNA binding;GO:0019899|enzyme binding;GO:0070491|repressing transcription factor binding;GO:0000978|RNA polymerase II core promoter proximal region sequence-specific DNA binding;GO:0000979|RNA polymerase II core promoter sequence-specific DNA binding;GO:0001103|RNA polymerase II repressing transcription factor binding;GO:0003700|transcription factor activity, sequence-specific DNA bind…	K03120	TBP, tbp; transcription initiation factor TFIID TATA-box-binding protein
gene10163	552	545	528	561.583905398875	484	518	429	459.849770375174	1.221233414862206	0.2883389695971232	0.057060015863909	0.185513763443688	up	no	PDCD2	protein_coding	chrNC_030816.1:91549331-91558722:-	gi|803327490|ref|XP_012021901.1|	1712	0.0	PREDICTED: programmed cell death protein 2 isoform X2 [Ovis aries musimon]	gi|402745036|ref|NM_001046109.2|	1084	0.0	Bos taurus programmed cell death 2 (PDCD2), mRNA	Q2YDC9	649	0.0	Programmed cell death protein 2	.	.	.	.	.	.	.	GO:0006919|activation of cysteine-type endopeptidase activity involved in apoptotic process;GO:0006915|apoptotic process;GO:1902035|positive regulation of hematopoietic stem cell proliferation;GO:1901532|regulation of hematopoietic progenitor cell differentiation;	GO:0005737|cytoplasm;GO:0070062|extracellular exosome;GO:0005634|nucleus;	GO:0003677|DNA binding;GO:0046872|metal ion binding;	K14801	TSR4; pre-rRNA-processing protein TSR4
gene10165	0	0	0	0.0	0	1	0	0.322909965238941	-Inf	-Inf	1	1	down	no	TRIM69	protein_coding	chrNC_030817.1:91452-122281:-	gi|548484714|ref|XP_005686265.1|	2446	0.0	PREDICTED: E3 ubiquitin-protein ligase TRIM69 isoform X1 [Capra hircus]	gi|548484713|ref|XM_005686208.1|	1906	0.0	PREDICTED: Capra hircus tripartite motif containing 69 (TRIM69), transcript variant X1, mRNA	Q86WT6	52.4	4e-06	E3 ubiquitin-protein ligase TRIM69	.	.	.	.	.	.	.	GO:0006915|apoptotic process;GO:0000209|protein polyubiquitination;	GO:0005737|cytoplasm;GO:0005829|cytosol;GO:0016607|nuclear speck;GO:0005634|nucleus;GO:0005886|plasma membrane;	GO:0016874|ligase activity;GO:0004842|ubiquitin-protein transferase activity;GO:0008270|zinc ion binding;	K12034	TRIM69; tripartite motif-containing protein 69 [EC:2.3.2.27]
gene10166	6564	4805	6081	5945.95461554452	2947	2924	3985	3162.3748357807	1.880218166508599	0.9109000712001714	9.55056813351836e-07	1.65806200004667e-05	up	no	B2M	protein_coding	chrNC_030817.1:143203-148886:-	gi|57164311|ref|NP_001009284.1|	542	5e-66	beta-2-microglobulin precursor [Ovis aries]	gi|548484747|ref|XM_005686225.1|	873	0.0	PREDICTED: Capra hircus beta-2-microglobulin-like (LOC102168547), mRNA	Q6QAT4	213	2e-67	Beta-2-microglobulin	.	.	.	.	.	.	.	GO:0019731|antibacterial humoral response;GO:0019885|antigen processing and presentation of endogenous peptide antigen via MHC class I;GO:0002481|antigen processing and presentation of exogenous protein antigen via MHC class Ib, TAP-dependent;GO:0071281|cellular response to iron ion;GO:0071222|cellular response to lipopolysaccharide;GO:0050829|defense response to Gram-negative bacterium;GO:005083…	GO:0009897|external side of plasma membrane;GO:0070062|extracellular exosome;GO:0005615|extracellular space;GO:0005925|focal adhesion;GO:0005794|Golgi apparatus;GO:1990712|HFE-transferrin receptor complex;GO:0042612|MHC class I protein complex;	GO:0001948|glycoprotein binding;	K08055	B2M; beta-2-microglobulin
gene10167	11302	7908	9521	9785.14841712638	5473	5132	5876	5291.67011467091	1.849160700701563	0.8868706071276359	1.0528521183174e-15	6.53237551069688e-14	up	no	LOC102168547	protein_coding	chrNC_030817.1:164424-170743:-	gi|57164311|ref|NP_001009284.1|	542	2e-63	beta-2-microglobulin precursor [Ovis aries]	gi|110347591|ref|NM_173893.3|	785	0.0	Bos taurus beta-2-microglobulin (B2M), mRNA	Q6QAT4	213	7e-65	Beta-2-microglobulin	.	.	.	.	.	.	.	GO:0019731|antibacterial humoral response;GO:0019885|antigen processing and presentation of endogenous peptide antigen via MHC class I;GO:0002481|antigen processing and presentation of exogenous protein antigen via MHC class Ib, TAP-dependent;GO:0071281|cellular response to iron ion;GO:0071222|cellular response to lipopolysaccharide;GO:0050829|defense response to Gram-negative bacterium;GO:005083…	GO:0009897|external side of plasma membrane;GO:0070062|extracellular exosome;GO:0005615|extracellular space;GO:0005925|focal adhesion;GO:0005794|Golgi apparatus;GO:1990712|HFE-transferrin receptor complex;GO:0042612|MHC class I protein complex;	GO:0001948|glycoprotein binding;	K08055	B2M; beta-2-microglobulin
gene10168	0	0	4	1.29367346588305	0	2	0	0.645819930477883	2.0031488729773006	1.0022696454765172	0.739035964966264	0.932239022679957	up	no	PATL2	protein_coding	chrNC_030817.1:209687-215168:+	gi|548484744|ref|XP_005686280.1|	1813	0.0	PREDICTED: protein PAT1 homolog 2 [Capra hircus]	gi|594106032|ref|XM_006075891.1|	1511	0.0	PREDICTED: Bubalus bubalis protein associated with topoisomerase II homolog 2 (yeast) (PATL2), mRNA	A2ARM1	137	2e-41	Protein PAT1 homolog 2	.	.	.	.	.	.	.	GO:0000290|deadenylation-dependent decapping of nuclear-transcribed mRNA;GO:0010607|negative regulation of cytoplasmic mRNA processing body assembly;GO:0017148|negative regulation of translation;	GO:0005737|cytoplasm;GO:0000932|cytoplasmic mRNA processing body;GO:0005634|nucleus;	GO:0002151|G-quadruplex RNA binding;GO:0034046|poly(G) binding;GO:0008266|poly(U) RNA binding;GO:0003723|RNA binding;GO:0030371|translation repressor activity;	.	.
gene10169	2580	2412	2357	2535.016040625	2179	2092	2088	2042.56980727195	1.241091507178773	0.31160949104120833	0.00974293462002804	0.0479695238122247	up	no	SPG11	protein_coding	chrNC_030817.1:220731-300588:+	gi|548484742|ref|XP_005686279.1|	12123	0.0	PREDICTED: spatacsin [Capra hircus]	gi|548484741|ref|XM_005686222.1|	7536	0.0	PREDICTED: Capra hircus spastic paraplegia 11 (autosomal recessive) (SPG11), mRNA	Q96JI7	3784	0.0	Spatacsin	.	.	.	.	.	.	.	GO:0008088|axon cargo transport;GO:0048675|axon extension;GO:0007268|synaptic transmission;GO:0048489|synaptic vesicle transport;	GO:0030424|axon;GO:0005737|cytoplasm;GO:0031410|cytoplasmic vesicle;GO:0005829|cytosol;GO:0030425|dendrite;GO:0070062|extracellular exosome;GO:0005765|lysosomal membrane;GO:0005730|nucleolus;GO:0005886|plasma membrane;GO:0045202|synapse;	.	K19026	SPG11; spatacsin
gene1017	1292	983	1455	1268.65526101839	894	858	983	878.112446001656	1.4447526245585152	0.5308224907365751	2.89939214502941e-05	0.00035232438973478	up	no	LOC108633281	protein_coding	chrNC_030808.1:148235303-148242537:+	gi|556779931|ref|XP_005985006.1|	1361	0.0	PREDICTED: carbonyl reductase [NADPH] 1-like [Pantholops hodgsonii]	gi|556779930|ref|XM_005984944.1|	1764	0.0	PREDICTED: Pantholops hodgsonii carbonyl reductase [NADPH] 1-like (LOC102327252), mRNA	Q3SZD7	515	3e-178	Carbonyl reductase [NADPH] 1	all0352	137	2e-35	COG1028	.	.	.	GO:0017144|drug metabolic process;GO:0042373|vitamin K metabolic process;	GO:0005737|cytoplasm;	GO:0047021|15-hydroxyprostaglandin dehydrogenase (NADP+) activity;GO:0004090|carbonyl reductase (NADPH) activity;GO:0050221|prostaglandin-E2 9-reductase activity;	K00079	CBR1; carbonyl reductase 1 [EC:1.1.1.184 1.1.1.189 1.1.1.197]
gene10170	1508	2414	1124	1800.02693263632	900	892	999	896.116190476065	2.0086981484845725	1.0062607833828021	1.15749333842454e-13	5.91330427065785e-12	up	yes	EIF3J	protein_coding	chrNC_030817.1:296264-315490:-	gi|803262101|ref|XP_011990751.1|	578	3e-66	PREDICTED: eukaryotic translation initiation factor 3 subunit J isoform X2 [Ovis aries musimon]	gi|594106030|ref|XM_006075890.1|	1577	0.0	PREDICTED: Bubalus bubalis eukaryotic translation initiation factor 3, subunit J (EIF3J), mRNA	Q0VCU8	226	3e-67	Eukaryotic translation initiation factor 3 subunit J	.	.	.	.	.	.	.	GO:0002181|cytoplasmic translation;GO:0001731|formation of translation preinitiation complex;GO:0006446|regulation of translational initiation;	GO:0016282|eukaryotic 43S preinitiation complex;GO:0033290|eukaryotic 48S preinitiation complex;GO:0005852|eukaryotic translation initiation factor 3 complex;	GO:0003743|translation initiation factor activity;	K03245	EIF3J; translation initiation factor 3 subunit J
gene10171	2817	2250	2360	2545.90660816663	2499	2387	2224	2284.30990517954	1.1145189198689438	0.15642110773217915	0.188757660839189	0.425760824053882	up	no	CTDSPL2	protein_coding	chrNC_030817.1:326344-408652:-	gi|548484710|ref|XP_005686263.1|	2405	0.0	PREDICTED: CTD small phosphatase-like protein 2 [Capra hircus]	gi|593754336|ref|XM_007115995.1|	4714	0.0	PREDICTED: Physeter catodon CTD (carboxy-terminal domain, RNA polymerase II, polypeptide A) small phosphatase like 2 (CTDSPL2), transcript variant X1, mRNA	Q05D32	889	0.0	CTD small phosphatase-like protein 2	YLR019w	150	2e-37	COG5190	.	.	.	GO:0030514|negative regulation of BMP signaling pathway;GO:0046827|positive regulation of protein export from nucleus;	GO:0005654|nucleoplasm;	GO:0004721|phosphoprotein phosphatase activity;	K17616	CTDSPL2; CTD small phosphatase-like protein 2 [EC:3.1.3.-]
gene10173	3390	2938	3148	3255.19310955555	3498	3120	3026	3098.35444616122	1.050619987519068	0.07124093641693713	0.559603408613276	0.797506374295878	up	no	CASC4	protein_coding	chrNC_030817.1:416856-504249:-	gi|803262075|ref|XP_011990738.1|	2038	0.0	PREDICTED: protein CASC4 isoform X3 [Ovis aries musimon]	gi|548484705|ref|XM_005686204.1|	2961	0.0	PREDICTED: Capra hircus cancer susceptibility candidate 4 (CASC4), transcript variant X2, mRNA	A2VE10	679	0.0	Protein CASC4	.	.	.	.	.	.	.	.	GO:0005794|Golgi apparatus;GO:0016021|integral component of membrane;	.	.	.
gene10174	422	361	435	417.279062542579	670	810	759	719.105959070617	0.5802747943875706	-0.7851918315170696	1.87795556525871e-07	3.75827333877561e-06	down	no	RPS6KA5	protein_coding	chrNC_030817.1:599469-784368:+	gi|548484740|ref|XP_005686278.1|	3979	0.0	PREDICTED: ribosomal protein S6 kinase alpha-5 [Capra hircus]	gi|548484739|ref|XM_005686221.1|	3878	0.0	PREDICTED: Capra hircus ribosomal protein S6 kinase, 90kDa, polypeptide 5 (RPS6KA5), mRNA	O75582	129	6e-29	Ribosomal protein S6 kinase alpha-5	.	.	.	.	.	.	.	GO:0007411|axon guidance;GO:0007173|epidermal growth factor receptor signaling pathway;GO:0043990|histone H2A-S1 phosphorylation;GO:0043987|histone H3-S10 phosphorylation;GO:0043988|histone H3-S28 phosphorylation;GO:0016572|histone phosphorylation;GO:0006954|inflammatory response;GO:0070498|interleukin-1-mediated signaling pathway;GO:0035556|intracellular signal transduction;GO:0001818|negative r…	GO:0005737|cytoplasm;GO:0005654|nucleoplasm;GO:0005634|nucleus;	GO:0005524|ATP binding;GO:0035175|histone kinase activity (H3-S10 specific);GO:0000287|magnesium ion binding;GO:0004672|protein kinase activity;GO:0004674|protein serine/threonine kinase activity;	K04445	MSK1, RPS6KA5; ribosomal protein S6 kinase alpha-5 [EC:2.7.11.1]
gene10175	130	183	112	150.051107107728	180	181	174	171.856150934482	0.8731203759179565	-0.19574752491833022	0.428412199738493	0.698866255660654	down	no	TTC7B	protein_coding	chrNC_030817.1:824408-1097124:+	gi|803262032|ref|XP_011990718.1|	4422	0.0	PREDICTED: tetratricopeptide repeat protein 7B isoform X5 [Ovis aries musimon]	gi|594106006|ref|XM_006075880.1|	2132	0.0	PREDICTED: Bubalus bubalis tetratricopeptide repeat domain 7B (TTC7B), mRNA	Q86TV6	60.5	5e-08	Tetratricopeptide repeat protein 7B	MTH68	65.1	9e-11	COG0457	.	.	.	GO:0090002|establishment of protein localization to plasma membrane;GO:0046854|phosphatidylinositol phosphorylation;	GO:0005829|cytosol;GO:0005886|plasma membrane;	.	.	.
gene10177	30219	23058	30769	28644.2759134383	30133	28577	29783	28421.3365453451	1.007844084592486	0.011272468417670153	0.904957669701016	1	up	no	CALM1	protein_coding	chrNC_030817.1:1206936-1217306:-	gi|808880346|gb|KKF28235.1|	773	2e-91	Calmodulin [Larimichthys crocea]	gi|556733820|ref|XM_005962490.1|	3345	0.0	PREDICTED: Pantholops hodgsonii calmodulin-like (LOC102341243), mRNA	P62155	298	4e-92	Calmodulin	SPAC3A12.14	233	3e-69	COG5126	.	.	.	.	.	GO:0005509|calcium ion binding;GO:0005102|receptor binding;	K02183	CALM; calmodulin
gene10178	741	656	788	749.343846311706	705	715	806	714.669499156299	1.0485180173441593	0.06835165238322821	0.636003238850574	0.855920255099854	up	no	NRDE2	protein_coding	chrNC_030817.1:1295119-1341955:+	gi|803262022|ref|XP_011990715.1|	5185	0.0	PREDICTED: protein NRDE2 homolog isoform X2 [Ovis aries musimon]	gi|594035267|ref|XM_006042254.1|	3409	0.0	PREDICTED: Bubalus bubalis NRDE-2, necessary for RNA interference, domain containing (NRDE2), transcript variant X1, mRNA	Q9H7Z3	1703	0.0	Protein NRDE2 homolog	.	.	.	.	.	.	.	GO:0031048|chromatin silencing by small RNA;GO:0016246|RNA interference;	GO:0071013|catalytic step 2 spliceosome;	.	.	.
gene10179	3662	3483	3965	3822.21949671251	2773	3163	3526	3037.42139008208	1.2583764337714176	0.3315635580662825	0.0250752515650805	0.101171231707647	up	no	PSMC1	protein_coding	chrNC_030817.1:1341698-1354253:-	gi|676260928|gb|KFO18267.1|	2084	0.0	26S protease regulatory subunit 4 [Fukomys damarensis]	gi|556775982|ref|XM_005983040.1|	1343	0.0	PREDICTED: Pantholops hodgsonii proteasome (prosome, macropain) 26S subunit, ATPase, 1 (PSMC1), mRNA	P62193	805	0.0	26S protease regulatory subunit 4	SPBC4.07c	615	0.0	COG1222	.	.	.	GO:0030433|ER-associated ubiquitin-dependent protein catabolic process;GO:1901215|negative regulation of neuron death;GO:0045899|positive regulation of RNA polymerase II transcriptional preinitiation complex assembly;	GO:0031597|cytosolic proteasome complex;GO:0016020|membrane;GO:0031595|nuclear proteasome complex;GO:0005654|nucleoplasm;GO:0005634|nucleus;GO:0022624|proteasome accessory complex;GO:0008540|proteasome regulatory particle, base subcomplex;	GO:0005524|ATP binding;GO:0016887|ATPase activity;GO:0044822|poly(A) RNA binding;GO:0036402|proteasome-activating ATPase activity;GO:0017025|TBP-class protein binding;	K03062	PSMC1, RPT2; 26S proteasome regulatory subunit T2
gene1018	4	0	8	3.84485301965136	4	0	1	1.60835959721046	2.3905431511211024	1.2573384476628318	0.416955945148678	0.688528841071511	up	no	LOC102178311	protein_coding	chrNC_030808.1:148247648-148252459:+	gi|548452500|ref|XP_005675748.1|	1376	0.0	PREDICTED: carbonyl reductase [NADPH] 1-like [Capra hircus]	gi|548452499|ref|XM_005675691.1|	1051	0.0	PREDICTED: Capra hircus carbonyl reductase [NADPH] 1-like (LOC102173233), mRNA	Q3SZD7	504	5e-178	Carbonyl reductase [NADPH] 1	all0352	134	3e-35	COG1028	.	.	.	GO:0017144|drug metabolic process;GO:0042373|vitamin K metabolic process;	GO:0005737|cytoplasm;	GO:0047021|15-hydroxyprostaglandin dehydrogenase (NADP+) activity;GO:0004090|carbonyl reductase (NADPH) activity;GO:0050221|prostaglandin-E2 9-reductase activity;	K00079	CBR1; carbonyl reductase 1 [EC:1.1.1.184 1.1.1.189 1.1.1.197]
gene10181	676	536	634	631.260778565609	580	541	501	521.145521667517	1.211294642896968	0.2765498378997513	0.052834456039012	0.175962122280645	up	no	TDP1	protein_coding	chrNC_030817.1:1507357-1580301:-	gi|548484693|ref|XP_005686255.1|	3177	0.0	PREDICTED: tyrosyl-DNA phosphodiesterase 1 isoform X1 [Capra hircus]	gi|548484692|ref|XM_005686198.1|	2171	0.0	PREDICTED: Capra hircus tyrosyl-DNA phosphodiesterase 1 (TDP1), transcript variant X1, mRNA	Q9NUW8	56.6	7e-07	Tyrosyl-DNA phosphodiesterase 1	.	.	.	.	.	.	.	GO:0006281|DNA repair;GO:0006302|double-strand break repair;GO:0000012|single strand break repair;	GO:0005737|cytoplasm;GO:0043231|intracellular membrane-bounded organelle;GO:0005634|nucleus;GO:0005886|plasma membrane;	GO:0017005|3'-tyrosyl-DNA phosphodiesterase activity;GO:0003690|double-stranded DNA binding;GO:0004527|exonuclease activity;GO:0003697|single-stranded DNA binding;	K10862	TDP1; tyrosyl-DNA phosphodiesterase 1 [EC:3.1.4.-]
gene10182	293	241	318	291.042376949737	249	224	259	235.03589898452	1.2382890367267074	0.3083481022598844	0.0739308982079851	0.223650254880437	up	no	EFCAB11	protein_coding	chrNC_030817.1:1581713-1757505:+	gi|548484691|ref|XP_005686254.1|	865	1e-110	PREDICTED: EF-hand calcium-binding domain-containing protein 11 [Capra hircus]	gi|548484690|ref|XM_005686197.1|	1221	0.0	PREDICTED: Capra hircus EF-hand calcium binding domain 11 (EFCAB11), mRNA	Q9BUY7	159	1e-46	EF-hand calcium-binding domain-containing protein 11	SPAC3A12.14	51.2	3e-07	COG5126	.	.	.	.	.	GO:0005509|calcium ion binding;	.	.
gene10184	1777	2365	1476	1978.90193118022	2744	2394	2106	2328.0651466661	0.8500199979429706	-0.23443131176200047	0.292191684126205	0.55994816933899	down	no	FOXN3	protein_coding	chrNC_030817.1:1952818-2401543:+	gi|803261962|ref|XP_011990686.1|	2021	0.0	PREDICTED: forkhead box protein N3 isoform X2 [Ovis aries musimon]	gi|594075539|ref|XM_006061480.1|	6349	0.0	PREDICTED: Bubalus bubalis forkhead box N3 (FOXN3), transcript variant X2, mRNA	Q33BP8	687	0.0	Forkhead box protein N3	SPBC16G5.15c	102	5e-21	COG5025	.	.	.	GO:0007049|cell cycle;GO:0030154|cell differentiation;GO:0045893|positive regulation of transcription, DNA-templated;GO:0006351|transcription, DNA-templated;	GO:0005634|nucleus;	GO:0043565|sequence-specific DNA binding;GO:0003700|transcription factor activity, sequence-specific DNA binding;	K09407	FOXN; forkhead box protein N
gene10186	12	22	16	17.7182757804563	26	25	18	22.1850907883863	0.7986568975292028	-0.32435223947138225	0.48499592787423	0.748446113361279	down	no	TTC8	protein_coding	chrNC_030817.1:2656985-2716735:-	gi|803261910|ref|XP_011990659.1|	2710	0.0	PREDICTED: tetratricopeptide repeat protein 8 isoform X6 [Ovis aries musimon]	gi|548484729|ref|XM_005686216.1|	1936	0.0	PREDICTED: Capra hircus tetratricopeptide repeat domain 8 (TTC8), mRNA	Q8VD72	920	0.0	Tetratricopeptide repeat protein 8	MJ0798	70.1	4e-12	COG0457	.	.	.	GO:0007411|axon guidance;GO:0060219|camera-type eye photoreceptor cell differentiation;GO:0042384|cilium assembly;GO:0048560|establishment of anatomical structure orientation;GO:0001736|establishment of planar polarity;GO:0090002|establishment of protein localization to plasma membrane;GO:0045444|fat cell differentiation;GO:0060122|inner ear receptor stereocilium organization;GO:1903251|multi-cil…	GO:0034464|BBSome;GO:0005814|centriole;GO:0005813|centrosome;GO:0036064|ciliary basal body;GO:0060170|ciliary membrane;GO:0005929|cilium;GO:0016020|membrane;GO:0032391|photoreceptor connecting cilium;	GO:0001103|RNA polymerase II repressing transcription factor binding;	K16781	TTC8, BBS8; tetratricopeptide repeat protein 8
gene10187	263	196	238	237.796799954888	424	396	423	399.192146612641	0.5956950856190962	-0.7473540377400849	1.27222908785324e-05	0.000168475806794549	down	no	EML5	protein_coding	chrNC_030817.1:2746641-2901239:+	gi|803261922|ref|XP_011990665.1|	10345	0.0	PREDICTED: echinoderm microtubule-associated protein-like 5 isoform X9 [Ovis aries musimon]	gi|548484727|ref|XM_005686215.1|	8071	0.0	PREDICTED: Capra hircus echinoderm microtubule associated protein like 5 (EML5), mRNA	Q05BV3	414	2e-115	Echinoderm microtubule-associated protein-like 5	.	.	.	.	.	.	.	.	GO:0005737|cytoplasm;GO:0070062|extracellular exosome;GO:0005874|microtubule;	GO:0003824|catalytic activity;	K18597	EML5; echinoderm microtubule-associated protein-like 5
gene10188	4510	3513	4297	4208.14622635784	4064	4000	3960	3862.18230626104	1.089577314756984	0.12376857154237667	0.276696843928066	0.539625896823577	up	no	ZC3H14	protein_coding	chrNC_030817.1:2900709-2941241:-	gi|803261948|ref|XP_011990679.1|	3739	0.0	PREDICTED: zinc finger CCCH domain-containing protein 14 isoform X5 [Ovis aries musimon]	gi|548484676|ref|XM_005686192.1|	3333	0.0	PREDICTED: Capra hircus zinc finger CCCH-type containing 14 (ZC3H14), transcript variant X1, mRNA	Q3ZC82	346	4e-103	Zinc finger CCCH domain-containing protein 14	.	.	.	.	.	.	.	GO:1900364|negative regulation of mRNA polyadenylation;GO:0043488|regulation of mRNA stability;	GO:0005737|cytoplasm;GO:0016607|nuclear speck;GO:0005634|nucleus;	GO:0046872|metal ion binding;GO:0008143|poly(A) binding;GO:0044822|poly(A) RNA binding;	.	.
gene10189	1391	1385	1185	1372.72683177434	1910	1747	1436	1637.00212112387	0.8385614252178892	-0.2540116287942289	0.175532375559698	0.40634048360182	down	no	PTPN21	protein_coding	chrNC_030817.1:2953716-3028177:+	gi|803261902|ref|XP_011990655.1|	5410	0.0	PREDICTED: tyrosine-protein phosphatase non-receptor type 21 isoform X2 [Ovis aries musimon]	gi|594075585|ref|XM_006061502.1|	2027	0.0	PREDICTED: Bubalus bubalis protein tyrosine phosphatase, non-receptor type 21 (PTPN21), mRNA	Q16825	1852	0.0	Tyrosine-protein phosphatase non-receptor type 21	SPAC26F1.10c	134	2e-31	COG5599	.	.	.	GO:0006470|protein dephosphorylation;	GO:0005737|cytoplasm;GO:0005856|cytoskeleton;	GO:0004725|protein tyrosine phosphatase activity;	K18025	PTPN14_21; tyrosine-protein phosphatase non-receptor type 14/21 [EC:3.1.3.48]
gene10190	137	103	89	112.918343411724	128	125	127	122.049548954885	0.9251844384403558	-0.11218709477332704	0.61880992743533	0.841270283428622	down	no	SPATA7	protein_coding	chrNC_030817.1:3042805-3085197:-	gi|803261886|ref|XP_011990647.1|	3105	0.0	PREDICTED: spermatogenesis-associated protein 7 isoform X1 [Ovis aries musimon]	gi|548484723|ref|XM_005686213.1|	1886	0.0	PREDICTED: Capra hircus spermatogenesis associated 7 (SPATA7), mRNA	Q9P0W8	386	1e-125	Spermatogenesis-associated protein 7	.	.	.	.	.	.	.	GO:0045494|photoreceptor cell maintenance;GO:1903621|protein localization to photoreceptor connecting cilium;GO:1903546|protein localization to photoreceptor outer segment;GO:0050896|response to stimulus;GO:0007601|visual perception;	GO:0005930|axoneme;GO:0036064|ciliary basal body;GO:0005737|cytoplasm;GO:0015630|microtubule cytoskeleton;GO:0032391|photoreceptor connecting cilium;	.	.	.
gene10194	7	6	18	10.4142745193461	10	15	13	12.2044654188468	0.8533167297326936	-0.22884676178339675	0.815191675051222	0.982716121740545	down	no	GALC	protein_coding	chrNC_030817.1:3467192-3524093:+	gi|594075509|ref|XP_006061527.1|	3377	0.0	PREDICTED: galactocerebrosidase isoform X1 [Bubalus bubalis]	gi|548484719|ref|XM_005686211.1|	3534	0.0	PREDICTED: Capra hircus galactosylceramidase (GALC), mRNA	O02791	1142	0.0	Galactocerebrosidase	.	.	.	.	.	.	.	GO:0005975|carbohydrate metabolic process;GO:0006683|galactosylceramide catabolic process;	GO:0005764|lysosome;	GO:0004336|galactosylceramidase activity;	K01202	GALC; galactosylceramidase [EC:3.2.1.46]
gene10196	5847	4971	4873	5396.03892470543	3656	3502	3251	3344.24145637348	1.613531497380854	0.6902217406210333	9.46827560169091e-10	2.86543982000086e-08	up	no	FLRT2	protein_coding	chrNC_030817.1:5888985-5895736:-	gi|426233750|ref|XP_004010877.1|	3207	0.0	PREDICTED: leucine-rich repeat transmembrane protein FLRT2 [Ovis aries]	gi|548484653|ref|XM_005686190.1|	6733	0.0	PREDICTED: Capra hircus fibronectin leucine rich transmembrane protein 2 (FLRT2), mRNA	O43155	1211	0.0	Leucine-rich repeat transmembrane protein FLRT2	STM0800_2	58.9	1e-07	COG4886	.	.	.	GO:0007411|axon guidance;GO:0071711|basement membrane organization;GO:0061343|cell adhesion involved in heart morphogenesis;GO:0019221|cytokine-mediated signaling pathway;GO:0008543|fibroblast growth factor receptor signaling pathway;GO:0003007|heart morphogenesis;GO:0046426|negative regulation of JAK-STAT cascade;GO:0006469|negative regulation of protein kinase activity;GO:0051965|positive regul…	GO:0005911|cell-cell junction;GO:0005737|cytoplasm;GO:0005789|endoplasmic reticulum membrane;GO:0070062|extracellular exosome;GO:0005615|extracellular space;GO:0005925|focal adhesion;GO:0005887|integral component of plasma membrane;GO:0043005|neuron projection;GO:0031090|organelle membrane;GO:0005886|plasma membrane;GO:0005578|proteinaceous extracellular matrix;GO:0045202|synapse;	GO:0045499|chemorepellent activity;GO:0030674|protein binding, bridging;GO:0004860|protein kinase inhibitor activity;GO:0005057|receptor signaling protein activity;	K16362	FLRT; leucine-rich repeat transmembrane protein FLRT
gene10197	24	35	26	29.9078789584782	15	27	16	18.6464873227665	1.6039417205385413	0.6816217222058419	0.156346830650412	0.374177426228353	up	no	LOC108636851	protein_coding	chrNC_030817.1:5895683-5993156:-	gi|803269553|ref|XP_011994494.1|	429	1e-46	PREDICTED: serine/arginine repetitive matrix protein 3-like [Ovis aries musimon]	gi|5019423|emb|AL049775.2|	224	4e-112	Human chromosome 14 DNA sequence BAC R-497E19 of library RPCI-11 from chromosome 14 of Homo sapiens (Human), complete sequence	.	.	.	.	.	.	.	.	.	.	.	.	.	.	.	.
gene10199	0	0	0	0.0	0	0	1	0.318087328308236	-Inf	-Inf	1	1	down	no	LOC102187494	misc_RNA	chrNC_030817.1:7722948-7723820:+	gi|803246472|ref|XP_011983229.1|	1062	4e-143	PREDICTED: ferritin light chain isoform X3 [Ovis aries musimon]	gi|54262148|ref|NM_174792.3|	782	0.0	Bos taurus ferritin, light polypeptide (FTL), mRNA	O46415	345	5e-119	Ferritin light chain	ECU06g1380	70.5	5e-14	COG1528	.	.	.	GO:0006880|intracellular sequestering of iron ion;GO:0006826|iron ion transport;	GO:0005737|cytoplasm;GO:0008043|intracellular ferritin complex;	GO:0008199|ferric iron binding;GO:0005506|iron ion binding;	K13625	FTL; ferritin light chain
gene10203	3	0	0	0.943129565913942	0	0	0	0.0	Inf	Inf	0.332318733906972	0.604211432096772	up	no	LOC102180131	pseudogene	chrNC_030817.1:9924940-9925774:+	gi|426255956|ref|XP_004021613.1|	663	2e-83	PREDICTED: mitochondrial import inner membrane translocase subunit Tim23 [Ovis aries]	gi|556781108|ref|XR_319617.1|	599	0.0	PREDICTED: Pantholops hodgsonii translocase of inner mitochondrial membrane 23 homolog (yeast) pseudogene (LOC102344227), misc_RNA	A4IFL0	60.1	2e-09	Mitochondrial import inner membrane translocase subunit Tim23	SPCC16A11.09c	57.0	5e-09	COG5596	.	.	.	GO:0030150|protein import into mitochondrial matrix;	GO:0031305|integral component of mitochondrial inner membrane;GO:0005744|mitochondrial inner membrane presequence translocase complex;	GO:0015450|P-P-bond-hydrolysis-driven protein transmembrane transporter activity;GO:0015266|protein channel activity;	K17794	TIM23; mitochondrial import inner membrane translocase subunit TIM23
gene10205	2023	2560	1712	2210.30880881714	1770	1726	1603	1638.18206626975	1.3492449064896435	0.43215224102854105	0.00115311224912847	0.00850196035653344	up	no	SEL1L	protein_coding	chrNC_030817.1:10272606-10328983:+	gi|803305684|ref|XP_012011282.1|	3816	0.0	PREDICTED: protein sel-1 homolog 1 isoform X2 [Ovis aries musimon]	gi|556781109|ref|XM_005985512.1|	3235	0.0	PREDICTED: Pantholops hodgsonii sel-1 suppressor of lin-12-like (C. elegans) (SEL1L), mRNA	Q9UBV2	1440	0.0	Protein sel-1 homolog 1	SPAC1B3.10c	106	2e-22	COG0790	.	.	.	GO:1904380|endoplasmic reticulum mannose trimming;GO:0030433|ER-associated ubiquitin-dependent protein catabolic process;GO:0036503|ERAD pathway;GO:0007219|Notch signaling pathway;GO:0009306|protein secretion;GO:0050821|protein stabilization;GO:0030970|retrograde protein transport, ER to cytosol;GO:0006641|triglyceride metabolic process;	GO:0036513|Derlin-1 retrotranslocation complex;GO:0005783|endoplasmic reticulum;GO:0005789|endoplasmic reticulum membrane;GO:0044322|endoplasmic reticulum quality control compartment;GO:0000836|Hrd1p ubiquitin ligase complex;GO:0000839|Hrd1p ubiquitin ligase ERAD-L complex;GO:0016021|integral component of membrane;	.	K14026	SEL1, SEL1L; SEL1 protein
gene10206	3336	3380	2986	3362.04164448923	2861	2632	2443	2549.85361189823	1.3185233963240615	0.39892317109722303	0.0016663999628301	0.0115164110369462	up	no	STON2	protein_coding	chrNC_030817.1:10362618-10533279:+	gi|548484520|ref|XP_005686234.1|	4539	0.0	PREDICTED: stonin-2 [Capra hircus]	gi|548484519|ref|XM_005686177.1|	2965	0.0	PREDICTED: Capra hircus stonin 2 (STON2), mRNA	Q8WXE9	55.5	4e-06	Stonin-2	.	.	.	.	.	.	.	GO:0002244|hematopoietic progenitor cell differentiation;GO:0030100|regulation of endocytosis;GO:0048488|synaptic vesicle endocytosis;	GO:0030054|cell junction;GO:0030136|clathrin-coated vesicle;GO:0005737|cytoplasm;GO:0016020|membrane;GO:0043005|neuron projection;GO:0005730|nucleolus;GO:0008021|synaptic vesicle;	.	.	.
gene10207	0	0	1	0.323418366470763	0	0	0	0.0	Inf	Inf	0.96911836168351	1	up	no	TRNAC-ACA	tRNA	chrNC_030817.1:10364930-10365002:-	.	.	.	.	gi|394999626|gb|JQ711177.1|	61	7e-23	Bos taurus growth hormone receptor gene, complete cds	.	.	.	.	.	.	.	.	.	.	.	.	.	.	.	.
gene10208	1984	1627	1674	1813.78539069349	1741	1911	1917	1788.4453569782	1.0141687491968472	0.0202977247021984	0.884023543853495	1	up	no	GTF2A1	protein_coding	chrNC_030817.1:10571125-10611057:+	gi|507944738|ref|XP_004681706.1|	1060	2e-126	PREDICTED: transcription initiation factor IIA subunit 1 [Condylura cristata]	gi|548484513|ref|XM_005686176.1|	5190	0.0	PREDICTED: Capra hircus general transcription factor IIA, 1, 19/37kDa (GTF2A1), mRNA	P52655	412	1e-127	Transcription initiation factor IIA subunit 1	YOR194c	63.9	1e-09	COG5149	.	.	.	GO:0006355|regulation of transcription, DNA-templated;GO:0042795|snRNA transcription from RNA polymerase II promoter;GO:0006368|transcription elongation from RNA polymerase II promoter;GO:0006366|transcription from RNA polymerase II promoter;GO:0006367|transcription initiation from RNA polymerase II promoter;	GO:0005737|cytoplasm;GO:0005654|nucleoplasm;GO:0005672|transcription factor TFIIA complex;	GO:0003677|DNA binding;GO:0046982|protein heterodimerization activity;GO:0017025|TBP-class protein binding;GO:0003713|transcription coactivator activity;GO:0008134|transcription factor binding;	K03122	TFIIA1, GTF2A1, TOA1; transcription initiation factor TFIIA large subunit
gene10209	0	1	0	0.398684711512196	0	0	0	0.0	Inf	Inf	0.931358930972002	1	up	no	TSHR	protein_coding	chrNC_030817.1:10656656-10833540:-	gi|548484508|ref|XP_005686232.1|	3887	0.0	PREDICTED: thyrotropin receptor [Capra hircus]	gi|57164276|ref|NM_001009410.1|	2541	0.0	Ovis aries thyroid stimulating hormone receptor (TSHR), mRNA	P56495	1494	0.0	Thyrotropin receptor	.	.	.	.	.	.	.	GO:0007189|adenylate cyclase-activating G-protein coupled receptor signaling pathway;GO:0008344|adult locomotory behavior;GO:0030183|B cell differentiation;GO:0090103|cochlea morphogenesis;GO:0071542|dopaminergic neuron differentiation;GO:0060122|inner ear receptor stereocilium organization;GO:0040018|positive regulation of multicellular organism growth;GO:0040012|regulation of locomotion;	GO:0016021|integral component of membrane;GO:0005886|plasma membrane;	GO:0004996|thyroid-stimulating hormone receptor activity;	K04249	TSHR; thyroid stimulating hormone receptor
gene1021	1051	774	1064	983.108833227183	1008	1006	1111	1003.39105854419	0.9797863204537279	-0.029460945694990075	0.854333253454511	1	down	no	CBR3	protein_coding	chrNC_030808.1:148322914-148331547:+	gi|440897381|gb|ELR49087.1|	1476	0.0	Carbonyl reductase [NADPH] 3, partial [Bos mutus]	gi|556720344|ref|XM_005955982.1|	989	0.0	PREDICTED: Pantholops hodgsonii carbonyl reductase 3 (CBR3), mRNA	Q8K354	515	0.0	Carbonyl reductase [NADPH] 3	all0352	143	6e-39	COG1028	.	.	.	GO:0050890|cognition;GO:0042376|phylloquinone catabolic process;	GO:0005737|cytoplasm;GO:0005829|cytosol;GO:0005615|extracellular space;GO:0005654|nucleoplasm;	GO:0000253|3-keto sterol reductase activity;GO:0004090|carbonyl reductase (NADPH) activity;GO:0070402|NADPH binding;	K00084	CBR3; carbonyl reductase 3 [EC:1.1.1.184]
gene10210	423	314	429	396.914747424653	449	422	449	423.922277925506	0.9362913158680495	-0.09497061788975221	0.570789923891289	0.802738651645067	down	no	CEP128	protein_coding	chrNC_030817.1:10855690-11322643:+	gi|803305668|ref|XP_012011274.1|	5052	0.0	PREDICTED: centrosomal protein of 128 kDa isoform X8 [Ovis aries musimon]	gi|548484501|ref|XM_005686174.1|	4336	0.0	PREDICTED: Capra hircus centrosomal protein 128kDa (CEP128), mRNA	Q6ZU80	1546	0.0	Centrosomal protein of 128 kDa	.	.	.	.	.	.	.	.	GO:0005814|centriole;GO:0005737|cytoplasm;GO:0005815|microtubule organizing center;GO:0000922|spindle pole;	.	K16460	CEP128; centrosomal protein CEP128
gene10214	18	12	14	14.9708510642207	46	53	61	51.3556862768419	0.29151301734179313	-1.7783677873273258	1.10371405120021e-05	0.000148365279278416	down	yes	DIO2	protein_coding	chrNC_030817.1:11608368-11623676:+	gi|803213573|ref|XP_011967178.1|	1403	1e-174	PREDICTED: LOW QUALITY PROTEIN: type II iodothyronine deiodinase [Ovis aries musimon]	gi|594043756|ref|XM_006046328.1|	3384	0.0	PREDICTED: Bubalus bubalis deiodinase, iodothyronine, type II (DIO2), mRNA	Q5I3B2	537	2e-173	Type II iodothyronine deiodinase	.	.	.	.	.	.	.	GO:0042446|hormone biosynthetic process;GO:0042403|thyroid hormone metabolic process;	GO:0016021|integral component of membrane;	GO:0004800|thyroxine 5'-deiodinase activity;	K17904	DIO2; type II thyroxine 5'-deiodinase [EC:1.97.1.10]
gene10219	272	250	251	266.359601838408	219	243	261	232.130320963909	1.1474571729034093	0.19844030824222467	0.2823454738246	0.547009053141614	up	no	ADCK1	protein_coding	chrNC_030817.1:14021655-14159012:-	gi|426233740|ref|XP_004010872.1|	2709	0.0	PREDICTED: uncharacterized aarF domain-containing protein kinase 1 [Ovis aries]	gi|548484483|ref|XM_005686171.1|	2226	0.0	PREDICTED: Capra hircus aarF domain containing kinase 1 (ADCK1), mRNA	Q86TW2	926	0.0	Uncharacterized aarF domain-containing protein kinase 1	SPBC15C4.02	281	3e-83	COG0661	.	.	.	.	GO:0005576|extracellular region;GO:0005739|mitochondrion;	GO:0005524|ATP binding;GO:0004674|protein serine/threonine kinase activity;	K08869	ADCK, ABC1; aarF domain-containing kinase
gene1022	290	345	225	301.484549299311	437	416	376	394.893626360865	0.7634576229493405	-0.38938001495438435	0.045679907418181	0.15789482585856	down	no	DOPEY2	protein_coding	chrNC_030808.1:148340460-148472599:+	gi|803252189|ref|XP_011986036.1|	11380	0.0	PREDICTED: protein dopey-2 isoform X2 [Ovis aries musimon]	gi|556720342|ref|XM_005955981.1|	6726	0.0	PREDICTED: Pantholops hodgsonii dopey family member 2 (DOPEY2), mRNA	Q9Y3R5	250	5e-65	Protein dopey-2	SPAPB21F2.02	174	2e-42	COG5221	.	.	.	GO:0050890|cognition;GO:0007029|endoplasmic reticulum organization;GO:0006895|Golgi to endosome transport;GO:0007275|multicellular organismal development;GO:0015031|protein transport;	GO:0005829|cytosol;GO:0070062|extracellular exosome;GO:0000139|Golgi membrane;	.	.	.
gene10220	4093	2840	3898	3679.69247762626	3515	3146	3021	3110.64332575872	1.1829361621614856	0.24237221990079807	0.0370238928489152	0.13581524856995	up	no	SNW1	protein_coding	chrNC_030817.1:14204731-14239463:+	gi|426233736|ref|XP_004010870.1|	2640	0.0	PREDICTED: SNW domain-containing protein 1 [Ovis aries]	gi|548484459|ref|XM_005686167.1|	2139	0.0	PREDICTED: Capra hircus SNW domain containing 1 (SNW1), mRNA	Q1JQE0	1007	0.0	SNW domain-containing protein 1	.	.	.	.	.	.	.	GO:0071300|cellular response to retinoic acid;GO:0042771|intrinsic apoptotic signaling pathway in response to DNA damage by p53 class mediator;GO:0000398|mRNA splicing, via spliceosome;GO:0000122|negative regulation of transcription from RNA polymerase II promoter;GO:0043923|positive regulation by host of viral transcription;GO:0051571|positive regulation of histone H3-K4 methylation;GO:0048026|p…	GO:0071013|catalytic step 2 spliceosome;GO:0008024|positive transcription elongation factor complex b;GO:0016363|nuclear matrix;GO:0071146|SMAD3-SMAD4 protein complex;	GO:0035257|nuclear hormone receptor binding;GO:0044822|poly(A) RNA binding;GO:0042974|retinoic acid receptor binding;GO:0046332|SMAD binding;GO:0003713|transcription coactivator activity;GO:0003714|transcription corepressor activity;GO:0042809|vitamin D receptor binding;	K06063	SNW1, SKIIP, SKIP; SNW domain-containing protein 1
gene10221	3597	2042	3725	3149.65994554231	2847	2679	2892	2703.3356377337	1.1651013294756027	0.22045543228278333	0.065771762059337	0.20532589041481	up	no	SLIRP	protein_coding	chrNC_030817.1:14239465-14245318:-	gi|556744248|ref|XP_005967622.1|	583	4e-75	PREDICTED: SRA stem-loop-interacting RNA-binding protein, mitochondrial [Pantholops hodgsonii]	gi|548484465|ref|XM_005686168.1|	386	0.0	PREDICTED: Capra hircus SRA stem-loop interacting RNA binding protein (SLIRP), mRNA	Q32P59	210	4e-69	SRA stem-loop-interacting RNA-binding protein, mitochondrial	.	.	.	.	.	.	.	GO:0006355|regulation of transcription, DNA-templated;GO:0006351|transcription, DNA-templated;	GO:0005739|mitochondrion;GO:0005634|nucleus;	GO:0000166|nucleotide binding;GO:0003723|RNA binding;	.	.
gene10222	342	264	407	344.40080950701	279	277	365	295.544425959623	1.1653097783480502	0.22071352250072918	0.231869145626166	0.485764987742403	up	no	ALKBH1	protein_coding	chrNC_030817.1:14245329-14268407:+	gi|548484472|ref|XP_005686226.1|	2097	0.0	PREDICTED: alkylated DNA repair protein alkB homolog 1 isoform X1 [Capra hircus]	gi|548484471|ref|XM_005686169.1|	1952	0.0	PREDICTED: Capra hircus alkB, alkylation repair homolog 1 (E. coli) (ALKBH1), transcript variant X1, mRNA	Q13686	683	0.0	DNA demethylase ALKBH1	SPBC13G1.04c	104	8e-24	COG3145	.	.	.	GO:0048589|developmental growth;GO:0006307|DNA dealkylation involved in DNA repair;GO:0080111|DNA demethylation;GO:0006281|DNA repair;GO:0001701|in utero embryonic development;GO:0043524|negative regulation of neuron apoptotic process;GO:0001764|neuron migration;GO:0031175|neuron projection development;GO:0070989|oxidative demethylation;GO:0001890|placenta development;GO:0010468|regulation of gen…	GO:0005739|mitochondrion;GO:0005719|nuclear euchromatin;	GO:0042056|chemoattractant activity;GO:0003906|DNA-(apurinic or apyrimidinic site) lyase activity;GO:0008198|ferrous iron binding;GO:0070579|methylcytosine dioxygenase activity;	K10765	ALKBH1; alkylated DNA repair protein alkB homolog 1 [EC:1.14.11.- 4.2.99.18]
gene10224	9003	7243	8157	8356.12880809259	10025	9713	9803	9488.37944570768	0.8806697556633558	-0.1833269737968368	0.116477942879946	0.306235800248809	down	no	SPTLC2	protein_coding	chrNC_030817.1:14304070-14406615:+	gi|426233732|ref|XP_004010868.1|	2909	0.0	PREDICTED: serine palmitoyltransferase 2 [Ovis aries]	gi|548484634|ref|XM_005686187.1|	6499	0.0	PREDICTED: Capra hircus serine palmitoyltransferase 2-like (LOC102178736), mRNA	O15270	1056	0.0	Serine palmitoyltransferase 2	YDR062w	456	5e-141	COG0156	.	.	.	GO:0046513|ceramide biosynthetic process;GO:1904504|positive regulation of lipophagy;GO:0046511|sphinganine biosynthetic process;GO:0030148|sphingolipid biosynthetic process;GO:0006686|sphingomyelin biosynthetic process;GO:0046512|sphingosine biosynthetic process;	GO:0005789|endoplasmic reticulum membrane;GO:0016021|integral component of membrane;GO:0005739|mitochondrion;GO:0017059|serine C-palmitoyltransferase complex;	GO:0030170|pyridoxal phosphate binding;GO:0004758|serine C-palmitoyltransferase activity;	K00654	SPT; serine palmitoyltransferase [EC:2.3.1.50]
gene10225	1	0	0	0.314376521971314	0	0	0	0.0	Inf	Inf	0.969118360781268	1	up	no	LOC102179011	pseudogene	chrNC_030817.1:14318190-14324752:-	gi|560893948|ref|XP_006173472.1|	693	2e-123	PREDICTED: protein transport protein Sec24C isoform X1 [Camelus ferus]	gi|478505463|ref|XM_004426970.1|	481	0.0	PREDICTED: Ceratotherium simum simum SEC24 family, member C (S. cerevisiae), transcript variant 1 (SEC24C), mRNA	P53992	144	2e-47	Protein transport protein Sec24C	SPAC22F8.08	52.0	7e-12	COG5028	.	.	.	GO:0019886|antigen processing and presentation of exogenous peptide antigen via MHC class II;GO:0002474|antigen processing and presentation of peptide antigen via MHC class I;GO:0048208|COPII vesicle coating;GO:0006888|ER to Golgi vesicle-mediated transport;GO:0006886|intracellular protein transport;	GO:0030127|COPII vesicle coat;GO:0005829|cytosol;GO:0005789|endoplasmic reticulum membrane;GO:0012507|ER to Golgi transport vesicle membrane;GO:0000139|Golgi membrane;GO:0048471|perinuclear region of cytoplasm;	GO:0008270|zinc ion binding;	K14007	SEC24; protein transport protein SEC24
gene10226	58	21	27	35.3385131108029	48	69	41	50.8056352889514	0.6955628624623831	-0.5237471886540888	0.268953495771292	0.530147802195553	down	no	LOC102172451	protein_coding	chrNC_030817.1:14351209-14352447:+	gi|755778241|ref|XP_011285993.1|	1009	2e-133	PREDICTED: GTP-binding nuclear protein Ran [Felis catus]	gi|56403846|emb|CR926082.1|	670	0.0	Pongo abelii mRNA; cDNA DKFZp459K1710 (from clone DKFZp459K1710)	P62828	376	2e-128	GTP-binding nuclear protein Ran	.	.	.	.	.	.	.	GO:0030036|actin cytoskeleton organization;GO:0051301|cell division;GO:0034629|cellular protein complex localization;GO:0071389|cellular response to mineralocorticoid stimulus;GO:0021766|hippocampus development;GO:0000226|microtubule cytoskeleton organization;GO:0007067|mitotic nuclear division;GO:0006913|nucleocytoplasmic transport;GO:0006611|protein export from nucleus;GO:0006606|protein import…	GO:0005737|cytoplasm;GO:0001673|male germ cell nucleus;GO:0002177|manchette;GO:0042470|melanosome;GO:0005643|nuclear pore;GO:0005634|nucleus;GO:0043234|protein complex;GO:0036126|sperm flagellum;	GO:0045505|dynein intermediate chain binding;GO:0019003|GDP binding;GO:0005525|GTP binding;GO:0003924|GTPase activity;GO:0061676|importin-alpha family protein binding;GO:0032403|protein complex binding;GO:0019904|protein domain specific binding;	K07936	RAN; GTP-binding nuclear protein Ran
gene10228	2	2	0	1.42612246696702	0	0	3	0.954261984924709	1.4944768727002582	0.5796405712222202	1	1	up	no	ISM2	protein_coding	chrNC_030817.1:14408448-14425114:+	gi|556744280|ref|XP_005985646.1|	1419	0.0	PREDICTED: LOW QUALITY PROTEIN: isthmin 2 [Pantholops hodgsonii]	gi|548484615|ref|XM_005709362.1|	752	0.0	PREDICTED: Capra hircus isthmin 2 (ISM2), mRNA	Q6H9L7	340	9e-104	Isthmin-2	.	.	.	.	.	.	.	.	GO:0005576|extracellular region;	.	.	.
gene10229	4807	3407	4872	4445.22103468372	3088	3090	3649	3154.5826451776	1.409131265424006	0.4948060099126085	4.69447866521497e-05	0.000538161697318571	up	no	AHSA1	protein_coding	chrNC_030817.1:14433252-14440782:-	gi|556744254|ref|XP_005967625.1|	1803	0.0	PREDICTED: activator of 90 kDa heat shock protein ATPase homolog 1 [Pantholops hodgsonii]	gi|556744253|ref|XM_005967563.1|	1327	0.0	PREDICTED: Pantholops hodgsonii AHA1, activator of heat shock 90kDa protein ATPase homolog 1 (yeast) (AHSA1), mRNA	O95433	677	0.0	Activator of 90 kDa heat shock protein ATPase homolog 1	SPBC1711.08	143	2e-37	COG5580	.	.	.	GO:0006950|response to stress;	GO:0005913|cell-cell adherens junction;GO:0005737|cytoplasm;GO:0005829|cytosol;GO:0005783|endoplasmic reticulum;GO:0070062|extracellular exosome;	GO:0001671|ATPase activator activity;GO:0098641|cadherin binding involved in cell-cell adhesion;GO:0051087|chaperone binding;	.	.
gene1023	593	498	662	599.073222465708	702	576	525	579.434770531795	1.0338924291959373	0.04808608900031903	0.795631079296425	0.968885608236213	up	no	LOC108636584	protein_coding	chrNC_030808.1:148396193-148397991:+	gi|528960185|ref|XP_005210699.1|	1502	0.0	PREDICTED: stromal membrane-associated protein 1 isoform X9 [Bos taurus]	gi|528960184|ref|XM_005210642.1|	1532	0.0	PREDICTED: Bos taurus small ArfGAP 1 (SMAP1), transcript variant X9, mRNA	Q91VZ6	496	6e-170	Stromal membrane-associated protein 1	SPAC824.09c	127	2e-31	COG5347	.	.	.	GO:0045648|positive regulation of erythrocyte differentiation;GO:2000369|regulation of clathrin-mediated endocytosis;	GO:0005737|cytoplasm;GO:0005886|plasma membrane;	GO:0030276|clathrin binding;GO:0005096|GTPase activator activity;GO:0046872|metal ion binding;	K12486	SMAP; stromal membrane-associated protein
gene10230	522	411	489	486.115542104742	539	483	568	510.503303924062	0.9522280039485354	-0.07062103733989215	0.644124641190077	0.862524483459647	down	no	VIPAS39	protein_coding	chrNC_030817.1:14441249-14465182:+	gi|548484448|ref|XP_005686222.1|	2401	0.0	PREDICTED: spermatogenesis-defective protein 39 homolog isoform X1 [Capra hircus]	gi|548484447|ref|XM_005686165.1|	2559	0.0	PREDICTED: Capra hircus VPS33B interacting protein, apical-basolateral polarity regulator, spe-39 homolog (VIPAS39), transcript variant X1, mRNA	Q9H9C1	891	0.0	Spermatogenesis-defective protein 39 homolog	.	.	.	.	.	.	.	GO:0030154|cell differentiation;GO:0008333|endosome to lysosome transport;GO:0006886|intracellular protein transport;GO:0006355|regulation of transcription, DNA-templated;GO:0007283|spermatogenesis;GO:0006351|transcription, DNA-templated;	GO:0005737|cytoplasm;GO:0016023|cytoplasmic membrane-bounded vesicle;GO:0005769|early endosome;GO:0005770|late endosome;GO:0055037|recycling endosome;	.	.	.
gene10231	8	4	2	4.75658775476082	0	1	9	3.18569592001307	1.4931079030108136	0.5783184290447844	0.859263189100838	1	up	no	NOXRED1	protein_coding	chrNC_030817.1:14469929-14489733:+	gi|548484442|ref|XP_005686221.1|	1926	0.0	PREDICTED: NADP-dependent oxidoreductase domain-containing protein 1 [Capra hircus]	gi|548484441|ref|XM_005686164.1|	1077	0.0	PREDICTED: Capra hircus NADP-dependent oxidoreductase domain containing 1 (NOXRED1), mRNA	Q6NXP6	513	7e-180	NADP-dependent oxidoreductase domain-containing protein 1	.	.	.	.	.	.	.	GO:0006561|proline biosynthetic process;	.	GO:0004735|pyrroline-5-carboxylate reductase activity;	.	.
gene10232	182	115	167	157.076136023299	125	138	129	125.915848957931	1.2474691416787316	0.31900412843011994	0.114931199077733	0.303314873016281	up	no	SAMD15	protein_coding	chrNC_030817.1:14492947-14503166:-	gi|548484436|ref|XP_005686220.1|	2794	0.0	PREDICTED: sterile alpha motif domain-containing protein 15 [Capra hircus]	gi|548484435|ref|XM_005686163.1|	2956	0.0	PREDICTED: Capra hircus sterile alpha motif domain containing 15 (SAMD15), mRNA	Q95JY5	407	6e-127	Sterile alpha motif domain-containing protein 15	.	.	.	.	.	.	.	GO:0006561|proline biosynthetic process;	.	GO:0004735|pyrroline-5-carboxylate reductase activity;	.	.
gene10233	924	770	782	850.384296746022	723	786	681	703.641415859794	1.2085478165137846	0.2732745548433332	0.0462249098439216	0.159367018882111	up	no	TMED8	protein_coding	chrNC_030817.1:14503305-14535137:+	gi|803213492|ref|XP_011967138.1|	1524	0.0	PREDICTED: protein TMED8 isoform X2 [Ovis aries musimon]	gi|594057562|ref|XM_006052896.1|	3106	0.0	PREDICTED: Bubalus bubalis transmembrane emp24 protein transport domain containing 8 (TMED8), partial mRNA	Q5R9S0	502	9e-165	Protein TMED8	.	.	.	.	.	.	.	GO:0006810|transport;	GO:0016021|integral component of membrane;	.	.	.
gene10234	797	586	728	719.635899748	872	768	739	764.340743543979	0.941511892210929	-0.08694877729121696	0.555686774104059	0.794082132481598	down	no	GSTZ1	protein_coding	chrNC_030817.1:14545929-14565784:-	gi|548484387|ref|XP_005686212.1|	1151	4e-154	PREDICTED: maleylacetoacetate isomerase isoform X1 [Capra hircus]	gi|556744263|ref|XM_005967568.1|	1191	0.0	PREDICTED: Pantholops hodgsonii glutathione S-transferase zeta 1 (GSTZ1), transcript variant X2, mRNA	P57113	312	7e-103	Maleylacetoacetate isomerase	VC1347	167	8e-47	COG0625	.	.	.	GO:0006749|glutathione metabolic process;GO:0006559|L-phenylalanine catabolic process;GO:0006572|tyrosine catabolic process;	GO:0005739|mitochondrion;	GO:0004602|glutathione peroxidase activity;GO:0004364|glutathione transferase activity;GO:0016034|maleylacetoacetate isomerase activity;	K01800	maiA, GSTZ1; maleylacetoacetate isomerase [EC:5.2.1.2]
gene10235	785	663	748	753.030471600199	687	686	613	638.10803059082	1.1800987223166164	0.23890755470494687	0.0864233437000147	0.247683164896311	up	no	POMT2	protein_coding	chrNC_030817.1:14565868-14609306:+	gi|803213476|ref|XP_011967129.1|	3842	0.0	PREDICTED: protein O-mannosyl-transferase 2 isoform X3 [Ovis aries musimon]	gi|594057534|ref|XM_006052882.1|	2505	0.0	PREDICTED: Bubalus bubalis protein-O-mannosyltransferase 2 (POMT2), mRNA	Q9UKY4	1310	0.0	Protein O-mannosyl-transferase 2	YAL023c	426	3e-129	COG1928	.	.	.	GO:0071712|ER-associated misfolded protein catabolic process;GO:0006486|protein glycosylation;GO:0006493|protein O-linked glycosylation;	GO:0005789|endoplasmic reticulum membrane;GO:0016021|integral component of membrane;	GO:0004169|dolichyl-phosphate-mannose-protein mannosyltransferase activity;GO:0046872|metal ion binding;	K00728	POMT; dolichyl-phosphate-mannose-protein mannosyltransferase [EC:2.4.1.109]
gene10236	0	3	7	3.45998269983193	2	0	2	1.28131079106759	2.700346179828133	1.4331443702045394	0.390937716580323	0.662315124913885	up	no	NGB	protein_coding	chrNC_030817.1:14614502-14619753:+	gi|426233716|ref|XP_004010860.1|	719	4e-88	PREDICTED: neuroglobin [Ovis aries]	gi|556744287|ref|XM_005967579.1|	1452	0.0	PREDICTED: Pantholops hodgsonii neuroglobin (NGB), mRNA	Q3KN66	277	5e-88	Neuroglobin	YGR234w_1	55.8	3e-08	COG1017	.	.	.	.	.	GO:0020037|heme binding;GO:0046872|metal ion binding;GO:0019825|oxygen binding;GO:0005344|oxygen transporter activity;	.	.
gene10237	6	3	4	4.37598673224753	2	3	9	4.47665198494206	0.9775132726347429	-0.032811803480851075	1	1	down	no	TMEM63C	protein_coding	chrNC_030817.1:14625581-14699681:-	gi|548484370|ref|XP_005686209.1|	4063	0.0	PREDICTED: transmembrane protein 63C isoform X1 [Capra hircus]	gi|556744267|ref|XM_005967570.1|	2968	0.0	PREDICTED: Pantholops hodgsonii transmembrane protein 63C (TMEM63C), transcript variant X1, mRNA	Q9P1W3	1323	0.0	Calcium permeable stress-gated cation channel 1	SPAC24H6.13	58.9	1e-07	COG5594	.	.	.	GO:0006812|cation transport;	GO:0016021|integral component of membrane;	GO:0005227|calcium activated cation channel activity;	.	.
gene10238	0	0	1	0.323418366470763	0	0	0	0.0	Inf	Inf	0.96911836168351	1	up	no	ZDHHC22	protein_coding	chrNC_030817.1:14740548-14754925:+	gi|548484364|ref|XP_005686208.1|	1282	1e-164	PREDICTED: putative palmitoyltransferase ZDHHC22 [Capra hircus]	gi|594057518|ref|XM_006052874.1|	2803	0.0	PREDICTED: Bubalus bubalis zinc finger, DHHC-type containing 22 (ZDHHC22), transcript variant X2, mRNA	Q8N966	382	1e-129	Palmitoyltransferase ZDHHC22	SPAC2F7.10_2	54.7	8e-07	COG5273	.	.	.	GO:0072659|protein localization to plasma membrane;GO:0018345|protein palmitoylation;	GO:0005783|endoplasmic reticulum;GO:0005794|Golgi apparatus;GO:0016021|integral component of membrane;	GO:0019706|protein-cysteine S-palmitoyltransferase activity;GO:0008270|zinc ion binding;	K18932	ZDHHC; palmitoyltransferase [EC:2.3.1.225]
gene10239	824	716	680	764.428996747214	778	774	759	742.318551582375	1.029785656195318	0.04234408020042347	0.789810094074824	0.965034126829056	up	no	CIPC	protein_coding	chrNC_030817.1:14766664-14783488:-	gi|548484353|ref|XP_005686206.1|	1685	0.0	PREDICTED: uncharacterized protein KIAA1737 homolog isoform X1 [Capra hircus]	gi|548484352|ref|XM_005686149.1|	3783	0.0	PREDICTED: Capra hircus KIAA1737 ortholog (KIAA1737), transcript variant X1, mRNA	Q5R8C5	570	0.0	CLOCK-interacting pacemaker	.	.	.	.	.	.	.	GO:0042754|negative regulation of circadian rhythm;GO:0045892|negative regulation of transcription, DNA-templated;GO:0048511|rhythmic process;GO:0006351|transcription, DNA-templated;	GO:0005829|cytosol;GO:0005634|nucleus;	.	.	.
gene1024	4328	3077	4136	3925.03280813795	4002	3766	3954	3764.7136302573	1.0425846939836678	0.06016458523076803	0.57493579434145	0.806583100281002	up	no	MORC3	protein_coding	chrNC_030808.1:148486813-148531477:+	gi|556720341|ref|XP_005956042.1|	4839	0.0	PREDICTED: MORC family CW-type zinc finger protein 3 [Pantholops hodgsonii]	gi|594097703|ref|XM_006071972.1|	5167	0.0	PREDICTED: Bubalus bubalis MORC family CW-type zinc finger 3 (MORC3), transcript variant X1, mRNA	Q14149	1612	0.0	MORC family CW-type zinc finger protein 3	.	.	.	.	.	.	.	GO:0007569|cell aging;GO:0051457|maintenance of protein location in nucleus;GO:0048147|negative regulation of fibroblast proliferation;GO:0018105|peptidyl-serine phosphorylation;GO:0009791|post-embryonic development;GO:0006468|protein phosphorylation;GO:0050821|protein stabilization;GO:0016032|viral process;	GO:0016363|nuclear matrix;GO:0005654|nucleoplasm;GO:0016605|PML body;	GO:0003723|RNA binding;GO:0008270|zinc ion binding;	.	.
gene10241	700	489	742	654.99681723069	702	773	600	666.904583306984	0.9821447229868373	-0.025992467749075095	0.933366186221632	1	down	no	IRF2BPL	protein_coding	chrNC_030817.1:14842645-14845856:+	gi|743705807|ref|XP_010946218.1|	2113	0.0	PREDICTED: interferon regulatory factor 2-binding protein-like, partial [Camelus bactrianus]	gi|594057513|ref|XM_006052872.1|	3012	0.0	PREDICTED: Bubalus bubalis interferon regulatory factor 2 binding protein-like (IRF2BPL), mRNA	Q5EIC4	228	2e-61	Interferon regulatory factor 2-binding protein-like	.	.	.	.	.	.	.	GO:0046543|development of secondary female sexual characteristics;GO:0000122|negative regulation of transcription from RNA polymerase II promoter;GO:0045944|positive regulation of transcription from RNA polymerase II promoter;	GO:0005634|nucleus;	GO:0046872|metal ion binding;	.	.
gene10243	76	107	98	98.2468797157597	130	104	120	113.686964521161	0.8641877292578485	-0.21058334887586116	0.398353246455727	0.669907150740269	down	no	ANGEL1	protein_coding	chrNC_030817.1:15009404-15031229:+	gi|296482881|tpg|DAA24996.1|	3129	0.0	TPA: angel-like [Bos taurus]	gi|556773182|ref|XM_005981687.1|	3321	0.0	PREDICTED: Pantholops hodgsonii angel homolog 1 (Drosophila) (ANGEL1), partial mRNA	Q9UNK9	1149	0.0	Protein angel homolog 1	YAL021c_2	93.2	4e-19	COG5239	.	.	.	.	GO:0005801|cis-Golgi network;GO:0005829|cytosol;GO:0005783|endoplasmic reticulum;GO:0005634|nucleus;GO:0048471|perinuclear region of cytoplasm;	GO:0008190|eukaryotic initiation factor 4E binding;GO:0019904|protein domain specific binding;	K18729	ANGEL; protein angel
gene10244	0	0	0	0.0	2	2	0	1.290956064929	-Inf	-Inf	0.265768814936248	0.525987286666992	down	no	VASH1	protein_coding	chrNC_030817.1:15034637-15057041:-	gi|332164794|ref|NP_001193732.1|	1694	0.0	vasohibin-1 [Bos taurus]	gi|555955046|ref|XM_005889624.1|	4273	0.0	PREDICTED: Bos mutus vasohibin 1 (VASH1), mRNA	Q8C1W1	640	0.0	Vasohibin-1	.	.	.	.	.	.	.	GO:0001525|angiogenesis;GO:0007050|cell cycle arrest;GO:0060716|labyrinthine layer blood vessel development;GO:0016525|negative regulation of angiogenesis;GO:0043537|negative regulation of blood vessel endothelial cell migration;GO:0010596|negative regulation of endothelial cell migration;GO:0001937|negative regulation of endothelial cell proliferation;GO:1901491|negative regulation of lymphangio…	GO:0045177|apical part of cell;GO:0005737|cytoplasm;GO:0005783|endoplasmic reticulum;GO:0005615|extracellular space;	.	.	.
gene10246	1099	837	1077	1027.52048187119	1369	1322	1396	1312.53256839597	0.7828533223574865	-0.35318606952974035	0.0077324790101854	0.0398872712998771	down	no	GPATCH2L	protein_coding	chrNC_030817.1:15556785-15616554:-	gi|548484341|ref|XP_005686204.1|	2221	0.0	PREDICTED: G patch domain-containing protein 2-like isoform X3 [Capra hircus]	gi|548484328|ref|XM_005686145.1|	2838	0.0	PREDICTED: Capra hircus G patch domain containing 2-like (GPATCH2L), transcript variant X1, mRNA	Q9NWQ4	777	0.0	G patch domain-containing protein 2-like	.	.	.	.	.	.	.	GO:0045944|positive regulation of transcription from RNA polymerase II promoter;GO:0006355|regulation of transcription, DNA-templated;GO:0006367|transcription initiation from RNA polymerase II promoter;	GO:0005654|nucleoplasm;GO:0005634|nucleus;	GO:0000980|RNA polymerase II distal enhancer sequence-specific DNA binding;GO:0004879|RNA polymerase II transcription factor activity, ligand-activated sequence-specific DNA binding;GO:0043565|sequence-specific DNA binding;GO:0005496|steroid binding;GO:0003707|steroid hormone receptor activity;GO:0003713|transcription coactivator activity;GO:0008134|transcription factor binding;GO:0008270|zinc io…	K17569	GPATCH2; G patch domain-containing protein 2
gene10248	43	33	36	38.3178471176165	29	34	49	35.9196918547687	1.0667643606895092	0.09324153210554458	0.824657382032504	0.988665618568921	up	no	IFT43	protein_coding	chrNC_030817.1:15694880-15809386:-	gi|548484307|ref|XP_005686199.1|	1019	1e-134	PREDICTED: intraflagellar transport protein 43 homolog isoform X1 [Capra hircus]	gi|548484312|ref|XM_005686143.1|	807	0.0	PREDICTED: Capra hircus intraflagellar transport 43 homolog (Chlamydomonas) (IFT43), transcript variant X2, mRNA	Q2TBN9	114	8e-96	Intraflagellar transport protein 43 homolog	.	.	.	.	.	.	.	GO:0060271|cilium morphogenesis;GO:0035721|intraciliary retrograde transport;	GO:0005929|cilium;GO:0005737|cytoplasm;GO:0005856|cytoskeleton;GO:0030991|intraciliary transport particle A;	.	.	.
gene10249	11	11	15	12.6949490653801	27	20	7	17.3941484180265	0.7298402175425637	-0.4543474426624816	0.470186236473293	0.740756607830436	down	no	TGFB3	protein_coding	chrNC_030817.1:15809952-15835252:+	gi|548484301|ref|XP_005686198.1|	2225	0.0	PREDICTED: transforming growth factor beta-3 [Capra hircus]	gi|548484300|ref|XM_005686141.1|	2841	0.0	PREDICTED: Capra hircus transforming growth factor, beta 3 (TGFB3), mRNA	P15203	763	0.0	Transforming growth factor beta-3	.	.	.	.	.	.	.	GO:0048468|cell development;GO:0016049|cell growth;GO:0045216|cell-cell junction organization;GO:0070483|detection of hypoxia;GO:0060325|face morphogenesis;GO:0008156|negative regulation of DNA replication;GO:0010936|negative regulation of macrophage cytokine production;GO:0043932|ossification involved in bone remodeling;GO:0030501|positive regulation of bone mineralization;GO:0051781|positive re…	GO:0031012|extracellular matrix;GO:0005615|extracellular space;	GO:0005125|cytokine activity;GO:0042802|identical protein binding;GO:0050431|transforming growth factor beta binding;GO:0034713|type I transforming growth factor beta receptor binding;GO:0005114|type II transforming growth factor beta receptor binding;GO:0034714|type III transforming growth factor beta receptor binding;	K13377	TGFB3; transforming growth factor beta-3
gene1025	841	689	763	785.852634826971	619	663	586	600.158114954664	1.3094093293836981	0.3889161631040206	0.00493179632430284	0.0277401089210913	up	no	CHAF1B	protein_coding	chrNC_030808.1:148538973-148566787:+	gi|803252182|ref|XP_011986032.1|	2696	0.0	PREDICTED: chromatin assembly factor 1 subunit B [Ovis aries musimon]	gi|548452529|ref|XM_005675696.1|	2437	0.0	PREDICTED: Capra hircus chromatin assembly factor 1, subunit B (p60) (CHAF1B), transcript variant X2, mRNA	Q13112	909	0.0	Chromatin assembly factor 1 subunit B	.	.	.	.	.	.	.	GO:0007049|cell cycle;GO:0031497|chromatin assembly;GO:0006281|DNA repair;GO:0006260|DNA replication;GO:0006335|DNA replication-dependent nucleosome assembly;GO:0006461|protein complex assembly;GO:0006355|regulation of transcription, DNA-templated;GO:0006351|transcription, DNA-templated;	GO:0033186|CAF-1 complex;GO:0005737|cytoplasm;GO:0000790|nuclear chromatin;GO:0005654|nucleoplasm;GO:0005634|nucleus;GO:0043234|protein complex;	GO:0003682|chromatin binding;GO:0042393|histone binding;GO:0051082|unfolded protein binding;	K10751	CHAF1B; chromatin assembly factor 1 subunit B
gene10250	933	962	787	931.378241886459	1096	1012	778	927.791427924827	1.0038659701455257	0.005566662601243224	0.964762886676358	1	up	no	TTLL5	protein_coding	chrNC_030817.1:15838234-16151841:-	gi|803096506|ref|XP_012037485.1|	6355	0.0	PREDICTED: tubulin polyglutamylase TTLL5 isoform X7 [Ovis aries]	gi|594057468|ref|XM_006052850.1|	4652	0.0	PREDICTED: Bubalus bubalis tubulin tyrosine ligase-like family, member 5 (TTLL5), transcript variant X7, mRNA	Q5R978	448	7e-132	Tubulin polyglutamylase TTLL5	.	.	.	.	.	.	.	GO:0009566|fertilization;GO:0030317|sperm motility;GO:0018095|protein polyglutamylation;GO:0060041|retina development in camera-type eye;GO:0007288|sperm axoneme assembly;GO:0007283|spermatogenesis;GO:0006351|transcription, DNA-templated;	GO:0005813|centrosome;GO:0005929|cilium;GO:0005737|cytoplasm;GO:0005874|microtubule;GO:0005634|nucleus;	GO:0005524|ATP binding;GO:0016874|ligase activity;	K16602	TTLL5, TTLL10; tubulin polyglutamylase TTLL5 [EC:6.-.-.-]
gene10251	0	0	0	0.0	1	0	0	0.322568067225556	-Inf	-Inf	1	1	down	no	LOC102189044	pseudogene	chrNC_030817.1:16066199-16067127:+	gi|548484278|ref|XP_005686194.1|	1571	0.0	PREDICTED: serine/threonine-protein phosphatase 2A catalytic subunit beta isoform-like [Capra hircus]	gi|548484277|ref|XM_005686137.1|	902	0.0	PREDICTED: Capra hircus serine/threonine-protein phosphatase 2A catalytic subunit beta isoform-like (LOC102189044), mRNA	P62716	590	0.0	Serine/threonine-protein phosphatase 2A catalytic subunit beta isoform	SPAC823.15	499	1e-177	COG0639	.	.	.	GO:0008637|apoptotic mitochondrial changes;GO:0046580|negative regulation of Ras protein signal transduction;GO:0043161|proteasome-mediated ubiquitin-dependent protein catabolic process;GO:0006470|protein dephosphorylation;GO:0010468|regulation of gene expression;GO:0046677|response to antibiotic;GO:0034976|response to endoplasmic reticulum stress;GO:0042542|response to hydrogen peroxide;	GO:0000775|chromosome, centromeric region;GO:0005737|cytoplasm;GO:0070062|extracellular exosome;GO:0005634|nucleus;GO:0000159|protein phosphatase type 2A complex;GO:0000922|spindle pole;	GO:0046872|metal ion binding;GO:0004721|phosphoprotein phosphatase activity;GO:0008022|protein C-terminus binding;GO:0046982|protein heterodimerization activity;GO:0004722|protein serine/threonine phosphatase activity;	K04382	PPP2C; serine/threonine-protein phosphatase 2A catalytic subunit [EC:3.1.3.16]
gene10253	841	618	693	734.906734656651	839	843	882	823.400732666534	0.8925262092938628	-0.1640335599606444	0.242494522204587	0.500493234579779	down	no	C10H14orf1	protein_coding	chrNC_030817.1:16151902-16161210:+	gi|528967334|ref|XP_005212266.1|	769	1e-98	PREDICTED: probable ergosterol biosynthetic protein 28 isoform X1 [Bos taurus]	gi|556764060|ref|XM_005977245.1|	761	0.0	PREDICTED: Pantholops hodgsonii chromosome unknown open reading frame, human C14orf1 (LOC102340743), mRNA	Q9ERY9	181	2e-55	Probable ergosterol biosynthetic protein 28	.	.	.	.	.	.	.	GO:0006696|ergosterol biosynthetic process;	GO:0005789|endoplasmic reticulum membrane;GO:0016021|integral component of membrane;GO:0030133|transport vesicle;	GO:0030674|protein binding, bridging;	.	.
gene10254	1	0	0	0.314376521971314	0	0	0	0.0	Inf	Inf	0.969118360781268	1	up	no	LOC102175964	protein_coding	chrNC_030817.1:16164569-16194623:-	gi|826327415|ref|XP_012511660.1|	1545	0.0	PREDICTED: feline leukemia virus subgroup C receptor-related protein 2 isoform X2 [Propithecus coquereli]	gi|548484525|ref|XM_005686178.1|	546	0.0	PREDICTED: Capra hircus feline leukemia virus subgroup C cellular receptor family, member 2 (FLVCR2), partial mRNA	Q9UPI3	295	5e-92	Feline leukemia virus subgroup C receptor-related protein 2	.	.	.	.	.	.	.	GO:0055085|transmembrane transport;	GO:0016021|integral component of membrane;GO:0005886|plasma membrane;	GO:0020037|heme binding;GO:0015232|heme transporter activity;	K08220	FLVCR, SLC49A1_2; MFS transporter, FLVCR family, feline leukemia virus subgroup C receptor-related protein
gene10255	7	7	6	6.93193883320915	7	6	13	8.33057153001962	0.8321084343648657	-0.26515655266631505	0.767087758282367	0.949967348381044	down	no	LOC102187597	protein_coding	chrNC_030817.1:16221760-16231689:+	gi|803096467|ref|XP_004010848.2|	772	6e-98	PREDICTED: probable ergosterol biosynthetic protein 28 isoform X1 [Ovis aries]	gi|548484247|ref|XM_005686132.1|	1134	0.0	PREDICTED: Capra hircus probable ergosterol biosynthetic protein 28-like (LOC102187597), transcript variant X2, mRNA	Q9ERY9	239	7e-76	Probable ergosterol biosynthetic protein 28	.	.	.	.	.	.	.	GO:0006696|ergosterol biosynthetic process;	GO:0005789|endoplasmic reticulum membrane;GO:0016021|integral component of membrane;GO:0030133|transport vesicle;	GO:0030674|protein binding, bridging;	.	.
gene10256	95	68	112	93.1991870148297	274	321	325	295.416130961679	0.31548442094693663	-1.6643593301788429	7.4521259022271e-16	4.66260259399456e-14	down	yes	LOC102188506	protein_coding	chrNC_030817.1:16231534-16351417:-	gi|803213315|ref|XP_011967050.1|	2545	0.0	PREDICTED: feline leukemia virus subgroup C receptor-related protein 2 isoform X4 [Ovis aries musimon]	gi|556764066|ref|XM_005977248.1|	2422	0.0	PREDICTED: Pantholops hodgsonii feline leukemia virus subgroup C receptor-related protein 2-like (LOC102342163), transcript variant X1, mRNA	Q9UPI3	840	0.0	Feline leukemia virus subgroup C receptor-related protein 2	.	.	.	.	.	.	.	GO:0055085|transmembrane transport;	GO:0016021|integral component of membrane;GO:0005886|plasma membrane;	GO:0020037|heme binding;GO:0015232|heme transporter activity;	K08220	FLVCR, SLC49A1_2; MFS transporter, FLVCR family, feline leukemia virus subgroup C receptor-related protein
gene10258	2	1	0	1.02743775545482	0	0	1	0.318087328308236	3.230049310418309	1.691556189486674	0.705435434495493	0.910896662734757	up	no	LOC102188051	protein_coding	chrNC_030817.1:16245317-16252970:-	gi|803213313|ref|XP_011967049.1|	754	1e-97	PREDICTED: probable ergosterol biosynthetic protein 28 isoform X3 [Ovis aries musimon]	gi|594057451|ref|XM_006052842.1|	886	0.0	PREDICTED: Bubalus bubalis probable ergosterol biosynthetic protein 28-like (LOC102412021), transcript variant X2, mRNA	Q9ERY9	221	4e-71	Probable ergosterol biosynthetic protein 28	.	.	.	.	.	.	.	GO:0006696|ergosterol biosynthetic process;	GO:0005789|endoplasmic reticulum membrane;GO:0016021|integral component of membrane;GO:0030133|transport vesicle;	GO:0030674|protein binding, bridging;	.	.
gene10260	182	126	176	164.37243314817	232	230	235	223.855605753721	0.7342788338702916	-0.4456000810653011	0.0238282772401088	0.0972249582792056	down	no	JDP2	protein_coding	chrNC_030817.1:16463236-16505508:-	gi|426234283|ref|XP_004011126.1|	849	2e-111	PREDICTED: jun dimerization protein 2 isoform X1 [Ovis aries]	gi|548484127|ref|XM_005686098.1|	790	0.0	PREDICTED: Capra hircus Jun dimerization protein 2 (JDP2), transcript variant X2, mRNA	Q8WYK2	249	1e-82	Jun dimerization protein 2	.	.	.	.	.	.	.	GO:0045599|negative regulation of fat cell differentiation;GO:0031065|positive regulation of histone deacetylation;GO:0006351|transcription, DNA-templated;	GO:0005634|nucleus;	GO:0003682|chromatin binding;GO:0000978|RNA polymerase II core promoter proximal region sequence-specific DNA binding;GO:0000982|transcription factor activity, RNA polymerase II core promoter proximal region sequence-specific binding;GO:0001078|transcriptional repressor activity, RNA polymerase II core promoter proximal region sequence-specific binding;	K09033	JDP2; jun dimerization protein 2
gene10262	2801	2133	2882	2663.0548598659	2365	2358	2565	2340.18917413249	1.137965635129945	0.18645699105733057	0.108701446313761	0.290906646064245	up	no	FOS	protein_coding	chrNC_030817.1:16631964-16635429:-	gi|261244952|ref|NP_001159654.1|	1594	0.0	proto-oncogene c-Fos [Ovis aries]	gi|548484123|ref|XM_005686096.1|	2148	0.0	PREDICTED: Capra hircus FBJ murine osteosarcoma viral oncogene homolog (FOS), mRNA	O77628	615	0.0	Proto-oncogene c-Fos	.	.	.	.	.	.	.	GO:0071277|cellular response to calcium ion;GO:0031668|cellular response to extracellular stimulus;GO:0034614|cellular response to reactive oxygen species;GO:0007399|nervous system development;GO:0045672|positive regulation of osteoclast differentiation;GO:0006355|regulation of transcription, DNA-templated;GO:0042493|response to drug;GO:0035994|response to muscle stretch;GO:0035914|skeletal muscl…	GO:0005829|cytosol;GO:0005783|endoplasmic reticulum;GO:0005654|nucleoplasm;GO:0005634|nucleus;GO:0005667|transcription factor complex;	GO:0003682|chromatin binding;GO:0003677|DNA binding;GO:0003690|double-stranded DNA binding;GO:0046982|protein heterodimerization activity;GO:0000978|RNA polymerase II core promoter proximal region sequence-specific DNA binding;GO:0000979|RNA polymerase II core promoter sequence-specific DNA binding;GO:0000982|transcription factor activity, RNA polymerase II core promoter proximal region sequence-…	K04379	FOS; proto-oncogene protein c-fos
gene10264	7939	6108	6626	7073.97152208203	6513	6402	6513	6239.8581885713	1.133675046500009	0.1810071693933945	0.111923549400081	0.297314864560214	up	no	TMED10	protein_coding	chrNC_030817.1:16716535-16752151:+	gi|440901735|gb|ELR52624.1|	1149	4e-142	Transmembrane emp24 domain-containing protein 10, partial [Bos mutus]	gi|556716887|ref|XM_005954301.1|	3743	0.0	PREDICTED: Pantholops hodgsonii transmembrane emp24-like trafficking protein 10 (yeast) (TMED10), transcript variant X1, mRNA	Q5E971	438	3e-140	Transmembrane emp24 domain-containing protein 10	.	.	.	.	.	.	.	GO:0035964|COPI-coated vesicle budding;GO:0015031|protein transport;GO:1902003|regulation of beta-amyloid formation;GO:0006890|retrograde vesicle-mediated transport, Golgi to ER;	GO:0030137|COPI-coated vesicle;GO:0005789|endoplasmic reticulum membrane;GO:0033116|endoplasmic reticulum-Golgi intermediate compartment membrane;GO:0070765|gamma-secretase complex;GO:0000139|Golgi membrane;GO:0016021|integral component of membrane;GO:0042470|melanosome;GO:0005886|plasma membrane;GO:0030667|secretory granule membrane;GO:0030140|trans-Golgi network transport vesicle;GO:0030658|tra…	.	.	.
gene10265	3272	3063	3210	3287.98420762315	2321	2431	2643	2374.37941824505	1.3847762418920235	0.4696528782295341	6.02411880702823e-05	0.000669233028966319	up	no	NEK9	protein_coding	chrNC_030817.1:16757412-16796844:+	gi|803213280|ref|XP_011967035.1|	4797	0.0	PREDICTED: serine/threonine-protein kinase Nek9 isoform X2 [Ovis aries musimon]	gi|548484211|ref|XM_005686129.1|	5121	0.0	PREDICTED: Capra hircus NIMA-related kinase 9 (NEK9), partial mRNA	Q8TD19	1782	0.0	Serine/threonine-protein kinase Nek9	.	.	.	.	.	.	.	GO:0051301|cell division;GO:0007059|chromosome segregation;GO:0007017|microtubule-based process;GO:0007067|mitotic nuclear division;GO:0007077|mitotic nuclear envelope disassembly;GO:0006468|protein phosphorylation;	GO:0005813|centrosome;GO:0005737|cytoplasm;GO:0005829|cytosol;GO:0005634|nucleus;	GO:0005524|ATP binding;GO:0046872|metal ion binding;GO:0019901|protein kinase binding;GO:0004674|protein serine/threonine kinase activity;	K08857	NEK; NIMA (never in mitosis gene a)-related kinase [EC:2.7.11.1]
gene10266	54	58	40	53.0367801129889	28	43	19	28.9606936254466	1.8313366661352204	0.8728970352181205	0.0516019028091299	0.172891212871624	up	no	ZC2HC1C	protein_coding	chrNC_030817.1:16797862-16808986:-	gi|548484120|ref|XP_005686151.1|	2705	0.0	PREDICTED: zinc finger C2HC domain-containing protein 1C [Capra hircus]	gi|548484119|ref|XM_005686094.1|	2488	0.0	PREDICTED: Capra hircus zinc finger, C2HC-type containing 1C (ZC2HC1C), mRNA	Q9BGW4	708	0.0	Zinc finger C2HC domain-containing protein 1C	.	.	.	.	.	.	.	.	.	GO:0046872|metal ion binding;	.	.
gene10267	121	82	144	117.303950274319	68	70	101	76.6651462971956	1.5300818682271262	0.6136088475097031	0.0164340121574366	0.0725572223577289	up	no	ACYP1	protein_coding	chrNC_030817.1:16809150-16819815:+	gi|548484114|ref|XP_005686148.1|	736	3e-95	PREDICTED: acylphosphatase-1 isoform X1 [Capra hircus]	gi|548484113|ref|XM_005686091.1|	750	0.0	PREDICTED: Capra hircus acylphosphatase 1, erythrocyte (common) type (ACYP1), transcript variant X1, mRNA	P41500	204	1e-65	Acylphosphatase-1	yccX	55.1	5e-09	COG1254	.	.	.	.	.	GO:0003998|acylphosphatase activity;	K01512	acyP; acylphosphatase [EC:3.6.1.7]
gene10268	380	369	292	361.015899906563	335	360	322	326.732009721832	1.1049296951771548	0.1439545762718553	0.431986512891798	0.702033240051941	up	no	MLH3	protein_coding	chrNC_030817.1:16826564-16852106:+	gi|803213257|ref|XP_011967023.1|	7835	0.0	PREDICTED: DNA mismatch repair protein Mlh3 isoform X8 [Ovis aries musimon]	gi|548484111|ref|XM_005686090.1|	4619	0.0	PREDICTED: Capra hircus mutL homolog 3 (MLH3), mRNA	Q9UHC1	1794	0.0	DNA mismatch repair protein Mlh3	YPL164c	129	1e-29	COG0323	.	.	.	GO:0007144|female meiosis I;GO:0007140|male meiosis;GO:0006298|mismatch repair;GO:0008104|protein localization;GO:0007131|reciprocal meiotic recombination;GO:0007130|synaptonemal complex assembly;	GO:0005712|chiasma;GO:0001673|male germ cell nucleus;GO:0032300|mismatch repair complex;GO:0005634|nucleus;GO:0000795|synaptonemal complex;	GO:0005524|ATP binding;GO:0016887|ATPase activity;GO:0019237|centromeric DNA binding;GO:0003682|chromatin binding;GO:0030983|mismatched DNA binding;GO:0003696|satellite DNA binding;GO:0003697|single-stranded DNA binding;	K08739	MLH3; DNA mismatch repair protein MLH3
gene10269	1336	1018	1345	1260.86577257627	1589	1506	1488	1472.17701099391	0.856463430117702	-0.22353644847790805	0.0865535474674024	0.247871229457327	down	no	EIF2B2	protein_coding	chrNC_030817.1:16861386-16867908:-	gi|554584366|ref|XP_005883638.1|	1868	0.0	PREDICTED: translation initiation factor eIF-2B subunit beta [Myotis brandtii]	gi|556716901|ref|XM_005954308.1|	1461	0.0	PREDICTED: Pantholops hodgsonii eukaryotic translation initiation factor 2B, subunit 2 beta, 39kDa (EIF2B2), mRNA	Q5E9B4	716	0.0	Translation initiation factor eIF-2B subunit beta	SPAC343.14c	259	6e-80	COG1184	.	.	.	GO:0051716|cellular response to stimulus;GO:0007417|central nervous system development;GO:0042552|myelination;GO:0014003|oligodendrocyte development;GO:0001541|ovarian follicle development;GO:0006446|regulation of translational initiation;GO:0006413|translational initiation;	GO:0005737|cytoplasm;GO:0005851|eukaryotic translation initiation factor 2B complex;	GO:0005524|ATP binding;GO:0005525|GTP binding;GO:0005085|guanyl-nucleotide exchange factor activity;GO:0003743|translation initiation factor activity;	K03754	EIF2B2; translation initiation factor eIF-2B subunit beta
gene10270	2	3	4	3.11848064436227	3	4	0	2.25934406263244	1.3802592955801607	0.4649393172263866	0.836044282819064	0.994767647196145	up	no	LOC102169764	misc_RNA	chrNC_030817.1:16888023-16889428:-	gi|803300908|ref|XP_012008965.1|	2224	0.0	PREDICTED: uncharacterized protein LOC101117419 isoform X2 [Ovis aries musimon]	gi|548470532|ref|XM_005681706.1|	1315	0.0	PREDICTED: Capra hircus phosphoribosylaminoimidazole carboxylase, phosphoribosylaminoimidazole succinocarboxamide synthetase (PAICS), mRNA	P22234	818	0.0	Multifunctional protein ADE2	L177350	138	2e-36	COG0152	.	.	.	GO:0006189|'de novo' IMP biosynthetic process;GO:0046084|adenine biosynthetic process;GO:0009113|purine nucleobase biosynthetic process;GO:0009168|purine ribonucleoside monophosphate biosynthetic process;	GO:0005913|cell-cell adherens junction;GO:0005737|cytoplasm;GO:0005829|cytosol;GO:0070062|extracellular exosome;GO:0016020|membrane;	GO:0005524|ATP binding;GO:0098641|cadherin binding involved in cell-cell adhesion;GO:0042802|identical protein binding;GO:0004638|phosphoribosylaminoimidazole carboxylase activity;GO:0004639|phosphoribosylaminoimidazolesuccinocarboxamide synthase activity;	K01587	PAICS; phosphoribosylaminoimidazole carboxylase / phosphoribosylaminoimidazole-succinocarboxamide synthase [EC:4.1.1.21 6.3.2.6]
gene10271	7	5	2	4.84089594430171	12	4	3	6.11671865258715	0.7914204035286447	-0.337483835123697	0.759983933506984	0.944795445900191	down	no	PGF	protein_coding	chrNC_030817.1:16911967-16925238:+	gi|548484108|ref|XP_005686145.1|	771	2e-96	PREDICTED: placenta growth factor isoform X1 [Capra hircus]	gi|548484107|ref|XM_005686088.1|	1418	0.0	PREDICTED: Capra hircus placental growth factor (PGF), transcript variant X1, mRNA	Q9XS47	264	6e-84	Placenta growth factor	.	.	.	.	.	.	.	GO:0001525|angiogenesis;GO:0001658|branching involved in ureteric bud morphogenesis;GO:0030154|cell differentiation;GO:0050930|induction of positive chemotaxis;GO:0045766|positive regulation of angiogenesis;GO:0051781|positive regulation of cell division;GO:0008284|positive regulation of cell proliferation;GO:0001938|positive regulation of endothelial cell proliferation;GO:0060754|positive regula…	GO:0005615|extracellular space;GO:0016020|membrane;	GO:0008083|growth factor activity;GO:0005172|vascular endothelial growth factor receptor binding;	K16859	PGF; placenta growth factor
gene10272	22	13	18	17.9207153295012	49	58	64	54.892202289638	0.32647105749087596	-1.6149729961177504	2.73068428220646e-05	0.000334193745614652	down	yes	RPS6KL1	protein_coding	chrNC_030817.1:16950779-16967341:+	gi|548484106|ref|XP_005686144.1|	2403	0.0	PREDICTED: ribosomal protein S6 kinase-like 1 [Capra hircus]	gi|594059624|ref|XM_006053877.1|	2608	0.0	PREDICTED: Bubalus bubalis ribosomal protein S6 kinase-like 1 (RPS6KL1), transcript variant X1, mRNA	Q5RA67	630	0.0	Ribosomal protein S6 kinase-like 1	.	.	.	.	.	.	.	GO:0007165|signal transduction;	GO:0005737|cytoplasm;GO:0043231|intracellular membrane-bounded organelle;GO:0005840|ribosome;	GO:0005524|ATP binding;GO:0004674|protein serine/threonine kinase activity;	.	.
gene10273	2588	2584	2501	2652.67706795265	2135	2227	2217	2113.00292297305	1.2554062463010058	0.328154292211954	0.00680282933418483	0.0359322315839774	up	no	DLST	protein_coding	chrNC_030817.1:16968441-16987084:-	gi|594059623|ref|XP_006053938.1|	2114	0.0	PREDICTED: dihydrolipoyllysine-residue succinyltransferase component of 2-oxoglutarate dehydrogenase complex, mitochondrial [Bubalus bubalis]	gi|548484103|ref|XM_005686086.1|	2746	0.0	PREDICTED: Capra hircus dihydrolipoamide S-succinyltransferase (E2 component of 2-oxo-glutarate complex) (DLST), partial mRNA	P11179	789	0.0	Dihydrolipoyllysine-residue succinyltransferase component of 2-oxoglutarate dehydrogenase complex, mitochondrial	CC0340	309	3e-94	COG0508	.	.	.	GO:0033512|L-lysine catabolic process to acetyl-CoA via saccharopine;GO:0006099|tricarboxylic acid cycle;	GO:0005739|mitochondrion;GO:0045252|oxoglutarate dehydrogenase complex;	GO:0004149|dihydrolipoyllysine-residue succinyltransferase activity;	K00658	DLST, sucB; 2-oxoglutarate dehydrogenase E2 component (dihydrolipoamide succinyltransferase) [EC:2.3.1.61]
gene10275	868	1537	701	1112.37349756135	689	625	529	592.336323267804	1.8779424017500772	0.9091528148639765	9.22891577886977e-06	0.000126345955782757	up	no	YLPM1	protein_coding	chrNC_030817.1:17038321-17101128:-	gi|426233674|ref|XP_004010840.1|	5837	0.0	PREDICTED: LOW QUALITY PROTEIN: YLP motif-containing protein 1 [Ovis aries]	gi|594059617|ref|XM_006053874.1|	6523	0.0	PREDICTED: Bubalus bubalis YLP motif containing 1 (YLPM1), transcript variant X1, mRNA	P49750	193	0.0	YLP motif-containing protein 1	.	.	.	.	.	.	.	GO:0006355|regulation of transcription, DNA-templated;GO:0006351|transcription, DNA-templated;	GO:0005737|cytoplasm;GO:0016607|nuclear speck;GO:0005654|nucleoplasm;GO:0005634|nucleus;	GO:0044822|poly(A) RNA binding;	K17602	YLPM1; YLP motif-containing protein 1
gene10276	631	330	550	507.817641721844	473	371	414	404.062446820945	1.2567800985150117	0.3297322404224781	0.0451035152471275	0.156460940447674	up	no	FCF1	protein_coding	chrNC_030817.1:17121306-17131458:-	gi|28207891|emb|CAD62599.1|	955	7e-128	unnamed protein product [Homo sapiens]	gi|594059615|ref|XM_006053873.1|	744	0.0	PREDICTED: Bubalus bubalis FCF1 rRNA-processing protein (FCF1), mRNA	Q5RFQ0	368	1e-127	rRNA-processing protein FCF1 homolog	SPBC32H8.04c	250	6e-82	COG1412	.	.	.	GO:0006364|rRNA processing;	GO:0005730|nucleolus;GO:0032040|small-subunit processome;	.	K14566	UTP24, FCF1; U3 small nucleolar RNA-associated protein 24
gene10277	741	972	540	795.120460264811	605	518	502	522.100881475968	1.5229249527735378	0.6068448499479264	0.000186292486407384	0.00178089220696913	up	no	AREL1	protein_coding	chrNC_030817.1:17131494-17176836:+	gi|548484094|ref|XP_005686138.1|	4357	0.0	PREDICTED: apoptosis-resistant E3 ubiquitin protein ligase 1 isoform X1 [Capra hircus]	gi|548484093|ref|XM_005686081.1|	4727	0.0	PREDICTED: Capra hircus apoptosis resistant E3 ubiquitin protein ligase 1 (AREL1), transcript variant X1, mRNA	O15033	1616	0.0	Apoptosis-resistant E3 ubiquitin protein ligase 1	SPAC19D5.04	224	9e-58	COG5021	.	.	.	GO:0006915|apoptotic process;GO:0043066|negative regulation of apoptotic process;GO:0042787|protein ubiquitination involved in ubiquitin-dependent protein catabolic process;	GO:0005829|cytosol;GO:0005634|nucleus;	GO:0004842|ubiquitin-protein transferase activity;	.	.
gene10279	1155	995	1221	1154.6899962923	637	678	603	616.215474224548	1.8738412853805304	0.9059987616996958	4.34859893059179e-12	1.86629465472065e-10	up	no	LTBP2	protein_coding	chrNC_030817.1:17220134-17331609:+	gi|803213201|ref|XP_011967001.1|	9605	0.0	PREDICTED: latent-transforming growth factor beta-binding protein 2 isoform X1 [Ovis aries musimon]	gi|556770763|ref|XM_005980508.1|	7707	0.0	PREDICTED: Pantholops hodgsonii latent transforming growth factor beta binding protein 2 (LTBP2), mRNA	Q28019	815	0.0	Latent-transforming growth factor beta-binding protein 2	.	.	.	.	.	.	.	.	GO:0071953|elastic fiber;GO:0001527|microfibril;	GO:0005509|calcium ion binding;GO:0008201|heparin binding;GO:0050436|microfibril binding;	K08023	LTBP2_3_4; latent transforming growth factor beta binding protein 2/3/4
gene10280	229	192	223	220.661983864753	237	270	276	251.426425160044	0.8776403821686282	-0.18829818603996257	0.296686422489584	0.565696873838478	down	no	ISCA2	protein_coding	chrNC_030817.1:17335141-17337600:-	gi|548484090|ref|XP_005686136.1|	793	2e-101	PREDICTED: iron-sulfur cluster assembly 2 homolog, mitochondrial isoform X1 [Capra hircus]	gi|556770759|ref|XM_005980506.1|	1266	0.0	PREDICTED: Pantholops hodgsonii iron-sulfur cluster assembly 2 (ISCA2), transcript variant X1, mRNA	Q2TBG7	116	4e-76	Iron-sulfur cluster assembly 2 homolog, mitochondrial	BMEI1091	94.0	4e-22	COG0316	.	.	.	GO:0016226|iron-sulfur cluster assembly;GO:0097428|protein maturation by iron-sulfur cluster transfer;GO:0006790|sulfur compound metabolic process;	GO:0005739|mitochondrion;	GO:0051537|2 iron, 2 sulfur cluster binding;GO:0051539|4 iron, 4 sulfur cluster binding;GO:0008198|ferrous iron binding;GO:0005198|structural molecule activity;	.	.
gene10281	3273	2129	3383	2971.87844099217	2706	2866	3140	2797.12336117502	1.0624767152721282	0.08743122418725438	0.415090668119311	0.686700055086864	up	no	NPC2	protein_coding	chrNC_030817.1:17337867-17347457:+	gi|426233668|ref|XP_004010837.1|	691	5e-86	PREDICTED: epididymal secretory protein E1 [Ovis aries]	gi|548484083|ref|XM_005686076.1|	1298	0.0	PREDICTED: Capra hircus Niemann-Pick disease, type C2 (NPC2), transcript variant X1, mRNA	P79345	264	1e-86	Epididymal secretory protein E1	.	.	.	.	.	.	.	GO:0033344|cholesterol efflux;GO:0042632|cholesterol homeostasis;GO:0008203|cholesterol metabolic process;GO:0030301|cholesterol transport;GO:0032367|intracellular cholesterol transport;GO:0009615|response to virus;	GO:0005783|endoplasmic reticulum;GO:0070062|extracellular exosome;GO:0005764|lysosome;	GO:0015485|cholesterol binding;	K13443	NPC2; Niemann-Pick C2 protein
gene10284	558	473	592	555.463640755954	544	589	613	560.658530349388	0.9907343074041935	-0.013429883876991249	0.930324898500944	1	down	no	ABCD4	protein_coding	chrNC_030817.1:17481029-17496529:+	gi|548484080|ref|XP_005686131.1|	2878	0.0	PREDICTED: ATP-binding cassette sub-family D member 4 [Capra hircus]	gi|548484079|ref|XM_005686074.1|	3013	0.0	PREDICTED: Capra hircus ATP-binding cassette, sub-family D (ALD), member 4 (ABCD4), mRNA	O14678	932	0.0	ATP-binding cassette sub-family D member 4	sll0182	257	1e-72	COG4178	.	.	.	GO:0009235|cobalamin metabolic process;GO:0055085|transmembrane transport;	GO:0043190|ATP-binding cassette (ABC) transporter complex;GO:0005789|endoplasmic reticulum membrane;GO:0016021|integral component of membrane;GO:0005765|lysosomal membrane;GO:0005778|peroxisomal membrane;GO:0005777|peroxisome;	GO:0005524|ATP binding;GO:0042626|ATPase activity, coupled to transmembrane movement of substances;	K05678	ABCD4, PXMP1L; ATP-binding cassette, subfamily D (ALD), member 4
gene10286	539	403	575	516.084444802642	431	440	422	415.340074225425	1.2425587532459923	0.313314069906376	0.033163540703651	0.125029687757249	up	no	LIN52	protein_coding	chrNC_030817.1:17563058-17679780:-	gi|817333376|ref|XP_012293661.1|	667	9e-79	PREDICTED: protein lin-52 homolog isoform X1 [Aotus nancymaae]	gi|548484075|ref|XM_005686072.1|	2511	0.0	PREDICTED: Capra hircus lin-52 homolog (C. elegans) (LIN52), transcript variant X1, mRNA	Q8CD94	233	2e-70	Protein lin-52 homolog	.	.	.	.	.	.	.	GO:0007049|cell cycle;GO:0006351|transcription, DNA-templated;	GO:0070176|DRM complex;	.	.	.
gene10287	396	647	323	486.906243419088	363	351	330	335.402424543463	1.451707584051744	0.5377508820363547	0.00245241762554606	0.0157149453945377	up	no	ALDH6A1	protein_coding	chrNC_030817.1:17680016-17698499:+	gi|556770744|ref|XP_005980560.1|	2729	0.0	PREDICTED: methylmalonate-semialdehyde dehydrogenase [acylating], mitochondrial isoform X1 [Pantholops hodgsonii]	gi|556770743|ref|XM_005980498.1|	1914	0.0	PREDICTED: Pantholops hodgsonii aldehyde dehydrogenase 6 family, member A1 (ALDH6A1), transcript variant X1, mRNA	Q07536	1043	0.0	Methylmalonate-semialdehyde dehydrogenase [acylating], mitochondrial	.	.	.	.	.	.	.	GO:0019859|thymine metabolic process;GO:0006573|valine metabolic process;	GO:0005739|mitochondrion;	GO:0004029|aldehyde dehydrogenase (NAD) activity;GO:0000062|fatty-acyl-CoA binding;GO:0018478|malonate-semialdehyde dehydrogenase (acetylating) activity;GO:0004491|methylmalonate-semialdehyde dehydrogenase (acylating) activity;	K00140	mmsA, iolA, ALDH6A1; malonate-semialdehyde dehydrogenase (acetylating) / methylmalonate-semialdehyde dehydrogenase [EC:1.2.1.18 1.2.1.27]
gene10288	34	30	42	36.2329144841626	34	16	18	21.8594456390402	1.657540409874434	0.7290440428354762	0.128833610958462	0.329087138817522	up	no	BBOF1	protein_coding	chrNC_030817.1:17700579-17729976:-	gi|803096379|ref|XP_012037426.1|	2523	0.0	PREDICTED: basal body-orientation factor 1 isoform X1 [Ovis aries]	gi|548484184|ref|XM_005686123.1|	1656	0.0	PREDICTED: Capra hircus coiled-coil domain containing 176 (CCDC176), mRNA	Q4R7Y8	764	0.0	Basal body-orientation factor 1	.	.	.	.	.	.	.	GO:0044458|motile cilium assembly;	GO:0036064|ciliary basal body;GO:0005737|cytoplasm;	.	.	.
gene10289	328	279	252	295.849962069126	284	210	254	240.214605182528	1.2316068868681953	0.3005418397435114	0.119741544153953	0.312234283172283	up	no	ENTPD5	protein_coding	chrNC_030817.1:17730097-17762477:+	gi|426233658|ref|XP_004010832.1|	2286	0.0	PREDICTED: ectonucleoside triphosphate diphosphohydrolase 5 [Ovis aries]	gi|548484067|ref|XM_005686068.1|	2899	0.0	PREDICTED: Capra hircus ectonucleoside triphosphate diphosphohydrolase 5 (ENTPD5), transcript variant X2, mRNA	E1BPW0	854	0.0	Ectonucleoside triphosphate diphosphohydrolase 5	SPAC824.08	198	6e-53	COG5371	.	.	.	GO:0051084|'de novo' posttranslational protein folding;GO:0046034|ATP metabolic process;GO:0016049|cell growth;GO:0008283|cell proliferation;GO:0045821|positive regulation of glycolytic process;GO:0006487|protein N-linked glycosylation;GO:0014066|regulation of phosphatidylinositol 3-kinase signaling;	GO:0005783|endoplasmic reticulum;GO:0005576|extracellular region;	GO:0004382|guanosine-diphosphatase activity;GO:0045134|uridine-diphosphatase activity;	.	.
gene10290	515	327	444	435.871564192734	370	350	449	375.189883117484	1.1617359204119282	0.21628216029948605	0.170198219865586	0.397378946466044	up	no	COQ6	protein_coding	chrNC_030817.1:17764816-17778513:-	gi|556770736|ref|XP_005980556.1|	2431	0.0	PREDICTED: ubiquinone biosynthesis monooxygenase COQ6 [Pantholops hodgsonii]	gi|548484063|ref|XM_005686066.1|	1700	0.0	PREDICTED: Capra hircus coenzyme Q6 monooxygenase (COQ6), mRNA	Q2KIL4	933	0.0	Ubiquinone biosynthesis monooxygenase COQ6, mitochondrial	SPBC146.12	223	2e-64	COG0654	.	.	.	GO:0044550|secondary metabolite biosynthetic process;GO:0006744|ubiquinone biosynthetic process;	GO:0042995|cell projection;GO:0031314|extrinsic component of mitochondrial inner membrane;GO:0005794|Golgi apparatus;GO:0005739|mitochondrion;	GO:0071949|FAD binding;GO:0004497|monooxygenase activity;GO:0016709|oxidoreductase activity, acting on paired donors, with incorporation or reduction of molecular oxygen, NAD(P)H as one donor, and incorporation of one atom of oxygen;GO:0016712|oxidoreductase activity, acting on paired donors, with incorporation or reduction of molecular oxygen, reduced flavin or flavoprotein as one donor, and inc…	K06126	COQ6; ubiquinone biosynthesis monooxygenase Coq6 [EC:1.14.13.-]
gene10291	113	90	72	94.6922934047511	84	89	98	87.0072627274197	1.0883263124988476	0.12211118419992223	0.657821438626623	0.873458873547215	up	no	FAM161B	protein_coding	chrNC_030817.1:17778639-17791789:+	gi|803213132|ref|XP_011966966.1|	2881	0.0	PREDICTED: protein FAM161B isoform X2 [Ovis aries musimon]	gi|556770733|ref|XM_005980493.1|	2910	0.0	PREDICTED: Pantholops hodgsonii family with sequence similarity 161, member B (FAM161B), mRNA	Q96MY7	792	0.0	Protein FAM161B	.	.	.	.	.	.	.	GO:0044550|secondary metabolite biosynthetic process;GO:0006744|ubiquinone biosynthetic process;	GO:0042995|cell projection;GO:0031314|extrinsic component of mitochondrial inner membrane;GO:0005794|Golgi apparatus;GO:0005739|mitochondrion;	GO:0071949|FAD binding;GO:0004497|monooxygenase activity;GO:0016709|oxidoreductase activity, acting on paired donors, with incorporation or reduction of molecular oxygen, NAD(P)H as one donor, and incorporation of one atom of oxygen;GO:0016712|oxidoreductase activity, acting on paired donors, with incorporation or reduction of molecular oxygen, reduced flavin or flavoprotein as one donor, and inc…	.	.
gene10292	1048	955	965	1022.30921816437	967	932	1007	933.189348216201	1.095500307754822	0.1315898896191378	0.339968777702976	0.613353681723319	up	no	ZNF410	protein_coding	chrNC_030817.1:17794719-17837720:-	gi|548484052|ref|XP_005686117.1|	2538	0.0	PREDICTED: zinc finger protein 410 isoform X1 [Capra hircus]	gi|548484051|ref|XM_005686060.1|	2337	0.0	PREDICTED: Capra hircus zinc finger protein 410 (ZNF410), transcript variant X1, mRNA	Q5EAC5	827	0.0	Zinc finger protein 410	.	.	.	.	.	.	.	GO:0006355|regulation of transcription, DNA-templated;GO:0006351|transcription, DNA-templated;	GO:0005634|nucleus;	GO:0003677|DNA binding;GO:0046872|metal ion binding;	.	.
gene10293	2811	1897	2611	2484.46265585516	1939	1835	2141	1899.02423847175	1.3082838046630434	0.38767553714077724	0.000891409853968033	0.00684664244389102	up	no	PTGR2	protein_coding	chrNC_030817.1:17839544-17859897:-	gi|548484046|ref|XP_005686114.1|	1666	0.0	PREDICTED: prostaglandin reductase 2 isoform X1 [Capra hircus]	gi|548484049|ref|XM_005686059.1|	2274	0.0	PREDICTED: Capra hircus prostaglandin reductase 2 (PTGR2), transcript variant X3, mRNA	Q32L99	638	0.0	Prostaglandin reductase 2	PA2197	212	1e-60	COG2130	.	.	.	GO:0006693|prostaglandin metabolic process;	GO:0005739|mitochondrion;	GO:0036132|13-prostaglandin reductase activity;GO:0047522|15-oxoprostaglandin 13-oxidase activity;	K13949	PTGR2, ZADH1; prostaglandin reductase 2 [EC:1.3.1.48]
gene10294	1200	1277	1015	1214.64184493448	1392	1299	1128	1227.27730075505	0.989704481772134	-0.014930283156570327	0.909735444614732	1	down	no	ELMSAN1	protein_coding	chrNC_030817.1:17921836-17990725:+	gi|803213110|ref|XP_011966956.1|	4185	0.0	PREDICTED: ELM2 and SANT domain-containing protein 1 isoform X2 [Ovis aries musimon]	gi|594044277|ref|XM_006046574.1|	6330	0.0	PREDICTED: Bubalus bubalis ELM2 and Myb/SANT-like domain containing 1 (ELMSAN1), transcript variant X1, mRNA	Q6PJG2	1418	0.0	ELM2 and SANT domain-containing protein 1	.	.	.	.	.	.	.	GO:0006357|regulation of transcription from RNA polymerase II promoter;GO:0006351|transcription, DNA-templated;	GO:0000118|histone deacetylase complex;GO:0005654|nucleoplasm;GO:0005667|transcription factor complex;	GO:0003700|transcription factor activity, sequence-specific DNA binding;GO:0008134|transcription factor binding;GO:0044212|transcription regulatory region DNA binding;	.	.
gene10295	41	24	38	34.7477684030056	28	47	36	35.6598180676423	0.9744236029778208	-0.0373790155361405	0.991623528225319	1	down	no	PNMA1	protein_coding	chrNC_030817.1:17991482-17994134:+	gi|548484044|ref|XP_005686113.1|	1782	0.0	PREDICTED: paraneoplastic antigen Ma1 homolog [Capra hircus]	gi|556770719|ref|XM_005980486.1|	2439	0.0	PREDICTED: Pantholops hodgsonii paraneoplastic Ma antigen 1 (PNMA1), mRNA	A6QLK5	682	0.0	Paraneoplastic antigen Ma1 homolog	.	.	.	.	.	.	.	GO:0002437|inflammatory response to antigenic stimulus;	GO:0005737|cytoplasm;GO:0005925|focal adhesion;GO:0005730|nucleolus;	.	.	.
gene10296	961	713	722	819.88609751452	933	944	1007	926.096953513399	0.8853134592485815	-0.1757397402170463	0.196855408129194	0.434909478344542	down	no	DNAL1	protein_coding	chrNC_030817.1:17995908-18034638:-	gi|114051752|ref|NP_001039892.1|	975	6e-118	dynein light chain 1, axonemal [Bos taurus]	gi|594044270|ref|XM_006046571.1|	2273	0.0	PREDICTED: Bubalus bubalis dynein, axonemal, light chain 1 (DNAL1), mRNA	Q2KID4	380	2e-119	Dynein light chain 1, axonemal	SPAC4A8.12c	65.5	5e-10	COG4886	.	.	.	GO:0002437|inflammatory response to antigenic stimulus;	GO:0005737|cytoplasm;GO:0005925|focal adhesion;GO:0005730|nucleolus;	.	K10411	DNAL1; dynein light chain 1, axonemal
gene10297	139	79	123	114.97488783938	361	320	329	324.428992158297	0.3543915328728725	-1.4965839594714134	4.31025641145129e-14	2.28587265020633e-12	down	yes	ACOT6	protein_coding	chrNC_030817.1:18051483-18061163:-	gi|803213082|ref|XP_011966939.1|	2151	0.0	PREDICTED: putative acyl-coenzyme A thioesterase 6 [Ovis aries musimon]	gi|548484037|ref|XM_005686053.1|	1566	0.0	PREDICTED: Capra hircus acyl-CoA thioesterase 6 (ACOT6), transcript variant X2, mRNA	Q32Q92	621	0.0	Acyl-coenzyme A thioesterase 6	CAC3407	162	8e-42	COG1073	.	.	.	GO:0006637|acyl-CoA metabolic process;	GO:0005829|cytosol;GO:0005777|peroxisome;	GO:0052689|carboxylic ester hydrolase activity;GO:0016790|thiolester hydrolase activity;	K11993	ACOT6; acyl-CoA thioesterase 6 [EC:3.1.2.-]
gene10298	116	77	90	96.2740523174802	131	91	131	113.310663651671	0.8496468841929727	-0.23506471748533794	0.353404956243436	0.627744999732177	down	no	LOC102184912	protein_coding	chrNC_030817.1:18071474-18074863:-	gi|803213084|ref|XP_011966940.1|	1947	0.0	PREDICTED: acyl-coenzyme A thioesterase 4 isoform X2 [Ovis aries musimon]	gi|548484039|ref|XM_005686054.1|	1236	0.0	PREDICTED: Capra hircus acyl-CoA thioesterase 4 (ACOT4), partial mRNA	Q8N9L9	612	0.0	Acyl-coenzyme A thioesterase 4	CAC3407	122	4e-29	COG1073	.	.	.	GO:0006637|acyl-CoA metabolic process;GO:0043649|dicarboxylic acid catabolic process;GO:0043648|dicarboxylic acid metabolic process;GO:0001676|long-chain fatty acid metabolic process;GO:0035338|long-chain fatty-acyl-CoA biosynthetic process;GO:0032788|saturated monocarboxylic acid metabolic process;GO:0046459|short-chain fatty acid metabolic process;GO:0006104|succinyl-CoA metabolic process;GO:00…	GO:0005782|peroxisomal matrix;GO:0005777|peroxisome;	GO:0047617|acyl-CoA hydrolase activity;GO:0052689|carboxylic ester hydrolase activity;GO:0016290|palmitoyl-CoA hydrolase activity;GO:0005102|receptor binding;GO:0004778|succinyl-CoA hydrolase activity;	K01068	ACOT1_2_4; acyl-coenzyme A thioesterase 1/2/4 [EC:3.1.2.2]
gene10299	1	0	0	0.314376521971314	3	1	0	1.29061416691561	0.2435867589479748	-2.0374923824940403	0.562921830367245	0.798906261700495	down	no	LOC102182510	protein_coding	chrNC_030817.1:18082757-18087507:-	gi|803213086|ref|XP_011966941.1|	1356	2e-173	PREDICTED: LOW QUALITY PROTEIN: acyl-coenzyme A thioesterase 1-like isoform X2 [Ovis aries musimon]	gi|556770799|ref|XR_319379.1|	1467	0.0	PREDICTED: Pantholops hodgsonii acyl-coenzyme A thioesterase 2, mitochondrial-like (LOC102336056), misc_RNA	P49753	466	7e-151	Acyl-coenzyme A thioesterase 2, mitochondrial	RSc1887_1	89.4	1e-17	COG1073	.	.	.	GO:0006637|acyl-CoA metabolic process;GO:0001676|long-chain fatty acid metabolic process;GO:0035338|long-chain fatty-acyl-CoA biosynthetic process;GO:0000038|very long-chain fatty acid metabolic process;	GO:0070062|extracellular exosome;GO:0005759|mitochondrial matrix;GO:0005739|mitochondrion;	GO:0047617|acyl-CoA hydrolase activity;GO:0052689|carboxylic ester hydrolase activity;GO:0016290|palmitoyl-CoA hydrolase activity;GO:0005102|receptor binding;	K01068	ACOT1_2_4; acyl-coenzyme A thioesterase 1/2/4 [EC:3.1.2.2]
gene103	0	0	0	0.0	0	1	0	0.322909965238941	-Inf	-Inf	1	1	down	no	SAMSN1	protein_coding	chrNC_030808.1:21180650-21282091:+	gi|548449328|ref|XP_005674824.1|	2002	0.0	PREDICTED: SAM domain-containing protein SAMSN-1 isoform X1 [Capra hircus]	gi|548449327|ref|XM_005674767.1|	1834	0.0	PREDICTED: Capra hircus SAM domain, SH3 domain and nuclear localization signals 1 (SAMSN1), transcript variant X1, mRNA	Q9NSI8	486	5e-165	SAM domain-containing protein SAMSN-1	.	.	.	.	.	.	.	GO:0002820|negative regulation of adaptive immune response;GO:0050869|negative regulation of B cell activation;GO:0050732|negative regulation of peptidyl-tyrosine phosphorylation;	GO:0005829|cytosol;GO:0005634|nucleus;GO:0001726|ruffle;	GO:0001784|phosphotyrosine binding;GO:0044822|poly(A) RNA binding;	.	.
gene10300	271	218	213	240.997416622157	246	217	279	238.169571592335	1.0118732422908427	0.017028574447063474	0.951912951074165	1	up	no	LOC102182233	protein_coding	chrNC_030817.1:18110504-18116124:-	gi|594044263|ref|XP_006046629.1|	2017	0.0	PREDICTED: acyl-coenzyme A thioesterase 4 isoform X1 [Bubalus bubalis]	gi|346986381|ref|NM_001098941.2|	1394	0.0	Bos taurus acyl-CoA thioesterase 4 (ACOT4), mRNA	Q8N9L9	648	0.0	Acyl-coenzyme A thioesterase 4	CAC3407	126	8e-31	COG1073	.	.	.	GO:0006637|acyl-CoA metabolic process;GO:0043649|dicarboxylic acid catabolic process;GO:0043648|dicarboxylic acid metabolic process;GO:0001676|long-chain fatty acid metabolic process;GO:0035338|long-chain fatty-acyl-CoA biosynthetic process;GO:0032788|saturated monocarboxylic acid metabolic process;GO:0046459|short-chain fatty acid metabolic process;GO:0006104|succinyl-CoA metabolic process;GO:00…	GO:0005782|peroxisomal matrix;GO:0005777|peroxisome;	GO:0047617|acyl-CoA hydrolase activity;GO:0052689|carboxylic ester hydrolase activity;GO:0016290|palmitoyl-CoA hydrolase activity;GO:0005102|receptor binding;GO:0004778|succinyl-CoA hydrolase activity;	K01068	ACOT1_2_4; acyl-coenzyme A thioesterase 1/2/4 [EC:3.1.2.2]
gene10301	254	198	239	236.088199046641	228	157	232	198.038644037452	1.1921319709803369	0.25354395336721025	0.26563305966193	0.525987286666992	up	no	LOC102181962	protein_coding	chrNC_030817.1:18135063-18144127:-	gi|803213090|ref|XP_011966944.1|	2252	0.0	PREDICTED: acyl-coenzyme A thioesterase 1-like isoform X2 [Ovis aries musimon]	gi|594044260|ref|XM_006046566.1|	1595	0.0	PREDICTED: Bubalus bubalis acyl-CoA thioesterase 2 (ACOT2), transcript variant X2, mRNA	P49753	713	0.0	Acyl-coenzyme A thioesterase 2, mitochondrial	CAC3407	144	4e-36	COG1073	.	.	.	GO:0006637|acyl-CoA metabolic process;GO:0001676|long-chain fatty acid metabolic process;GO:0035338|long-chain fatty-acyl-CoA biosynthetic process;GO:0000038|very long-chain fatty acid metabolic process;	GO:0070062|extracellular exosome;GO:0005759|mitochondrial matrix;GO:0005739|mitochondrion;	GO:0047617|acyl-CoA hydrolase activity;GO:0052689|carboxylic ester hydrolase activity;GO:0016290|palmitoyl-CoA hydrolase activity;GO:0005102|receptor binding;	K01068	ACOT1_2_4; acyl-coenzyme A thioesterase 1/2/4 [EC:3.1.2.2]
gene10302	9	7	4	6.91385514421025	19	21	15	17.6812124719269	0.39102833898906125	-1.3546549271566908	0.0369583375018805	0.135641787694329	down	no	HEATR4	protein_coding	chrNC_030817.1:18150712-18188441:+	gi|803213100|ref|XP_011966950.1|	5090	0.0	PREDICTED: HEAT repeat-containing protein 4 isoform X2 [Ovis aries musimon]	gi|548484033|ref|XM_005686051.1|	3072	0.0	PREDICTED: Capra hircus HEAT repeat containing 4 (HEATR4), mRNA	Q86WZ0	1402	0.0	HEAT repeat-containing protein 4	.	.	.	.	.	.	.	GO:0006637|acyl-CoA metabolic process;GO:0001676|long-chain fatty acid metabolic process;GO:0035338|long-chain fatty-acyl-CoA biosynthetic process;GO:0000038|very long-chain fatty acid metabolic process;	GO:0070062|extracellular exosome;GO:0005759|mitochondrial matrix;GO:0005739|mitochondrion;	GO:0047617|acyl-CoA hydrolase activity;GO:0052689|carboxylic ester hydrolase activity;GO:0016290|palmitoyl-CoA hydrolase activity;GO:0005102|receptor binding;	.	.
gene10303	1094	788	967	970.837028085456	763	793	1026	828.544636571831	1.1717377498240422	0.2286497119404803	0.202527155507729	0.443786508782995	up	no	C10H14orf169	protein_coding	chrNC_030817.1:18173192-18175744:-	gi|803213104|ref|XP_011966952.1|	3157	0.0	PREDICTED: bifunctional lysine-specific demethylase and histidyl-hydroxylase NO66 isoform X2 [Ovis aries musimon]	gi|594062447|ref|XM_006055218.1|	2259	0.0	PREDICTED: Bubalus bubalis chromosome unknown open reading frame, human C14orf169 (LOC102399656), mRNA	A5PK74	1178	0.0	Bifunctional lysine-specific demethylase and histidyl-hydroxylase NO66	BS_yxbC	56.2	2e-07	COG2850	.	.	.	GO:0006338|chromatin remodeling;GO:0070544|histone H3-K36 demethylation;GO:0034720|histone H3-K4 demethylation;GO:0045668|negative regulation of osteoblast differentiation;GO:0045892|negative regulation of transcription, DNA-templated;GO:0018193|peptidyl-amino acid modification;GO:0043687|post-translational protein modification;GO:0042254|ribosome biogenesis;GO:0006351|transcription, DNA-template…	GO:0005730|nucleolus;GO:0005654|nucleoplasm;GO:0005634|nucleus;	GO:0051864|histone demethylase activity (H3-K36 specific);GO:0032453|histone demethylase activity (H3-K4 specific);GO:0005506|iron ion binding;GO:0016706|oxidoreductase activity, acting on paired donors, with incorporation or reduction of molecular oxygen, 2-oxoglutarate as one donor, and incorporation of one atom each of oxygen into both donors;	K16914	NO66; bifunctional lysine-specific demethylase and histidyl-hydroxylase NO66 [EC:1.14.11.- 1.14.11.27]
gene10304	1692	1201	1654	1545.67939184425	1741	1704	1539	1601.36598407323	0.9652255681818994	-0.051061962797571525	0.723846361620598	0.922913584416188	down	no	NUMB	protein_coding	chrNC_030817.1:18209217-18378633:+	gi|548484028|ref|XP_005686105.1|	3015	0.0	PREDICTED: protein numb homolog isoform X2 [Capra hircus]	gi|548484025|ref|XM_005686047.1|	3485	0.0	PREDICTED: Capra hircus numb homolog (Drosophila) (NUMB), transcript variant X1, mRNA	P49757	989	0.0	Protein numb homolog	.	.	.	.	.	.	.	GO:0034332|adherens junction organization;GO:0007409|axonogenesis;GO:0021670|lateral ventricle development;GO:0060487|lung epithelial cell differentiation;GO:0045746|negative regulation of Notch signaling pathway;GO:1903077|negative regulation of protein localization to plasma membrane;GO:0021849|neuroblast division in subventricular zone;GO:0030335|positive regulation of cell migration;GO:005076…	GO:0045177|apical part of cell;GO:0016323|basolateral plasma membrane;GO:0005913|cell-cell adherens junction;GO:0030136|clathrin-coated vesicle;GO:0005769|early endosome;GO:0019897|extrinsic component of plasma membrane;GO:0005925|focal adhesion;GO:0005634|nucleus;GO:0005886|plasma membrane;	GO:0098641|cadherin binding involved in cell-cell adhesion;	K06057	NUMBL; numb
gene10305	38	28	43	37.0164695154942	46	41	30	37.6200595164193	0.9839556340770363	-0.023334828042388036	1	1	down	no	LOC102181691	pseudogene	chrNC_030817.1:18291932-18294025:-	gi|109466758|ref|XP_001062166.1|	1238	0.0	PREDICTED: histone-binding protein RBBP4 isoform X1 [Rattus norvegicus]	gi|548455182|ref|XM_005676695.1|	1903	0.0	PREDICTED: Capra hircus retinoblastoma binding protein 4 (RBBP4), mRNA	Q60972	323	4e-101	Histone-binding protein RBBP4	.	.	.	.	.	.	.	GO:0043044|ATP-dependent chromatin remodeling;GO:0007049|cell cycle;GO:0031497|chromatin assembly;GO:0016569|covalent chromatin modification;GO:0006338|chromatin remodeling;GO:0000183|chromatin silencing at rDNA;GO:0006260|DNA replication;GO:0006335|DNA replication-dependent nucleosome assembly;GO:0006336|DNA replication-independent nucleosome assembly;GO:0060416|response to growth hormone;GO:000…	GO:0033186|CAF-1 complex;GO:0035098|ESC/E(Z) complex;GO:0000790|nuclear chromatin;GO:0005654|nucleoplasm;GO:0005634|nucleus;GO:0016581|NuRD complex;GO:0016589|NURF complex;GO:0043234|protein complex;	GO:0008094|DNA-dependent ATPase activity;GO:0042826|histone deacetylase binding;GO:0000978|RNA polymerase II core promoter proximal region sequence-specific DNA binding;GO:0000980|RNA polymerase II distal enhancer sequence-specific DNA binding;	K10752	RBBP4, HAT2, CAF1, MIS16; histone-binding protein RBBP4
gene10307	184	128	99	140.895341396888	211	174	196	186.593312484583	0.7550931998622902	-0.4052733700777581	0.0857493602853767	0.24661405023831	down	no	PAPLN	protein_coding	chrNC_030817.1:18377836-18413785:-	gi|803213078|ref|XP_011966937.1|	6153	0.0	PREDICTED: papilin isoform X5 [Ovis aries musimon]	gi|556770791|ref|XM_005980521.1|	3904	0.0	PREDICTED: Pantholops hodgsonii papilin, proteoglycan-like sulfated glycoprotein (PAPLN), mRNA	O95428	1873	0.0	Papilin	.	.	.	.	.	.	.	.	GO:0005578|proteinaceous extracellular matrix;	GO:0004222|metalloendopeptidase activity;GO:0004867|serine-type endopeptidase inhibitor activity;GO:0008270|zinc ion binding;	.	.
gene10308	2101	1570	1859	1887.67481300503	1948	1880	2009	1874.47077217584	1.007044143352453	0.01012692465536369	0.921568786524847	1	up	no	PSEN1	protein_coding	chrNC_030817.1:18427312-18497252:-	gi|548484022|ref|XP_005686102.1|	2100	0.0	PREDICTED: presenilin-1 isoform X1 [Capra hircus]	gi|548484021|ref|XM_005686045.1|	2650	0.0	PREDICTED: Capra hircus presenilin 1 (PSEN1), transcript variant X1, mRNA	Q9XT97	778	0.0	Presenilin-1	.	.	.	.	.	.	.	GO:0000186|activation of MAPKK activity;GO:0000045|autophagosome assembly;GO:0034205|beta-amyloid formation;GO:0001568|blood vessel development;GO:0048854|brain morphogenesis;GO:0021870|Cajal-Retzius cell differentiation;GO:0060070|canonical Wnt signaling pathway;GO:0001708|cell fate specification;GO:0006974|cellular response to DNA damage stimulus;GO:0021795|cerebral cortex cell migration;GO:001…	GO:0016235|aggresome;GO:0030424|axon;GO:0030054|cell junction;GO:0009986|cell surface;GO:0005813|centrosome;GO:0035253|ciliary rootlet;GO:0031410|cytoplasmic vesicle;GO:0043198|dendritic shaft;GO:0005783|endoplasmic reticulum;GO:0005789|endoplasmic reticulum membrane;GO:0070765|gamma-secretase complex;GO:0005794|Golgi apparatus;GO:0000139|Golgi membrane;GO:0030426|growth cone;GO:0005887|integral …	GO:0004190|aspartic-type endopeptidase activity;GO:0008013|beta-catenin binding;GO:0045296|cadherin binding;GO:0005262|calcium channel activity;GO:0004175|endopeptidase activity;	K04505	PSEN1, PS1; presenilin 1 [EC:3.4.23.-]
gene10309	2	4	5	3.84058372234523	6	3	3	3.85840028399487	0.995382396760765	-0.006677221565930489	1	1	down	no	TRNAG-UCC	tRNA	chrNC_030817.1:18467642-18467713:-	.	.	.	.	gi|158144882|gb|EU185098.1|	52	6e-18	Ovis aries clone INRA-164H8, complete sequence	.	.	.	.	.	.	.	.	.	.	.	.	.	.	.	.
gene1031	1203	962	1060	1104.55311686523	1508	1496	1381	1408.78455376727	0.7840468678560635	-0.35098819819669647	0.00707389529255825	0.0370773899889981	down	no	HLCS	protein_coding	chrNC_030808.1:148908000-149101181:-	gi|803252154|ref|XP_011986020.1|	4282	0.0	PREDICTED: biotin--protein ligase isoform X3 [Ovis aries musimon]	gi|548452867|ref|XM_005675789.1|	2827	0.0	PREDICTED: Capra hircus holocarboxylase synthetase (biotin-(proprionyl-CoA-carboxylase (ATP-hydrolysing)) ligase) (HLCS), mRNA	P50747	1059	0.0	Biotin--protein ligase	SPBC30D10.07c_2	171	2e-45	COG0340	.	.	.	GO:0006768|biotin metabolic process;GO:0008283|cell proliferation;GO:0071110|histone biotinylation;GO:0016570|histone modification;GO:0009305|protein biotinylation;GO:0070781|response to biotin;	GO:0000785|chromatin;GO:0005737|cytoplasm;GO:0005829|cytosol;GO:0005739|mitochondrion;GO:0005652|nuclear lamina;GO:0016363|nuclear matrix;	GO:0005524|ATP binding;GO:0009374|biotin binding;GO:0004077|biotin-[acetyl-CoA-carboxylase] ligase activity;GO:0004078|biotin-[methylcrotonoyl-CoA-carboxylase] ligase activity;GO:0004079|biotin-[methylmalonyl-CoA-carboxytransferase] ligase activity;GO:0004080|biotin-[propionyl-CoA-carboxylase (ATP-hydrolyzing)] ligase activity;GO:0018271|biotin-protein ligase activity;GO:0019899|enzyme binding;	K01942	HLCS; biotin--protein ligase [EC:6.3.4.9 6.3.4.10 6.3.4.11 6.3.4.15]
gene10310	5691	3222	5874	4973.43841168031	4948	4458	4049	4323.5350139873	1.1503175978893367	0.20203223824877628	0.162676599714259	0.384655900428388	up	no	RBM25	protein_coding	chrNC_030817.1:18506621-18557694:-	gi|625204923|ref|XP_003505168.2|	1368	3e-162	PREDICTED: RNA-binding protein 25 isoform X1 [Cricetulus griseus]	gi|594062411|ref|XM_006055200.1|	4273	0.0	PREDICTED: Bubalus bubalis RNA binding motif protein 25 (RBM25), transcript variant X1, mRNA	P49756	483	2e-147	RNA-binding protein 25	.	.	.	.	.	.	.	GO:0006397|mRNA processing;GO:0000381|regulation of alternative mRNA splicing, via spliceosome;GO:0042981|regulation of apoptotic process;GO:0008380|RNA splicing;	GO:0005737|cytoplasm;GO:0016607|nuclear speck;GO:0005654|nucleoplasm;GO:0005681|spliceosomal complex;	GO:0003729|mRNA binding;GO:0000166|nucleotide binding;GO:0044822|poly(A) RNA binding;	K12822	RBM25, S164; RNA-binding protein 25
gene10313	750	626	794	742.153203862906	972	847	1028	914.034675401491	0.8119530077312594	-0.30053186190411196	0.02941875393609	0.114338392108266	down	no	ZFYVE1	protein_coding	chrNC_030817.1:18585584-18630455:+	gi|426233626|ref|XP_004010816.1|	4084	0.0	PREDICTED: zinc finger FYVE domain-containing protein 1 isoform X1 [Ovis aries]	gi|594062406|ref|XM_006055198.1|	4007	0.0	PREDICTED: Bubalus bubalis zinc finger, FYVE domain containing 1 (ZFYVE1), transcript variant X1, mRNA	Q810J8	1536	0.0	Zinc finger FYVE domain-containing protein 1	.	.	.	.	.	.	.	GO:0009267|cellular response to starvation;GO:0016236|macroautophagy;GO:0010923|negative regulation of phosphatase activity;	GO:0005776|autophagosome;GO:0005783|endoplasmic reticulum;GO:0044233|ER-mitochondrion membrane contact site;GO:0097629|extrinsic component of omegasome membrane;GO:0005795|Golgi stack;GO:0048471|perinuclear region of cytoplasm;GO:0000407|pre-autophagosomal structure;	GO:0005545|1-phosphatidylinositol binding;GO:0005547|phosphatidylinositol-3,4,5-trisphosphate binding;GO:0043325|phosphatidylinositol-3,4-bisphosphate binding;GO:0008270|zinc ion binding;	K17603	ZFYVE1; zinc finger FYVE domain-containing protein 1
gene10314	228	215	261	241.807253633451	254	252	290	255.550925524893	0.9462194399679322	-0.07975329373210915	0.641273740871165	0.860107627282605	down	no	DCAF4	protein_coding	chrNC_030817.1:18634070-18665337:-	gi|556770689|ref|XP_005980533.1|	2443	0.0	PREDICTED: DDB1- and CUL4-associated factor 4 isoform X1 [Pantholops hodgsonii]	gi|548484005|ref|XM_005686037.1|	2436	0.0	PREDICTED: Capra hircus DDB1 and CUL4 associated factor 4 (DCAF4), transcript variant X1, mRNA	Q58DC2	894	0.0	DDB1- and CUL4-associated factor 4	.	.	.	.	.	.	.	GO:0016567|protein ubiquitination;	GO:0080008|Cul4-RING E3 ubiquitin ligase complex;GO:0005622|intracellular;	.	K11799	WDR21A; WD repeat-containing protein 21A
gene10316	24	6	16	15.1118386599169	36	30	22	28.2976706000695	0.5340311884144904	-0.9050040944408511	0.117220501515372	0.30754979771927	down	no	DPF3	protein_coding	chrNC_030817.1:18705514-18994058:+	gi|528910894|ref|XP_001254780.3|	1795	0.0	PREDICTED: zinc finger protein DPF3 isoform X3 [Bos taurus]	gi|594062396|ref|XM_006055193.1|	9701	0.0	PREDICTED: Bubalus bubalis D4, zinc and double PHD fingers, family 3 (DPF3), transcript variant X1, mRNA	Q92784	694	0.0	Zinc finger protein DPF3	.	.	.	.	.	.	.	GO:0016569|covalent chromatin modification;GO:0007399|nervous system development;GO:0006355|regulation of transcription, DNA-templated;GO:0006351|transcription, DNA-templated;	GO:0071565|nBAF complex;	GO:0003676|nucleic acid binding;GO:0008270|zinc ion binding;	.	.
gene10318	0	0	0	0.0	0	2	0	0.645819930477883	-Inf	-Inf	0.529503714504267	0.770133499577241	down	no	RGS6	protein_coding	chrNC_030817.1:19041906-19655720:-	gi|803096249|ref|XP_012037367.1|	2850	0.0	PREDICTED: regulator of G-protein signaling 6 isoform X1 [Ovis aries]	gi|594062386|ref|XM_006055188.1|	2079	0.0	PREDICTED: Bubalus bubalis regulator of G-protein signaling 6 (RGS6), transcript variant X1, mRNA	Q9Z2H2	954	0.0	Regulator of G-protein signaling 6	.	.	.	.	.	.	.	GO:0007186|G-protein coupled receptor signaling pathway;GO:0035556|intracellular signal transduction;GO:0009968|negative regulation of signal transduction;GO:0043547|positive regulation of GTPase activity;	GO:0005737|cytoplasm;GO:0005829|cytosol;GO:0019898|extrinsic component of membrane;GO:0005834|heterotrimeric G-protein complex;GO:0005634|nucleus;GO:0005886|plasma membrane;	GO:0005096|GTPase activator activity;GO:0004871|signal transducer activity;	K16449	RGS; regulator of G-protein signaling
gene10320	3156	3717	2888	3408.11561839986	3733	3415	3001	3261.464198497	1.04496490256445	0.06345448704630328	0.734874628609907	0.929875446097657	up	no	SIPA1L1	protein_coding	chrNC_030817.1:19836783-20219989:-	gi|803096227|ref|XP_012037359.1|	8563	0.0	PREDICTED: signal-induced proliferation-associated 1-like protein 1 isoform X2 [Ovis aries]	gi|556770668|ref|XM_005980461.1|	6969	0.0	PREDICTED: Pantholops hodgsonii signal-induced proliferation-associated 1 like 1 (SIPA1L1), transcript variant X1, mRNA	O43166	3160	0.0	Signal-induced proliferation-associated 1-like protein 1	.	.	.	.	.	.	.	GO:0031532|actin cytoskeleton reorganization;GO:0090630|activation of GTPase activity;GO:0048013|ephrin receptor signaling pathway;GO:0050770|regulation of axonogenesis;GO:0061001|regulation of dendritic spine morphogenesis;GO:0043087|regulation of GTPase activity;GO:0051056|regulation of small GTPase mediated signal transduction;GO:0048167|regulation of synaptic plasticity;	GO:0030054|cell junction;GO:0005737|cytoplasm;GO:0005856|cytoskeleton;GO:0043197|dendritic spine;GO:0014069|postsynaptic density;GO:0045211|postsynaptic membrane;	GO:0005096|GTPase activator activity;	K17701	SIPA1L1, E6TP1; signal-induced proliferation-associated 1 like protein 1
gene10321	1707	1842	1507	1758.40943988194	1969	1876	1872	1836.37509774839	0.9575437186215141	-0.06258973714629432	0.625941615564623	0.847437931309158	down	no	PCNX1	protein_coding	chrNC_030817.1:20389704-20570866:-	gi|548484173|ref|XP_005686174.1|	10829	0.0	PREDICTED: pecanex-like protein 1 [Capra hircus]	gi|556770789|ref|XM_005980520.1|	7493	0.0	PREDICTED: Pantholops hodgsonii pecanex homolog (Drosophila) (PCNX), partial mRNA	Q96RV3	1098	0.0	Pecanex-like protein 1	.	.	.	.	.	.	.	.	GO:0016021|integral component of membrane;	.	.	.
gene10322	1391	1262	1306	1362.82223460131	1582	1531	1604	1514.88991373806	0.8996180001215296	-0.15261556713505464	0.215022049303185	0.46296772606855	down	no	MAP3K9	protein_coding	chrNC_030817.1:20643996-20729870:+	gi|803334671|ref|XP_012025428.1|	4757	0.0	PREDICTED: mitogen-activated protein kinase kinase kinase 9 isoform X2 [Ovis aries musimon]	gi|556770787|ref|XM_005980519.1|	3479	0.0	PREDICTED: Pantholops hodgsonii mitogen-activated protein kinase kinase kinase 9 (MAP3K9), mRNA	P80192	1717	0.0	Mitogen-activated protein kinase kinase kinase 9	.	.	.	.	.	.	.	GO:0007257|activation of JUN kinase activity;GO:0006915|apoptotic process;GO:0043065|positive regulation of apoptotic process;GO:0046777|protein autophosphorylation;GO:0006468|protein phosphorylation;GO:0006355|regulation of transcription, DNA-templated;GO:0006351|transcription, DNA-templated;	GO:0005622|intracellular;	GO:0005524|ATP binding;GO:0004706|JUN kinase kinase kinase activity;GO:0004708|MAP kinase kinase activity;GO:0042803|protein homodimerization activity;GO:0004674|protein serine/threonine kinase activity;	K04417	MAP3K9, MLK1; mitogen-activated protein kinase kinase kinase 9 [EC:2.7.11.25]
gene10324	493	330	452	432.738681775668	372	384	486	398.583189217463	1.0856922556750634	0.11861522272815567	0.477623807553456	0.748145166637695	up	no	MED6	protein_coding	chrNC_030817.1:20863362-20883086:+	gi|77735433|ref|NP_001029409.1|	1234	6e-168	mediator of RNA polymerase II transcription subunit 6 [Bos taurus]	gi|548483991|ref|XM_005686030.1|	1061	0.0	PREDICTED: Capra hircus mediator complex subunit 6 (MED6), mRNA	Q3SZY9	376	5e-130	Mediator of RNA polymerase II transcription subunit 6	SPAC1002.15c	89.0	4e-20	COG5097	.	.	.	GO:0006357|regulation of transcription from RNA polymerase II promoter;GO:0051123|RNA polymerase II transcriptional preinitiation complex assembly;	GO:0070847|core mediator complex;GO:0016592|mediator complex;	GO:0001128|RNA polymerase II transcription coactivator activity involved in preinitiation complex assembly;	K15128	MED6; mediator of RNA polymerase II transcription subunit 6
gene10325	34	15	28	25.724786680889	42	38	34	36.6334066650332	0.7022220705846465	-0.5100007545749372	0.235094045390246	0.490606708786767	down	no	LOC102172816	pseudogene	chrNC_030817.1:20878242-20879427:+	gi|823426975|ref|XP_004411006.2|	1043	6e-139	PREDICTED: LOW QUALITY PROTEIN: proteasome subunit alpha type-2 [Odobenus rosmarus divergens]	gi|548463668|ref|XM_005679343.1|	599	0.0	PREDICTED: Capra hircus proteasome (prosome, macropain) subunit, alpha type, 2 (PSMA2), mRNA	P25787	400	8e-139	Proteasome subunit alpha type-2	.	.	.	.	.	.	.	GO:0031145|anaphase-promoting complex-dependent proteasomal ubiquitin-dependent protein catabolic process;GO:0002479|antigen processing and presentation of exogenous peptide antigen via MHC class I, TAP-dependent;GO:0038095|Fc-epsilon receptor signaling pathway;GO:0000165|MAPK cascade;GO:0090090|negative regulation of canonical Wnt signaling pathway;GO:0051436|negative regulation of ubiquitin-pro…	GO:0000932|cytoplasmic mRNA processing body;GO:0005829|cytosol;GO:0070062|extracellular exosome;GO:0005654|nucleoplasm;GO:0005634|nucleus;GO:0000502|proteasome complex;GO:0005839|proteasome core complex;GO:0019773|proteasome core complex, alpha-subunit complex;	GO:0004298|threonine-type endopeptidase activity;	K02726	PSMA2; 20S proteasome subunit alpha 2 [EC:3.4.25.1]
gene10326	0	4	7	3.85866741134413	3	3	2	2.57260875400997	1.4999044861872441	0.5848706329269112	0.737968223488501	0.93187752297778	up	no	ADAM20	protein_coding	chrNC_030817.1:20921731-20924425:+	gi|548484167|ref|XP_005709775.1|	3754	0.0	PREDICTED: LOW QUALITY PROTEIN: ADAM metallopeptidase domain 20 [Capra hircus]	gi|548484166|ref|XM_005709718.1|	2358	0.0	PREDICTED: Capra hircus ADAM metallopeptidase domain 20 (ADAM20), mRNA	O43506	983	0.0	Disintegrin and metalloproteinase domain-containing protein 20	.	.	.	.	.	.	.	GO:0007339|binding of sperm to zona pellucida;GO:0007338|single fertilization;	GO:0016021|integral component of membrane;GO:0005886|plasma membrane;	GO:0046872|metal ion binding;GO:0004222|metalloendopeptidase activity;GO:0008237|metallopeptidase activity;	K08609	ADAM20; disintegrin and metalloproteinase domain-containing protein 20 [EC:3.4.24.-]
gene10328	0	2	0	0.797369423024392	0	0	0	0.0	Inf	Inf	0.493807043479392	0.753050670030124	up	no	ADAM21	protein_coding	chrNC_030817.1:20956722-20974174:-	gi|556770782|ref|XP_005980579.1|	3730	0.0	PREDICTED: LOW QUALITY PROTEIN: disintegrin and metalloproteinase domain-containing protein 21-like [Pantholops hodgsonii]	gi|548484164|ref|XM_005686115.1|	2234	0.0	PREDICTED: Capra hircus ADAM metallopeptidase domain 21 (ADAM21), mRNA	Q9UKJ8	1041	0.0	Disintegrin and metalloproteinase domain-containing protein 21	.	.	.	.	.	.	.	GO:0007339|binding of sperm to zona pellucida;GO:0007338|single fertilization;	GO:0030424|axon;GO:0016021|integral component of membrane;GO:0043025|neuronal cell body;GO:0005886|plasma membrane;	GO:0046872|metal ion binding;GO:0004222|metalloendopeptidase activity;GO:0008237|metallopeptidase activity;	K08610	ADAM21; disintegrin and metalloproteinase domain-containing protein 21 [EC:3.4.24.-]
gene10329	0	2	0	0.797369423024392	0	0	0	0.0	Inf	Inf	0.493807043479392	0.753050670030124	up	no	LOC102179204	protein_coding	chrNC_030817.1:20974843-20985523:+	gi|594064452|ref|XP_006056243.1|	1127	2e-144	PREDICTED: disintegrin and metalloproteinase domain-containing protein 21-like [Bubalus bubalis]	gi|548484164|ref|XM_005686115.1|	570	0.0	PREDICTED: Capra hircus ADAM metallopeptidase domain 21 (ADAM21), mRNA	Q9UKJ8	379	3e-123	Disintegrin and metalloproteinase domain-containing protein 21	.	.	.	.	.	.	.	GO:0007339|binding of sperm to zona pellucida;GO:0007338|single fertilization;	GO:0030424|axon;GO:0016021|integral component of membrane;GO:0043025|neuronal cell body;GO:0005886|plasma membrane;	GO:0046872|metal ion binding;GO:0004222|metalloendopeptidase activity;GO:0008237|metallopeptidase activity;	K08610	ADAM21; disintegrin and metalloproteinase domain-containing protein 21 [EC:3.4.24.-]
gene1033	0	0	0	0.0	1	0	0	0.322568067225556	-Inf	-Inf	1	1	down	no	RIPPLY3	protein_coding	chrNC_030808.1:149137812-149154486:+	gi|548452870|ref|XP_005675847.1|	588	1e-70	PREDICTED: protein ripply3 [Capra hircus]	gi|548452869|ref|XM_005675790.1|	434	0.0	PREDICTED: Capra hircus ripply transcriptional repressor 3 (RIPPLY3), mRNA	P57055	129	1e-33	Protein ripply3	.	.	.	.	.	.	.	GO:0009880|embryonic pattern specification;GO:0007507|heart development;GO:0008285|negative regulation of cell proliferation;GO:0000122|negative regulation of transcription from RNA polymerase II promoter;GO:0060037|pharyngeal system development;GO:0006351|transcription, DNA-templated;	GO:0005634|nucleus;	.	.	.
gene10332	1188	831	1126	1068.95538401464	1278	1088	1069	1103.60338605573	0.9686046613494712	-0.04602014905128949	0.790230973727159	0.965322936925154	down	no	LOC102178735	protein_coding	chrNC_030817.1:21066788-21080884:-	gi|426233612|ref|XP_004010809.1|	557	2e-69	PREDICTED: cytochrome c oxidase assembly protein COX16 homolog, mitochondrial isoform X2 [Ovis aries]	gi|548483987|ref|XM_005686028.1|	732	0.0	PREDICTED: Capra hircus cytochrome c oxidase assembly protein COX16 homolog, mitochondrial-like (LOC102178735), transcript variant X1, mRNA	Q2NKS2	214	5e-69	Cytochrome c oxidase assembly protein COX16 homolog, mitochondrial	.	.	.	.	.	.	.	.	GO:0016021|integral component of membrane;GO:0031966|mitochondrial membrane;	.	K18182	COX16; cytochrome c oxidase assembly protein subunit 16
gene10334	1565	999	1306	1312.66967029661	1114	1261	1242	1161.5947548144	1.130058193579179	0.17639706770804145	0.14804135835914	0.360364678660687	up	no	SYNJ2BP	protein_coding	chrNC_030817.1:21107348-21147118:+	gi|426233610|ref|XP_004010808.1|	756	7e-91	PREDICTED: synaptojanin-2-binding protein [Ovis aries]	gi|594064350|ref|XM_006056132.1|	2457	0.0	PREDICTED: Bubalus bubalis synaptojanin 2 binding protein (SYNJ2BP), mRNA	Q3T0C9	291	1e-90	Synaptojanin-2-binding protein	.	.	.	.	.	.	.	GO:0006897|endocytosis;GO:0016525|negative regulation of angiogenesis;GO:0010596|negative regulation of endothelial cell migration;GO:0001937|negative regulation of endothelial cell proliferation;GO:0070373|negative regulation of ERK1 and ERK2 cascade;GO:1903671|negative regulation of sprouting angiogenesis;GO:0008593|regulation of Notch signaling pathway;	GO:0016021|integral component of membrane;GO:0005741|mitochondrial outer membrane;GO:0048471|perinuclear region of cytoplasm;	.	.	.
gene10335	4	2	0	2.05487551090965	1	0	8	2.86726669369145	0.7166670318567785	-0.48062510575596146	0.744026698111691	0.935767965767352	down	no	SLC8A3	protein_coding	chrNC_030817.1:21197399-21359267:+	gi|548483976|ref|XP_005686079.1|	4782	0.0	PREDICTED: sodium/calcium exchanger 3 isoform X1 [Capra hircus]	gi|548483975|ref|XM_005686022.1|	4405	0.0	PREDICTED: Capra hircus solute carrier family 8 (sodium/calcium exchanger), member 3 (SLC8A3), transcript variant X1, mRNA	P57103	1760	0.0	Sodium/calcium exchanger 3	.	.	.	.	.	.	.	GO:1990034|calcium ion export from cell;GO:1990035|calcium ion import into cell;GO:0070588|calcium ion transmembrane transport;GO:0060402|calcium ion transport into cytosol;GO:0007154|cell communication;GO:0006874|cellular calcium ion homeostasis;GO:0071320|cellular response to cAMP;GO:0071456|cellular response to hypoxia;GO:0002244|hematopoietic progenitor cell differentiation;GO:0006811|ion tra…	GO:0030054|cell junction;GO:0043197|dendritic spine;GO:0005789|endoplasmic reticulum membrane;GO:0005887|integral component of plasma membrane;GO:0031226|intrinsic component of plasma membrane;GO:0005874|microtubule;GO:0005741|mitochondrial outer membrane;GO:0031594|neuromuscular junction;GO:0043204|perikaryon;GO:0048471|perinuclear region of cytoplasm;GO:0005886|plasma membrane;GO:0042383|sarcol…	GO:0005432|calcium:sodium antiporter activity;GO:0046872|metal ion binding;	K05849	SLC8A, NCX; solute carrier family 8 (sodium/calcium exchanger)
gene10336	6	18	16	14.2372778025796	8	1	6	4.81197847289281	2.9587160214415085	1.5649712328215502	0.0691731158518954	0.213342838892982	up	no	SMOC1	protein_coding	chrNC_030817.1:21381095-21524601:-	gi|803221341|ref|XP_011970987.1|	2220	0.0	PREDICTED: SPARC-related modular calcium-binding protein 1 isoform X4 [Ovis aries musimon]	gi|555987931|ref|XM_005905750.1|	1803	0.0	PREDICTED: Bos mutus SPARC related modular calcium binding 1 (SMOC1), transcript variant X1, mRNA	Q8BLY1	809	0.0	SPARC-related modular calcium-binding protein 1	.	.	.	.	.	.	.	GO:0030154|cell differentiation;GO:0001654|eye development;GO:0060173|limb development;GO:0045667|regulation of osteoblast differentiation;GO:0007165|signal transduction;	GO:0005604|basement membrane;	GO:0005509|calcium ion binding;	.	.
gene10337	15	11	33	19.7739857497391	10	6	8	7.7078390901551	2.565438317854298	1.3592053384915173	0.0288813952198244	0.112722866324142	up	no	SLC10A1	protein_coding	chrNC_030817.1:21586623-21610279:+	gi|548483974|ref|XP_005686078.1|	1760	0.0	PREDICTED: sodium/bile acid cotransporter [Capra hircus]	gi|548483973|ref|XM_005686021.1|	2286	0.0	PREDICTED: Capra hircus solute carrier family 10 (sodium/bile acid cotransporter), member 1 (SLC10A1), mRNA	Q14973	528	0.0	Sodium/bile acid cotransporter	BS_yocS	91.7	4e-19	COG0385	.	.	.	GO:0015721|bile acid and bile salt transport;GO:0006810|transport;	GO:0016323|basolateral plasma membrane;GO:0005887|integral component of plasma membrane;GO:0005886|plasma membrane;	GO:0008508|bile acid:sodium symporter activity;GO:0001618|virus receptor activity;	K14341	SLC10A1, NTCP; solute carrier family 10 (sodium/bile acid cotransporter), member 1
gene10338	4599	3087	4477	4124.50135567383	5506	5213	5392	5174.51630117253	0.7970795946162602	-0.3272042991225617	0.00677090137950783	0.0358145469786648	down	no	SRSF5	protein_coding	chrNC_030817.1:21612714-21617835:-	gi|119601416|gb|EAW81010.1|	719	1e-88	splicing factor, arginine/serine-rich 5, isoform CRA_e, partial [Homo sapiens]	gi|594064372|ref|XM_006056143.1|	1888	0.0	PREDICTED: Bubalus bubalis serine/arginine-rich splicing factor 5 (SRSF5), transcript variant X4, mRNA	Q09167	281	3e-89	Serine/arginine-rich splicing factor 5	SPAC16.02c	133	1e-33	COG0724	.	.	.	GO:0032869|cellular response to insulin stimulus;GO:0001889|liver development;GO:0097421|liver regeneration;GO:0006397|mRNA processing;GO:0033120|positive regulation of RNA splicing;GO:0051726|regulation of cell cycle;GO:0006355|regulation of transcription, DNA-templated;GO:0032868|response to insulin;GO:0009611|response to wounding;GO:0008380|RNA splicing;GO:0006351|transcription, DNA-templated;	GO:0005737|cytoplasm;GO:0016607|nuclear speck;GO:0005730|nucleolus;GO:0005634|nucleus;	GO:0000166|nucleotide binding;GO:0044822|poly(A) RNA binding;GO:0043422|protein kinase B binding;GO:0003723|RNA binding;	K12893	SFRS4_5_6; splicing factor, arginine/serine-rich 4/5/6
gene1034	132	101	181	140.303581094153	163	166	221	176.47894874355	0.7950159613543191	-0.3309442695399758	0.160718834702262	0.38136266370067	down	no	PIGP	protein_coding	chrNC_030808.1:149181657-149193145:-	gi|594039436|ref|XP_006080900.1|	908	1e-120	PREDICTED: LOW QUALITY PROTEIN: phosphatidylinositol glycan anchor biosynthesis, class P [Bubalus bubalis]	gi|548452535|ref|XM_005709761.1|	613	0.0	PREDICTED: Capra hircus phosphatidylinositol glycan anchor biosynthesis, class P (PIGP), mRNA	P57054	268	8e-89	Phosphatidylinositol N-acetylglucosaminyltransferase subunit P	.	.	.	.	.	.	.	GO:0016254|preassembly of GPI anchor in ER membrane;	GO:0005789|endoplasmic reticulum membrane;GO:0000506|glycosylphosphatidylinositol-N-acetylglucosaminyltransferase (GPI-GnT) complex;GO:0016021|integral component of membrane;	GO:0017176|phosphatidylinositol N-acetylglucosaminyltransferase activity;	K03861	PIGP, GPI19, DSCR5; phosphatidylinositol glycan, class P
gene10340	731	656	683	712.241152612563	930	964	814	870.196594253011	0.8184830385643613	-0.2889755748679928	0.0351548864002976	0.130779990382206	down	no	SUSD6	protein_coding	chrNC_030817.1:21665745-21763520:-	gi|426233596|ref|XP_004010802.1|	1337	2e-167	PREDICTED: sushi domain-containing protein 6 isoform X2 [Ovis aries]	gi|594064376|ref|XM_006056145.1|	2047	0.0	PREDICTED: Bubalus bubalis KIAA0247 ortholog (KIAA0247), transcript variant X1, mRNA	Q92537	482	1e-154	Sushi domain-containing protein 6	.	.	.	.	.	.	.	GO:0008219|cell death;GO:0006974|cellular response to DNA damage stimulus;	GO:0016021|integral component of membrane;	.	.	.
gene10341	0	0	0	0.0	0	2	0	0.645819930477883	-Inf	-Inf	0.529503714504267	0.770133499577241	down	no	CCDC177	protein_coding	chrNC_030817.1:21794644-21799391:+	gi|594064385|ref|XP_006056211.1|	1566	0.0	PREDICTED: coiled-coil domain-containing protein 177 [Bubalus bubalis]	gi|594064384|ref|XM_006056149.1|	4183	0.0	PREDICTED: Bubalus bubalis coiled-coil domain containing 177 (CCDC177), mRNA	Q3UHB8	244	3e-66	Coiled-coil domain-containing protein 177	.	.	.	.	.	.	.	GO:0008219|cell death;GO:0006974|cellular response to DNA damage stimulus;	GO:0016021|integral component of membrane;	.	.	.
gene10342	161	157	146	160.427201249528	205	204	187	191.482417083623	0.8378168799669331	-0.25529314360336064	0.180124328920767	0.412172724715549	down	no	PLEKHD1	protein_coding	chrNC_030817.1:21836806-21868701:-	gi|803221398|ref|XP_011971015.1|	2002	0.0	PREDICTED: pleckstrin homology domain-containing family D member 1 isoform X2 [Ovis aries musimon]	gi|556770775|ref|XM_005980514.1|	3084	0.0	PREDICTED: Pantholops hodgsonii pleckstrin homology domain containing, family D (with coiled-coil domains) member 1 (PLEKHD1), mRNA	A6NEE1	755	0.0	Pleckstrin homology domain-containing family D member 1	.	.	.	.	.	.	.	GO:0008219|cell death;GO:0006974|cellular response to DNA damage stimulus;	GO:0016021|integral component of membrane;	.	.	.
gene10343	2555	2046	2105	2299.73659481162	2607	2479	2486	2432.19385325864	0.9455400077302413	-0.0807895920450642	0.497039916580851	0.755704239039035	down	no	SLC39A9	protein_coding	chrNC_030817.1:21883329-21933826:-	gi|426233586|ref|XP_004010797.1|	1501	0.0	PREDICTED: zinc transporter ZIP9 [Ovis aries]	gi|548483959|ref|XM_005686014.1|	5342	0.0	PREDICTED: Capra hircus solute carrier family 39, member 9 (SLC39A9), transcript variant X1, mRNA	Q9NUM3	543	6e-177	Zinc transporter ZIP9	.	.	.	.	.	.	.	GO:0006829|zinc II ion transport;	GO:0016021|integral component of membrane;	GO:0046873|metal ion transmembrane transporter activity;	K14715	SLC39A9, ZIP9; solute carrier family 39 (zinc transporter), member 9
gene10344	2169	1293	2046	1859.09598594023	1432	1601	1845	1565.76744734324	1.1873385087259947	0.2477313041774334	0.0895315118647425	0.253983574436144	up	no	ERH	protein_coding	chrNC_030817.1:21933903-21947121:+	gi|670980150|ref|XP_008698509.1|	702	7e-89	PREDICTED: enhancer of rudimentary homolog [Ursus maritimus]	gi|556770628|ref|XM_005980441.1|	1011	0.0	PREDICTED: Pantholops hodgsonii enhancer of rudimentary homolog (Drosophila) (ERH), mRNA	P84089	222	2e-70	Enhancer of rudimentary homolog	.	.	.	.	.	.	.	GO:0007049|cell cycle;GO:0001649|osteoblast differentiation;GO:0045747|positive regulation of Notch signaling pathway;GO:0006221|pyrimidine nucleotide biosynthetic process;	GO:0016020|membrane;GO:0034709|methylosome;GO:0030496|midbody;	GO:0008327|methyl-CpG binding;GO:0044822|poly(A) RNA binding;	.	.
gene10345	77	96	96	93.5288876781553	152	165	151	150.341677057254	0.6221088490488041	-0.6847610671938806	0.0026499301417439	0.0167540573310257	down	no	GALNT16	protein_coding	chrNC_030817.1:21972282-22082043:-	gi|545507838|ref|XP_537492.4|	2820	0.0	PREDICTED: polypeptide N-acetylgalactosaminyltransferase 16 isoform X2 [Canis lupus familiaris]	gi|594064396|ref|XM_006056155.1|	3433	0.0	PREDICTED: Bubalus bubalis UDP-N-acetyl-alpha-D-galactosamine:polypeptide N-acetylgalactosaminyltransferase 16 (GALNT16), transcript variant X1, mRNA	Q9JJ61	1029	0.0	Polypeptide N-acetylgalactosaminyltransferase 16	.	.	.	.	.	.	.	GO:0006486|protein glycosylation;	GO:0070062|extracellular exosome;GO:0000139|Golgi membrane;GO:0016021|integral component of membrane;	GO:0030246|carbohydrate binding;GO:0046872|metal ion binding;GO:0004653|polypeptide N-acetylgalactosaminyltransferase activity;	K00710	GALNT; polypeptide N-acetylgalactosaminyltransferase [EC:2.4.1.41]
gene10346	316	298	223	290.27332069655	223	222	240	219.959650068321	1.3196662233568253	0.400173082008548	0.0384301726735927	0.139435358548885	up	no	EXD2	protein_coding	chrNC_030817.1:22100616-22158036:-	gi|548483958|ref|XP_005686070.1|	3127	0.0	PREDICTED: exonuclease 3'-5' domain-containing protein 2 [Capra hircus]	gi|594064400|ref|XM_006056157.1|	3069	0.0	PREDICTED: Bubalus bubalis exonuclease 3'-5' domain containing 2 (EXD2), transcript variant X1, mRNA	Q9NVH0	1075	0.0	Exonuclease 3'-5' domain-containing protein 2	.	.	.	.	.	.	.	GO:0000729|DNA double-strand break processing;GO:0006302|double-strand break repair;GO:0000724|double-strand break repair via homologous recombination;GO:0090305|nucleic acid phosphodiester bond hydrolysis;	GO:0005737|cytoplasm;GO:0005634|nucleus;	GO:0008408|3'-5' exonuclease activity;GO:0008852|exodeoxyribonuclease I activity;GO:0003676|nucleic acid binding;GO:0008310|single-stranded DNA 3'-5' exodeoxyribonuclease activity;	.	.
gene10347	979	1016	979	1029.46486268118	1205	1119	930	1045.85198743583	0.9843313155671031	-0.022784101605520992	0.829741614997191	0.991027118475383	down	no	DCAF5	protein_coding	chrNC_030817.1:22202294-22297019:+	gi|555987908|ref|XP_005905800.1|	4333	0.0	PREDICTED: DDB1- and CUL4-associated factor 5 isoform X2 [Bos mutus]	gi|594064406|ref|XM_006056160.1|	5188	0.0	PREDICTED: Bubalus bubalis DDB1 and CUL4 associated factor 5 (DCAF5), transcript variant X1, mRNA	Q96JK2	1450	0.0	DDB1- and CUL4-associated factor 5	.	.	.	.	.	.	.	GO:0016567|protein ubiquitination;	GO:0080008|Cul4-RING E3 ubiquitin ligase complex;GO:0005739|mitochondrion;	.	K11800	WDR22, BCRP2; WD repeat-containing protein 22
gene10349	13460	17138	13986	15587.49584509	16649	17244	13291	15166.3938723634	1.0277654646365173	0.03951108008629069	0.876965712579105	1	up	no	ACTN1	protein_coding	chrNC_030817.1:22375852-22471926:+	gi|528966770|ref|XP_005212033.1|	4954	0.0	PREDICTED: alpha-actinin-1 isoform X4 [Bos taurus]	gi|555987897|ref|XM_005905733.1|	3355	0.0	PREDICTED: Bos mutus actinin, alpha 1 (ACTN1), transcript variant X1, mRNA	Q3B7N2	1862	0.0	Alpha-actinin-1	SPAC15A10.08	271	2e-77	COG5069	.	.	.	GO:0051764|actin crosslink formation;GO:0051017|actin filament bundle assembly;GO:0051639|actin filament network formation;GO:0051234|establishment of localization;GO:0048041|focal adhesion assembly;GO:0051271|negative regulation of cellular component movement;GO:0030220|platelet formation;GO:0043462|regulation of ATPase activity;GO:0046928|regulation of neurotransmitter secretion;GO:0045214|sarc…	GO:0005884|actin filament;GO:0005923|bicellular tight junction;GO:0005903|brush border;GO:0031252|cell leading edge;GO:0097433|dense body;GO:0070062|extracellular exosome;GO:0005615|extracellular space;GO:0005916|fascia adherens;GO:0005925|focal adhesion;GO:0090637|inner dense plaque of desmosome;GO:0030027|lamellipodium;GO:0016328|lateral plasma membrane;GO:0090636|outer dense plaque of desmosom…	GO:0051015|actin filament binding;GO:0051393|alpha-actinin binding;GO:0005509|calcium ion binding;GO:0003725|double-stranded RNA binding;GO:0030374|ligand-dependent nuclear receptor transcription coactivator activity;GO:0043495|protein anchor;GO:0042803|protein homodimerization activity;GO:0005523|tropomyosin binding;GO:0017166|vinculin binding;	K05699	ACTN; actinin alpha
gene1035	2224	1877	1854	2047.12223980939	2126	1953	1794	1887.07154001816	1.0848143254758056	0.11744813516916028	0.369797393318155	0.639756670972317	up	no	TTC3	protein_coding	chrNC_030808.1:149193226-149320070:+	gi|548452542|ref|XP_005675754.1|	9760	0.0	PREDICTED: E3 ubiquitin-protein ligase TTC3 isoform X1 [Capra hircus]	gi|548452541|ref|XM_005675697.1|	8775	0.0	PREDICTED: Capra hircus tetratricopeptide repeat domain 3 (TTC3), transcript variant X1, mRNA	P53804	2483	0.0	E3 ubiquitin-protein ligase TTC3	.	.	.	.	.	.	.	GO:0070936|protein K48-linked ubiquitination;GO:0006511|ubiquitin-dependent protein catabolic process;	GO:0005737|cytoplasm;GO:0005730|nucleolus;GO:0005634|nucleus;	GO:0016874|ligase activity;GO:0004842|ubiquitin-protein transferase activity;GO:0008270|zinc ion binding;	K15712	TTC3; E3 ubiquitin-protein ligase TTC3 [EC:2.3.2.27]
gene10350	2724	4188	1879	3133.7563282615	3492	2890	2394	2821.1185542621	1.1108205018633732	0.15162570962235228	0.602962716630485	0.827912190249502	up	no	ZFP36L1	protein_coding	chrNC_030817.1:22523517-22529156:+	gi|555987896|ref|XP_005905794.1|	1564	0.0	PREDICTED: zinc finger protein 36, C3H1 type-like 1 [Bos mutus]	gi|555987895|ref|XM_005905732.1|	2886	0.0	PREDICTED: Bos mutus ZFP36 ring finger protein-like 1 (ZFP36L1), mRNA	P23950	510	2e-170	mRNA decay activator protein ZFP36L1	ECU01g0830	96.7	2e-20	COG5063	.	.	.	GO:0061158|3'-UTR-mediated mRNA destabilization;GO:0006915|apoptotic process;GO:0008283|cell proliferation;GO:0071320|cellular response to cAMP;GO:0071364|cellular response to epidermal growth factor stimulus;GO:0044344|cellular response to fibroblast growth factor stimulus;GO:0071385|cellular response to glucocorticoid stimulus;GO:0071456|cellular response to hypoxia;GO:0032869|cellular response…	GO:0005737|cytoplasm;GO:0000932|cytoplasmic mRNA processing body;GO:0005829|cytosol;GO:0030529|ribonucleoprotein complex;GO:0005634|nucleus;	GO:0071889|14-3-3 protein binding;GO:0003677|DNA binding;GO:0046872|metal ion binding;GO:0035925|mRNA 3'-UTR AU-rich region binding;GO:0003730|mRNA 3'-UTR binding;GO:0003729|mRNA binding;GO:0044822|poly(A) RNA binding;	K18753	ZFP36L; butyrate response factor 1
gene10352	365	254	337	325.005336744275	348	269	312	298.359714475939	1.0893070376982306	0.12341065683810129	0.4433108711904	0.714080586121997	up	no	RAD51B	protein_coding	chrNC_030817.1:22853975-23462230:-	gi|548483952|ref|XP_005686067.1|	1832	0.0	PREDICTED: DNA repair protein RAD51 homolog 2 isoform X1 [Capra hircus]	gi|548483953|ref|XM_005686011.1|	1871	0.0	PREDICTED: Capra hircus RAD51 paralog B (RAD51B), transcript variant X2, mRNA	O15315	640	0.0	DNA repair protein RAD51 homolog 2	YER179w	119	5e-28	COG0468	.	.	.	GO:0001832|blastocyst growth;GO:0007596|blood coagulation;GO:0006310|DNA recombination;GO:0006281|DNA repair;GO:0000731|DNA synthesis involved in DNA repair;GO:0000724|double-strand break repair via homologous recombination;GO:0000707|meiotic DNA recombinase assembly;GO:0006312|mitotic recombination;GO:0008284|positive regulation of cell proliferation;GO:0010971|positive regulation of G2/M transi…	GO:0005654|nucleoplasm;GO:0005634|nucleus;GO:0033063|Rad51B-Rad51C-Rad51D-XRCC2 complex;GO:0005657|replication fork;	GO:0005524|ATP binding;GO:0003677|DNA binding;GO:0008094|DNA-dependent ATPase activity;GO:0003690|double-stranded DNA binding;GO:0000150|recombinase activity;GO:0003697|single-stranded DNA binding;	K10869	RAD51L1, RAD51B; RAD51-like protein 1
gene10353	0	1	0	0.398684711512196	1	0	3	1.27683005215027	0.3122457141737723	-1.6792463250803233	0.560333254798979	0.797506374295878	down	no	LOC102173574	pseudogene	chrNC_030817.1:22878788-22879470:-	gi|548483947|ref|XP_005686065.1|	497	7e-61	PREDICTED: cysteine-rich PDZ-binding protein-like [Capra hircus]	gi|556771025|ref|XM_005980634.1|	383	0.0	PREDICTED: Pantholops hodgsonii cysteine-rich PDZ-binding protein (CRIPT), transcript variant X2, mRNA	Q9P021	176	3e-54	Cysteine-rich PDZ-binding protein	.	.	.	.	.	.	.	GO:0031122|cytoplasmic microtubule organization;GO:0045184|establishment of protein localization;GO:0035372|protein localization to microtubule;GO:1902897|regulation of postsynaptic density protein 95 clustering;	GO:0030054|cell junction;GO:0005737|cytoplasm;GO:0030425|dendrite;GO:0043198|dendritic shaft;GO:0043197|dendritic spine;GO:0043025|neuronal cell body;GO:0005730|nucleolus;GO:0005634|nucleus;GO:0014069|postsynaptic density;	GO:0008017|microtubule binding;GO:0030165|PDZ domain binding;GO:0032403|protein complex binding;GO:0097110|scaffold protein binding;	.	.
gene10355	2	1	4	2.32111122133788	1	3	11	4.79025857433298	0.48454821077400473	-1.0452878792278055	0.436069979389945	0.706093538887151	down	no	LOC102174032	protein_coding	chrNC_030817.1:23367029-23368646:-	gi|548481171|ref|XP_005685229.1|	1158	5e-154	PREDICTED: sentrin-specific protease 8 isoform X1 [Capra hircus]	gi|548467297|ref|XM_005680752.1|	1361	0.0	PREDICTED: Capra hircus sentrin-specific protease 8-like (LOC102175101), mRNA	Q96LD8	386	1e-130	Sentrin-specific protease 8	.	.	.	.	.	.	.	.	.	GO:0008234|cysteine-type peptidase activity;	K08597	SENP8, NEDP1, DEN1; sentrin-specific protease 8 [EC:3.4.22.68]
gene10356	1873	1756	1781	1864.92568975212	1788	1893	1757	1746.89970423418	1.0675631149469347	0.09432136532985486	0.466149026491295	0.736683584534819	up	no	ZFYVE26	protein_coding	chrNC_030817.1:23463980-23531319:+	gi|548483945|ref|XP_005686064.1|	12208	0.0	PREDICTED: zinc finger FYVE domain-containing protein 26 [Capra hircus]	gi|556731838|ref|XM_005961534.1|	9078	0.0	PREDICTED: Pantholops hodgsonii zinc finger, FYVE domain containing 26 (ZFYVE26), mRNA	E1BLZ4	4429	0.0	Zinc finger FYVE domain-containing protein 26	.	.	.	.	.	.	.	GO:0000910|cytokinesis;GO:0000724|double-strand break repair via homologous recombination;	GO:0005813|centrosome;GO:0005765|lysosomal membrane;GO:0030496|midbody;	GO:0046872|metal ion binding;GO:0032266|phosphatidylinositol-3-phosphate binding;	.	.
gene10357	4	2	0	2.05487551090965	0	0	3	0.954261984924709	2.153366206945548	1.1065936887655234	0.774901491792495	0.954616359246986	up	no	TRNAE-UUC	tRNA	chrNC_030817.1:23517815-23517887:+	.	.	.	.	gi|594064430|ref|XM_006056171.1|	61	7e-23	PREDICTED: Bubalus bubalis zinc finger, FYVE domain containing 26 (ZFYVE26), transcript variant X4, mRNA	.	.	.	.	.	.	.	.	.	.	.	.	.	.	.	.
gene10358	998	633	1051	906.027894475364	1669	1775	1948	1731.16540804302	0.5233629844184414	-0.9341162035246823	1.02055803899152e-11	4.13307450190858e-10	down	no	RDH12	protein_coding	chrNC_030817.1:23559164-23567916:-	gi|426233572|ref|XP_004010790.1|	1576	0.0	PREDICTED: retinol dehydrogenase 12 isoform X1 [Ovis aries]	gi|548483942|ref|XM_005686006.1|	1865	0.0	PREDICTED: Capra hircus retinol dehydrogenase 12 (all-trans/9-cis/11-cis) (RDH12), mRNA	P59837	593	0.0	Retinol dehydrogenase 12	.	.	.	.	.	.	.	GO:0050896|response to stimulus;GO:0042572|retinol metabolic process;GO:0007601|visual perception;	GO:0005622|intracellular;	GO:0004745|retinol dehydrogenase activity;	K11153	RDH12; retinol dehydrogenase 12 [EC:1.1.1.300]
gene1036	1474	1073	1426	1352.37427942561	1134	1218	1499	1235.90943102886	1.0942341287094124	0.12992145859584966	0.424436628699816	0.695088704334954	up	no	DSCR3	protein_coding	chrNC_030808.1:149344317-149378412:-	gi|164420744|ref|NP_001035600.2|	1581	0.0	Down syndrome critical region protein 3 [Bos taurus]	gi|548452559|ref|XM_005675700.1|	2593	0.0	PREDICTED: Capra hircus Down syndrome critical region gene 3 (DSCR3), mRNA	O14972	585	0.0	Down syndrome critical region protein 3	.	.	.	.	.	.	.	GO:0006886|intracellular protein transport;	GO:0005768|endosome;GO:0005634|nucleus;	GO:0008565|protein transporter activity;	.	.
gene10360	3194	2657	2781	2962.85036681947	3974	4354	4205	4025.39270334085	0.7360400798561766	-0.44214376687220963	0.000218043995538257	0.00203294765869366	down	no	RDH11	protein_coding	chrNC_030817.1:23590585-23603152:+	gi|548483935|ref|XP_005686059.1|	1608	0.0	PREDICTED: retinol dehydrogenase 11 isoform X1 [Capra hircus]	gi|548483934|ref|XM_005686002.1|	2679	0.0	PREDICTED: Capra hircus retinol dehydrogenase 11 (all-trans/9-cis/11-cis) (RDH11), transcript variant X1, mRNA	Q8TC12	546	0.0	Retinol dehydrogenase 11	.	.	.	.	.	.	.	GO:0016062|adaptation of rhodopsin mediated signaling;GO:0042574|retinal metabolic process;GO:0001523|retinoid metabolic process;GO:0042572|retinol metabolic process;	GO:0005789|endoplasmic reticulum membrane;GO:0016021|integral component of membrane;GO:0005622|intracellular;GO:0001917|photoreceptor inner segment;	GO:0052650|NADP-retinol dehydrogenase activity;GO:0016616|oxidoreductase activity, acting on the CH-OH group of donors, NAD or NADP as acceptor;GO:0004745|retinol dehydrogenase activity;	K11152	RDH11; retinol dehydrogenase 11 [EC:1.1.1.300]
gene10361	2604	1713	2801	2407.4782185183	2424	2701	2708	2515.46529612383	0.9570707344792507	-0.06330254059268917	0.654268122133957	0.870715669021435	down	no	VTI1B	protein_coding	chrNC_030817.1:23604556-23621912:+	gi|548483931|ref|XP_005686057.1|	1018	2e-134	PREDICTED: vesicle transport through interaction with t-SNAREs homolog 1B [Capra hircus]	gi|555987883|ref|XM_005905726.1|	1160	0.0	PREDICTED: Bos mutus vesicle transport through interaction with t-SNAREs 1B (VTI1B), transcript variant X1, mRNA	Q2KIU0	394	5e-135	Vesicle transport through interaction with t-SNAREs homolog 1B	.	.	.	.	.	.	.	GO:0006888|ER to Golgi vesicle-mediated transport;GO:0006896|Golgi to vacuole transport;GO:0006891|intra-Golgi vesicle-mediated transport;GO:0006623|protein targeting to vacuole;GO:0042147|retrograde transport, endosome to Golgi;GO:0048280|vesicle fusion with Golgi apparatus;	GO:0005829|cytosol;GO:0005789|endoplasmic reticulum membrane;GO:0012507|ER to Golgi transport vesicle membrane;GO:0005794|Golgi apparatus;GO:0016021|integral component of membrane;GO:0031902|late endosome membrane;GO:0005765|lysosomal membrane;GO:0031201|SNARE complex;	GO:0005484|SNAP receptor activity;GO:0000149|SNARE binding;	K08493	VTI1; vesicle transport through interaction with t-SNAREs 1
gene10362	98	87	63	85.8698261424079	83	68	100	80.5397600467928	1.0661793143227443	0.09245009675441246	0.777534114429797	0.956152755745006	up	no	ARG2	protein_coding	chrNC_030817.1:23621870-23661807:-	gi|426233564|ref|XP_004010786.1|	1662	0.0	PREDICTED: arginase-2, mitochondrial [Ovis aries]	gi|548483932|ref|XM_005686001.1|	1415	0.0	PREDICTED: Capra hircus arginase 2 (ARG2), mRNA	Q58DL1	634	0.0	Arginase-2, mitochondrial	SPAC3H1.07	236	2e-72	COG0010	.	.	.	GO:0006525|arginine metabolic process;GO:0000050|urea cycle;	GO:0005739|mitochondrion;	GO:0004053|arginase activity;GO:0046872|metal ion binding;	K01476	E3.5.3.1, rocF, arg; arginase [EC:3.5.3.1]
gene10363	89	81	98	91.9679720020696	71	58	69	63.5791364101414	1.4465118149575864	0.5325781070982113	0.0434025868364417	0.152438864660675	up	no	PIGH	protein_coding	chrNC_030817.1:23685010-23692119:+	gi|426233560|ref|XP_004010784.1|	1047	3e-139	PREDICTED: phosphatidylinositol N-acetylglucosaminyltransferase subunit H isoform X1 [Ovis aries]	gi|556731858|ref|XM_005961544.1|	1124	0.0	PREDICTED: Pantholops hodgsonii phosphatidylinositol glycan anchor biosynthesis, class H (PIGH), mRNA	Q32L89	62.8	8e-10	Phosphatidylinositol N-acetylglucosaminyltransferase subunit H	.	.	.	.	.	.	.	GO:0006506|GPI anchor biosynthetic process;	GO:0000506|glycosylphosphatidylinositol-N-acetylglucosaminyltransferase (GPI-GnT) complex;	GO:0017176|phosphatidylinositol N-acetylglucosaminyltransferase activity;	K03858	PIGH, GPI15; phosphatidylinositol glycan, class H
gene10364	3	2	0	1.74049898893833	5	3	1	2.89965756015284	0.60024294346212	-0.7363815568515729	0.675310597617927	0.886388564477963	down	no	PLEKHH1	protein_coding	chrNC_030817.1:23691678-23750019:-	gi|548483929|ref|XP_005686056.1|	6658	0.0	PREDICTED: pleckstrin homology domain-containing family H member 1 [Capra hircus]	gi|548483928|ref|XM_005685999.1|	6258	0.0	PREDICTED: Capra hircus pleckstrin homology domain containing, family H (with MyTH4 domain) member 1 (PLEKHH1), mRNA	Q9ULM0	2117	0.0	Pleckstrin homology domain-containing family H member 1	.	.	.	.	.	.	.	.	GO:0005856|cytoskeleton;	.	.	.
gene10365	66	74	63	70.6268761896673	262	241	246	240.583617999507	0.2935647770905666	-1.768249215824688	2.09871209329044e-15	1.2772326001626e-13	down	yes	TMEM229B	protein_coding	chrNC_030817.1:23802980-23809764:+	gi|803095995|ref|XP_012037262.1|	904	2e-109	PREDICTED: transmembrane protein 229B isoform X1 [Ovis aries]	gi|556731864|ref|XM_005961547.1|	3498	0.0	PREDICTED: Pantholops hodgsonii transmembrane protein 229B (TMEM229B), transcript variant X2, mRNA	Q5EA70	298	1e-91	Transmembrane protein 229B	.	.	.	.	.	.	.	.	GO:0016021|integral component of membrane;	.	.	.
gene10367	2648	1786	2572	2376.35196350363	2205	2224	2341	2174.05678649334	1.0930496288170022	0.12835890661155938	0.257392117159779	0.517105801174071	up	no	PLEK2	protein_coding	chrNC_030817.1:23861222-23881114:+	gi|426233556|ref|XP_004010782.1|	1873	0.0	PREDICTED: pleckstrin-2 [Ovis aries]	gi|594034332|ref|XM_006041818.1|	1477	0.0	PREDICTED: Bubalus bubalis pleckstrin 2 (PLEK2), mRNA	Q9WV52	684	0.0	Pleckstrin-2	.	.	.	.	.	.	.	GO:0035556|intracellular signal transduction;	GO:0005737|cytoplasm;GO:0005856|cytoskeleton;GO:0031258|lamellipodium membrane;	.	.	.
gene10368	11177	7781	10484	10006.6702804293	7219	7166	7462	7016.15933203961	1.4262319036475393	0.5122085813896229	4.36798876722844e-06	6.48617212008308e-05	up	no	EIF2S1	protein_coding	chrNC_030817.1:23881855-23904634:-	gi|432107135|gb|ELK32558.1|	1420	0.0	Eukaryotic translation initiation factor 2 subunit 1 [Myotis davidii]	gi|556731866|ref|XM_005961548.1|	3438	0.0	PREDICTED: Pantholops hodgsonii eukaryotic translation initiation factor 2, subunit 1 alpha, 35kDa (EIF2S1), transcript variant X1, mRNA	P68101	549	0.0	Eukaryotic translation initiation factor 2 subunit 1	SPAC3G9.09c	278	4e-83	COG1093	.	.	.	GO:0007568|aging;GO:0034198|cellular response to amino acid starvation;GO:0034605|cellular response to heat;GO:0034644|cellular response to UV;GO:0098779|mitophagy in response to mitochondrial depolarization;GO:0032057|negative regulation of translational initiation in response to stress;GO:0002230|positive regulation of defense response to virus by host;GO:1901216|positive regulation of neuron d…	GO:0005737|cytoplasm;GO:0010494|cytoplasmic stress granule;GO:0033290|eukaryotic 48S preinitiation complex;GO:0005850|eukaryotic translation initiation factor 2 complex;GO:0005851|eukaryotic translation initiation factor 2B complex;GO:0070062|extracellular exosome;GO:0097451|glial limiting end-foot;GO:0016020|membrane;GO:0043614|multi-eIF complex;GO:0005634|nucleus;GO:0005840|ribosome;GO:0044207|…	GO:0044822|poly(A) RNA binding;GO:0043022|ribosome binding;GO:0003743|translation initiation factor activity;	K03237	EIF2S1; translation initiation factor 2 subunit 1
gene10369	2596	1758	2653	2375.03810012291	2220	2259	2705	2305.98094378928	1.0299469761533036	0.04257006633105307	0.713212145720904	0.914412440786704	up	no	ATP6V1D	protein_coding	chrNC_030817.1:23904784-23922150:+	gi|545507739|ref|XP_537484.2|	1200	8e-159	PREDICTED: V-type proton ATPase subunit D isoform 1 [Canis lupus familiaris]	gi|548483915|ref|XM_005685994.1|	1437	0.0	PREDICTED: Capra hircus ATPase, H+ transporting, lysosomal 34kDa, V1 subunit D (ATP6V1D), mRNA	Q5RCS8	426	2e-146	V-type proton ATPase subunit D	YEL051w	219	2e-66	COG1394	.	.	.	GO:0042384|cilium assembly;GO:0061512|protein localization to cilium;GO:0015992|proton transport;	GO:0005813|centrosome;GO:0005929|cilium;GO:0070062|extracellular exosome;GO:0005765|lysosomal membrane;GO:0033176|proton-transporting V-type ATPase complex;	GO:0042626|ATPase activity, coupled to transmembrane movement of substances;	K02149	ATPeV1D, ATP6M; V-type H+-transporting ATPase subunit D
gene1037	2960	2512	2411	2711.81218191474	2511	2415	2360	2340.48207766285	1.158655393175534	0.21245154435790525	0.0765154853050527	0.228428618105448	up	no	DYRK1A	protein_coding	chrNC_030808.1:149441823-149584178:+	gi|556780706|ref|XP_005985380.1|	3499	0.0	PREDICTED: dual specificity tyrosine-phosphorylation-regulated kinase 1A isoform X1 [Pantholops hodgsonii]	gi|556780705|ref|XM_005985318.1|	4894	0.0	PREDICTED: Pantholops hodgsonii dual-specificity tyrosine-(Y)-phosphorylation regulated kinase 1A (DYRK1A), transcript variant X1, mRNA	Q13627	1315	0.0	Dual specificity tyrosine-phosphorylation-regulated kinase 1A	.	.	.	.	.	.	.	GO:0007623|circadian rhythm;GO:0043518|negative regulation of DNA damage response, signal transduction by p53 class mediator;GO:0048025|negative regulation of mRNA splicing, via spliceosome;GO:0007399|nervous system development;GO:0018105|peptidyl-serine phosphorylation;GO:0018107|peptidyl-threonine phosphorylation;GO:0018108|peptidyl-tyrosine phosphorylation;GO:0090312|positive regulation of pro…	GO:0030529|ribonucleoprotein complex;GO:0016607|nuclear speck;GO:0005654|nucleoplasm;GO:0005634|nucleus;	GO:0005524|ATP binding;GO:0004715|non-membrane spanning protein tyrosine kinase activity;GO:0004672|protein kinase activity;GO:0043621|protein self-association;GO:0004674|protein serine/threonine kinase activity;GO:0004712|protein serine/threonine/tyrosine kinase activity;GO:0004713|protein tyrosine kinase activity;GO:0048156|tau protein binding;	K08825	DYRK1; dual specificity tyrosine-phosphorylation-regulated kinase 1 [EC:2.7.12.1]
gene10370	1	0	0	0.314376521971314	4	0	2	1.9264469255187	0.16318981738189722	-2.6153770551695734	0.331632738066952	0.604211432096772	down	no	LOC102169014	misc_RNA	chrNC_030817.1:23918177-23918620:-	gi|803106002|ref|XP_004011861.2|	398	7e-47	PREDICTED: DNA-directed RNA polymerases I, II, and III subunit RPABC4 [Ovis aries]	gi|556762907|ref|XM_005976681.1|	354	0.0	PREDICTED: Pantholops hodgsonii polymerase (RNA) II (DNA directed) polypeptide K, 7.0kDa (POLR2K), transcript variant X1, mRNA	P53803	117	4e-33	DNA-directed RNA polymerases I, II, and III subunit RPABC4	SPBC19C2.03	69.3	3e-15	COG1996	.	.	.	GO:0006370|7-methylguanosine mRNA capping;GO:0008543|fibroblast growth factor receptor signaling pathway;GO:0010467|gene expression;GO:0031047|gene silencing by RNA;GO:0000398|mRNA splicing, via spliceosome;GO:0045815|positive regulation of gene expression, epigenetic;GO:0032481|positive regulation of type I interferon production;GO:0050434|positive regulation of viral transcription;GO:0006356|re…	GO:0005829|cytosol;GO:0005736|DNA-directed RNA polymerase I complex;GO:0005665|DNA-directed RNA polymerase II, core complex;GO:0005666|DNA-directed RNA polymerase III complex;GO:0005654|nucleoplasm;GO:0005634|nucleus;	GO:0003677|DNA binding;GO:0003899|DNA-directed RNA polymerase activity;GO:0008270|zinc ion binding;	K03009	RPB12, POLR2K; DNA-directed RNA polymerases I, II, and III subunit RPABC4
gene10371	2450	2100	2140	2299.57567725276	2170	2216	2286	2142.68882136158	1.0732196174857933	0.10194533111509631	0.411273422448111	0.683141786205157	up	no	MPP5	protein_coding	chrNC_030817.1:23924698-24001544:-	gi|426233550|ref|XP_004010779.1|	3392	0.0	PREDICTED: MAGUK p55 subfamily member 5 isoform X1 [Ovis aries]	gi|548483909|ref|XM_005685991.1|	5009	0.0	PREDICTED: Capra hircus membrane protein, palmitoylated 5 (MAGUK p55 subfamily member 5) (MPP5), transcript variant X1, mRNA	Q8N3R9	1095	0.0	MAGUK p55 subfamily member 5	YDR454c	124	2e-30	COG0194	.	.	.	GO:0070830|bicellular tight junction assembly;GO:0090162|establishment of epithelial cell polarity;GO:0090002|establishment of protein localization to plasma membrane;GO:0002011|morphogenesis of an epithelial sheet;GO:0032288|myelin assembly;GO:0032287|peripheral nervous system myelin maintenance;GO:0035750|protein localization to myelin sheath abaxonal region;	GO:0005923|bicellular tight junction;GO:0005737|cytoplasm;GO:0012505|endomembrane system;GO:0070062|extracellular exosome;GO:0043219|lateral loop;GO:0035749|myelin sheath adaxonal region;GO:0005654|nucleoplasm;GO:0005886|plasma membrane;GO:0043234|protein complex;GO:0043220|Schmidt-Lanterman incisure;	GO:0019904|protein domain specific binding;	K06091	MPP5, PALS1; MAGUK p55 subfamily member 5
gene10373	0	0	0	0.0	2	0	0	0.645136134451113	-Inf	-Inf	0.529509496005773	0.770133499577241	down	no	FAM71D	protein_coding	chrNC_030817.1:24017155-24048631:-	gi|548483907|ref|XP_005686047.1|	1845	0.0	PREDICTED: protein FAM71D [Capra hircus]	gi|548483906|ref|XM_005685990.1|	1518	0.0	PREDICTED: Capra hircus family with sequence similarity 71, member D (FAM71D), mRNA	Q2YDE8	684	0.0	Protein FAM71D	.	.	.	.	.	.	.	.	GO:0005634|nucleus;	.	.	.
gene10374	629	576	545	603.648235877547	546	513	480	494.456894460684	1.2208308603644016	0.2878633364298706	0.0525044245963291	0.175231103701871	up	no	GPHN	protein_coding	chrNC_030817.1:24055825-24607616:-	gi|741941414|ref|XP_010807863.1|	3929	0.0	PREDICTED: gephyrin isoform X4 [Bos taurus]	gi|556731880|ref|XM_005961555.1|	3144	0.0	PREDICTED: Pantholops hodgsonii gephyrin (GPHN), transcript variant X2, mRNA	Q8BUV3	1436	0.0	Gephyrin	aq_030	222	2e-62	COG0303	.	.	.	GO:0097112|gamma-aminobutyric acid receptor clustering;GO:0072579|glycine receptor clustering;GO:0006777|Mo-molybdopterin cofactor biosynthetic process;GO:0018315|molybdenum incorporation into molybdenum-molybdopterin complex;GO:0032324|molybdopterin cofactor biosynthetic process;	GO:0030054|cell junction;GO:0005737|cytoplasm;GO:0005856|cytoskeleton;GO:0030425|dendrite;GO:0005886|plasma membrane;GO:0045211|postsynaptic membrane;	GO:0005524|ATP binding;GO:0046872|metal ion binding;GO:0061598|molybdopterin adenylyltransferase activity;GO:0061599|molybdopterin molybdotransferase activity;	K15376	GPHN; gephyrin [EC:2.10.1.1 2.7.7.75]
gene10375	50	27	42	40.0668847011671	45	47	46	44.3243484935592	0.9039475155960667	-0.14568908462235186	0.736778216929687	0.931278969690832	down	no	LOC108636955	protein_coding	chrNC_030817.1:24606880-24609030:+	gi|803221531|ref|XP_011971076.1|	800	1e-98	PREDICTED: uncharacterized protein LOC105607015 [Ovis aries musimon]	gi|548483901|ref|XR_310344.1|	851	0.0	PREDICTED: Capra hircus uncharacterized LOC102190792 (LOC102190792), misc_RNA	.	.	.	.	.	.	.	.	.	.	.	.	.	.	.	.
gene10378	0	0	0	0.0	1	0	0	0.322568067225556	-Inf	-Inf	1	1	down	no	TRNAC-GCA	tRNA	chrNC_030817.1:24807420-24807491:+	.	.	.	.	gi|355336463|gb|JF806327.1|	66	1e-25	Ovis aries clone BDZ mRNA sequence	.	.	.	.	.	.	.	.	.	.	.	.	.	.	.	.
gene1038	1	0	0	0.314376521971314	0	0	1	0.318087328308236	0.9883340013679321	-0.016929420803289907	1	1	down	no	LOC108636384	protein_coding	chrNC_030808.1:149442265-149444359:-	gi|803252241|ref|XP_011986061.1|	615	5e-73	PREDICTED: WAS/WASL-interacting protein family member 1-like [Ovis aries musimon]	gi|37537388|dbj|BS000121.1|	208	3e-103	Pan troglodytes chromosome 22 clone:RP43-058I16, map 22, complete sequences	.	.	.	.	.	.	.	.	.	.	.	.	.	.	.	.
gene10380	2145	1564	1996	1943.42358790919	1222	1118	968	1063.10005308914	1.8280721388941892	0.8703230027654555	1.21760306924279e-08	3.01343230714598e-07	up	no	FUT8	protein_coding	chrNC_030817.1:25310706-25629694:-	gi|548483896|ref|XP_005686042.1|	3029	0.0	PREDICTED: alpha-(1,6)-fucosyltransferase isoform X1 [Capra hircus]	gi|594098016|ref|XM_006072123.1|	2849	0.0	PREDICTED: Bubalus bubalis alpha-(1,6)-fucosyltransferase-like (LOC102406226), transcript variant X2, mRNA	Q9N0W2	1154	0.0	Alpha-(1,6)-fucosyltransferase	.	.	.	.	.	.	.	GO:0046368|GDP-L-fucose metabolic process;GO:0036071|N-glycan fucosylation;GO:0033578|protein glycosylation in Golgi;GO:0006487|protein N-linked glycosylation;GO:0018279|protein N-linked glycosylation via asparagine;	GO:0032580|Golgi cisterna membrane;GO:0016021|integral component of membrane;	GO:0046921|alpha-(1->6)-fucosyltransferase activity;GO:0008424|glycoprotein 6-alpha-L-fucosyltransferase activity;	.	.
gene10382	2742	2099	2477	2499.96692645752	3347	2742	2721	2830.57006601583	0.8832026299127615	-0.17918362685138664	0.254309942419625	0.515228254538712	down	no	MAX	protein_coding	chrNC_030817.1:25900233-25924465:+	gi|512950009|ref|XP_004837445.1|	736	3e-90	PREDICTED: protein max isoform X4 [Heterocephalus glaber]	gi|556731893|ref|XM_005961561.1|	1872	0.0	PREDICTED: Pantholops hodgsonii MYC associated factor X (MAX), transcript variant X1, mRNA	P61244	192	1e-67	Protein max	.	.	.	.	.	.	.	GO:0071375|cellular response to peptide hormone stimulus;GO:0009267|cellular response to starvation;GO:0010629|negative regulation of gene expression;GO:0051402|neuron apoptotic process;GO:0006461|protein complex assembly;GO:0048678|response to axon injury;GO:0032868|response to insulin;GO:0060041|retina development in camera-type eye;GO:0006366|transcription from RNA polymerase II promoter;	GO:0005737|cytoplasm;GO:0030425|dendrite;GO:0071339|MLL1 complex;GO:0005654|nucleoplasm;GO:0005634|nucleus;GO:0016605|PML body;	GO:0000978|RNA polymerase II core promoter proximal region sequence-specific DNA binding;GO:0003713|transcription coactivator activity;GO:0003712|transcription cofactor activity;GO:0000983|transcription factor activity, RNA polymerase II core promoter sequence-specific;GO:0003700|transcription factor activity, sequence-specific DNA binding;	K04453	MAX; Max protein
gene10384	748	525	697	669.885713408568	682	696	679	660.718053575425	1.0138752979179741	0.0198802182793674	0.855671835546288	1	up	no	LOC102189488	protein_coding	chrNC_030817.1:25936958-26016302:-	gi|664720297|ref|XP_008517188.1|	2306	0.0	PREDICTED: protein farnesyltransferase subunit beta [Equus przewalskii]	gi|548483893|ref|XM_005685984.1|	2693	0.0	PREDICTED: Capra hircus farnesyltransferase, CAAX box, beta (FNTB), mRNA	P49355	886	0.0	Protein farnesyltransferase subunit beta	SPAC17G6.04c	236	3e-67	COG5029	.	.	.	GO:0008285|negative regulation of cell proliferation;GO:0048146|positive regulation of fibroblast proliferation;GO:0018343|protein farnesylation;GO:0042060|wound healing;	GO:0005965|protein farnesyltransferase complex;	GO:0004311|farnesyltranstransferase activity;GO:0004660|protein farnesyltransferase activity;GO:0008270|zinc ion binding;	K05954	FNTB; protein farnesyltransferase subunit beta [EC:2.5.1.58]
gene10385	11583	8116	12278	10848.0790761547	14856	15361	15159	14574.1769925628	0.7443356205767552	-0.42597481634580503	0.000498572160724643	0.00416861723272549	down	no	RAB15	protein_coding	chrNC_030817.1:26026720-26050417:+	gi|114052380|ref|NP_001040003.1|	1076	2e-135	ras-related protein Rab-15 [Bos taurus]	gi|114052379|ref|NM_001046538.1|	2719	0.0	Bos taurus RAB15, member RAS oncogene family (RAB15), mRNA	Q1RMR4	290	1e-88	Ras-related protein Rab-15	.	.	.	.	.	.	.	GO:1903307|positive regulation of regulated secretory pathway;GO:0015031|protein transport;GO:0007264|small GTPase mediated signal transduction;	GO:0010008|endosome membrane;GO:0070062|extracellular exosome;GO:0048471|perinuclear region of cytoplasm;GO:0005886|plasma membrane;GO:0072372|primary cilium;	GO:0005525|GTP binding;	K07908	RAB15; Ras-related protein Rab-15
gene10386	3356	1948	3379	2924.5160860662	4125	3771	3464	3650.1412614812	0.801206275748203	-0.31975437324329326	0.03095163158045	0.119008569277221	down	no	GPX2	protein_coding	chrNC_030817.1:26053403-26056892:+	gi|426233530|ref|XP_004010769.1|	1007	8e-135	PREDICTED: LOW QUALITY PROTEIN: glutathione peroxidase 2 [Ovis aries]	gi|548483889|ref|XM_005685982.1|	1019	0.0	PREDICTED: Capra hircus glutathione peroxidase 2 (gastrointestinal) (GPX2), mRNA	Q4AEH9	382	2e-132	Glutathione peroxidase 2	slr1171	95.5	1e-22	COG0386	.	.	.	GO:0006979|response to oxidative stress;	GO:0005737|cytoplasm;	GO:0004602|glutathione peroxidase activity;	.	.
gene10387	4092	2972	3713	3672.17208522681	4198	3972	3865	3866.14665205329	0.9498274162146795	-0.0742626955387516	0.549722534636479	0.788341471574358	down	no	CHURC1	protein_coding	chrNC_030817.1:26059901-26077707:-	gi|548483886|ref|XP_005686037.1|	745	1e-89	PREDICTED: protein Churchill isoform X1 [Capra hircus]	gi|548483887|ref|XM_005685981.1|	2807	0.0	PREDICTED: Capra hircus churchill domain containing 1 (CHURC1), transcript variant X2, mRNA	Q2HJG7	65.1	5e-53	Protein Churchill	.	.	.	.	.	.	.	GO:0007275|multicellular organismal development;GO:0045893|positive regulation of transcription, DNA-templated;GO:0006351|transcription, DNA-templated;	.	GO:0008270|zinc ion binding;	.	.
gene10388	2	3	4	3.11848064436227	3	6	6	4.81368796295974	0.6478360600766576	-0.6262993207248391	0.612322488383077	0.835429558036038	down	no	SPTB	protein_coding	chrNC_030817.1:26106676-26234517:+	gi|803221654|ref|XP_011971128.1|	11700	0.0	PREDICTED: spectrin beta chain, erythrocytic isoform X3 [Ovis aries musimon]	gi|594098116|ref|XM_006072170.1|	6641	0.0	PREDICTED: Bubalus bubalis spectrin, beta, erythrocytic (SPTB), mRNA	P11277	3747	0.0	Spectrin beta chain, erythrocytic	SPAC15A10.08	253	1e-69	COG5069	.	.	.	GO:0051693|actin filament capping;GO:0007411|axon guidance;GO:0006888|ER to Golgi vesicle-mediated transport;GO:0000165|MAPK cascade;	GO:0015629|actin cytoskeleton;GO:0009986|cell surface;GO:0005737|cytoplasm;GO:0005829|cytosol;GO:0031235|intrinsic component of the cytoplasmic side of the plasma membrane;GO:0043234|protein complex;GO:0008091|spectrin;GO:0014731|spectrin-associated cytoskeleton;	GO:0003779|actin binding;GO:0051015|actin filament binding;GO:0030506|ankyrin binding;GO:0005088|Ras guanyl-nucleotide exchange factor activity;GO:0005200|structural constituent of cytoskeleton;	K06115	SPTB; spectrin beta
gene10389	2409	1964	2446	2331.43113922634	2456	2706	2625	2501.00077585166	0.9321992866765197	-0.10128968596742567	0.405587657316452	0.677571400215004	down	no	PLEKHG3	protein_coding	chrNC_030817.1:26235988-26281149:-	gi|803221644|ref|XP_011971122.1|	6096	0.0	PREDICTED: pleckstrin homology domain-containing family G member 3 isoform X2 [Ovis aries musimon]	gi|556731909|ref|XM_005961568.1|	3498	0.0	PREDICTED: Pantholops hodgsonii pleckstrin homology domain containing, family G (with RhoGef domain) member 3 (PLEKHG3), mRNA	A1L390	1503	0.0	Pleckstrin homology domain-containing family G member 3	.	.	.	.	.	.	.	GO:0035023|regulation of Rho protein signal transduction;	.	GO:0005089|Rho guanyl-nucleotide exchange factor activity;	.	.
gene1039	25	25	7	20.0904594023831	4	11	20	11.2040284526953	1.793146053422422	0.8424930018519734	0.336001214711946	0.608531044785951	up	no	LOC108636647	misc_RNA	chrNC_030808.1:149603733-149605776:-	gi|329663606|ref|NP_001193053.1|	898	5e-114	protein tyrosine phosphatase type IVA 1 [Bos taurus]	gi|556781043|ref|XM_005985482.1|	1841	0.0	PREDICTED: Pantholops hodgsonii protein tyrosine phosphatase type IVA 1-like (LOC102331208), transcript variant X1, mRNA	Q78EG7	346	9e-114	Protein tyrosine phosphatase type IVA 1	DR2161	53.5	2e-07	COG2453	.	.	.	GO:0007049|cell cycle;GO:0007275|multicellular organismal development;GO:0030335|positive regulation of cell migration;	GO:0005737|cytoplasm;GO:0005769|early endosome;GO:0005783|endoplasmic reticulum;GO:0005634|nucleus;GO:0005886|plasma membrane;GO:0005819|spindle;	GO:0004725|protein tyrosine phosphatase activity;GO:0008138|protein tyrosine/serine/threonine phosphatase activity;	K18041	PTP4A; protein tyrosine phosphatase type IVA [EC:3.1.3.48]
gene10390	31	19	10	20.5548653645501	24	33	18	24.1232343758467	0.8520775052092759	-0.2309434305213585	0.696791570936909	0.905768044998465	down	no	PPP1R36	protein_coding	chrNC_030817.1:26407387-26430457:-	gi|548483874|ref|XP_005686031.1|	2112	0.0	PREDICTED: protein phosphatase 1 regulatory subunit 36 isoform X1 [Capra hircus]	gi|548483873|ref|XM_005685974.1|	1303	0.0	PREDICTED: Capra hircus protein phosphatase 1, regulatory subunit 36 (PPP1R36), transcript variant X1, mRNA	Q68FW6	469	2e-162	Protein phosphatase 1 regulatory subunit 36	.	.	.	.	.	.	.	GO:0010923|negative regulation of phosphatase activity;	.	GO:0019902|phosphatase binding;GO:0004864|protein phosphatase inhibitor activity;	K17575	PPP1R36; protein phosphatase 1 regulatory subunit 36
gene10391	130	90	120	115.56077586886	147	174	176	159.587209615982	0.7241230431118902	-0.4656932337599491	0.0338723801201122	0.127149304441942	down	no	HSPA2	protein_coding	chrNC_030817.1:26436107-26438017:-	gi|399518490|gb|AFP43992.1|	3047	0.0	heat shock 70kDa protein 2 [Capra hircus]	gi|548483869|ref|XM_005685972.1|	1900	0.0	PREDICTED: Capra hircus heat shock 70kDa protein 2 (HSPA2), mRNA	P34933	1171	0.0	Heat shock-related 70 kDa protein 2	.	.	.	.	.	.	.	GO:0030154|cell differentiation;GO:0009409|response to cold;GO:0009408|response to heat;GO:0007283|spermatogenesis;	GO:0036128|CatSper complex;GO:0005737|cytoplasm;GO:0072687|meiotic spindle;	GO:0005524|ATP binding;	K03283	HSPA1_8; heat shock 70kDa protein 1/8
gene10392	1557	1352	1297	1447.97959598641	1421	1481	1382	1376.19556976837	1.0521612100743225	0.07335576846706197	0.583224383684778	0.813090062101443	up	no	ZBTB1	protein_coding	chrNC_030817.1:26442455-26467963:-	gi|300795108|ref|NP_001179930.1|	3777	0.0	zinc finger and BTB domain-containing protein 1 [Bos taurus]	gi|548483871|ref|XM_005685973.1|	3731	0.0	PREDICTED: Capra hircus zinc finger and BTB domain containing 1 (ZBTB1), mRNA	Q9Y2K1	1241	0.0	Zinc finger and BTB domain-containing protein 1	.	.	.	.	.	.	.	GO:0030183|B cell differentiation;GO:0006974|cellular response to DNA damage stimulus;GO:0034644|cellular response to UV;GO:0006338|chromatin remodeling;GO:0006281|DNA repair;GO:0045087|innate immune response;GO:0042789|mRNA transcription from RNA polymerase II promoter;GO:0000122|negative regulation of transcription from RNA polymerase II promoter;GO:0032825|positive regulation of natural killer…	GO:0016604|nuclear body;GO:0005654|nucleoplasm;GO:0005634|nucleus;	GO:0003677|DNA binding;GO:0070530|K63-linked polyubiquitin binding;GO:0046872|metal ion binding;GO:0046982|protein heterodimerization activity;GO:0042803|protein homodimerization activity;	K10488	ZBTB1; zinc finger and BTB domain-containing protein 1
gene10394	47	54	48	51.828752544907	77	54	82	68.3580402205461	0.7581954131173152	-0.3993583662776703	0.151056609285579	0.365585865864738	down	no	ZBTB25	protein_coding	chrNC_030817.1:26467957-26514294:+	gi|741941218|ref|XP_010807796.1|	2383	0.0	PREDICTED: zinc finger and BTB domain-containing protein 25 isoform X3 [Bos taurus]	gi|594098054|ref|XM_006072140.1|	1645	0.0	PREDICTED: Bubalus bubalis zinc finger and BTB domain containing 25 (ZBTB25), transcript variant X1, mRNA	A1YEX3	819	0.0	Zinc finger and BTB domain-containing protein 25	.	.	.	.	.	.	.	GO:0010467|gene expression;GO:0006351|transcription, DNA-templated;	GO:0005737|cytoplasm;GO:0005654|nucleoplasm;	GO:0003677|DNA binding;GO:0046872|metal ion binding;GO:0003700|transcription factor activity, sequence-specific DNA binding;	K10504	ZBTB25; zinc finger and BTB domain-containing protein 25
gene10395	12	19	12	15.2285481800367	12	0	0	3.87081680670668	3.9341950137374915	1.9760684722018214	0.226115853709935	0.477938247850059	up	no	AKAP5	protein_coding	chrNC_030817.1:26500237-26505331:-	gi|548483864|ref|XP_005686026.1|	2115	0.0	PREDICTED: A-kinase anchor protein 5 [Capra hircus]	gi|556731918|ref|XM_005961572.1|	2294	0.0	PREDICTED: Pantholops hodgsonii A kinase (PRKA) anchor protein 5 (AKAP5), mRNA	P24275	754	0.0	A-kinase anchor protein 5	.	.	.	.	.	.	.	GO:0006605|protein targeting;GO:0007165|signal transduction;	GO:0005622|intracellular;GO:0016020|membrane;	.	K16522	AKAP5; A-kinase anchor protein 5
gene10396	3250	2423	3261	3042.40404546198	2194	2277	2255	2160.26725567701	1.4083461374821957	0.49400195716935374	1.8549360603978e-05	0.00023596142666648	up	no	MTHFD1	protein_coding	chrNC_030817.1:26510059-26572160:-	gi|548483866|ref|XP_005686027.1|	4716	0.0	PREDICTED: c-1-tetrahydrofolate synthase, cytoplasmic isoform X1 [Capra hircus]	gi|548483865|ref|XM_005685970.1|	3163	0.0	PREDICTED: Capra hircus methylenetetrahydrofolate dehydrogenase (NADP+ dependent) 1, methenyltetrahydrofolate cyclohydrolase, formyltetrahydrofolate synthetase (MTHFD1), transcript variant X1, mRNA	P11586	1690	0.0	C-1-tetrahydrofolate synthase, cytoplasmic	YGR204w_2	725	0.0	COG2759	.	.	.	GO:0009257|10-formyltetrahydrofolate biosynthetic process;GO:0048702|embryonic neurocranium morphogenesis;GO:0048703|embryonic viscerocranium morphogenesis;GO:0046655|folic acid metabolic process;GO:0007507|heart development;GO:0000105|histidine biosynthetic process;GO:0009086|methionine biosynthetic process;GO:0006555|methionine metabolic process;GO:0001843|neural tube closure;GO:0001780|neutrop…	GO:0005829|cytosol;GO:0070062|extracellular exosome;GO:0016020|membrane;GO:0005739|mitochondrion;	GO:0005524|ATP binding;GO:0004329|formate-tetrahydrofolate ligase activity;GO:0004477|methenyltetrahydrofolate cyclohydrolase activity;GO:0004487|methylenetetrahydrofolate dehydrogenase (NAD+) activity;GO:0004488|methylenetetrahydrofolate dehydrogenase (NADP+) activity;GO:0004486|methylenetetrahydrofolate dehydrogenase [NAD(P)+] activity;	K00288	MTHFD; methylenetetrahydrofolate dehydrogenase (NADP+) / methenyltetrahydrofolate cyclohydrolase / formyltetrahydrofolate synthetase [EC:1.5.1.5 3.5.4.9 6.3.4.3]
gene10397	0	0	0	0.0	0	0	1	0.318087328308236	-Inf	-Inf	1	1	down	no	LOC102175585	protein_coding	chrNC_030817.1:26588338-26611159:+	gi|548484145|ref|XP_005686163.1|	2288	0.0	PREDICTED: coiled-coil domain-containing protein 170-like [Capra hircus]	gi|548484144|ref|XM_005686106.1|	1316	0.0	PREDICTED: Capra hircus coiled-coil domain-containing protein 170-like (LOC102175585), mRNA	Q8IYT3	60.5	2e-08	Coiled-coil domain-containing protein 170	.	.	.	.	.	.	.	GO:0009257|10-formyltetrahydrofolate biosynthetic process;GO:0048702|embryonic neurocranium morphogenesis;GO:0048703|embryonic viscerocranium morphogenesis;GO:0046655|folic acid metabolic process;GO:0007507|heart development;GO:0000105|histidine biosynthetic process;GO:0009086|methionine biosynthetic process;GO:0006555|methionine metabolic process;GO:0001843|neural tube closure;GO:0001780|neutrop…	GO:0005829|cytosol;GO:0070062|extracellular exosome;GO:0016020|membrane;GO:0005739|mitochondrion;	GO:0005524|ATP binding;GO:0004329|formate-tetrahydrofolate ligase activity;GO:0004477|methenyltetrahydrofolate cyclohydrolase activity;GO:0004487|methylenetetrahydrofolate dehydrogenase (NAD+) activity;GO:0004488|methylenetetrahydrofolate dehydrogenase (NADP+) activity;GO:0004486|methylenetetrahydrofolate dehydrogenase [NAD(P)+] activity;	.	.
gene10398	0	10	3	4.95710221453425	2	2	0	1.290956064929	3.839869031334448	1.941057104939519	0.199531554197232	0.438863023421463	up	no	ESR2	protein_coding	chrNC_030817.1:26669088-26714330:+	gi|193876584|gb|ACF24875.1|	2703	0.0	estrogen receptor beta [Capra hircus]	gi|193876583|gb|EU847291.1|	1559	0.0	Capra hircus breed Boer estrogen receptor beta mRNA, complete cds	Q9TU15	1039	0.0	Estrogen receptor beta	.	.	.	.	.	.	.	GO:0030520|intracellular estrogen receptor signaling pathway;GO:0051091|positive regulation of sequence-specific DNA binding transcription factor activity;GO:0045893|positive regulation of transcription, DNA-templated;GO:0006351|transcription, DNA-templated;	GO:0005634|nucleus;	GO:0030284|estrogen receptor activity;GO:0043565|sequence-specific DNA binding;GO:0005496|steroid binding;GO:0003700|transcription factor activity, sequence-specific DNA binding;GO:0008270|zinc ion binding;	K08551	NR3A2, ESR2; estrogen receptor beta
gene10399	8105	8213	6726	7997.73117910952	8084	7468	6655	7136.00304574713	1.120757814681141	0.16447455886879087	0.297845847452765	0.567269637123805	up	no	SYNE2	protein_coding	chrNC_030817.1:26722712-27046703:-	gi|803221753|ref|XP_011971174.1|	33920	0.0	PREDICTED: nesprin-2 isoform X3 [Ovis aries musimon]	gi|556731928|ref|XM_005961577.1|	20563	0.0	PREDICTED: Pantholops hodgsonii spectrin repeat containing, nuclear envelope 2 (SYNE2), transcript variant X1, mRNA	Q8WXH0	1.049e+04	0.0	Nesprin-2	ECU09g0290	158	3e-38	COG5069	.	.	.	GO:0051642|centrosome localization;GO:0090286|cytoskeletal anchoring at nuclear membrane;GO:0007163|establishment or maintenance of cell polarity;GO:0010761|fibroblast migration;GO:0006998|nuclear envelope organization;GO:0007097|nuclear migration;GO:0031022|nuclear migration along microfilament;GO:0030335|positive regulation of cell migration;GO:0034504|protein localization to nucleus;	GO:0016235|aggresome;GO:0005737|cytoplasm;GO:0070062|extracellular exosome;GO:0031527|filopodium membrane;GO:0005925|focal adhesion;GO:0016021|integral component of membrane;GO:0045111|intermediate filament cytoskeleton;GO:0031258|lamellipodium membrane;GO:0034993|LINC complex;GO:0005739|mitochondrion;GO:0005635|nuclear envelope;GO:0031981|nuclear lumen;GO:0031965|nuclear membrane;GO:0005640|nucl…	GO:0003779|actin binding;	K19346	SYNE2; nesprin-2
gene10403	1902	1314	1374	1566.19269124729	1266	1619	1723	1479.22687350449	1.0587913992778986	0.082418380764309	0.637068286375181	0.856835880123228	up	no	SGPP1	protein_coding	chrNC_030817.1:27134837-27177851:+	gi|426233514|ref|XP_004010762.1|	2133	0.0	PREDICTED: sphingosine-1-phosphate phosphatase 1 [Ovis aries]	gi|118150961|ref|NM_001077931.1|	3092	0.0	Bos taurus sphingosine-1-phosphate phosphatase 1 (SGPP1), mRNA	Q9BX95	711	0.0	Sphingosine-1-phosphate phosphatase 1	YJL134w	61.6	7e-09	COG0671	.	.	.	GO:0097191|extrinsic apoptotic signaling pathway;GO:0097193|intrinsic apoptotic signaling pathway;GO:0006668|sphinganine-1-phosphate metabolic process;GO:0030148|sphingolipid biosynthetic process;GO:0006670|sphingosine metabolic process;	GO:0005789|endoplasmic reticulum membrane;GO:0016021|integral component of membrane;	GO:0070780|dihydrosphingosine-1-phosphate phosphatase activity;GO:0042392|sphingosine-1-phosphate phosphatase activity;	K04716	SGPP1; sphingosine-1-phosphate phosphatase 1 [EC:3.1.3.-]
gene10404	727	577	756	703.09709506758	565	578	598	559.109140218873	1.2575310337304455	0.33059400373383097	0.0180623941671236	0.0779693348214167	up	no	WDR89	protein_coding	chrNC_030817.1:27228084-27276570:+	gi|741941230|ref|XP_010807802.1|	2007	0.0	PREDICTED: WD repeat-containing protein 89 isoform X2 [Bos taurus]	gi|548483841|ref|XM_005685958.1|	1732	0.0	PREDICTED: Capra hircus WD repeat domain 89 (WDR89), transcript variant X1, mRNA	Q3ZBK1	754	0.0	WD repeat-containing protein 89	.	.	.	.	.	.	.	GO:0097191|extrinsic apoptotic signaling pathway;GO:0097193|intrinsic apoptotic signaling pathway;GO:0006668|sphinganine-1-phosphate metabolic process;GO:0030148|sphingolipid biosynthetic process;GO:0006670|sphingosine metabolic process;	GO:0005789|endoplasmic reticulum membrane;GO:0016021|integral component of membrane;	GO:0070780|dihydrosphingosine-1-phosphate phosphatase activity;GO:0042392|sphingosine-1-phosphate phosphatase activity;	.	.
gene10405	2060	2141	1506	1988.26766251349	2021	1949	2119	1955.2886347987	1.0168665777153587	0.024130396701879553	1	1	up	no	PPP2R5E	protein_coding	chrNC_030817.1:27321023-27477743:+	gi|62089208|dbj|BAD93048.1|	2214	0.0	epsilon isoform of regulatory subunit B56, protein phosphatase 2A variant [Homo sapiens]	gi|545202141|ref|XM_001498781.3|	3686	0.0	PREDICTED: Equus caballus protein phosphatase 2, regulatory subunit B', epsilon isoform (PPP2R5E), transcript variant X1, mRNA	Q16537	840	0.0	Serine/threonine-protein phosphatase 2A 56 kDa regulatory subunit epsilon isoform	.	.	.	.	.	.	.	GO:0007165|signal transduction;	GO:0005737|cytoplasm;GO:0000159|protein phosphatase type 2A complex;	GO:0008601|protein phosphatase type 2A regulator activity;	K11584	PPP2R5; serine/threonine-protein phosphatase 2A regulatory subunit B'
gene10408	84	79	67	79.572750608595	32	25	44	32.3907697277537	2.456648955162492	1.296691717354406	4.99680902396044e-05	0.000569886964668176	up	yes	RHOJ	protein_coding	chrNC_030817.1:27545139-27641234:-	gi|548483832|ref|XP_005686010.1|	1141	1e-144	PREDICTED: rho-related GTP-binding protein RhoJ [Capra hircus]	gi|548483831|ref|XM_005685953.1|	3240	0.0	PREDICTED: Capra hircus ras homolog family member J (RHOJ), mRNA	Q9H4E5	395	6e-128	Rho-related GTP-binding protein RhoJ	SPAC110.03	236	2e-70	COG1100	.	.	.	GO:0030036|actin cytoskeleton organization;GO:0008360|regulation of cell shape;GO:0051056|regulation of small GTPase mediated signal transduction;GO:0061299|retina vasculature morphogenesis in camera-type eye;GO:0007266|Rho protein signal transduction;	GO:0005829|cytosol;GO:0070062|extracellular exosome;GO:0005886|plasma membrane;	GO:0005525|GTP binding;GO:0003924|GTPase activity;	K07864	RHOJ, TCL; Ras homolog gene family, member J
gene1041	136	120	120	129.407576346054	301	292	252	271.540704818339	0.47656787380230076	-1.0692463944466202	4.38526828941411e-08	9.88638318607386e-07	down	yes	KCNJ15	protein_coding	chrNC_030808.1:150479082-150489041:+	gi|548452874|ref|XP_005675849.1|	2055	0.0	PREDICTED: ATP-sensitive inward rectifier potassium channel 15 [Capra hircus]	gi|548452873|ref|XM_005675792.1|	3534	0.0	PREDICTED: Capra hircus potassium inwardly-rectifying channel, subfamily J, member 15 (KCNJ15), mRNA	Q91ZF1	697	0.0	ATP-sensitive inward rectifier potassium channel 15	.	.	.	.	.	.	.	GO:0010107|potassium ion import;	GO:0005887|integral component of plasma membrane;GO:0005886|plasma membrane;	GO:0005242|inward rectifier potassium channel activity;	K05008	KCNJ15; potassium inwardly-rectifying channel subfamily J member 15
gene10412	188	191	237	211.901718883007	19	23	29	22.7802549987201	9.301990644745311	3.21753948890721	6.59664046379236e-37	1.19458186740253e-34	up	yes	SYT16	protein_coding	chrNC_030817.1:28944986-29070804:-	gi|548483825|ref|XP_005686007.1|	3235	0.0	PREDICTED: synaptotagmin-16 [Capra hircus]	gi|594089386|ref|XM_006068055.1|	3281	0.0	PREDICTED: Bubalus bubalis synaptotagmin XVI (SYT16), mRNA	Q17RD7	1051	0.0	Synaptotagmin-16	.	.	.	.	.	.	.	GO:0006887|exocytosis;GO:0006906|vesicle fusion;	GO:0005886|plasma membrane;	GO:0005509|calcium ion binding;GO:0030276|clathrin binding;GO:0005543|phospholipid binding;GO:0019905|syntaxin binding;	K19328	SYT14_16; synaptotagmin-14/16
gene10413	1162	849	1065	1048.22939889588	656	634	649	622.768246133499	1.6831773382857698	0.7511871859293863	1.20180644773933e-08	2.97764591957128e-07	up	no	SNAPC1	protein_coding	chrNC_030817.1:29257147-29284400:-	gi|548483823|ref|XP_005686006.1|	1756	0.0	PREDICTED: snRNA-activating protein complex subunit 1 [Capra hircus]	gi|548483822|ref|XM_005685949.1|	2356	0.0	PREDICTED: Capra hircus small nuclear RNA activating complex, polypeptide 1, 43kDa (SNAPC1), mRNA	Q4R6W9	565	0.0	snRNA-activating protein complex subunit 1	.	.	.	.	.	.	.	GO:0006355|regulation of transcription, DNA-templated;GO:0006351|transcription, DNA-templated;	GO:0005634|nucleus;	GO:0003677|DNA binding;	K15208	SNAPC1; snRNA-activating protein complex subunit 1
gene10414	12730	11811	10186	12005.2177332366	8936	7868	7193	7711.12600774871	1.5568696090782161	0.6386481209015427	6.42390893798237e-05	0.000707296824936329	up	no	HIF1A	protein_coding	chrNC_030817.1:29292839-29339196:-	gi|803285997|ref|XP_012002642.1|	4227	0.0	PREDICTED: hypoxia-inducible factor 1-alpha isoform X2 [Ovis aries musimon]	gi|343055702|gb|JF267358.1|	3506	0.0	Pantholops hodgsonii hypoxia-inducible factor 1 alpha subunit (HIF1A) mRNA, complete cds	Q9XTA5	1615	0.0	Hypoxia-inducible factor 1-alpha	.	.	.	.	.	.	.	GO:0019896|axon transport of mitochondrion;GO:0071456|cellular response to hypoxia;GO:0045944|positive regulation of transcription from RNA polymerase II promoter;GO:0061419|positive regulation of transcription from RNA polymerase II promoter in response to hypoxia;GO:0045893|positive regulation of transcription, DNA-templated;GO:0010575|positive regulation of vascular endothelial growth factor p…	GO:1904115|axon cytoplasm;GO:0005829|cytosol;GO:0016607|nuclear speck;GO:0005634|nucleus;	GO:0003677|DNA binding;GO:0035035|histone acetyltransferase binding;GO:0000981|RNA polymerase II transcription factor activity, sequence-specific DNA binding;GO:0003700|transcription factor activity, sequence-specific DNA binding;	.	.
gene10415	0	0	0	0.0	0	2	1	0.963907258786119	-Inf	-Inf	0.375150807563602	0.643857298594173	down	no	LOC102180398	misc_RNA	chrNC_030817.1:29379717-29381126:-	gi|664746069|ref|XP_008530379.1|	1066	0.0	PREDICTED: elongation factor 1-gamma [Equus przewalskii]	gi|548483817|ref|XR_310342.1|	1322	0.0	PREDICTED: Capra hircus eukaryotic translation elongation factor 1 gamma pseudogene (LOC102180398), misc_RNA	Q3SZV3	397	0.0	Elongation factor 1-gamma	YPL048w	117	5e-28	COG0625	.	.	.	GO:0006749|glutathione metabolic process;	GO:0005737|cytoplasm;GO:0005634|nucleus;	GO:0004364|glutathione transferase activity;GO:0003746|translation elongation factor activity;	K03233	EEF1G; elongation factor 1-gamma
gene10416	3856	3056	3676	3619.50226224918	3641	3328	3204	3268.26649698304	1.107468520572104	0.1472656912317918	0.199843122020385	0.439418134243045	up	no	PRKCH	protein_coding	chrNC_030817.1:29384010-29745599:-	gi|426233492|ref|XP_004010751.1|	3710	0.0	PREDICTED: protein kinase C eta type isoform X1 [Ovis aries]	gi|594060794|ref|XM_006054431.1|	3216	0.0	PREDICTED: Bubalus bubalis protein kinase C, eta (PRKCH), mRNA	P24723	1413	0.0	Protein kinase C eta type	.	.	.	.	.	.	.	GO:0035556|intracellular signal transduction;GO:0034351|negative regulation of glial cell apoptotic process;GO:0018105|peptidyl-serine phosphorylation;GO:0030168|platelet activation;GO:0050861|positive regulation of B cell receptor signaling pathway;GO:0060252|positive regulation of glial cell proliferation;GO:0045618|positive regulation of keratinocyte differentiation;GO:0010744|positive regulat…	GO:0005911|cell-cell junction;GO:0005737|cytoplasm;GO:0005829|cytosol;GO:0070062|extracellular exosome;GO:0005886|plasma membrane;	GO:0005524|ATP binding;GO:0004699|calcium-independent protein kinase C activity;GO:0019899|enzyme binding;GO:0046872|metal ion binding;GO:0004697|protein kinase C activity;	K18051	PRKCH; novel protein kinase C eta type [EC:2.7.11.13]
gene10418	4402	3105	3723	3825.88805733375	3121	3062	3130	2991.09858897738	1.2790912581192364	0.3551191984958008	0.00182438068048725	0.0123928805358868	up	no	TMEM30B	protein_coding	chrNC_030817.1:29784967-29788468:+	gi|803285995|ref|XP_012002641.1|	1713	0.0	PREDICTED: cell cycle control protein 50B isoform X2 [Ovis aries musimon]	gi|556766784|ref|XM_005978573.1|	2946	0.0	PREDICTED: Pantholops hodgsonii transmembrane protein 30B (TMEM30B), partial mRNA	Q3MIR4	634	0.0	Cell cycle control protein 50B	SPBC1773.11c	170	2e-44	COG5035	.	.	.	GO:0006869|lipid transport;GO:0070863|positive regulation of protein exit from endoplasmic reticulum;	GO:0016021|integral component of membrane;GO:0005886|plasma membrane;	.	.	.
gene10419	761	557	592	652.771590483155	492	548	595	524.920110369314	1.2435636920519002	0.31448040048143355	0.0273505347073685	0.108091875456339	up	no	SLC38A6	protein_coding	chrNC_030817.1:29986954-30055172:-	gi|548483814|ref|XP_005686002.1|	2196	0.0	PREDICTED: probable sodium-coupled neutral amino acid transporter 6 [Capra hircus]	gi|548483813|ref|XM_005685945.1|	2228	0.0	PREDICTED: Capra hircus solute carrier family 38, member 6 (SLC38A6), mRNA	Q8IZM9	708	0.0	Probable sodium-coupled neutral amino acid transporter 6	YEL064c	66.2	3e-10	COG0814	.	.	.	GO:0003333|amino acid transmembrane transport;GO:0006814|sodium ion transport;	GO:0005887|integral component of plasma membrane;GO:0005886|plasma membrane;	GO:0015171|amino acid transmembrane transporter activity;	K14993	SLC38A6, SNAT6; solute carrier family 38 (sodium-coupled neutral amino acid transporter), member 6
gene1042	292	229	260	267.185518634315	290	281	235	259.032961879989	1.031473047658325	0.04470612416410756	0.796796478582548	0.969615644883505	up	no	ERG	protein_coding	chrNC_030808.1:150560007-150882038:-	gi|803319152|ref|XP_012017791.1|	2472	0.0	PREDICTED: transcriptional regulator ERG isoform X3 [Ovis aries musimon]	gi|548452595|ref|XM_005675706.1|	2810	0.0	PREDICTED: Capra hircus v-ets avian erythroblastosis virus E26 oncogene homolog (ERG), mRNA	P11308	808	0.0	Transcriptional regulator ERG	.	.	.	.	.	.	.	GO:0030154|cell differentiation;GO:0016477|cell migration;GO:0008283|cell proliferation;GO:0003197|endocardial cushion development;GO:0003199|endocardial cushion to mesenchymal transition involved in heart valve formation;GO:0007275|multicellular organismal development;GO:2000504|positive regulation of blood vessel remodeling;GO:0006468|protein phosphorylation;GO:0006357|regulation of transcripti…	GO:0005737|cytoplasm;GO:0030529|ribonucleoprotein complex;GO:0005634|nucleus;	GO:0003682|chromatin binding;GO:0003677|DNA binding;GO:0000981|RNA polymerase II transcription factor activity, sequence-specific DNA binding;GO:0043565|sequence-specific DNA binding;GO:0004871|signal transducer activity;	K09435	ERG; transcriptional regulator ERG
gene10420	1058	743	951	936.403967412908	821	710	813	752.699456426426	1.2440609056085303	0.31505711735635117	0.01684646174806	0.0739363533958655	up	no	TRMT5	protein_coding	chrNC_030817.1:30054994-30063522:+	gi|548483812|ref|XP_005686001.1|	2652	0.0	PREDICTED: tRNA (guanine(37)-N1)-methyltransferase [Capra hircus]	gi|548483811|ref|XM_005685944.1|	2304	0.0	PREDICTED: Capra hircus tRNA methyltransferase 5 (TRMT5), mRNA	Q3MHN8	990	0.0	tRNA (guanine(37)-N1)-methyltransferase	YHR070w	251	1e-72	COG2520	.	.	.	GO:0070901|mitochondrial tRNA methylation;	GO:0005759|mitochondrial matrix;GO:0005634|nucleus;	GO:0052906|tRNA (guanine(37)-N(1))-methyltransferase activity;	K15429	TRM5, TRMT5; tRNA (guanine37-N1)-methyltransferase [EC:2.1.1.228]
gene10421	2170	1593	2244	2043.05261247707	1642	1628	1663	1584.33341676996	1.2895345076052982	0.36685037978469043	0.0020468001936251	0.0135928525679205	up	no	MNAT1	protein_coding	chrNC_030817.1:30069341-30295943:-	gi|426233484|ref|XP_004010747.1|	1529	0.0	PREDICTED: CDK-activating kinase assembly factor MAT1 isoform X1 [Ovis aries]	gi|548483805|ref|XM_005685941.1|	1394	0.0	PREDICTED: Capra hircus MNAT CDK-activating kinase assembly factor 1 (MNAT1), transcript variant X1, mRNA	P51948	159	6e-156	CDK-activating kinase assembly factor MAT1	SPBC776.18c	137	3e-35	COG5220	.	.	.	GO:0006370|7-methylguanosine mRNA capping;GO:0007512|adult heart development;GO:0008283|cell proliferation;GO:0006281|DNA repair;GO:0000082|G1/S transition of mitotic cell cycle;GO:0000086|G2/M transition of mitotic cell cycle;GO:0043066|negative regulation of apoptotic process;GO:0006294|nucleotide-excision repair, preincision complex assembly;GO:0048661|positive regulation of smooth muscle cell…	GO:0005737|cytoplasm;GO:0005675|holo TFIIH complex;GO:0005654|nucleoplasm;	GO:0047485|protein N-terminus binding;GO:0008270|zinc ion binding;	K10842	MNAT1; CDK-activating kinase assembly factor MAT1
gene10423	443	361	383	407.063214447497	511	508	466	477.09923968528	0.853204492038213	-0.2290365335405781	0.136747522683557	0.342583997329159	down	no	SIX4	protein_coding	chrNC_030817.1:30304829-30317343:+	gi|803285985|ref|XP_012002636.1|	3434	0.0	PREDICTED: homeobox protein SIX4 isoform X2 [Ovis aries musimon]	gi|594038638|ref|XM_006043869.1|	5491	0.0	PREDICTED: Bubalus bubalis SIX homeobox 4 (SIX4), mRNA	Q61321	1210	0.0	Homeobox protein SIX4	.	.	.	.	.	.	.	GO:0009653|anatomical structure morphogenesis;GO:0048701|embryonic cranial skeleton morphogenesis;GO:0061197|fungiform papilla morphogenesis;GO:0048699|generation of neurons;GO:0042472|inner ear morphogenesis;GO:0008584|male gonad development;GO:0030238|male sex determination;GO:0046661|male sex differentiation;GO:0072075|metanephric mesenchyme development;GO:0051451|myoblast migration;GO:0061055…	GO:0005737|cytoplasm;GO:0005634|nucleus;	GO:0000978|RNA polymerase II core promoter proximal region sequence-specific DNA binding;GO:0001077|transcriptional activator activity, RNA polymerase II core promoter proximal region sequence-specific binding;	K15615	SIX4; homeobox protein SIX4
gene10425	1807	1529	1575	1687.05122629576	791	724	774	735.137748118984	2.2948777023251243	1.1984172721792536	5.53138826599954e-22	5.57493856275447e-20	up	yes	SIX1	protein_coding	chrNC_030817.1:30370267-30374982:+	gi|440910225|gb|ELR60042.1|	1444	0.0	Homeobox protein SIX1, partial [Bos mutus]	gi|594691351|ref|XM_007192952.1|	2078	0.0	PREDICTED: Balaenoptera acutorostrata scammoni SIX homeobox 1 (SIX1), mRNA	Q15475	459	4e-153	Homeobox protein SIX1	.	.	.	.	.	.	.	GO:0035909|aorta morphogenesis;GO:0006915|apoptotic process;GO:0001658|branching involved in ureteric bud morphogenesis;GO:0008283|cell proliferation;GO:0090103|cochlea morphogenesis;GO:0048701|embryonic cranial skeleton morphogenesis;GO:0048704|embryonic skeletal system morphogenesis;GO:0030855|epithelial cell differentiation;GO:0021610|facial nerve morphogenesis;GO:0061197|fungiform papilla mor…	GO:0005737|cytoplasm;GO:0005730|nucleolus;GO:0005634|nucleus;GO:0005667|transcription factor complex;	GO:0003682|chromatin binding;GO:0003677|DNA binding;GO:0000978|RNA polymerase II core promoter proximal region sequence-specific DNA binding;GO:0043565|sequence-specific DNA binding;GO:0003700|transcription factor activity, sequence-specific DNA binding;GO:0044212|transcription regulatory region DNA binding;GO:0001077|transcriptional activator activity, RNA polymerase II core promoter proximal re…	K15614	SIX1; homeobox protein SIX1
gene10428	2009	1682	1718	1857.80287100066	2222	2180	2234	2131.29706103668	0.8716771138871695	-0.19813426316340743	0.102539249527652	0.280068576821449	down	no	PPM1A	protein_coding	chrNC_030817.1:30674946-30720880:-	gi|722828537|ref|NP_001289701.1|	2059	0.0	protein phosphatase 1A isoform 1 [Bos taurus]	gi|548483799|ref|XM_005685938.1|	2041	0.0	PREDICTED: Capra hircus protein phosphatase, Mg2+/Mn2+ dependent, 1A (PPM1A), mRNA	O62829	774	0.0	Protein phosphatase 1A	SPCC1223.11	208	7e-59	COG0631	.	.	.	GO:0006499|N-terminal protein myristoylation;GO:0043124|negative regulation of I-kappaB kinase/NF-kappaB signaling;GO:0042347|negative regulation of NF-kappaB import into nucleus;GO:0043123|positive regulation of I-kappaB kinase/NF-kappaB signaling;GO:0006470|protein dephosphorylation;	GO:0005829|cytosol;GO:0016020|membrane;GO:0005634|nucleus;	GO:0000287|magnesium ion binding;GO:0030145|manganese ion binding;GO:0004721|phosphoprotein phosphatase activity;GO:0004722|protein serine/threonine phosphatase activity;GO:0070412|R-SMAD binding;GO:0004871|signal transducer activity;	K04457	PPM1A, PP2CA; protein phosphatase 1A [EC:3.1.3.16]
gene10429	797	547	864	748.072093839048	799	690	893	764.591745907344	0.9783941532762793	-0.031512312306323204	0.894630603555315	1	down	no	LOC102177244	protein_coding	chrNC_030817.1:30771191-30771755:-	gi|548483798|ref|XP_005685994.1|	841	1e-112	PREDICTED: 60S ribosomal protein L21-like [Capra hircus]	gi|548483797|ref|XM_005685937.1|	559	0.0	PREDICTED: Capra hircus 60S ribosomal protein L21-like (LOC102177244), mRNA	A5JSS2	325	7e-113	60S ribosomal protein L21	YBR191w	195	3e-62	COG2139	.	.	.	GO:0006412|translation;	GO:0005840|ribosome;	GO:0003735|structural constituent of ribosome;	K02889	RP-L21e, RPL21; large subunit ribosomal protein L21e
gene10431	499	355	502	460.762977018839	638	685	736	661.104026713442	0.6969598707626061	-0.5208525032390804	0.000562080154505717	0.00463009369876491	down	no	DHRS7	protein_coding	chrNC_030817.1:30832109-30855245:+	gi|426233474|ref|XP_004010742.1|	1637	0.0	PREDICTED: dehydrogenase/reductase SDR family member 7 [Ovis aries]	gi|594092719|ref|XM_006069646.1|	1124	0.0	PREDICTED: Bubalus bubalis dehydrogenase/reductase (SDR family) member 7 (DHRS7), mRNA	Q9Y394	563	0.0	Dehydrogenase/reductase SDR family member 7	BS_yqjQ	136	1e-35	COG0300	.	.	.	.	GO:0016020|membrane;	GO:0016491|oxidoreductase activity;	K11165	DHRS7; dehydrogenase/reductase SDR family member 7 [EC:1.1.-.-]
gene10432	174	131	172	162.557171064078	151	144	193	156.597667508956	1.0380561450877368	0.05388447649838398	0.786362645139028	0.962439780088286	up	no	PCNX4	protein_coding	chrNC_030817.1:30864580-30904226:-	gi|548483772|ref|XP_005685981.1|	5866	0.0	PREDICTED: pecanex-like protein 4 [Capra hircus]	gi|548483771|ref|XM_005685924.1|	4097	0.0	PREDICTED: Capra hircus pecanex-like 4 (Drosophila) (PCNXL4), mRNA	Q63HM2	1841	0.0	Pecanex-like protein 4	.	.	.	.	.	.	.	.	GO:0016021|integral component of membrane;	.	.	.
gene10433	0	1	0	0.398684711512196	2	12	7	6.74666701547606	0.0590935806669664	-4.080854770758275	0.0066742045167086	0.0353955312869446	down	yes	LOC102176425	protein_coding	chrNC_030817.1:30943306-31060851:-	gi|548483796|ref|XP_005685993.1|	7359	0.0	PREDICTED: leucine-rich repeat-containing protein 9-like [Capra hircus]	gi|594092723|ref|XM_006069648.1|	4381	0.0	PREDICTED: Bubalus bubalis leucine rich repeat containing 9 (LRRC9), transcript variant X1, mRNA	Q6ZRR7	2529	0.0	Leucine-rich repeat-containing protein 9	alr0124_1	68.9	5e-11	COG4886	.	.	.	.	.	GO:0003950|NAD+ ADP-ribosyltransferase activity;	.	.
gene10434	9	3	7	6.28937139757376	43	42	54	44.6093611593792	0.14098770379390219	-2.826358751051359	2.01495382296924e-08	4.77458313327838e-07	down	yes	RTN1	protein_coding	chrNC_030817.1:31112309-31365029:+	gi|528910759|ref|XP_005192484.1|	3163	0.0	PREDICTED: reticulon-1 isoform X1 [Bos taurus]	gi|594092726|ref|XM_006069649.1|	2911	0.0	PREDICTED: Bubalus bubalis reticulon 1 (RTN1), mRNA	Q5IS59	1031	0.0	Reticulon-1	.	.	.	.	.	.	.	.	GO:0005789|endoplasmic reticulum membrane;GO:0016021|integral component of membrane;GO:0005634|nucleus;	.	.	.
gene10435	0	0	2	0.646836732941526	0	0	1	0.318087328308236	2.0335193369121645	1.0239787095778412	0.941167843313087	1	up	no	LOC102175858	pseudogene	chrNC_030817.1:31254925-31255689:-	gi|444726445|gb|ELW66979.1|	1022	2e-137	GTP-binding nuclear protein Ran [Tupaia chinensis]	gi|548500595|ref|XM_005691337.1|	628	0.0	PREDICTED: Capra hircus RAN, member RAS oncogene family (RAN), mRNA	P62828	395	2e-138	GTP-binding nuclear protein Ran	.	.	.	.	.	.	.	GO:0030036|actin cytoskeleton organization;GO:0051301|cell division;GO:0034629|cellular protein complex localization;GO:0071389|cellular response to mineralocorticoid stimulus;GO:0021766|hippocampus development;GO:0000226|microtubule cytoskeleton organization;GO:0007067|mitotic nuclear division;GO:0006913|nucleocytoplasmic transport;GO:0006611|protein export from nucleus;GO:0006606|protein import…	GO:0005737|cytoplasm;GO:0001673|male germ cell nucleus;GO:0002177|manchette;GO:0042470|melanosome;GO:0005643|nuclear pore;GO:0005634|nucleus;GO:0043234|protein complex;GO:0036126|sperm flagellum;	GO:0045505|dynein intermediate chain binding;GO:0019003|GDP binding;GO:0005525|GTP binding;GO:0003924|GTPase activity;GO:0061676|importin-alpha family protein binding;GO:0032403|protein complex binding;GO:0019904|protein domain specific binding;	K07936	RAN; GTP-binding nuclear protein Ran
gene10436	0	0	0	0.0	0	0	5	1.59043664154118	-Inf	-Inf	0.189835620507406	0.426484633516047	down	no	CCDC175	protein_coding	chrNC_030817.1:31374295-31452972:+	gi|803095678|ref|XP_012037143.1|	3829	0.0	PREDICTED: coiled-coil domain-containing protein 175 isoform X2 [Ovis aries]	gi|548483791|ref|XM_005685934.1|	2323	0.0	PREDICTED: Capra hircus coiled-coil domain containing 175 (CCDC175), mRNA	Q2T9Z6	1235	0.0	Coiled-coil domain-containing protein 175	.	.	.	.	.	.	.	GO:0030036|actin cytoskeleton organization;GO:0051301|cell division;GO:0034629|cellular protein complex localization;GO:0071389|cellular response to mineralocorticoid stimulus;GO:0021766|hippocampus development;GO:0000226|microtubule cytoskeleton organization;GO:0007067|mitotic nuclear division;GO:0006913|nucleocytoplasmic transport;GO:0006611|protein export from nucleus;GO:0006606|protein import…	GO:0005737|cytoplasm;GO:0001673|male germ cell nucleus;GO:0002177|manchette;GO:0042470|melanosome;GO:0005643|nuclear pore;GO:0005634|nucleus;GO:0043234|protein complex;GO:0036126|sperm flagellum;	GO:0045505|dynein intermediate chain binding;GO:0019003|GDP binding;GO:0005525|GTP binding;GO:0003924|GTPase activity;GO:0061676|importin-alpha family protein binding;GO:0032403|protein complex binding;GO:0019904|protein domain specific binding;	.	.
gene10437	796	524	714	690.075213981682	749	679	703	684.474740549873	1.0081821477112654	0.011756313301954643	0.889014637885834	1	up	no	JKAMP	protein_coding	chrNC_030817.1:31453277-31472107:-	gi|426233468|ref|XP_004010739.1|	1506	0.0	PREDICTED: JNK1/MAPK8-associated membrane protein isoform X1 [Ovis aries]	gi|548483765|ref|XM_005685921.1|	1758	0.0	PREDICTED: Capra hircus JNK1/MAPK8-associated membrane protein (JKAMP), transcript variant X1, mRNA	Q8BI36	577	0.0	JNK1/MAPK8-associated membrane protein	.	.	.	.	.	.	.	GO:0030433|ER-associated ubiquitin-dependent protein catabolic process;GO:0006986|response to unfolded protein;	GO:0005789|endoplasmic reticulum membrane;GO:0016021|integral component of membrane;	GO:0031625|ubiquitin protein ligase binding;	.	.
gene10438	59	50	58	57.2407156272216	72	43	58	55.5590943873923	1.0302672543239095	0.04301862524820365	0.919551322252199	1	up	no	L3HYPDH	protein_coding	chrNC_030817.1:31472193-31494131:+	gi|440900862|gb|ELR51903.1|	1787	0.0	Putative proline racemase, partial [Bos mutus]	gi|556766713|ref|XM_005985825.1|	1141	0.0	PREDICTED: Pantholops hodgsonii L-3-hydroxyproline dehydratase (trans-) (L3HYPDH), mRNA	Q3SX04	642	0.0	Trans-L-3-hydroxyproline dehydratase	SMb20268	183	2e-52	COG3938	.	.	.	GO:0008152|metabolic process;	.	GO:0016836|hydro-lyase activity;GO:0050346|trans-L-3-hydroxyproline dehydratase activity;	K18384	L3HYPDH; trans-L-3-hydroxyproline dehydratase [EC:4.2.1.77]
gene10439	1	6	0	2.70648479104449	13	3	10	8.34298805273142	0.32440233330532114	-1.6241438985260432	0.285859387570269	0.551323231339525	down	no	GPR135	protein_coding	chrNC_030817.1:31487801-31492926:+	gi|803327516|ref|XP_012021914.1|	1345	2e-165	PREDICTED: probable G-protein coupled receptor 135 [Ovis aries musimon]	gi|594092749|ref|XM_006069660.1|	2209	0.0	PREDICTED: Bubalus bubalis G protein-coupled receptor 135 (GPR135), partial mRNA	Q8IZ08	463	2e-145	Probable G-protein coupled receptor 135	.	.	.	.	.	.	.	.	GO:0016021|integral component of membrane;GO:0005886|plasma membrane;	GO:0004930|G-protein coupled receptor activity;	K08427	GPR135; G protein-coupled receptor 135
gene1044	6591	4827	6005	5938.63404943924	5235	5524	5438	5202.15737124589	1.1415713954107019	0.19102109047278448	0.0887036582751879	0.252238642208801	up	no	ETS2	protein_coding	chrNC_030808.1:151055375-151075411:+	gi|548452602|ref|XP_005675764.1|	2402	0.0	PREDICTED: LOW QUALITY PROTEIN: protein C-ets-2 [Capra hircus]	gi|548452601|ref|XM_005675707.1|	3352	0.0	PREDICTED: Capra hircus v-ets avian erythroblastosis virus E26 oncogene homolog 2 (ETS2), mRNA	A1A4L6	924	0.0	Protein C-ets-2	.	.	.	.	.	.	.	GO:0030154|cell differentiation;GO:0006357|regulation of transcription from RNA polymerase II promoter;GO:0006351|transcription, DNA-templated;	GO:0005634|nucleus;	GO:0000981|RNA polymerase II transcription factor activity, sequence-specific DNA binding;GO:0043565|sequence-specific DNA binding;	K02678	ETS, pnt; c-ets proto-oncogene protein
gene10440	3628	3181	3218	3449.53439233514	6663	6319	5587	5966.89300552687	0.5781123256508853	-0.7905782632074653	5.70594119872993e-09	1.49698626926396e-07	down	no	DAAM1	protein_coding	chrNC_030817.1:31564760-31746327:-	gi|803095670|ref|XP_012037139.1|	2961	0.0	PREDICTED: disheveled-associated activator of morphogenesis 1 isoform X2 [Ovis aries]	gi|548483757|ref|XM_005685917.1|	5851	0.0	PREDICTED: Capra hircus dishevelled associated activator of morphogenesis 1 (DAAM1), transcript variant X1, mRNA	Q9Y4D1	838	0.0	Disheveled-associated activator of morphogenesis 1	.	.	.	.	.	.	.	GO:0030036|actin cytoskeleton organization;GO:0060071|Wnt signaling pathway, planar cell polarity pathway;	GO:0036064|ciliary basal body;GO:0005737|cytoplasm;GO:0005829|cytosol;GO:0016020|membrane;GO:0031514|motile cilium;GO:0005886|plasma membrane;GO:0001725|stress fiber;	.	K04512	DAAM; dishevelled associated activator of morphogenesis
gene10442	118	73	80	92.0738828506665	136	132	181	144.067178978007	0.639103809096743	-0.6458778089336833	0.00556921097168553	0.0306292852304502	down	no	DACT1	protein_coding	chrNC_030817.1:32308153-32319071:-	gi|803322370|ref|XP_012019391.1|	2629	0.0	PREDICTED: dapper homolog 1 isoform X2 [Ovis aries musimon]	gi|528910784|ref|XM_002700646.2|	3296	0.0	PREDICTED: Bos taurus dishevelled-binding antagonist of beta-catenin 1 (DACT1), transcript variant X1, mRNA	Q9NYF0	830	0.0	Dapper homolog 1	.	.	.	.	.	.	.	GO:0048619|embryonic hindgut morphogenesis;GO:0090090|negative regulation of canonical Wnt signaling pathway;GO:2000134|negative regulation of G1/S transition of mitotic cell cycle;GO:0046329|negative regulation of JNK cascade;GO:0032091|negative regulation of protein binding;GO:0000122|negative regulation of transcription from RNA polymerase II promoter;GO:0030178|negative regulation of Wnt sign…	GO:0030054|cell junction;GO:0005737|cytoplasm;GO:0005829|cytosol;GO:0005654|nucleoplasm;GO:0005634|nucleus;GO:0045202|synapse;	GO:0008013|beta-catenin binding;GO:0070097|delta-catenin binding;GO:0042826|histone deacetylase binding;GO:0051018|protein kinase A binding;GO:0005080|protein kinase C binding;GO:0001085|RNA polymerase II transcription factor binding;	.	.
gene10443	1236	1051	1199	1195.36563435431	1113	1007	1089	1030.58569434533	1.1598896054089465	0.21398750077697212	0.0994505175319348	0.273966077777644	up	no	KIAA0586	protein_coding	chrNC_030817.1:32391955-32531850:-	gi|548483756|ref|XP_005685973.1|	7213	0.0	PREDICTED: protein TALPID3 [Capra hircus]	gi|548483755|ref|XM_005685916.1|	4916	0.0	PREDICTED: Capra hircus KIAA0586 ortholog (KIAA0586), mRNA	Q9BVV6	2068	0.0	Protein TALPID3	.	.	.	.	.	.	.	GO:0042384|cilium assembly;GO:0060271|cilium morphogenesis;GO:0070201|regulation of establishment of protein localization;GO:0007224|smoothened signaling pathway;	GO:0005814|centriole;GO:0005813|centrosome;GO:0036064|ciliary basal body;GO:0001917|photoreceptor inner segment;	.	.	.
gene10444	672	728	529	672.591808608636	421	341	373	364.56002790741	1.844941181482077	0.883574822498804	2.88783999134698e-08	6.72139477191877e-07	up	no	TIMM9	protein_coding	chrNC_030817.1:32532332-32547212:+	gi|148704607|gb|EDL36554.1|	476	7e-56	translocase of inner mitochondrial membrane 9 homolog (yeast), isoform CRA_a, partial [Mus musculus]	gi|548483753|ref|XM_005685915.1|	949	0.0	PREDICTED: Capra hircus translocase of inner mitochondrial membrane 9 homolog (yeast) (TIMM9), mRNA	Q9Y5J7	186	8e-57	Mitochondrial import inner membrane translocase subunit Tim9	.	.	.	.	.	.	.	GO:0072321|chaperone-mediated protein transport;GO:0045039|protein import into mitochondrial inner membrane;GO:0006626|protein targeting to mitochondrion;GO:0007605|sensory perception of sound;	GO:0005743|mitochondrial inner membrane;GO:0042721|mitochondrial inner membrane protein insertion complex;GO:0005758|mitochondrial intermembrane space;GO:0042719|mitochondrial intermembrane space protein transporter complex;GO:0005739|mitochondrion;	GO:0051087|chaperone binding;GO:0042803|protein homodimerization activity;GO:0008565|protein transporter activity;GO:0005215|transporter activity;GO:0008270|zinc ion binding;	K17777	TIM9; mitochondrial import inner membrane translocase subunit TIM9
gene10445	1	0	0	0.314376521971314	1	1	0	0.645478032464498	0.48704449440516795	-1.0378745178047137	1	1	down	no	TOMM20L	protein_coding	chrNC_030817.1:32547006-32560010:-	gi|803292967|ref|XP_012006145.1|	685	5e-89	PREDICTED: TOMM20-like protein 1 isoform X2 [Ovis aries musimon]	gi|594092947|ref|XM_006069744.1|	479	0.0	PREDICTED: Bubalus bubalis translocase of outer mitochondrial membrane 20 homolog (yeast)-like (TOMM20L), mRNA	Q6UXN7	192	9e-61	TOMM20-like protein 1	.	.	.	.	.	.	.	GO:0070096|mitochondrial outer membrane translocase complex assembly;GO:0030150|protein import into mitochondrial matrix;GO:0016031|tRNA import into mitochondrion;	GO:0031307|integral component of mitochondrial outer membrane;GO:0005742|mitochondrial outer membrane translocase complex;	GO:0030943|mitochondrion targeting sequence binding;GO:0015450|P-P-bond-hydrolysis-driven protein transmembrane transporter activity;	K17770	TOM20; mitochondrial import receptor subunit TOM20
gene10446	1627	1761	1459	1685.44177490115	1918	1619	1587	1646.28137668563	1.0237871841169457	0.03391585173627352	0.867883471860203	1	up	no	ARID4A	protein_coding	chrNC_030817.1:32577814-32636703:-	gi|548483748|ref|XP_005685969.1|	4940	0.0	PREDICTED: AT-rich interactive domain-containing protein 4A isoform X1 [Capra hircus]	gi|548483751|ref|XM_005685914.1|	5716	0.0	PREDICTED: Capra hircus AT rich interactive domain 4A (RBP1-like) (ARID4A), transcript variant X3, mRNA	P29374	1713	0.0	AT-rich interactive domain-containing protein 4A	.	.	.	.	.	.	.	GO:0048821|erythrocyte development;GO:0097368|establishment of Sertoli cell barrier;GO:0080182|histone H3-K4 trimethylation;GO:0036124|histone H3-K9 trimethylation;GO:0034773|histone H4-K20 trimethylation;GO:0045892|negative regulation of transcription, DNA-templated;GO:0045944|positive regulation of transcription from RNA polymerase II promoter;GO:0006349|regulation of gene expression by genetic…	GO:0005654|nucleoplasm;GO:0005634|nucleus;GO:0017053|transcriptional repressor complex;	GO:0003677|DNA binding;GO:0004407|histone deacetylase activity;GO:0003700|transcription factor activity, sequence-specific DNA binding;GO:0044212|transcription regulatory region DNA binding;	K19194	ARID4A, RBP1; AT-rich interactive domain-containing protein 4A
gene10448	6765	4419	6636	6034.74919120832	4474	4517	5052	4508.73102836465	1.3384584605387666	0.42057236519858854	0.000153333269090236	0.00150522046527806	up	no	PSMA3	protein_coding	chrNC_030817.1:32652334-32677277:-	gi|426233450|ref|XP_004010730.1|	1279	2e-175	PREDICTED: proteasome subunit alpha type-3 [Ovis aries]	gi|548483741|ref|XM_005685910.1|	958	0.0	PREDICTED: Capra hircus proteasome (prosome, macropain) subunit, alpha type, 3 (PSMA3), transcript variant X1, mRNA	Q58DU5	496	1e-176	Proteasome subunit alpha type-3	.	.	.	.	.	.	.	GO:0052548|regulation of endopeptidase activity;GO:0006511|ubiquitin-dependent protein catabolic process;	GO:0005737|cytoplasm;GO:0070062|extracellular exosome;GO:0005634|nucleus;GO:0005839|proteasome core complex;GO:0019773|proteasome core complex, alpha-subunit complex;	GO:0004298|threonine-type endopeptidase activity;	K02727	PSMA3; 20S proteasome subunit alpha 7 [EC:3.4.25.1]
gene10449	2	0	0	0.628753043942628	0	0	1	0.318087328308236	1.9766680027358643	0.98307057919671	0.943754389394549	1	up	no	TRNAK-CUU	tRNA	chrNC_030817.1:32681243-32681315:+	.	.	.	.	gi|634722137|tpe|HG983908.1|	73	1e-29	TPA: Homo sapiens tRNA-Lys-CTT-1-1 gene	.	.	.	.	.	.	.	.	.	.	.	.	.	.	.	.
gene10450	1930	1238	1853	1699.61259332706	1630	1747	1875	1686.32339942803	1.0078805725541955	0.011324698766918917	0.873201133332343	1	up	no	ACTR10	protein_coding	chrNC_030817.1:32685653-32712364:-	gi|803095608|ref|XP_012037108.1|	2259	0.0	PREDICTED: actin-related protein 10 isoform X1, partial [Ovis aries]	gi|556766764|ref|XM_005978565.1|	2154	0.0	PREDICTED: Pantholops hodgsonii actin-related protein 10 homolog (S. cerevisiae) (ACTR10), mRNA	Q3ZBD2	854	0.0	Actin-related protein 10	ECU01g0460	135	6e-33	COG5277	.	.	.	GO:0007018|microtubule-based movement;	GO:0005737|cytoplasm;GO:0005869|dynactin complex;	.	K16576	ACTR10, ARP11; actin-related protein 10
gene10452	49	58	46	53.4054077019569	27	34	41	32.7298570938517	1.631703051706544	0.7063785298522446	0.0448163397407285	0.155942825804034	up	no	C10H14orf37	protein_coding	chrNC_030817.1:32752737-32894605:+	gi|803292989|ref|XP_012006159.1|	3663	0.0	PREDICTED: uncharacterized protein C14orf37 homolog isoform X5 [Ovis aries musimon]	gi|556766695|ref|XM_005978532.1|	2857	0.0	PREDICTED: Pantholops hodgsonii chromosome unknown open reading frame, human C14orf37 (LOC102328753), mRNA	Q2TA21	1300	0.0	Uncharacterized protein C14orf37 homolog	.	.	.	.	.	.	.	.	GO:0016021|integral component of membrane;	.	.	.
gene10455	1	0	0	0.314376521971314	0	0	0	0.0	Inf	Inf	0.969118360781268	1	up	no	C10H14orf105	protein_coding	chrNC_030817.1:33402087-33432976:+	gi|548483736|ref|XP_005685964.1|	1507	0.0	PREDICTED: uncharacterized protein C14orf105 homolog [Capra hircus]	gi|548483735|ref|XM_005685907.1|	1897	0.0	PREDICTED: Capra hircus chromosome 10 open reading frame, human C14orf105 (C10H14orf105), mRNA	Q9NVL8	421	2e-141	Uncharacterized protein C14orf105	.	.	.	.	.	.	.	GO:0006810|transport;	GO:0016021|integral component of membrane;	.	.	.
gene10456	1156	1021	1098	1125.58971623769	888	1173	1194	1045.01010292161	1.0771089323354843	0.10716416278185416	0.585946873680718	0.815303639702918	up	no	NAA30	protein_coding	chrNC_030817.1:33468159-33488972:-	gi|803293003|ref|XP_012006165.1|	1390	2e-175	PREDICTED: N-alpha-acetyltransferase 30 isoform X2 [Ovis aries musimon]	gi|594048730|ref|XM_006048691.1|	4123	0.0	PREDICTED: Bubalus bubalis N(alpha)-acetyltransferase 30, NatC catalytic subunit (NAA30), mRNA	Q147X3	208	5e-57	N-alpha-acetyltransferase 30	SPBC15D4.06	154	2e-41	COG0456	.	.	.	GO:0017196|N-terminal peptidyl-methionine acetylation;	GO:0005737|cytoplasm;GO:0031417|NatC complex;	GO:0004596|peptide alpha-N-acetyltransferase activity;	K00670	E2.3.1.88; peptide alpha-N-acetyltransferase [EC:2.3.1.88]
gene10457	2344	1723	1987	2066.46461961368	1935	1900	1924	1849.69816370049	1.1171901773852275	0.15987479425151888	0.179532407902473	0.411240729496059	up	no	AP5M1	protein_coding	chrNC_030817.1:33563608-33587146:-	gi|548483732|ref|XP_005685962.1|	2456	0.0	PREDICTED: AP-5 complex subunit mu-1 isoform X1 [Capra hircus]	gi|594048728|ref|XM_006048690.1|	5402	0.0	PREDICTED: Bubalus bubalis adaptor-related protein complex 5, mu 1 subunit (AP5M1), mRNA	Q5E9X5	905	0.0	AP-5 complex subunit mu-1	.	.	.	.	.	.	.	GO:0016197|endosomal transport;GO:0015031|protein transport;	GO:0030119|AP-type membrane coat adaptor complex;GO:0005829|cytosol;GO:0005770|late endosome;GO:0031902|late endosome membrane;GO:0005765|lysosomal membrane;GO:0005764|lysosome;GO:0016020|membrane;	.	K19023	AP5M1, MUDENG; AP-5 complex subunit mu-1
gene10458	5204	3964	4464	4660.14120469855	4031	4234	4038	3951.90930351655	1.1792125898617636	0.23782383255967313	0.036891244697735	0.135484844913001	up	no	EXOC5	protein_coding	chrNC_030817.1:33587294-33637723:+	gi|426233440|ref|XP_004010725.1|	3714	0.0	PREDICTED: exocyst complex component 5 [Ovis aries]	gi|300794419|ref|NM_001192711.1|	3880	0.0	Bos taurus exocyst complex component 5 (EXOC5), mRNA	O00471	1314	0.0	Exocyst complex component 5	.	.	.	.	.	.	.	GO:0042384|cilium assembly;GO:0006887|exocytosis;GO:0006892|post-Golgi vesicle-mediated transport;GO:0015031|protein transport;GO:0048278|vesicle docking;	GO:0005737|cytoplasm;GO:0005829|cytosol;GO:0000145|exocyst;	GO:0017160|Ral GTPase binding;	.	.
gene1046	355	329	329	349.17557795621	379	366	348	351.132735007205	0.9944261618018758	-0.008063842940512028	0.933494327700793	1	down	no	LOC102181077	pseudogene	chrNC_030808.1:151374407-151398989:+	gi|548452613|ref|XP_005675765.1|	1445	0.0	PREDICTED: LOW QUALITY PROTEIN: phosphoinositide 3-kinase regulatory subunit 4-like [Capra hircus]	gi|548452612|ref|XM_005675708.1|	1964	0.0	PREDICTED: Capra hircus phosphoinositide 3-kinase regulatory subunit 4-like (LOC102177934), mRNA	Q99570	64.7	3e-09	Phosphoinositide 3-kinase regulatory subunit 4	.	.	.	.	.	.	.	GO:0042149|cellular response to glucose starvation;GO:0045324|late endosome to vacuole transport;GO:0016236|macroautophagy;GO:0030242|pexophagy;GO:0006661|phosphatidylinositol biosynthetic process;GO:0043552|positive regulation of phosphatidylinositol 3-kinase activity;GO:0006468|protein phosphorylation;GO:0006623|protein targeting to vacuole;GO:0032801|receptor catabolic process;GO:0032465|regul…	GO:0005776|autophagosome;GO:0005930|axoneme;GO:0005829|cytosol;GO:0005770|late endosome;GO:0016020|membrane;GO:0005643|nuclear pore;GO:0071561|nucleus-vacuole junction;GO:0030670|phagocytic vesicle membrane;GO:0035032|phosphatidylinositol 3-kinase complex, class III;GO:0034271|phosphatidylinositol 3-kinase complex, class III, type I;GO:0034272|phosphatidylinositol 3-kinase complex, class III, typ…	GO:0016303|1-phosphatidylinositol-3-kinase activity;GO:0005524|ATP binding;GO:0004672|protein kinase activity;GO:0004674|protein serine/threonine kinase activity;	K08333	PIK3R4, VPS15; phosphoinositide-3-kinase, regulatory subunit 4 [EC:2.7.11.1]
gene10462	523	470	446	496.04532684769	608	532	502	527.58932519099	0.940211075476402	-0.08894341963036881	0.526830924865687	0.770133499577241	down	no	TMEM260	protein_coding	chrNC_030817.1:34171186-34242056:-	gi|426233438|ref|XP_004010724.1|	3386	0.0	PREDICTED: transmembrane protein 260 isoform X1 [Ovis aries]	gi|594089565|ref|XM_006068137.1|	3992	0.0	PREDICTED: Bubalus bubalis transmembrane protein 260 (TMEM260), mRNA	Q9NX78	1167	0.0	Transmembrane protein 260	.	.	.	.	.	.	.	.	GO:0016021|integral component of membrane;	.	.	.
gene10463	1	5	10	5.54198374423993	0	5	3	2.56881181111942	2.1574113449069205	1.1093012755613285	0.37220702024533	0.642279142310543	up	no	PELI2	protein_coding	chrNC_030817.1:34496764-34686931:-	gi|803325488|ref|XP_012020909.1|	2274	0.0	PREDICTED: E3 ubiquitin-protein ligase pellino homolog 2 isoform X3 [Ovis aries musimon]	gi|594089567|ref|XM_006068138.1|	5052	0.0	PREDICTED: Bubalus bubalis pellino E3 ubiquitin protein ligase family member 2 (PELI2), mRNA	Q9HAT8	822	0.0	E3 ubiquitin-protein ligase pellino homolog 2	.	.	.	.	.	.	.	GO:0043123|positive regulation of I-kappaB kinase/NF-kappaB signaling;GO:0043410|positive regulation of MAPK cascade;GO:0001934|positive regulation of protein phosphorylation;GO:0008063|Toll signaling pathway;	GO:0005829|cytosol;	GO:0016874|ligase activity;GO:0034450|ubiquitin-ubiquitin ligase activity;	K11964	PELI; pellino [EC:2.3.2.27]
gene10465	24484	18606	23775	22804.394169184	20963	20719	20149	19861.5075411176	1.1481703552448872	0.19933671207759032	0.0924356462471295	0.260029247854074	up	no	KTN1	protein_coding	chrNC_030817.1:35112081-35217880:-	gi|548483701|ref|XP_005685947.1|	5697	0.0	PREDICTED: kinectin isoform X1 [Capra hircus]	gi|548483700|ref|XM_005685890.1|	4582	0.0	PREDICTED: Capra hircus kinectin 1 (kinesin receptor) (KTN1), transcript variant X1, mRNA	O97961	1932	0.0	Kinectin	.	.	.	.	.	.	.	GO:0007018|microtubule-based movement;	GO:0005913|cell-cell adherens junction;GO:0005783|endoplasmic reticulum;GO:0005789|endoplasmic reticulum membrane;GO:0016021|integral component of membrane;GO:0005887|integral component of plasma membrane;GO:0016020|membrane;	GO:0098641|cadherin binding involved in cell-cell adhesion;GO:0019894|kinesin binding;GO:0044822|poly(A) RNA binding;	K17975	KTN1; kinectin
gene10466	0	0	0	0.0	0	0	1	0.318087328308236	-Inf	-Inf	1	1	down	no	TBPL2	protein_coding	chrNC_030817.1:35301259-35346373:+	gi|803284723|ref|XP_012002020.1|	1673	0.0	PREDICTED: TATA box-binding protein-like protein 2 isoform X2 [Ovis aries musimon]	gi|548483779|ref|XM_005685928.1|	1168	0.0	PREDICTED: Capra hircus TATA box binding protein like 2 (TBPL2), mRNA	Q6SJ96	521	0.0	TATA box-binding protein-like protein 2	YER148w	303	9e-100	COG2101	.	.	.	GO:0006352|DNA-templated transcription, initiation;GO:0007275|multicellular organismal development;GO:0045892|negative regulation of transcription, DNA-templated;	GO:0005737|cytoplasm;GO:0005634|nucleus;	GO:0003677|DNA binding;GO:0003700|transcription factor activity, sequence-specific DNA binding;	K03120	TBP, tbp; transcription initiation factor TFIID TATA-box-binding protein
gene10468	871	708	741	795.743735942485	823	793	812	779.828032347401	1.020409247853242	0.029147879093745385	0.843953151593386	0.998535157579827	up	no	ATG14	protein_coding	chrNC_030817.1:35348425-35385697:+	gi|803284637|ref|XP_012001983.1|	2419	0.0	PREDICTED: beclin 1-associated autophagy-related key regulator isoform X2 [Ovis aries musimon]	gi|548483777|ref|XM_005685927.1|	3920	0.0	PREDICTED: Capra hircus autophagy related 14 (ATG14), mRNA	Q6ZNE5	882	0.0	Beclin 1-associated autophagy-related key regulator	.	.	.	.	.	.	.	GO:0000045|autophagosome assembly;GO:0042149|cellular response to glucose starvation;GO:0009267|cellular response to starvation;GO:0008333|endosome to lysosome transport;GO:0016236|macroautophagy;GO:0098779|mitophagy in response to mitochondrial depolarization;GO:0001933|negative regulation of protein phosphorylation;GO:0010508|positive regulation of autophagy;GO:0043552|positive regulation of ph…	GO:0005776|autophagosome;GO:0000421|autophagosome membrane;GO:0005930|axoneme;GO:0005737|cytoplasm;GO:0005829|cytosol;GO:0005789|endoplasmic reticulum membrane;GO:0044233|ER-mitochondrion membrane contact site;GO:0097629|extrinsic component of omegasome membrane;GO:0097632|extrinsic component of pre-autophagosomal structure membrane;GO:0005634|nucleus;GO:0045335|phagocytic vesicle;GO:0035032|phos…	.	K17889	ATG14L, ATG14; beclin 1-associated autophagy-related key regulator
gene10469	1089	959	1072	1071.39915962362	1114	1056	1067	1039.73292948648	1.0304561192966928	0.04328307079570691	0.756942196610803	0.942862730373564	up	no	FBXO34	protein_coding	chrNC_030817.1:35392754-35471561:-	gi|803284629|ref|XP_012001979.1|	3864	0.0	PREDICTED: F-box only protein 34 isoform X1 [Ovis aries musimon]	gi|548483696|ref|XM_005685888.1|	3370	0.0	PREDICTED: Capra hircus F-box protein 34 (FBXO34), transcript variant X1, mRNA	Q9NWN3	1178	0.0	F-box only protein 34	.	.	.	.	.	.	.	.	GO:0005737|cytoplasm;GO:0005654|nucleoplasm;	.	K10311	FBXO34; F-box protein 34
gene1047	1572	1250	1274	1404.5907808129	1149	1078	1078	1061.62579168602	1.3230563837208593	0.4038745452002226	0.00139072156767602	0.00994124910090361	up	no	LOC102177934	protein_coding	chrNC_030808.1:151417147-151473356:+	gi|548452613|ref|XP_005675765.1|	4316	0.0	PREDICTED: LOW QUALITY PROTEIN: phosphoinositide 3-kinase regulatory subunit 4-like [Capra hircus]	gi|548452612|ref|XM_005675708.1|	2795	0.0	PREDICTED: Capra hircus phosphoinositide 3-kinase regulatory subunit 4-like (LOC102177934), mRNA	Q99570	1023	0.0	Phosphoinositide 3-kinase regulatory subunit 4	.	.	.	.	.	.	.	GO:0042149|cellular response to glucose starvation;GO:0045324|late endosome to vacuole transport;GO:0016236|macroautophagy;GO:0030242|pexophagy;GO:0006661|phosphatidylinositol biosynthetic process;GO:0043552|positive regulation of phosphatidylinositol 3-kinase activity;GO:0006468|protein phosphorylation;GO:0006623|protein targeting to vacuole;GO:0032801|receptor catabolic process;GO:0032465|regul…	GO:0005776|autophagosome;GO:0005930|axoneme;GO:0005829|cytosol;GO:0005770|late endosome;GO:0016020|membrane;GO:0005643|nuclear pore;GO:0071561|nucleus-vacuole junction;GO:0030670|phagocytic vesicle membrane;GO:0035032|phosphatidylinositol 3-kinase complex, class III;GO:0034271|phosphatidylinositol 3-kinase complex, class III, type I;GO:0034272|phosphatidylinositol 3-kinase complex, class III, typ…	GO:0016303|1-phosphatidylinositol-3-kinase activity;GO:0005524|ATP binding;GO:0004672|protein kinase activity;GO:0004674|protein serine/threonine kinase activity;	K08333	PIK3R4, VPS15; phosphoinositide-3-kinase, regulatory subunit 4 [EC:2.7.11.1]
gene10470	5895	4226	5484	5311.7175095971	3815	3666	3922	3661.92361065636	1.4505265741043223	0.5365767264061858	1.69888837805652e-06	2.79269665924952e-05	up	no	DLGAP5	protein_coding	chrNC_030817.1:35548564-35589984:+	gi|548483693|ref|XP_005685943.1|	4362	0.0	PREDICTED: disks large-associated protein 5 isoform X1 [Capra hircus]	gi|548483692|ref|XM_005685886.1|	3028	0.0	PREDICTED: Capra hircus discs, large (Drosophila) homolog-associated protein 5 (DLGAP5), transcript variant X1, mRNA	Q15398	1187	0.0	Disks large-associated protein 5	.	.	.	.	.	.	.	GO:0008283|cell proliferation;GO:0007079|mitotic chromosome movement towards spindle pole;GO:0045842|positive regulation of mitotic metaphase/anaphase transition;GO:0023052|signaling;	GO:0005737|cytoplasm;GO:0005815|microtubule organizing center;GO:0005634|nucleus;GO:0031616|spindle pole centrosome;	GO:0004721|phosphoprotein phosphatase activity;	K16804	DLGAP5, DLG7; disks large-associated protein 5
gene10471	17259	12423	17389	16002.606538379	14112	13869	12797	13101.0824129464	1.2214720916926172	0.288620901151935	0.011355502957781	0.0541379436818523	up	no	LGALS3	protein_coding	chrNC_030817.1:35592162-35610850:-	gi|548483691|ref|XP_005685942.1|	757	5e-96	PREDICTED: galectin-3 [Capra hircus]	gi|548483690|ref|XM_005685885.1|	920	0.0	PREDICTED: Capra hircus lectin, galactoside-binding, soluble, 3 (LGALS3), mRNA	P16110	255	2e-81	Galectin-3	.	.	.	.	.	.	.	GO:0030154|cell differentiation;GO:0048245|eosinophil chemotaxis;GO:0030198|extracellular matrix organization;GO:0045087|innate immune response;GO:0048246|macrophage chemotaxis;GO:0002548|monocyte chemotaxis;GO:0071674|mononuclear cell migration;GO:0006397|mRNA processing;GO:0045806|negative regulation of endocytosis;GO:2001237|negative regulation of extrinsic apoptotic signaling pathway;GO:20005…	GO:0009986|cell surface;GO:0005737|cytoplasm;GO:0009897|external side of plasma membrane;GO:0070062|extracellular exosome;GO:0005615|extracellular space;GO:0001772|immunological synapse;GO:0016020|membrane;GO:0005743|mitochondrial inner membrane;GO:0005634|nucleus;GO:0005578|proteinaceous extracellular matrix;GO:0005681|spliceosomal complex;	GO:0030246|carbohydrate binding;GO:0042056|chemoattractant activity;GO:0019863|IgE binding;GO:0043236|laminin binding;GO:0044822|poly(A) RNA binding;	.	.
gene10473	2	0	0	0.628753043942628	0	0	0	0.0	Inf	Inf	0.483020817428029	0.748145166637695	up	no	LOC106502561	pseudogene	chrNC_030817.1:35655742-35656207:-	gi|678998141|gb|KFW02153.1|	440	8e-53	60S ribosomal protein L23a, partial [Eurypyga helias]	gi|593766557|ref|XM_007121733.1|	258	2e-131	PREDICTED: Physeter catodon ribosomal protein L23a (RPL23A), transcript variant X2, mRNA	P62752	168	1e-51	60S ribosomal protein L23a	SPBC4F6.04	109	2e-29	COG0089	.	.	.	GO:0000027|ribosomal large subunit assembly;GO:0006412|translation;	GO:0022625|cytosolic large ribosomal subunit;GO:0005634|nucleus;	GO:0070180|large ribosomal subunit rRNA binding;GO:0000166|nucleotide binding;GO:0003735|structural constituent of ribosome;	K02893	RP-L23Ae, RPL23A; large subunit ribosomal protein L23Ae
gene10474	1873	1806	1471	1784.60023172179	1889	1743	1480	1642.93239429674	1.08622864697101	0.11932781689070401	0.536340172916247	0.775902058384371	up	no	MAPK1IP1L	protein_coding	chrNC_030817.1:35673608-35687453:-	gi|426233414|ref|XP_004010712.1|	388	4e-38	PREDICTED: MAPK-interacting and spindle-stabilizing protein-like [Ovis aries]	gi|548483684|ref|XM_005685883.1|	3758	0.0	PREDICTED: Capra hircus mitogen-activated protein kinase 1 interacting protein 1-like (MAPK1IP1L), mRNA	Q5E9L3	152	7e-39	MAPK-interacting and spindle-stabilizing protein-like	.	.	.	.	.	.	.	GO:0000027|ribosomal large subunit assembly;GO:0006412|translation;	GO:0022625|cytosolic large ribosomal subunit;GO:0005634|nucleus;	GO:0070180|large ribosomal subunit rRNA binding;GO:0000166|nucleotide binding;GO:0003735|structural constituent of ribosome;	.	.
gene10475	2484	1992	2166	2275.61540768471	1746	2098	1960	1864.12011593126	1.2207450519077088	0.28776193025661523	0.0236533071635593	0.0966349530009392	up	no	SOCS4	protein_coding	chrNC_030817.1:35690669-35709337:-	gi|548483689|ref|XP_005685941.1|	2171	0.0	PREDICTED: suppressor of cytokine signaling 4 [Capra hircus]	gi|594082672|ref|XM_006064868.1|	5789	0.0	PREDICTED: Bubalus bubalis suppressor of cytokine signaling 4 (SOCS4), mRNA	Q0VC91	835	0.0	Suppressor of cytokine signaling 4	.	.	.	.	.	.	.	GO:0019221|cytokine-mediated signaling pathway;GO:0035556|intracellular signal transduction;GO:0042059|negative regulation of epidermal growth factor receptor signaling pathway;GO:0007175|negative regulation of epidermal growth factor-activated receptor activity;GO:0046426|negative regulation of JAK-STAT cascade;GO:0006469|negative regulation of protein kinase activity;GO:0032436|positive regulat…	GO:0005737|cytoplasm;	GO:0004860|protein kinase inhibitor activity;	K04697	SOCS4; suppressor of cytokine signaling 4
gene10476	2275	1640	1997	2014.91599220686	1094	1037	1098	1037.00698597998	1.9430110109651266	0.9582940766411022	1.69145727995034e-15	1.04076020590094e-13	up	no	WDHD1	protein_coding	chrNC_030817.1:35709374-35759767:+	gi|548483683|ref|XP_005685939.1|	5679	0.0	PREDICTED: WD repeat and HMG-box DNA-binding protein 1 [Capra hircus]	gi|548483682|ref|XM_005685882.1|	4000	0.0	PREDICTED: Capra hircus WD repeat and HMG-box DNA binding protein 1 (WDHD1), mRNA	O75717	62.4	2e-08	WD repeat and HMG-box DNA-binding protein 1	.	.	.	.	.	.	.	.	GO:0005737|cytoplasm;GO:0005654|nucleoplasm;	GO:0003677|DNA binding;	K11274	WDHD1, CTF4; chromosome transmission fidelity protein 4
gene10477	895	619	787	782.683078002866	704	783	820	740.758031321637	1.0565974919049175	0.07942589041401468	0.539657153096333	0.779123893444887	up	no	GCH1	protein_coding	chrNC_030817.1:35805345-35862687:+	gi|556746453|ref|XP_005968695.1|	1195	4e-153	PREDICTED: GTP cyclohydrolase 1 [Pantholops hodgsonii]	gi|594082668|ref|XM_006064866.1|	2710	0.0	PREDICTED: Bubalus bubalis GTP cyclohydrolase 1 (GCH1), mRNA	P30793	434	9e-143	GTP cyclohydrolase 1	SPAC17A5.13	261	5e-79	COG0302	.	.	.	GO:0035998|7,8-dihydroneopterin 3'-triphosphate biosynthetic process;GO:0042416|dopamine biosynthetic process;GO:0045776|negative regulation of blood pressure;GO:0050884|neuromuscular process controlling posture;GO:0006809|nitric oxide biosynthetic process;GO:0051000|positive regulation of nitric-oxide synthase activity;GO:0051291|protein heterooligomerization;GO:0051260|protein homooligomerizati…	GO:0005737|cytoplasm;GO:0031410|cytoplasmic vesicle;GO:0005829|cytosol;GO:0031965|nuclear membrane;GO:0005654|nucleoplasm;GO:0005634|nucleus;GO:0043234|protein complex;	GO:0005509|calcium ion binding;GO:0050662|coenzyme binding;GO:0005525|GTP binding;GO:0003934|GTP cyclohydrolase I activity;GO:0042803|protein homodimerization activity;GO:0008270|zinc ion binding;	K01495	GCH1, folE; GTP cyclohydrolase I [EC:3.5.4.16]
gene10478	4037	3346	3592	3764.85583628098	5023	4465	3882	4296.86740495842	0.8761861797123367	-0.19069063601024866	0.223767611321485	0.475228811458311	down	no	SAMD4A	protein_coding	chrNC_030817.1:35907658-36136139:-	gi|528966423|ref|XP_005211907.1|	3475	0.0	PREDICTED: protein Smaug homolog 1 isoform X1 [Bos taurus]	gi|332205974|ref|NM_001206853.1|	5977	0.0	Bos taurus sterile alpha motif domain containing 4A (SAMD4A), mRNA	Q9UPU9	741	0.0	Protein Smaug homolog 1	.	.	.	.	.	.	.	GO:0000289|nuclear-transcribed mRNA poly(A) tail shortening;GO:0045727|positive regulation of translation;GO:0043488|regulation of mRNA stability;GO:0006355|regulation of transcription, DNA-templated;	GO:0030054|cell junction;GO:0000932|cytoplasmic mRNA processing body;GO:0030425|dendrite;GO:0045202|synapse;	GO:0003729|mRNA binding;GO:0044822|poly(A) RNA binding;GO:0030371|translation repressor activity;	.	.
gene10479	1	3	2	2.15726738944943	0	1	1	0.640997293547178	3.3654859562845454	1.750814836515526	0.478329452318398	0.748145166637695	up	no	TRNAS-GGA	tRNA	chrNC_030817.1:35989545-35989616:-	.	.	.	.	gi|226510599|gb|AC149694.4|	66	1e-25	Bos taurus BAC CH240-423C21 (Children's Hospital Oakland Research Institute Bovine BAC Library complete sequence	.	.	.	.	.	.	.	.	.	.	.	.	.	.	.	.
gene10480	280	152	219	219.454124558919	197	191	236	200.290322084816	1.095680122107886	0.13182667274524915	0.440308186111061	0.710591973019553	up	no	CGRRF1	protein_coding	chrNC_030817.1:36154799-36183099:-	gi|548483677|ref|XP_005685937.1|	1627	0.0	PREDICTED: cell growth regulator with RING finger domain protein 1 [Capra hircus]	gi|594082661|ref|XM_006064863.1|	2018	0.0	PREDICTED: Bubalus bubalis cell growth regulator with ring finger domain 1 (CGRRF1), mRNA	Q99675	603	0.0	Cell growth regulator with RING finger domain protein 1	.	.	.	.	.	.	.	GO:0007050|cell cycle arrest;GO:0008285|negative regulation of cell proliferation;GO:0006950|response to stress;	GO:0043231|intracellular membrane-bounded organelle;GO:0005654|nucleoplasm;	GO:0008270|zinc ion binding;	.	.
gene10481	3981	2754	3161	3371.83608588647	2476	2811	3451	2804.09781672887	1.202467355372038	0.2659977281889539	0.128536454567895	0.328863593790175	up	no	GMFB	protein_coding	chrNC_030817.1:36200900-36215785:+	gi|675690160|ref|XP_009004309.1|	841	7e-101	PREDICTED: glia maturation factor beta [Callithrix jacchus]	gi|548483775|ref|XM_005685926.1|	4066	0.0	PREDICTED: Capra hircus glia maturation factor, beta (GMFB), mRNA	Q5R6P6	293	2e-90	Glia maturation factor beta	.	.	.	.	.	.	.	GO:0034316|negative regulation of Arp2/3 complex-mediated actin nucleation;	GO:0005622|intracellular;	.	.	.
gene10482	3583	2556	2924	3091.1245044089	2758	2714	3177	2776.58381710184	1.1132833395374944	0.15482081686969446	0.180999068915636	0.413543419903906	up	no	CNIH1	protein_coding	chrNC_030817.1:36238231-36256187:+	gi|545507395|ref|XP_003639247.2|	580	3e-64	PREDICTED: protein cornichon homolog [Canis lupus familiaris]	gi|548483674|ref|XM_005709595.1|	4811	0.0	PREDICTED: Capra hircus cornichon family AMPA receptor auxiliary protein 1 (CNIH1), mRNA	Q5RDB5	218	2e-63	Protein cornichon homolog 1	.	.	.	.	.	.	.	GO:0016192|vesicle-mediated transport;	GO:0005789|endoplasmic reticulum membrane;GO:0000139|Golgi membrane;GO:0016021|integral component of membrane;	.	.	.
gene10483	489	346	442	434.62594740727	444	388	376	388.110123804753	1.119852126366891	0.16330824063839702	0.274922805238682	0.537443440748325	up	no	CDKN3	protein_coding	chrNC_030817.1:36256936-36275258:-	gi|426233398|ref|XP_004010704.1|	1072	1e-140	PREDICTED: cyclin-dependent kinase inhibitor 3 isoform X4 [Ovis aries]	gi|548483666|ref|XM_005685876.1|	1719	0.0	PREDICTED: Capra hircus cyclin-dependent kinase inhibitor 3 (CDKN3), transcript variant X2, mRNA	Q9MYN5	365	7e-122	Cyclin-dependent kinase inhibitor 3	DR2161	63.5	1e-10	COG2453	.	.	.	GO:0007050|cell cycle arrest;GO:0000082|G1/S transition of mitotic cell cycle;	GO:0005737|cytoplasm;GO:0005634|nucleus;GO:0048471|perinuclear region of cytoplasm;	GO:0004722|protein serine/threonine phosphatase activity;GO:0004725|protein tyrosine phosphatase activity;GO:0008138|protein tyrosine/serine/threonine phosphatase activity;	K14167	CDKN3, KAP; cyclin-dependent kinase inhibitor 3 [EC:3.1.3.16 3.1.3.48]
gene10484	106	58	121	95.581246939629	78	101	94	87.6744245937007	1.0901839091909635	0.12457153178839735	0.574315692947247	0.806139169203642	up	no	BMP4	protein_coding	chrNC_030817.1:36677847-36684966:+	gi|148688764|gb|EDL20711.1|	2133	0.0	bone morphogenetic protein 4, isoform CRA_b, partial [Mus musculus]	gi|555980127|ref|XM_005901930.1|	1845	0.0	PREDICTED: Bos mutus bone morphogenetic protein 4 (BMP4), transcript variant X3, mRNA	Q2KJH1	781	0.0	Bone morphogenetic protein 4	.	.	.	.	.	.	.	GO:0000186|activation of MAPKK activity;GO:0009948|anterior/posterior axis specification;GO:0002043|blood vessel endothelial cell proliferation involved in sprouting angiogenesis;GO:0030509|BMP signaling pathway;GO:0003130|BMP signaling pathway involved in heart induction;GO:0071893|BMP signaling pathway involved in nephric duct formation;GO:0061151|BMP signaling pathway involved in renal system …	GO:0005615|extracellular space;GO:0005578|proteinaceous extracellular matrix;	GO:0070700|BMP receptor binding;GO:0042056|chemoattractant activity;GO:0005125|cytokine activity;GO:0008201|heparin binding;GO:0005160|transforming growth factor beta receptor binding;	K04662	BMP2_4; bone morphogenetic protein 2/4
gene10487	130	105	189	143.856913828026	85	96	122	97.2242964307155	1.4796395459703027	0.5652457646532281	0.0144586049760722	0.0656844722082462	up	no	LOC108636981	protein_coding	chrNC_030817.1:37241901-37243611:+	gi|803218890|ref|XP_011969785.1|	1435	0.0	PREDICTED: 39S ribosomal protein L15, mitochondrial isoform X2 [Ovis aries musimon]	gi|556741920|ref|XM_005966427.1|	1578	0.0	PREDICTED: Pantholops hodgsonii mitochondrial ribosomal protein L15 (MRPL15), mRNA	Q0VC21	530	0.0	39S ribosomal protein L15, mitochondrial	SPBC9B6.06	80.5	4e-16	COG0200	.	.	.	GO:0070125|mitochondrial translational elongation;GO:0070124|mitochondrial translational initiation;	GO:0005743|mitochondrial inner membrane;GO:0005762|mitochondrial large ribosomal subunit;	GO:0044822|poly(A) RNA binding;GO:0003735|structural constituent of ribosome;	K02876	RP-L15, MRPL15, rplO; large subunit ribosomal protein L15
gene10488	983	845	810	907.889579166926	1122	1112	1055	1056.57938413797	0.8592724719001068	-0.2188124180891374	0.0959879269011015	0.267321215778336	down	no	DDHD1	protein_coding	chrNC_030817.1:37450336-37521445:+	gi|803310088|ref|XP_012013413.1|	4481	0.0	PREDICTED: phospholipase DDHD1 isoform X4 [Ovis aries musimon]	gi|594106875|ref|XM_006076291.1|	4881	0.0	PREDICTED: Bubalus bubalis DDHD domain containing 1 (DDHD1), transcript variant X1, mRNA	O46606	1556	0.0	Phospholipase DDHD1	.	.	.	.	.	.	.	GO:0016042|lipid catabolic process;	GO:0005737|cytoplasm;	GO:0046872|metal ion binding;GO:0004620|phospholipase activity;	K13619	DDHD1; phospholipase DDHD1 [EC:3.1.1.-]
gene10489	2848	2320	2464	2617.19572026656	2143	2074	2077	2021.64601686614	1.294586539103227	0.3724914081596719	0.001637341573997	0.0113472763594303	up	no	FERMT2	protein_coding	chrNC_030817.1:37584019-37656783:+	gi|803094375|ref|XP_012037057.1|	3553	0.0	PREDICTED: fermitin family homolog 2 isoform X2 [Ovis aries]	gi|548483567|ref|XM_005685827.1|	3171	0.0	PREDICTED: Capra hircus fermitin family member 2 (FERMT2), transcript variant X1, mRNA	Q96AC1	1294	0.0	Fermitin family homolog 2	.	.	.	.	.	.	.	GO:0034329|cell junction assembly;GO:0007160|cell-matrix adhesion;GO:0048041|focal adhesion assembly;GO:0033622|integrin activation;GO:0007229|integrin-mediated signaling pathway;GO:0072657|protein localization to membrane;GO:0008360|regulation of cell shape;GO:0034446|substrate adhesion-dependent cell spreading;GO:0007179|transforming growth factor beta receptor signaling pathway;GO:0016055|Wnt …	GO:0005938|cell cortex;GO:0009986|cell surface;GO:0005737|cytoplasm;GO:0005829|cytosol;GO:0031234|extrinsic component of cytoplasmic side of plasma membrane;GO:0031941|filamentous actin;GO:0005925|focal adhesion;GO:0031674|I band;GO:0031258|lamellipodium membrane;GO:0005654|nucleoplasm;GO:0005634|nucleus;GO:0001725|stress fiber;	GO:0005547|phosphatidylinositol-3,4,5-trisphosphate binding;	K17083	FERMT2, KIND2; kindlin 2
gene10490	45	42	27	39.623997266932	10	44	24	25.0678150221667	1.580672157980012	0.6605381740832249	0.28049851854054	0.544446725833056	up	no	LOC102186486	pseudogene	chrNC_030817.1:37758650-37761792:-	gi|821398111|ref|XP_012389742.1|	517	6e-88	PREDICTED: dihydrolipoyllysine-residue acetyltransferase component of pyruvate dehydrogenase complex, mitochondrial isoform X2 [Orcinus orca]	gi|556721723|ref|XR_318417.1|	1638	0.0	PREDICTED: Pantholops hodgsonii dihydrolipoamide S-acetyltransferase pseudogene (LOC102329807), misc_RNA	P10515	66.6	9e-10	Dihydrolipoyllysine-residue acetyltransferase component of pyruvate dehydrogenase complex, mitochondrial	SPCC794.07	110	3e-48	COG0508	.	.	.	GO:0006086|acetyl-CoA biosynthetic process from pyruvate;GO:0006006|glucose metabolic process;GO:0046487|glyoxylate metabolic process;GO:0006090|pyruvate metabolic process;GO:0010510|regulation of acetyl-CoA biosynthetic process from pyruvate;GO:0030431|sleep;GO:0006099|tricarboxylic acid cycle;	GO:0005759|mitochondrial matrix;GO:0005967|mitochondrial pyruvate dehydrogenase complex;GO:0005739|mitochondrion;GO:0043209|myelin sheath;GO:0045254|pyruvate dehydrogenase complex;	GO:0004742|dihydrolipoyllysine-residue acetyltransferase activity;	K00627	DLAT, aceF, pdhC; pyruvate dehydrogenase E2 component (dihydrolipoamide acetyltransferase) [EC:2.3.1.12]
gene10491	622	468	703	609.489753282812	586	648	665	609.798618193987	0.9994934968660806	-0.000730914680418426	0.973294367711184	1	down	no	SORD	protein_coding	chrNC_030817.1:37808488-37840295:+	gi|440903161|gb|ELR53858.1|	1925	0.0	Sorbitol dehydrogenase, partial [Bos mutus]	gi|548483565|ref|XM_005685826.1|	2441	0.0	PREDICTED: Capra hircus sorbitol dehydrogenase (SORD), mRNA	Q58D31	706	0.0	Sorbitol dehydrogenase	YLR070c	274	1e-82	COG1063	.	.	.	GO:0030317|sperm motility;GO:0046370|fructose biosynthetic process;GO:0051160|L-xylitol catabolic process;GO:0006062|sorbitol catabolic process;	GO:0070062|extracellular exosome;GO:0031966|mitochondrial membrane;GO:0031514|motile cilium;	GO:0046526|D-xylulose reductase activity;GO:0003939|L-iditol 2-dehydrogenase activity;GO:0051287|NAD binding;GO:0008270|zinc ion binding;	K00008	SORD, gutB; L-iditol 2-dehydrogenase [EC:1.1.1.14]
gene10492	130	148	116	137.390815670684	516	443	363	424.959937465128	0.3233029835476155	-1.629041273691573	6.33170535962624e-10	1.97524377003242e-08	down	yes	DUOX2	protein_coding	chrNC_030817.1:37854031-37872944:-	gi|803085896|ref|XP_012035976.1|	7622	0.0	PREDICTED: dual oxidase 2 isoform X2 [Ovis aries]	gi|594106922|ref|XM_006076313.1|	4970	0.0	PREDICTED: Bubalus bubalis dual oxidase 2 (DUOX2), transcript variant X2, mRNA	Q8HZK2	2132	0.0	Dual oxidase 2	.	.	.	.	.	.	.	GO:0042335|cuticle development;GO:0019221|cytokine-mediated signaling pathway;GO:0042446|hormone biosynthetic process;GO:0050665|hydrogen peroxide biosynthetic process;GO:0042744|hydrogen peroxide catabolic process;GO:0055114|oxidation-reduction process;GO:0051591|response to cAMP;GO:0006979|response to oxidative stress;GO:0006590|thyroid hormone generation;	GO:0016324|apical plasma membrane;GO:0030054|cell junction;GO:0016021|integral component of membrane;	GO:0005509|calcium ion binding;GO:0020037|heme binding;GO:0016174|NAD(P)H oxidase activity;GO:0004601|peroxidase activity;	K13411	DUOX, THOX; dual oxidase [EC:1.6.3.1 1.11.1.-]
gene10493	2	1	0	1.02743775545482	0	6	0	1.93745979143365	0.5303014596729015	-0.9151153753358049	0.640593162115519	0.859485227519538	down	no	DUOXA2	protein_coding	chrNC_030817.1:37872962-37876902:+	gi|803310031|ref|XP_012013385.1|	1338	0.0	PREDICTED: dual oxidase maturation factor 2 isoform X2 [Ovis aries musimon]	gi|594106917|ref|XM_006076311.1|	1279	0.0	PREDICTED: Bubalus bubalis dual oxidase maturation factor 2 (DUOXA2), transcript variant X1, mRNA	Q1HG44	315	5e-102	Dual oxidase maturation factor 2	.	.	.	.	.	.	.	GO:0042743|hydrogen peroxide metabolic process;GO:0015031|protein transport;GO:0050727|regulation of inflammatory response;GO:2000609|regulation of thyroid hormone generation;	GO:0005789|endoplasmic reticulum membrane;GO:0016021|integral component of membrane;GO:0016020|membrane;	.	K17232	DUOXA2; dual oxidase maturation factor 2
gene10494	2185	1605	2186	2033.79421158948	3999	3849	3816	3746.65140186392	0.5428298481619317	-0.8814280436013504	2.51066045658953e-12	1.10300692327564e-10	down	no	DUOXA1	protein_coding	chrNC_030817.1:37877224-37888297:-	gi|548483556|ref|XP_005685878.1|	1652	0.0	PREDICTED: dual oxidase maturation factor 1 isoform X1 [Capra hircus]	gi|548483555|ref|XM_005685821.1|	2143	0.0	PREDICTED: Capra hircus dual oxidase maturation factor 1 (DUOXA1), transcript variant X1, mRNA	Q1HG43	463	4e-156	Dual oxidase maturation factor 1	.	.	.	.	.	.	.	GO:0042743|hydrogen peroxide metabolic process;GO:0045666|positive regulation of neuron differentiation;GO:2000379|positive regulation of reactive oxygen species metabolic process;GO:0015031|protein transport;GO:0050727|regulation of inflammatory response;GO:2000609|regulation of thyroid hormone generation;	GO:0005789|endoplasmic reticulum membrane;GO:0016021|integral component of membrane;GO:0016020|membrane;GO:0005886|plasma membrane;	.	K17233	DUOXA1; dual oxidase maturation factor 1
gene10495	3790	3961	3601	3935.30669823231	5370	5402	5355	5179.90779631261	0.7597252408689037	-0.39645034120782957	0.00147371328438731	0.010430808630866	down	no	DUOX1	protein_coding	chrNC_030817.1:37888704-37922304:+	gi|803310055|ref|XP_012013397.1|	7866	0.0	PREDICTED: dual oxidase 1 isoform X2 [Ovis aries musimon]	gi|594106906|ref|XM_006076306.1|	4978	0.0	PREDICTED: Bubalus bubalis dual oxidase 1 (DUOX1), transcript variant X2, mRNA	Q8HZK3	2884	0.0	Dual oxidase 1	SPAC18B11.04	58.5	2e-08	COG5126	.	.	.	GO:0042335|cuticle development;GO:0019221|cytokine-mediated signaling pathway;GO:0042446|hormone biosynthetic process;GO:0050665|hydrogen peroxide biosynthetic process;GO:0042744|hydrogen peroxide catabolic process;GO:0051591|response to cAMP;GO:0006979|response to oxidative stress;GO:0006590|thyroid hormone generation;	GO:0016324|apical plasma membrane;GO:0016021|integral component of membrane;	GO:0005509|calcium ion binding;GO:0020037|heme binding;GO:0016174|NAD(P)H oxidase activity;GO:0004601|peroxidase activity;	K13411	DUOX, THOX; dual oxidase [EC:1.6.3.1 1.11.1.-]
gene10496	148	118	143	139.821347615513	204	221	249	216.37073278057	0.6462119244071298	-0.6299207223028004	0.00160272705023268	0.0111716807655495	down	no	SHF	protein_coding	chrNC_030817.1:37923695-37943654:-	gi|803310061|ref|XP_012013400.1|	1636	0.0	PREDICTED: SH2 domain-containing adapter protein F isoform X8 [Ovis aries musimon]	gi|594106972|ref|XM_006076336.1|	1487	0.0	PREDICTED: Bubalus bubalis Src homology 2 domain containing F (SHF), partial mRNA	Q7M4L6	446	2e-149	SH2 domain-containing adapter protein F	.	.	.	.	.	.	.	GO:0006915|apoptotic process;	.	.	.	.
gene10497	2	0	0	0.628753043942628	0	0	0	0.0	Inf	Inf	0.483020817428029	0.748145166637695	up	no	TRNAH-GUG	tRNA	chrNC_030817.1:37950212-37950283:-	gi|449471395|ref|XP_002193765.2|	129	9e-08	PREDICTED: sodium/nucleoside cotransporter 1-like [Taeniopygia guttata]	gi|634721986|tpe|HG983832.1|	72	5e-29	TPA: Homo sapiens tRNA-His-GTG-1-1 gene	.	.	.	.	.	.	.	.	.	.	.	.	.	.	.	.
gene10499	0	1	0	0.398684711512196	0	0	0	0.0	Inf	Inf	0.931358930972002	1	up	no	TRNAH-GUG	tRNA	chrNC_030817.1:37952506-37952577:+	gi|449471395|ref|XP_002193765.2|	129	9e-08	PREDICTED: sodium/nucleoside cotransporter 1-like [Taeniopygia guttata]	gi|634721986|tpe|HG983832.1|	72	5e-29	TPA: Homo sapiens tRNA-His-GTG-1-1 gene	.	.	.	.	.	.	.	.	.	.	.	.	.	.	.	.
gene105	2823	2049	2647	2560.47831146162	2073	2085	2137	2021.70350147647	1.2664954626589295	0.34084190846676843	0.00353062984692729	0.0212028172581446	up	no	HSPA13	protein_coding	chrNC_030808.1:21394419-21407741:+	gi|426217267|ref|XP_004002875.1|	2384	0.0	PREDICTED: heat shock 70 kDa protein 13 isoform X1 [Ovis aries]	gi|594111016|ref|XM_006078281.1|	2165	0.0	PREDICTED: Bubalus bubalis heat shock protein 70kDa family, member 13 (HSPA13), mRNA	Q2TBX4	917	0.0	Heat shock 70 kDa protein 13	YER103w	300	1e-86	COG0443	.	.	.	.	GO:0005783|endoplasmic reticulum;GO:0070062|extracellular exosome;	GO:0005524|ATP binding;	K09491	STCH; stress 70 protein chaperone microsome-associated 60kDa protein
gene1050	0	0	2	0.646836732941526	1	0	0	0.322568067225556	2.005272060886377	1.00379798444306	0.941340346545996	1	up	no	COL6A5	protein_coding	chrNC_030808.1:151692840-151856776:-	gi|548452638|ref|XP_005675768.1|	12639	0.0	PREDICTED: collagen alpha-5(VI) chain isoform X2 [Capra hircus]	gi|548452637|ref|XM_005675711.1|	8534	0.0	PREDICTED: Capra hircus collagen, type VI, alpha 5 (COL6A5), transcript variant X2, mRNA	A8TX70	254	3e-66	Collagen alpha-5(VI) chain	.	.	.	.	.	.	.	GO:0007155|cell adhesion;GO:0030574|collagen catabolic process;	GO:0005581|collagen trimer;GO:0005576|extracellular region;GO:0005578|proteinaceous extracellular matrix;	.	K06238	COL6A; collagen, type VI, alpha
gene10501	0	0	0	0.0	1	0	0	0.322568067225556	-Inf	-Inf	1	1	down	no	LOC108636905	pseudogene	chrNC_030817.1:38047255-38048998:+	gi|741915308|ref|XP_005202024.2|	360	1e-103	PREDICTED: mariner-like transposase isoform X1 [Bos taurus]	gi|1263080|gb|U52077.1|HSU52077	607	0.0	Human mariner1 transposase gene, complete consensus sequence	Q53H47	75.1	6e-87	Histone-lysine N-methyltransferase SETMAR	.	.	.	.	.	.	.	GO:0008283|cell proliferation;GO:0000737|DNA catabolic process, endonucleolytic;GO:0000729|DNA double-strand break processing;GO:0015074|DNA integration;GO:0006303|double-strand break repair via nonhomologous end joining;GO:0097676|histone H3-K36 dimethylation;GO:0010452|histone H3-K36 methylation;GO:0051568|histone H3-K4 methylation;GO:0044774|mitotic DNA integrity checkpoint;GO:0071157|negative…	GO:0005634|nucleus;GO:0035861|site of double-strand break;	GO:0044547|DNA topoisomerase binding;GO:0003690|double-stranded DNA binding;GO:0004519|endonuclease activity;GO:0046975|histone methyltransferase activity (H3-K36 specific);GO:0042800|histone methyltransferase activity (H3-K4 specific);GO:0042803|protein homodimerization activity;GO:0003697|single-stranded DNA binding;GO:0000014|single-stranded DNA endodeoxyribonuclease activity;GO:0043566|struct…	K11433	SETMAR; histone-lysine N-methyltransferase SETMAR [EC:2.1.1.43]
gene10502	346	260	288	305.576791138826	435	522	459	454.878194791325	0.6717771804362026	-0.5739453053147674	0.000415993125677769	0.00355572064013249	down	no	GATM	protein_coding	chrNC_030817.1:38061732-38077668:-	gi|803310018|ref|XP_012013381.1|	2288	0.0	PREDICTED: glycine amidinotransferase, mitochondrial [Ovis aries musimon]	gi|556721731|ref|XM_005956649.1|	2134	0.0	PREDICTED: Pantholops hodgsonii glycine amidinotransferase (L-arginine:glycine amidinotransferase) (GATM), partial mRNA	Q2HJ74	873	0.0	Glycine amidinotransferase, mitochondrial	MA3652	88.2	5e-18	COG1834	.	.	.	GO:0006601|creatine biosynthetic process;	GO:0070062|extracellular exosome;GO:0005743|mitochondrial inner membrane;GO:0005758|mitochondrial intermembrane space;GO:0005739|mitochondrion;	GO:0015067|amidinotransferase activity;GO:0015068|glycine amidinotransferase activity;	K00613	GATM; glycine amidinotransferase [EC:2.1.4.1]
gene10503	579	398	476	494.647663843328	524	564	612	545.816332545595	0.9062529542426389	-0.142014301904971	0.358145569106496	0.627800155487633	down	no	SPATA5L1	protein_coding	chrNC_030817.1:38116371-38134931:+	gi|803310013|ref|XP_012013379.1|	3511	0.0	PREDICTED: spermatogenesis-associated protein 5-like protein 1 isoform X2 [Ovis aries musimon]	gi|556721717|ref|XM_005956643.1|	2390	0.0	PREDICTED: Pantholops hodgsonii spermatogenesis associated 5-like 1 (SPATA5L1), mRNA	A7YSY2	1344	0.0	Spermatogenesis-associated protein 5-like protein 1	Ta0840	456	1e-146	COG0464	.	.	.	.	GO:0005737|cytoplasm;	GO:0005524|ATP binding;	.	.
gene10504	340	259	309	310.083632991371	427	446	572	463.700360994192	0.6687155307072424	-0.5805354710422492	0.002127621567967	0.0140499978668535	down	no	MIR147	miRNA	chrNC_030817.1:38147667-38147753:+	gi|830073246|ref|XP_012584036.1|	131	3e-09	PREDICTED: normal mucosa of esophagus-specific gene 1 protein isoform X1 [Condylura cristata]	gi|602713726|ref|XM_007467022.1|	87	3e-37	PREDICTED: Lipotes vexillifer chromosome unknown open reading frame, human C15orf48 (LOC103074182), mRNA	.	.	.	.	.	.	.	.	.	.	.	.	.	.	.	.
gene10505	313	191	278	264.458937154723	578	525	495	513.425302119393	0.5150874646478275	-0.9571106643397894	9.44314376048809e-09	2.3983646992145e-07	down	no	LOC106502552	protein_coding	chrNC_030817.1:38161341-38163512:-	.	.	.	.	.	.	.	.	.	.	.	.	.	.	.	.	.	.	.	.	.	.	.	.
gene10507	613	501	584	581.330174454952	660	766	731	692.765794735217	0.8391438764339442	-0.25300990398130174	0.078635552427206	0.232164286828403	down	no	SLC30A4	protein_coding	chrNC_030817.1:38182899-38213975:-	gi|426233382|ref|XP_004010696.1|	2059	0.0	PREDICTED: zinc transporter 4 [Ovis aries]	gi|594106937|ref|XM_006076319.1|	5021	0.0	PREDICTED: Bubalus bubalis solute carrier family 30 (zinc transporter), member 4 (SLC30A4), transcript variant X2, mRNA	O14863	743	0.0	Zinc transporter 4	ECU11g1510	166	4e-43	COG1230	.	.	.	GO:0061088|regulation of sequestering of zinc ion;GO:0009636|response to toxic substance;GO:0010043|response to zinc ion;GO:0055069|zinc ion homeostasis;	GO:0005737|cytoplasm;GO:0016023|cytoplasmic membrane-bounded vesicle;GO:0016021|integral component of membrane;GO:0005770|late endosome;GO:0031902|late endosome membrane;GO:0005765|lysosomal membrane;GO:0016020|membrane;	GO:0005385|zinc ion transmembrane transporter activity;	K14691	SLC30A4, ZNT4; solute carrier family 30 (zinc transporter), member 4
gene10508	2869	1853	2482	2443.43339754823	2348	2252	2624	2319.24421304451	1.0535472650121198	0.0752550388528911	0.493872219337717	0.753098501644987	up	no	BLOC1S6	protein_coding	chrNC_030817.1:38259776-38275265:+	gi|426233380|ref|XP_004010695.1|	689	1e-80	PREDICTED: biogenesis of lysosome-related organelles complex 1 subunit 6 [Ovis aries]	gi|548483545|ref|XM_005685816.1|	2383	0.0	PREDICTED: Capra hircus biogenesis of lysosomal organelles complex-1, subunit 6, pallidin (BLOC1S6), mRNA	Q08DU8	264	7e-80	Biogenesis of lysosome-related organelles complex 1 subunit 6	.	.	.	.	.	.	.	GO:0008089|anterograde axon cargo transport;GO:0048490|anterograde synaptic vesicle transport;GO:0007596|blood coagulation;GO:0035646|endosome to melanosome transport;GO:0046907|intracellular transport;GO:0030318|melanocyte differentiation;GO:0032402|melanosome transport;GO:0061025|membrane fusion;GO:0031175|neuron projection development;GO:0032816|positive regulation of natural killer cell activ…	GO:1904115|axon cytoplasm;GO:0031083|BLOC-1 complex;GO:0005737|cytoplasm;GO:0005768|endosome;GO:0019898|extrinsic component of membrane;GO:0005654|nucleoplasm;GO:0031201|SNARE complex;GO:0030133|transport vesicle;	GO:0051015|actin filament binding;GO:0042803|protein homodimerization activity;	.	.
gene10509	1378	941	1198	1195.82836384142	869	776	818	791.085218000564	1.511630272733231	0.5961053161984592	3.25432284326686e-06	4.98572090200458e-05	up	no	SQRDL	protein_coding	chrNC_030817.1:38295222-38348608:+	gi|803309996|ref|XP_012013373.1|	2386	0.0	PREDICTED: sulfide:quinone oxidoreductase, mitochondrial isoform X1 [Ovis aries musimon]	gi|556726444|ref|XM_005958927.1|	1597	0.0	PREDICTED: Pantholops hodgsonii sulfide quinone reductase-like (yeast) (SQRDL), mRNA	Q9Y6N5	850	0.0	Sulfide:quinone oxidoreductase, mitochondrial	SA0084	414	1e-138	COG0446	.	.	.	GO:0070813|hydrogen sulfide metabolic process;GO:0070221|sulfide oxidation, using sulfide:quinone oxidoreductase;	GO:0005743|mitochondrial inner membrane;	GO:0048038|quinone binding;GO:0070224|sulfide:quinone oxidoreductase activity;	K17218	sqr; sulfide:quinone oxidoreductase [EC:1.8.5.-]
gene10514	4	0	0	1.25750608788526	2	0	0	0.645136134451113	1.949210439057419	0.9628898540619313	0.742021893048637	0.934294929746903	up	no	SEMA6D	protein_coding	chrNC_030817.1:40452880-40509958:+	gi|803093386|ref|XP_012037022.1|	5708	0.0	PREDICTED: semaphorin-6D isoform X1 [Ovis aries]	gi|556726429|ref|XM_005958920.1|	5725	0.0	PREDICTED: Pantholops hodgsonii sema domain, transmembrane domain (TM), and cytoplasmic domain, (semaphorin) 6D (SEMA6D), transcript variant X1, mRNA	Q5R7F5	1947	0.0	Semaphorin-6D	.	.	.	.	.	.	.	GO:0048843|negative regulation of axon extension involved in axon guidance;GO:0014912|negative regulation of smooth muscle cell migration;GO:0001755|neural crest cell migration;GO:0030335|positive regulation of cell migration;GO:0014911|positive regulation of smooth muscle cell migration;GO:0071526|semaphorin-plexin signaling pathway;GO:0021591|ventricular system development;	GO:0005737|cytoplasm;GO:0005887|integral component of plasma membrane;GO:0005886|plasma membrane;	GO:0045499|chemorepellent activity;GO:0030215|semaphorin receptor binding;	K06842	SEMA6; semaphorin 6
gene10517	1687	1043	1524	1439.07093717427	1574	1642	1738	1590.77607733508	0.9046345099588426	-0.14459306199914732	0.284393876797379	0.550205158471924	down	no	MYEF2	protein_coding	chrNC_030817.1:40917330-40951359:-	gi|594110102|ref|XP_006077893.1|	2275	0.0	PREDICTED: myelin expression factor 2 isoform X1 [Bubalus bubalis]	gi|545196596|ref|XM_001918197.3|	2719	0.0	PREDICTED: Equus caballus myelin expression factor 2 (MYEF2), mRNA	Q9P2K5	857	0.0	Myelin expression factor 2	.	.	.	.	.	.	.	GO:0014902|myotube differentiation;GO:0030182|neuron differentiation;GO:0006351|transcription, DNA-templated;	GO:0005737|cytoplasm;GO:0005654|nucleoplasm;GO:0005634|nucleus;	GO:0003677|DNA binding;GO:0000166|nucleotide binding;GO:0044822|poly(A) RNA binding;	.	.
gene1052	744	733	698	751.87804568169	614	607	542	566.466474119593	1.3273125242765076	0.4085081025383522	0.00407525708692108	0.0237997578274987	up	no	CAPN7	protein_coding	chrNC_030808.1:152074727-152125699:+	gi|803278716|ref|XP_011999030.1|	4229	0.0	PREDICTED: calpain-7 isoform X2 [Ovis aries musimon]	gi|548452643|ref|XM_005675712.1|	3322	0.0	PREDICTED: Capra hircus calpain 7 (CAPN7), mRNA	A0FKG7	1600	0.0	Calpain-7	.	.	.	.	.	.	.	GO:0006508|proteolysis;	GO:0005737|cytoplasm;GO:0005634|nucleus;	GO:0004198|calcium-dependent cysteine-type endopeptidase activity;	K08576	CAPN7; calpain-7 [EC:3.4.22.-]
gene10521	2056	1551	2316	2013.75505347473	1886	2125	2276	2018.5138101497	0.9976424453223746	-0.0034052480503471193	0.991110802891248	1	down	no	DUT	protein_coding	chrNC_030817.1:41091522-41103239:+	gi|594110092|ref|XP_006077888.1|	1009	4e-135	PREDICTED: deoxyuridine 5'-triphosphate nucleotidohydrolase, mitochondrial isoform X1 [Bubalus bubalis]	gi|556726417|ref|XM_005958914.1|	767	0.0	PREDICTED: Pantholops hodgsonii deoxyuridine triphosphatase (DUT), transcript variant X2, mRNA	P33316	303	1e-101	Deoxyuridine 5'-triphosphate nucleotidohydrolase, mitochondrial	SPAC644.05c	152	1e-45	COG0756	.	.	.	GO:0006260|DNA replication;GO:0006226|dUMP biosynthetic process;GO:0046081|dUTP catabolic process;GO:0006139|nucleobase-containing compound metabolic process;GO:0046134|pyrimidine nucleoside biosynthetic process;	GO:0070062|extracellular exosome;GO:0005739|mitochondrion;GO:0005654|nucleoplasm;GO:0005634|nucleus;	GO:0004170|dUTP diphosphatase activity;GO:0000287|magnesium ion binding;GO:0044822|poly(A) RNA binding;	K01520	dut, DUT; dUTP pyrophosphatase [EC:3.6.1.23]
gene10522	584	577	580	601.219619926827	205	250	245	224.785340526492	2.6746389178166647	1.4193441376307487	3.01499363792501e-20	2.68623873164566e-18	up	yes	FBN1	protein_coding	chrNC_030817.1:41246198-41521360:-	gi|803093126|ref|XP_012037014.1|	14454	0.0	PREDICTED: fibrillin-1 [Ovis aries]	gi|548483516|ref|XM_005685803.1|	9461	0.0	PREDICTED: Capra hircus fibrillin 1 (FBN1), mRNA	P98133	5566	0.0	Fibrillin-1	.	.	.	.	.	.	.	GO:0034199|activation of protein kinase A activity;GO:0009653|anatomical structure morphogenesis;GO:0042593|glucose homeostasis;GO:0006006|glucose metabolic process;GO:0010737|protein kinase A signaling;GO:0090287|regulation of cellular response to growth factor stimulus;	GO:0005576|extracellular region;GO:0005615|extracellular space;GO:0005622|intracellular;GO:0001527|microfibril;	GO:0005509|calcium ion binding;GO:0005201|extracellular matrix structural constituent;GO:0008201|heparin binding;GO:0005179|hormone activity;	K06825	FBN1; fibrillin 1
gene10523	1984	1877	2131	2061.25876204868	1956	1689	1802	1749.5314363932	1.178177607541669	0.23655703849376875	0.0538078915309243	0.178510124509951	up	no	LOC102176799	misc_RNA	chrNC_030817.1:41638358-41639638:-	gi|594084615|ref|XP_006065862.1|	1760	0.0	PREDICTED: glyceraldehyde-3-phosphate dehydrogenase [Bubalus bubalis]	gi|548468330|ref|XM_005680968.1|	1219	0.0	PREDICTED: Capra hircus glyceraldehyde-3-phosphate dehydrogenase (GAPDH), mRNA	P10096	679	0.0	Glyceraldehyde-3-phosphate dehydrogenase	SPBC354.12	507	3e-178	COG0057	.	.	.	GO:0006006|glucose metabolic process;GO:0006096|glycolytic process;GO:0000226|microtubule cytoskeleton organization;GO:0051402|neuron apoptotic process;GO:0035606|peptidyl-cysteine S-trans-nitrosylation;GO:0050821|protein stabilization;GO:0006417|regulation of translation;	GO:0005737|cytoplasm;GO:0005829|cytosol;GO:0097452|GAIT complex;GO:0015630|microtubule cytoskeleton;GO:0005634|nucleus;	GO:0004365|glyceraldehyde-3-phosphate dehydrogenase (NAD+) (phosphorylating) activity;GO:0008017|microtubule binding;GO:0051287|NAD binding;GO:0050661|NADP binding;GO:0035605|peptidyl-cysteine S-nitrosylase activity;	K00134	GAPDH, gapA; glyceraldehyde 3-phosphate dehydrogenase [EC:1.2.1.12]
gene10524	727	628	848	753.184505070012	433	414	385	395.820320116259	1.9028444645004312	0.9281576428182858	5.45547359336277e-11	2.02525364697604e-09	up	no	CEP152	protein_coding	chrNC_030817.1:41649832-41752249:-	gi|803227274|ref|XP_011973938.1|	8521	0.0	PREDICTED: centrosomal protein of 152 kDa isoform X2 [Ovis aries musimon]	gi|548483514|ref|XM_005685802.1|	5408	0.0	PREDICTED: Capra hircus centrosomal protein 152kDa (CEP152), mRNA	A2AUM9	1847	0.0	Centrosomal protein of 152 kDa	.	.	.	.	.	.	.	GO:0030030|cell projection organization;GO:0007099|centriole replication;GO:0051298|centrosome duplication;GO:0098535|de novo centriole assembly;GO:0000086|G2/M transition of mitotic cell cycle;	GO:0005814|centriole;GO:0005813|centrosome;GO:0005829|cytosol;GO:0098536|deuterosome;GO:0005654|nucleoplasm;GO:0000242|pericentriolar material;	GO:0019901|protein kinase binding;	K16728	CEP152; centrosomal protein CEP152
gene10525	723	539	756	686.689569942231	672	754	732	693.079779287365	0.9907799801175782	-0.013363377369790616	0.95928017901322	1	down	no	SHC4	protein_coding	chrNC_030817.1:41759892-41891151:-	gi|548483512|ref|XP_005685858.1|	3216	0.0	PREDICTED: SHC-transforming protein 4 isoform X1 [Capra hircus]	gi|548483513|ref|XR_310332.1|	4277	0.0	PREDICTED: Capra hircus SHC (Src homology 2 domain containing) family, member 4 (SHC4), transcript variant X2, misc_RNA	Q6S5L8	991	0.0	SHC-transforming protein 4	.	.	.	.	.	.	.	GO:0006915|apoptotic process;GO:0035556|intracellular signal transduction;GO:0008284|positive regulation of cell proliferation;GO:0010468|regulation of gene expression;GO:0048863|stem cell differentiation;GO:0007169|transmembrane receptor protein tyrosine kinase signaling pathway;	GO:0030054|cell junction;GO:0005622|intracellular;GO:0005886|plasma membrane;GO:0045211|postsynaptic membrane;	GO:0030971|receptor tyrosine kinase binding;	K17449	SHC4; SHC- transforming protein 4
gene10526	8402	5297	8651	7551.11674282166	6171	6480	6904	6279.09903223731	1.2025796541914258	0.2661324556593958	0.01668898597249	0.0734064916175438	up	no	EID1	protein_coding	chrNC_030817.1:41804815-41806594:+	gi|803227290|ref|XP_011973946.1|	667	2e-80	PREDICTED: EP300-interacting inhibitor of differentiation 1 [Ovis aries musimon]	gi|594110061|ref|XM_006077812.1|	1526	0.0	PREDICTED: Bubalus bubalis EP300 interacting inhibitor of differentiation 1 (EID1), mRNA	Q5RDL6	215	3e-64	EP300-interacting inhibitor of differentiation 1	.	.	.	.	.	.	.	GO:0007049|cell cycle;GO:0030154|cell differentiation;GO:0000122|negative regulation of transcription from RNA polymerase II promoter;GO:0045595|regulation of cell differentiation;GO:0035065|regulation of histone acetylation;GO:0006351|transcription, DNA-templated;	GO:0005737|cytoplasm;GO:0005634|nucleus;	.	.	.
gene10527	2908	2457	2602	2735.30985163497	3657	3655	3658	3523.43079174372	0.7763200168553007	-0.3652766079928028	0.00223655169634414	0.0146185969817812	down	no	SECISBP2L	protein_coding	chrNC_030817.1:41925800-41979072:-	gi|548483640|ref|XP_005685920.1|	5308	0.0	PREDICTED: selenocysteine insertion sequence-binding protein 2-like [Capra hircus]	gi|548483639|ref|XM_005685863.1|	6842	0.0	PREDICTED: Capra hircus SECIS binding protein 2-like (SECISBP2L), mRNA	Q93073	1910	0.0	Selenocysteine insertion sequence-binding protein 2-like	.	.	.	.	.	.	.	GO:0001514|selenocysteine incorporation;	GO:0030529|ribonucleoprotein complex;	GO:0003730|mRNA 3'-UTR binding;GO:0044822|poly(A) RNA binding;GO:0043021|ribonucleoprotein complex binding;GO:0035368|selenocysteine insertion sequence binding;	.	.
gene10528	5460	4594	5046	5180.02245186188	4368	4104	4324	4109.60942258666	1.260465878677464	0.33395706438518896	0.00349822794762072	0.021037031595885	up	no	COPS2	protein_coding	chrNC_030817.1:42047549-42077158:-	gi|565314129|gb|ETE66291.1|	2261	0.0	COP9 signalosome complex subunit 2, partial [Ophiophagus hannah]	gi|530354632|ref|NM_001076279.2|	3203	0.0	Bos taurus COP9 signalosome subunit 2 (COPS2), mRNA	P61203	858	0.0	COP9 signalosome complex subunit 2	SPAC23G3.11	91.7	2e-18	COG5159	.	.	.	GO:0008283|cell proliferation;GO:0010388|cullin deneddylation;GO:1903507|negative regulation of nucleic acid-templated transcription;GO:0000122|negative regulation of transcription from RNA polymerase II promoter;GO:0030182|neuron differentiation;GO:0035914|skeletal muscle cell differentiation;	GO:0008180|COP9 signalosome;GO:0005737|cytoplasm;GO:0005634|nucleus;	GO:0003714|transcription corepressor activity;	K12176	COPS2, CSN2, TRIP15; COP9 signalosome complex subunit 2
gene10529	549	359	569	499.745572516994	380	404	495	410.484719014821	1.2174523176317074	0.2838652692576117	0.0812330182231508	0.23707864883418	up	no	GALK2	protein_coding	chrNC_030817.1:42077275-42231964:+	gi|545195727|ref|XP_001499772.3|	2450	0.0	PREDICTED: N-acetylgalactosamine kinase isoform 1 [Equus caballus]	gi|548483499|ref|XM_005685796.1|	1907	0.0	PREDICTED: Capra hircus galactokinase 2 (GALK2), transcript variant X2, mRNA	Q01415	744	0.0	N-acetylgalactosamine kinase	YBR020w	225	3e-64	COG0153	.	.	.	GO:0005975|carbohydrate metabolic process;GO:0006012|galactose metabolic process;	GO:0005737|cytoplasm;	GO:0005524|ATP binding;GO:0004335|galactokinase activity;GO:0033858|N-acetylgalactosamine kinase activity;	K18674	GALK2; N-acetylgalactosamine kinase [EC:2.7.1.157]
gene1053	72	63	74	71.6852055260395	102	150	166	134.140934142015	0.5344021642949525	-0.9040022442399329	0.000748247285381032	0.00589545809500428	down	no	SH3BP5	protein_coding	chrNC_030808.1:152126639-152198013:-	gi|803278718|ref|XP_011999032.1|	1909	0.0	PREDICTED: SH3 domain-binding protein 5 isoform X2 [Ovis aries musimon]	gi|329664897|ref|NM_001206288.1|	2046	0.0	Bos taurus SH3-domain binding protein 5 (BTK-associated) (SH3BP5), mRNA	O60239	618	0.0	SH3 domain-binding protein 5	.	.	.	.	.	.	.	GO:0035556|intracellular signal transduction;GO:0061099|negative regulation of protein tyrosine kinase activity;GO:0007165|signal transduction;	GO:0005737|cytoplasm;GO:0005739|mitochondrion;	GO:0004860|protein kinase inhibitor activity;GO:0017124|SH3 domain binding;	.	.
gene10530	7	3	1	3.72010815480655	3	7	1	3.5461612866575	1.0490521592471072	0.06908641100991972	1	1	up	no	FAM227B	protein_coding	chrNC_030817.1:42231943-42460351:-	gi|556769487|ref|XP_005979949.1|	2619	0.0	PREDICTED: protein FAM227B [Pantholops hodgsonii]	gi|548483503|ref|XM_005685798.1|	1781	0.0	PREDICTED: Capra hircus family with sequence similarity 227, member B (FAM227B), mRNA	Q96M60	712	0.0	Protein FAM227B	.	.	.	.	.	.	.	GO:0006508|proteolysis;	GO:0005737|cytoplasm;GO:0005634|nucleus;	GO:0004198|calcium-dependent cysteine-type endopeptidase activity;	.	.
gene10531	0	0	0	0.0	2	1	4	2.240395412923	-Inf	-Inf	0.1038097891472	0.282003365446829	down	no	FGF7	protein_coding	chrNC_030817.1:42303876-42366015:+	gi|537151192|gb|ERE71530.1|	1100	4e-142	keratinocyte growth factor-like protein [Cricetulus griseus]	gi|548483501|ref|XM_005685797.1|	2084	0.0	PREDICTED: Capra hircus fibroblast growth factor 7 (FGF7), mRNA	Q5D0X0	409	1e-137	Fibroblast growth factor 7	.	.	.	.	.	.	.	GO:0008543|fibroblast growth factor receptor signaling pathway;GO:0051781|positive regulation of cell division;	GO:0005576|extracellular region;	GO:0008201|heparin binding;	.	.
gene10532	255	210	219	234.718424777343	185	160	189	171.459191925215	1.3689462906119354	0.4530658448515887	0.0160188843743263	0.0710766196322198	up	no	DTWD1	protein_coding	chrNC_030817.1:42460427-42480496:+	gi|548483494|ref|XP_005685850.1|	1610	0.0	PREDICTED: DTW domain-containing protein 1 isoform X1 [Capra hircus]	gi|548483493|ref|XM_005685793.1|	1210	0.0	PREDICTED: Capra hircus DTW domain containing 1 (DTWD1), transcript variant X1, mRNA	Q5RCQ0	478	1e-165	DTW domain-containing protein 1	.	.	.	.	.	.	.	GO:0008543|fibroblast growth factor receptor signaling pathway;GO:0051781|positive regulation of cell division;	GO:0005576|extracellular region;	GO:0008201|heparin binding;	.	.
gene10533	20	8	11	13.0346101627022	3	2	6	3.52204810200397	3.7008609153537075	1.8878609177240742	0.0176026704337132	0.0764590252029112	up	no	ATP8B4	protein_coding	chrNC_030817.1:42721547-43021164:-	gi|548483492|ref|XP_005685849.1|	6432	0.0	PREDICTED: probable phospholipid-transporting ATPase IM [Capra hircus]	gi|548483491|ref|XM_005685792.1|	4244	0.0	PREDICTED: Capra hircus ATPase, class I, type 8B, member 4 (ATP8B4), mRNA	Q8TF62	1981	0.0	Probable phospholipid-transporting ATPase IM	YAL026c	725	0.0	COG0474	.	.	.	GO:0007030|Golgi organization;	GO:0005794|Golgi apparatus;GO:0016021|integral component of membrane;GO:0005886|plasma membrane;	GO:0005524|ATP binding;GO:0000287|magnesium ion binding;GO:0004012|phospholipid-translocating ATPase activity;	K01530	E3.6.3.1; phospholipid-translocating ATPase [EC:3.6.3.1]
gene10536	0	0	0	0.0	0	0	2	0.636174656616473	-Inf	-Inf	0.529573828996712	0.770133499577241	down	no	SLC27A2	protein_coding	chrNC_030817.1:43090038-43141592:+	gi|548483487|ref|XP_005685847.1|	3249	0.0	PREDICTED: very long-chain acyl-CoA synthetase isoform X1 [Capra hircus]	gi|548483486|ref|XM_005685790.1|	2154	0.0	PREDICTED: Capra hircus solute carrier family 27 (fatty acid transporter), member 2 (SLC27A2), transcript variant X1, mRNA	O14975	1111	0.0	Very long-chain acyl-CoA synthetase	.	.	.	.	.	.	.	GO:0006699|bile acid biosynthetic process;GO:0001561|fatty acid alpha-oxidation;GO:0006635|fatty acid beta-oxidation;GO:0044539|long-chain fatty acid import;GO:0001676|long-chain fatty acid metabolic process;GO:0097089|methyl-branched fatty acid metabolic process;GO:0042760|very long-chain fatty acid catabolic process;	GO:0005788|endoplasmic reticulum lumen;GO:0005789|endoplasmic reticulum membrane;GO:0070062|extracellular exosome;GO:0030176|integral component of endoplasmic reticulum membrane;GO:0005779|integral component of peroxisomal membrane;GO:0005739|mitochondrion;GO:0005778|peroxisomal membrane;	GO:0005524|ATP binding;GO:0019899|enzyme binding;GO:0015245|fatty acid transporter activity;GO:0004467|long-chain fatty acid-CoA ligase activity;GO:0050197|phytanate-CoA ligase activity;GO:0070251|pristanate-CoA ligase activity;GO:0005102|receptor binding;GO:0031957|very long-chain fatty acid-CoA ligase activity;	K08746	SLC27A2, FACVL1, FATP2; solute carrier family 27 (fatty acid transporter), member 2 [EC:6.2.1.- 6.2.1.3]
gene10537	1	0	0	0.314376521971314	0	5	0	1.61454982619471	0.19471466093571094	-2.3605665797919766	0.408582560799226	0.680556221590506	down	no	HDC	protein_coding	chrNC_030817.1:43152035-43174053:-	gi|548483485|ref|XP_005685846.1|	3531	0.0	PREDICTED: LOW QUALITY PROTEIN: histidine decarboxylase [Capra hircus]	gi|548483484|ref|XM_005685789.1|	2342	0.0	PREDICTED: Capra hircus histidine decarboxylase (HDC), mRNA	Q5EA83	1340	0.0	Histidine decarboxylase	YPO1193	290	8e-88	COG0076	.	.	.	GO:0042423|catecholamine biosynthetic process;GO:0001694|histamine biosynthetic process;GO:0006548|histidine catabolic process;	.	GO:0004398|histidine decarboxylase activity;GO:0030170|pyridoxal phosphate binding;	K01590	hdc, HDC; histidine decarboxylase [EC:4.1.1.22]
gene10538	632	440	491	532.905652888382	373	454	476	418.328581568332	1.273892524604691	0.3492435658513322	0.0251676808920228	0.10140827138005	up	no	GABPB1	protein_coding	chrNC_030817.1:43192839-43260700:-	gi|544443314|ref|XP_005559587.1|	1826	0.0	PREDICTED: GA-binding protein subunit beta-1 isoform X2 [Macaca fascicularis]	gi|548483476|ref|XM_005685785.1|	2927	0.0	PREDICTED: Capra hircus GA binding protein transcription factor, beta subunit 1 (GABPB1), transcript variant X2, mRNA	Q06547	691	0.0	GA-binding protein subunit beta-1	all2748	88.2	2e-17	COG0666	.	.	.	GO:0006355|regulation of transcription, DNA-templated;GO:0006351|transcription, DNA-templated;	GO:0005634|nucleus;	.	K09454	GABPB; GA-binding protein transcription factor, beta
gene10541	7201	5981	7068	6934.27960848523	5696	5588	5220	5302.18445044097	1.3078156132249459	0.387159151969386	0.000604404104335985	0.00491870552428927	up	no	USP8	protein_coding	chrNC_030817.1:43300369-43350901:+	gi|548483471|ref|XP_005685839.1|	5148	0.0	PREDICTED: ubiquitin carboxyl-terminal hydrolase 8 isoform X1 [Capra hircus]	gi|548483472|ref|XM_005685783.1|	4113	0.0	PREDICTED: Capra hircus ubiquitin specific peptidase 8 (USP8), transcript variant X2, mRNA	P40818	1820	0.0	Ubiquitin carboxyl-terminal hydrolase 8	.	.	.	.	.	.	.	GO:0008283|cell proliferation;GO:0007032|endosome organization;GO:0038128|ERBB2 signaling pathway;GO:0000281|mitotic cytokinesis;GO:0016579|protein deubiquitination;GO:0071108|protein K48-linked deubiquitination;GO:0070536|protein K63-linked deubiquitination;GO:0006511|ubiquitin-dependent protein catabolic process;	GO:0005913|cell-cell adherens junction;GO:0005737|cytoplasm;GO:0005829|cytosol;GO:0005769|early endosome;GO:0031313|extrinsic component of endosome membrane;GO:0019897|extrinsic component of plasma membrane;GO:0005794|Golgi apparatus;GO:0030496|midbody;GO:0005654|nucleoplasm;	GO:0098641|cadherin binding involved in cell-cell adhesion;GO:0004197|cysteine-type endopeptidase activity;GO:0004843|ubiquitin-specific protease activity;	K11839	USP8, UBP5; ubiquitin carboxyl-terminal hydrolase 8 [EC:3.4.19.12]
gene10542	3	2	3	2.71075408835062	12	6	7	8.03488789629798	0.3373729818432914	-1.5675836533349428	0.122159933812349	0.316910128783632	down	no	USP50	protein_coding	chrNC_030817.1:43351788-43379242:-	gi|548483469|ref|XP_005685838.1|	1921	0.0	PREDICTED: putative ubiquitin carboxyl-terminal hydrolase 50-like [Capra hircus]	gi|548483468|ref|XM_005685781.1|	1118	0.0	PREDICTED: Capra hircus putative ubiquitin carboxyl-terminal hydrolase 50-like (LOC102174305), mRNA	Q4R6D3	637	0.0	Putative ubiquitin carboxyl-terminal hydrolase 50	.	.	.	.	.	.	.	GO:0016579|protein deubiquitination;GO:0006511|ubiquitin-dependent protein catabolic process;	.	GO:0036459|ubiquitinyl hydrolase activity;	.	.
gene10543	0	0	0	0.0	0	2	1	0.963907258786119	-Inf	-Inf	0.375150807563602	0.643857298594173	down	no	LOC102174030	pseudogene	chrNC_030817.1:43381649-43382594:-	gi|670989822|ref|XP_008685909.1|	380	1e-41	PREDICTED: 39S ribosomal protein L42, mitochondrial [Ursus maritimus]	gi|593715500|ref|XM_007104155.1|	267	4e-136	PREDICTED: Physeter catodon mitochondrial ribosomal protein L42 (MRPL42), transcript variant X3, mRNA	P82927	144	2e-40	39S ribosomal protein L42, mitochondrial	.	.	.	.	.	.	.	GO:0070125|mitochondrial translational elongation;GO:0070124|mitochondrial translational initiation;	GO:0005743|mitochondrial inner membrane;GO:0005763|mitochondrial small ribosomal subunit;GO:0005886|plasma membrane;	GO:0044822|poly(A) RNA binding;	K17423	MRPL42; large subunit ribosomal protein L42
gene10544	3100	2583	2774	2901.53237653697	2611	2453	2692	2490.61445606282	1.1649865636465195	0.22031331567584808	0.0630489425273285	0.199311970742792	up	no	TRPM7	protein_coding	chrNC_030817.1:43392000-43500657:-	gi|548483467|ref|XP_005685837.1|	9893	0.0	PREDICTED: transient receptor potential cation channel subfamily M member 7 [Capra hircus]	gi|548483466|ref|XM_005685780.1|	7163	0.0	PREDICTED: Capra hircus transient receptor potential cation channel, subfamily M, member 7 (TRPM7), mRNA	Q96QT4	3692	0.0	Transient receptor potential cation channel subfamily M member 7	.	.	.	.	.	.	.	GO:0031032|actomyosin structure organization;GO:0070588|calcium ion transmembrane transport;GO:0016340|calcium-dependent cell-matrix adhesion;GO:0010961|cellular magnesium ion homeostasis;GO:0070266|necroptotic process;GO:0046777|protein autophosphorylation;GO:0051262|protein tetramerization;	GO:0016021|integral component of membrane;GO:0005886|plasma membrane;GO:0001726|ruffle;	GO:0005524|ATP binding;GO:0005262|calcium channel activity;GO:0046872|metal ion binding;GO:0004674|protein serine/threonine kinase activity;	K04982	TRPM7, CHAK1; transient receptor potential cation channel subfamily M member 7 [EC:2.7.11.1]
gene10545	3005	2336	2297	2618.92092239963	2069	2064	2235	2044.80467811176	1.2807682564664453	0.3570094565599061	0.0025874493553167	0.0164351158673855	up	no	SPPL2A	protein_coding	chrNC_030817.1:43514631-43573089:-	gi|296483172|tpg|DAA25287.1|	2498	0.0	TPA: signal peptide peptidase-like 2A-like [Bos taurus]	gi|548483462|ref|XM_005685778.1|	5303	0.0	PREDICTED: Capra hircus signal peptide peptidase like 2A (SPPL2A), transcript variant X1, mRNA	Q8TCT8	838	0.0	Signal peptide peptidase-like 2A	.	.	.	.	.	.	.	GO:0006509|membrane protein ectodomain proteolysis;GO:0031293|membrane protein intracellular domain proteolysis;GO:0033619|membrane protein proteolysis;GO:0050776|regulation of immune response;GO:0006465|signal peptide processing;	GO:0070062|extracellular exosome;GO:0030660|Golgi-associated vesicle membrane;GO:0071458|integral component of cytoplasmic side of endoplasmic reticulum membrane;GO:0071556|integral component of lumenal side of endoplasmic reticulum membrane;GO:0043231|intracellular membrane-bounded organelle;GO:0005770|late endosome;GO:0031902|late endosome membrane;GO:0005765|lysosomal membrane;GO:0016020|membr…	GO:0042500|aspartic endopeptidase activity, intramembrane cleaving;GO:0042803|protein homodimerization activity;	K09596	SPPL2A; signal peptide peptidase-like 2A [EC:3.4.23.-]
gene10546	932	698	735	808.993346468789	598	766	736	674.357011208774	1.1996514205712514	0.26261526677681446	0.103310961863163	0.281692785474366	up	no	AP4E1	protein_coding	chrNC_030817.1:43688587-43757106:+	gi|803227405|ref|XP_011974005.1|	5630	0.0	PREDICTED: AP-4 complex subunit epsilon-1 [Ovis aries musimon]	gi|556769428|ref|XM_005979858.1|	3460	0.0	PREDICTED: Pantholops hodgsonii adaptor-related protein complex 4, epsilon 1 subunit (AP4E1), mRNA	Q9UPM8	1985	0.0	AP-4 complex subunit epsilon-1	.	.	.	.	.	.	.	GO:0006886|intracellular protein transport;GO:0016192|vesicle-mediated transport;	GO:0005905|coated pit;GO:0031904|endosome lumen;GO:0030117|membrane coat;GO:0032588|trans-Golgi network membrane;	.	K12400	AP4E1; AP-4 complex subunit epsilon-1
gene10547	157	136	155	153.708081518123	232	225	265	231.783675776774	0.6631531793729772	-0.5925859431063284	0.00217296457023535	0.0142983266297751	down	no	TNFAIP8L3	protein_coding	chrNC_030817.1:43796603-43840612:-	gi|194670933|ref|XP_601426.4|	1080	5e-142	PREDICTED: tumor necrosis factor alpha-induced protein 8-like protein 3 isoform X2 [Bos taurus]	gi|548483637|ref|XM_005685862.1|	1499	0.0	PREDICTED: Capra hircus tumor necrosis factor, alpha-induced protein 8-like 3 (TNFAIP8L3), mRNA	Q5GJ75	408	3e-137	Tumor necrosis factor alpha-induced protein 8-like protein 3	.	.	.	.	.	.	.	GO:0048017|inositol lipid-mediated signaling;GO:0015914|phospholipid transport;GO:0070374|positive regulation of ERK1 and ERK2 cascade;GO:0043552|positive regulation of phosphatidylinositol 3-kinase activity;GO:0051897|positive regulation of protein kinase B signaling;GO:0019216|regulation of lipid metabolic process;	GO:0005737|cytoplasm;GO:0005886|plasma membrane;	GO:0035091|phosphatidylinositol binding;GO:0008526|phosphatidylinositol transporter activity;	.	.
gene10549	6	2	10	5.91781221955991	2	2	5	2.88139270647018	2.0538027344455467	1.038297618995842	0.332163422111047	0.604211432096772	up	no	CYP19A1	protein_coding	chrNC_030817.1:44007959-44058566:-	gi|172088165|ref|NP_001116472.1|	2647	0.0	aromatase [Ovis aries]	gi|550821791|ref|NM_001285747.1|	3265	0.0	Capra hircus cytochrome P450, family 19, subfamily A, polypeptide 1 (CYP19A1), mRNA	Q9XS28	1024	0.0	Aromatase	BH0579	110	2e-24	COG2124	.	.	.	.	GO:0016020|membrane;	GO:0020037|heme binding;GO:0005506|iron ion binding;GO:0004497|monooxygenase activity;GO:0016705|oxidoreductase activity, acting on paired donors, with incorporation or reduction of molecular oxygen;	K07434	CYP19A; aromatase [EC:1.14.14.14]
gene1055	551	378	560	505.038569781432	538	523	506	503.375720111283	1.0033033966552487	0.0047579396113093956	0.929320722463409	1	up	no	METTL6	protein_coding	chrNC_030808.1:152275405-152291061:-	gi|548452651|ref|XP_005675770.1|	1504	0.0	PREDICTED: methyltransferase-like protein 6 [Capra hircus]	gi|548452650|ref|XM_005675713.1|	1246	0.0	PREDICTED: Capra hircus methyltransferase like 6 (METTL6), mRNA	Q5RDV8	531	0.0	Methyltransferase-like protein 6	.	.	.	.	.	.	.	.	.	GO:0008168|methyltransferase activity;	K00599	METTL6; methyltransferase-like protein 6 [EC:2.1.1.-]
gene10550	95	93	93	97.0213558396901	132	141	127	128.50638066761	0.7549925173804566	-0.4054657487166689	0.0722908456477929	0.220063727751666	down	no	GLDN	protein_coding	chrNC_030817.1:44154673-44212401:+	gi|803227417|ref|XP_011974010.1|	2206	0.0	PREDICTED: gliomedin isoform X2 [Ovis aries musimon]	gi|548483456|ref|XM_005685775.1|	2805	0.0	PREDICTED: Capra hircus gliomedin (GLDN), mRNA	Q6ZMI3	763	0.0	Gliomedin	.	.	.	.	.	.	.	GO:0045162|clustering of voltage-gated sodium channels;GO:0034113|heterotypic cell-cell adhesion;GO:0032528|microvillus organization;	GO:0005581|collagen trimer;GO:0005615|extracellular space;GO:0016021|integral component of membrane;GO:0005886|plasma membrane;GO:0005578|proteinaceous extracellular matrix;	.	K16364	GLDN; GLDN; gliomedin
gene10551	0	0	0	0.0	0	0	1	0.318087328308236	-Inf	-Inf	1	1	down	no	LOC102175407	pseudogene	chrNC_030817.1:44222170-44223721:+	gi|617657417|ref|XP_007536119.1|	580	5e-108	PREDICTED: TAR DNA-binding protein 43 [Erinaceus europaeus]	gi|602703498|ref|XM_007463153.1|	564	0.0	PREDICTED: Lipotes vexillifer TAR DNA binding protein (TARDBP), mRNA	Q13148	224	8e-104	TAR DNA-binding protein 43	.	.	.	.	.	.	.	GO:0070935|3'-UTR-mediated mRNA stabilization;GO:0006397|mRNA processing;GO:0043922|negative regulation by host of viral transcription;GO:0010629|negative regulation of gene expression;GO:0001933|negative regulation of protein phosphorylation;GO:0030264|nuclear fragmentation involved in apoptotic nuclear change;GO:0071765|nuclear inner membrane organization;GO:0032024|positive regulation of insul…	GO:0005737|cytoplasm;GO:0035061|interchromatin granule;GO:0016607|nuclear speck;GO:0005654|nucleoplasm;GO:0005634|nucleus;GO:0005726|perichromatin fibrils;	GO:0003690|double-stranded DNA binding;GO:0042802|identical protein binding;GO:0003730|mRNA 3'-UTR binding;GO:0000166|nucleotide binding;GO:0044822|poly(A) RNA binding;GO:0003723|RNA binding;GO:0003700|transcription factor activity, sequence-specific DNA binding;GO:0001205|transcriptional activator activity, RNA polymerase II distal enhancer sequence-specific binding;	.	.
gene10552	62	67	68	68.1956689535505	20	14	8	13.5167994843222	5.045252689636253	2.334926527994799	2.3691193971987e-07	4.64931854213251e-06	up	yes	DMXL2	protein_coding	chrNC_030817.1:44259812-44440870:-	gi|548483451|ref|XP_005685829.1|	15690	0.0	PREDICTED: dmX-like protein 2 isoform X1 [Capra hircus]	gi|548483452|ref|XM_005685773.1|	10548	0.0	PREDICTED: Capra hircus Dmx-like 2 (DMXL2), transcript variant X2, mRNA	Q8TDJ6	5657	0.0	DmX-like protein 2	.	.	.	.	.	.	.	.	GO:0030054|cell junction;GO:0005615|extracellular space;GO:0008021|synaptic vesicle;GO:0030672|synaptic vesicle membrane;	GO:0017137|Rab GTPase binding;	.	.
gene10553	1	1	0	0.71306123348351	0	4	0	1.29163986095577	0.5520588633397151	-0.8571059921579482	0.749282196262611	0.93836172543474	down	no	SCG3	protein_coding	chrNC_030817.1:44492039-44529623:+	gi|803092560|ref|XP_012036947.1|	2602	0.0	PREDICTED: secretogranin-3 isoform X1 [Ovis aries]	gi|548483448|ref|XM_005685771.1|	2189	0.0	PREDICTED: Capra hircus secretogranin III (SCG3), mRNA	A6QLI2	906	0.0	Secretogranin-3	.	.	.	.	.	.	.	.	GO:0031410|cytoplasmic vesicle;GO:0005576|extracellular region;GO:0030658|transport vesicle membrane;	GO:0044822|poly(A) RNA binding;	.	.
gene10554	57	33	66	52.4216694193377	44	32	24	32.1602097249683	1.6300164043594207	0.7048864837010743	0.0405533975083549	0.145059639650088	up	no	LYSMD2	protein_coding	chrNC_030817.1:44534336-44547980:-	gi|803227437|ref|XP_011974019.1|	935	6e-117	PREDICTED: lysM and putative peptidoglycan-binding domain-containing protein 2 isoform X1 [Ovis aries musimon]	gi|115497853|ref|NM_001075485.1|	1268	0.0	Bos taurus LysM, putative peptidoglycan-binding, domain containing 2 (LYSMD2), mRNA	Q1JQA8	247	2e-77	LysM and putative peptidoglycan-binding domain-containing protein 2	YPO0370_2	52.4	4e-07	COG1388	.	.	.	.	GO:0031410|cytoplasmic vesicle;GO:0005576|extracellular region;GO:0030658|transport vesicle membrane;	GO:0044822|poly(A) RNA binding;	.	.
gene10555	5	13	6	8.6952940583397	20	8	12	12.8516890061215	0.6765876496231716	-0.563651252354966	0.439387080676537	0.709967924192179	down	no	TMOD2	protein_coding	chrNC_030817.1:44566233-44629915:+	gi|548483443|ref|XP_005685825.1|	1709	0.0	PREDICTED: tropomodulin-2 isoform X1 [Capra hircus]	gi|548483442|ref|XM_005685768.1|	7495	0.0	PREDICTED: Capra hircus tropomodulin 2 (neuronal) (TMOD2), transcript variant X1, mRNA	Q9NZR1	646	0.0	Tropomodulin-2	.	.	.	.	.	.	.	GO:0007015|actin filament organization;GO:0007611|learning or memory;GO:0006936|muscle contraction;GO:0030239|myofibril assembly;GO:0007399|nervous system development;GO:0007270|neuron-neuron synaptic transmission;GO:0051694|pointed-end actin filament capping;GO:0045745|positive regulation of G-protein coupled receptor protein signaling pathway;	GO:0030426|growth cone;GO:0005865|striated muscle thin filament;	GO:0005523|tropomyosin binding;	K10370	TMOD; tropomodulin
gene10556	11613	9449	9543	10504.4078599621	7940	8287	8519	7946.93128556389	1.3218193894596812	0.40252506358416607	0.000413999279383896	0.00354261235074795	up	no	TMOD3	protein_coding	chrNC_030817.1:44638461-44736647:+	gi|548483441|ref|XP_005685824.1|	1761	0.0	PREDICTED: tropomodulin-3 [Capra hircus]	gi|548483440|ref|XM_005685767.1|	3970	0.0	PREDICTED: Capra hircus tropomodulin 3 (ubiquitous) (TMOD3), mRNA	Q9NYL9	646	0.0	Tropomodulin-3	.	.	.	.	.	.	.	GO:0007015|actin filament organization;GO:0048821|erythrocyte development;GO:0006936|muscle contraction;GO:0030239|myofibril assembly;GO:0051694|pointed-end actin filament capping;GO:1901992|positive regulation of mitotic cell cycle phase transition;	GO:0005913|cell-cell adherens junction;GO:0005911|cell-cell junction;GO:0005865|striated muscle thin filament;	GO:0098641|cadherin binding involved in cell-cell adhesion;GO:0005523|tropomyosin binding;	K10370	TMOD; tropomodulin
gene10557	36	27	20	28.5504093312119	33	28	34	30.5011944076138	0.936042338200535	-0.09535430895630116	0.826341771767965	0.989460091622388	down	no	LOC102169968	protein_coding	chrNC_030817.1:44735367-44743780:-	gi|803092553|ref|XP_012036943.1|	772	4e-88	PREDICTED: RNA polymerase-associated protein LEO1-like [Ovis aries]	gi|594084955|ref|XM_006065964.1|	1234	0.0	PREDICTED: Bubalus bubalis Leo1, Paf1/RNA polymerase II complex component, homolog (S. cerevisiae) (LEO1), mRNA	Q8WVC0	120	3e-26	RNA polymerase-associated protein LEO1	.	.	.	.	.	.	.	GO:0001711|endodermal cell fate commitment;GO:0033523|histone H2B ubiquitination;GO:0010390|histone monoubiquitination;GO:0006378|mRNA polyadenylation;GO:0045638|negative regulation of myeloid cell differentiation;GO:0031442|positive regulation of mRNA 3'-end processing;GO:0032968|positive regulation of transcription elongation from RNA polymerase II promoter;GO:0045944|positive regulation of tra…	GO:0016593|Cdc73/Paf1 complex;GO:0005813|centrosome;GO:0005730|nucleolus;GO:0005654|nucleoplasm;	GO:1990269|RNA polymerase II C-terminal domain phosphoserine binding;	K15177	LEO1; RNA polymerase-associated protein LEO1
gene10558	15	5	5	8.32616321948451	18	18	10	14.7994778674433	0.5625984439492192	-0.8298225324762165	0.266497566331277	0.526798614879559	down	no	LOC108636990	protein_coding	chrNC_030817.1:44745111-44749733:-	gi|803092553|ref|XP_012036943.1|	630	5e-72	PREDICTED: RNA polymerase-associated protein LEO1-like [Ovis aries]	gi|594084957|ref|XM_006065965.1|	1614	0.0	PREDICTED: Bubalus bubalis RNA polymerase-associated protein LEO1-like (LOC102403279), mRNA	Q5R4D6	177	5e-46	RNA polymerase-associated protein LEO1	.	.	.	.	.	.	.	GO:0001711|endodermal cell fate commitment;GO:0016570|histone modification;GO:0006378|mRNA polyadenylation;GO:0045638|negative regulation of myeloid cell differentiation;GO:0031442|positive regulation of mRNA 3'-end processing;GO:0032968|positive regulation of transcription elongation from RNA polymerase II promoter;GO:0045944|positive regulation of transcription from RNA polymerase II promoter;G…	GO:0016593|Cdc73/Paf1 complex;	.	K15177	LEO1; RNA polymerase-associated protein LEO1
gene10559	2769	2114	2815	2623.75077109055	2100	1925	1753	1856.60171078297	1.413200664338533	0.4989663325450538	0.000112790791011509	0.00115774289354394	up	no	LEO1	protein_coding	chrNC_030817.1:44753271-44785978:-	gi|548483437|ref|XP_005685822.1|	2864	0.0	PREDICTED: RNA polymerase-associated protein LEO1-like [Capra hircus]	gi|548483436|ref|XM_005685765.1|	2218	0.0	PREDICTED: Capra hircus Leo1, Paf1/RNA polymerase II complex component, homolog (S. cerevisiae) (LEO1), mRNA	Q8WVC0	1063	0.0	RNA polymerase-associated protein LEO1	.	.	.	.	.	.	.	GO:0001711|endodermal cell fate commitment;GO:0033523|histone H2B ubiquitination;GO:0010390|histone monoubiquitination;GO:0006378|mRNA polyadenylation;GO:0045638|negative regulation of myeloid cell differentiation;GO:0031442|positive regulation of mRNA 3'-end processing;GO:0032968|positive regulation of transcription elongation from RNA polymerase II promoter;GO:0045944|positive regulation of tra…	GO:0016593|Cdc73/Paf1 complex;GO:0005813|centrosome;GO:0005730|nucleolus;GO:0005654|nucleoplasm;	GO:1990269|RNA polymerase II C-terminal domain phosphoserine binding;	K15177	LEO1; RNA polymerase-associated protein LEO1
[truncated: 17,691 more rows]
