# Supplementary material for: MAPK1 Is Regulated by LOC102188416/miR-143-3p Axis in Dairy Goat Mammary Epithelial Cells
Source: Genes (Basel). 2022 Jun 3;13(6):1013. doi: 10.3390/genes13061013 (PMC9222919; doi:10.3390/genes13061013)
Supplement: Supplementary file 1 [file genes-13-01013-s001.zip › supplementary tables/Table S6.xlsx]

## Sheet: M1-C1
Gene	M1_count	M1_normalize	C1_count	C1_normalize	FoldChange	Log2FoldChange	pval	padj	Up/Down	Significant	GeneName	Biotype	Position	Description
gene16448	4115	122.088	8883	279.309	0.437106	-1.19395	0	0	down	yes	LOC102168845	lncRNA	chrNC_030823.1:72530095-72533397:-	--
gene25279	22227	659.451	15371	483.312	1.36444	0.448311	2.80366e-196	6.16985e-195	up	no	HNRNPF	lncRNA	chrNC_030835.1:31701102-31719712:+	--
gene1557	16662	494.343	21171	665.682	0.742612	-0.429319	4.79687e-183	9.83314e-182	down	no	RPL37A	lncRNA	chrNC_030809.1:31290237-31308586:-	--
gene427	1774	52.6327	2917	91.7195	0.573843	-0.801271	2.53466e-78	2.25101e-77	down	no	LOC102184946	lncRNA	chrNC_030808.1:73487099-73489912:-	--
gene3380	82	2.43285	493	15.5015	0.156943	-2.67168	5.43696e-77	4.70972e-76	down	yes	LOC108635596	lncRNA	chrNC_030810.1:102361878-102362997:+	--
gene20749	3873	114.908	2262	71.1243	1.61559	0.692061	4.43941e-76	3.77996e-75	up	no	LOC106503367	lncRNA	chrNC_030828.1:24686749-24691192:-	--
gene23643	115	3.41193	485	15.2499	0.223734	-2.16014	1.5082e-59	9.98638e-59	down	yes	LOC102171119	lncRNA	chrNC_030832.1:13125540-13136483:+	--
gene3390	62	1.83947	372	11.6968	0.157262	-2.66875	1.75925e-58	1.13596e-57	down	yes	LOC108635659	lncRNA	chrNC_030810.1:102637169-102639456:+	--
gene4560	276	8.18862	756	23.771	0.34448	-1.53751	2.18977e-58	1.41091e-57	down	yes	LOC102186366	lncRNA	chrNC_030811.1:76991316-77006714:+	--
gene5361	5545	164.514	6965	219.001	0.751202	-0.412728	2.76367e-57	1.75054e-56	down	no	LOC102168701	lncRNA	chrNC_030812.1:56580236-56581775:-	--
gene2466	163	4.83603	510	16.036	0.301574	-1.72942	5.47934e-47	2.85945e-46	down	yes	LOC102168597	lncRNA	chrNC_030810.1:18638450-18655934:-	--
gene15452	785	23.2901	1319	41.4735	0.561566	-0.832472	9.6194e-39	4.18149e-38	down	no	LOC106502886	lncRNA	chrNC_030822.1:49571665-49585386:+	--
gene3387	54	1.60212	271	8.52108	0.188019	-2.41105	1.22008e-38	5.2844e-38	down	yes	LOC108635656	lncRNA	chrNC_030810.1:102562045-102563736:+	--
gene10742	7095	210.501	8240	259.091	0.812459	-0.299633	9.07534e-38	3.86913e-37	down	no	LOC102181394	lncRNA	chrNC_030817.1:66294430-66308731:-	--
gene10026	623	18.4837	1077	33.8642	0.545819	-0.873506	1.55989e-34	6.22886e-34	down	no	PPP1R14C	lncRNA	chrNC_030816.1:74641676-74727590:+	--
gene11132	96	2.84822	324	10.1876	0.279578	-1.83868	5.07067e-33	1.94065e-32	down	yes	LOC108637011	lncRNA	chrNC_030817.1:80622725-80624426:-	--
gene17446	217	6.43815	512	16.0989	0.399913	-1.32224	2.5912e-32	9.7121e-32	down	yes	LOC108637969	lncRNA	chrNC_030825.1:26142626-26149517:+	--
gene23549	116	3.44159	352	11.068	0.310951	-1.68524	7.58183e-32	2.8066e-31	down	yes	LOC108633922	lncRNA	chrNC_030832.1:3378280-3385514:-	--
gene24798	155	4.59868	414	13.0174	0.353271	-1.50115	1.09555e-31	4.02556e-31	down	yes	LOC102185144	lncRNA	chrNC_030834.1:13226550-13242408:+	--
gene8011	561	16.6443	966	30.374	0.547976	-0.867814	8.00853e-31	2.88082e-30	down	no	LOC108636392	lncRNA	chrNC_030814.1:91782065-91791205:-	--
gene20495	544	16.1399	922	28.9905	0.556729	-0.844952	2.94254e-28	9.90623e-28	down	no	LOC106503332	lncRNA	chrNC_030827.1:63655514-63662874:-	--
gene16581	3646	108.173	4388	137.972	0.784018	-0.351041	1.36712e-27	4.51611e-27	down	no	LOC102169320	lncRNA	chrNC_030824.1:1473577-1486167:-	--
gene21243	5036	149.413	5850	183.942	0.812281	-0.29995	2.37e-27	7.75624e-27	down	no	KLC1	lncRNA	chrNC_030828.1:67516790-67583822:+	--
gene17974	322	9.55339	622	19.5576	0.488474	-1.03365	8.21478e-27	2.62528e-26	down	yes	LOC102175154	lncRNA	chrNC_030825.1:52258072-52261671:-	--
gene1301	4272	126.746	5014	157.656	0.803939	-0.314842	8.54999e-26	2.63396e-25	down	no	LOC102180089	lncRNA	chrNC_030809.1:11048951-11051265:+	--
gene7114	776	23.0231	395	12.42	1.85371	0.890412	9.52399e-25	2.85326e-24	up	no	LOC108636451	lncRNA	chrNC_030814.1:10328666-10413837:+	--
gene23433	872	25.8713	1280	40.2472	0.64281	-0.637535	3.02595e-24	8.92241e-24	down	no	LOC106503569	lncRNA	chrNC_030832.1:1596836-1600343:-	--
gene1276	143	4.24265	352	11.068	0.383327	-1.38335	3.05446e-24	9.00206e-24	down	yes	LOC102185696	lncRNA	chrNC_030809.1:10162559-10165988:+	--
gene4297	101	2.99656	280	8.80407	0.340361	-1.55486	4.84848e-23	1.3638e-22	down	yes	LOC106502045	lncRNA	chrNC_030811.1:42719595-42727493:+	--
gene23064	246	7.29855	471	14.8097	0.492822	-1.02086	2.6228e-20	6.65227e-20	down	yes	LOC102183378	lncRNA	chrNC_030831.1:25960524-25973733:-	--
gene7019	87	2.5812	235	7.38913	0.349323	-1.51737	5.84852e-19	1.39807e-18	down	yes	LOC108636239	lncRNA	chrNC_030813.1:115678179-115691181:-	--
gene19357	24	0.712054	120	3.77317	0.188715	-2.40572	5.63916e-18	1.28834e-17	down	yes	LOC106503231	lncRNA	chrNC_030826.1:34702981-34708025:-	--
gene3388	20	0.593378	110	3.45874	0.171559	-2.54322	1.35723e-17	3.04043e-17	down	yes	LOC108635657	lncRNA	chrNC_030810.1:102586994-102588583:-	--
gene21775	3852	114.285	2953	92.8515	1.23083	0.299635	1.44991e-17	3.24439e-17	up	no	LOC102190274	lncRNA	chrNC_030829.1:51478200-51480196:-	--
gene20552	865	25.6636	521	16.3819	1.56659	0.647625	1.9342e-16	4.09826e-16	up	no	LOC102175755	lncRNA	chrNC_030828.1:1128292-1135469:+	--
gene5598	66	1.95815	0	0.0157216	124.552	6.9606	2.87233e-16	6.03898e-16	up	yes	LOC108636020	lncRNA	chrNC_030812.1:72946505-72949487:+	--
gene4164	613	18.187	877	27.5756	0.659534	-0.600481	1.57193e-15	3.18415e-15	down	no	LOC102184972	lncRNA	chrNC_030811.1:25518197-25548048:+	--
gene21247	4313	127.962	4805	151.084	0.846959	-0.239636	2.24691e-15	4.51473e-15	down	no	LOC108638524	lncRNA	chrNC_030828.1:67735151-67736617:-	--
gene15769	1245	36.9378	1578	49.6172	0.744455	-0.425743	5.53644e-15	1.09084e-14	down	no	LOC102191260	lncRNA	chrNC_030823.1:1541087-1546207:+	--
gene24951	230	6.82385	86	2.70411	2.52351	1.33543	8.23349e-15	1.60899e-14	up	yes	LOC102189648	lncRNA	chrNC_030834.1:37519377-37549199:-	--
gene20007	327	9.70174	528	16.602	0.584373	-0.775039	9.5551e-15	1.86058e-14	down	no	LOC102190260	lncRNA	chrNC_030826.1:54949394-54953710:-	--
gene12642	26	0.771392	105	3.30153	0.233647	-2.0976	1.06148e-13	1.95559e-13	down	yes	LOC102181790	lncRNA	chrNC_030819.1:35802017-35805950:+	--
gene28682	627	18.6024	369	11.6025	1.60331	0.681053	2.43388e-13	4.39738e-13	up	no	LOC108635385	lncRNA	chrNW_017214887.1:12678-14298:-	--
gene21344	58	1.7208	153	4.8108	0.357695	-1.4832	1.69904e-12	2.93337e-12	down	yes	LOC106503408	lncRNA	chrNC_030829.1:7176992-7192906:+	--
gene4466	1360	40.3497	955	30.0282	1.34373	0.426242	1.73516e-12	2.99487e-12	up	no	LOC102184495	lncRNA	chrNC_030811.1:64891184-64893660:-	--
gene24782	7880	233.791	6629	208.436	1.12164	0.165613	5.09196e-12	8.56636e-12	up	no	LOC106503669	lncRNA	chrNC_030834.1:12302319-12304032:+	--
gene10666	130	3.85696	252	7.92366	0.486765	-1.0387	7.35223e-12	1.22484e-11	down	yes	LOC108636992	lncRNA	chrNC_030817.1:59243322-59263639:-	--
gene1609	168	4.98438	302	9.49582	0.524902	-0.929879	7.83022e-12	1.30157e-11	down	no	LOC102185515	lncRNA	chrNC_030809.1:40090768-40099678:+	--
gene12841	49	1.45378	135	4.24482	0.342483	-1.5459	8.22108e-12	1.36427e-11	down	yes	LOC102188416	lncRNA	chrNC_030819.1:67109762-67147008:+	--
gene221	1	0.0296689	42	1.32061	0.0224661	-5.47611	8.24749e-12	1.36789e-11	down	yes	LOC106503198	lncRNA	chrNC_030808.1:46281011-46384605:+	--
gene21926	115	3.41193	231	7.26336	0.469745	-1.09005	8.96294e-12	1.48468e-11	down	yes	LOC108633355	lncRNA	chrNC_030829.1:59400621-59404786:-	--
gene17414	219	6.49749	92	2.89277	2.24612	1.16743	9.19535e-12	1.52005e-11	up	yes	LOC102183093	lncRNA	chrNC_030825.1:23528852-23530343:-	--
gene24071	3011	89.3331	3370	105.963	0.843057	-0.246298	9.42377e-12	1.55695e-11	down	no	GNB2	lncRNA	chrNC_030832.1:36781993-36787231:-	--
gene4533	314	9.31604	482	15.1556	0.614694	-0.70206	1.13314e-11	1.86336e-11	down	no	LOC106502029	lncRNA	chrNC_030811.1:74098603-74136954:+	--
gene22569	1079	32.0128	1341	42.1652	0.759222	-0.397406	1.40831e-11	2.30071e-11	down	no	LOC102177673	lncRNA	chrNC_030830.1:22459190-22461178:+	--
gene13102	43	1.27576	122	3.83606	0.332571	-1.58826	3.43806e-11	5.48489e-11	down	yes	LOC102175415	lncRNA	chrNC_030820.1:27660327-27677490:+	--
gene13813	3030	89.8968	2390	75.149	1.19625	0.258516	4.87977e-11	7.71093e-11	up	no	LOC102189880	lncRNA	chrNC_030820.1:76907173-76910019:+	--
gene22626	54	1.60212	137	4.30771	0.37192	-1.42694	8.72e-11	1.35467e-10	down	yes	LOC108633557	lncRNA	chrNC_030830.1:24325198-24327481:-	--
gene12103	3	0.0890067	43	1.35205	0.0658308	-3.92509	8.88233e-11	1.37882e-10	down	yes	LOC108637160	lncRNA	chrNC_030818.1:86479793-86480981:-	--
gene14003	91	2.69987	188	5.9113	0.45673	-1.13059	2.31579e-10	3.48722e-10	down	yes	LOC102173583	lncRNA	chrNC_030821.1:19247105-19267777:-	--
gene4481	175	5.19206	71	2.23246	2.32571	1.21767	2.93035e-10	4.37196e-10	up	yes	LOC106502031	lncRNA	chrNC_030811.1:68431536-68437529:+	--
gene12649	12	0.356027	62	1.94947	0.182627	-2.45303	3.37383e-10	5.0074e-10	down	yes	LOC108637295	lncRNA	chrNC_030819.1:38399106-38405452:-	--
gene22961	124	3.67895	230	7.23192	0.50871	-0.975085	5.23062e-10	7.63823e-10	down	no	LOC102182272	lncRNA	chrNC_030831.1:1293998-1317485:+	--
gene22698	466	13.8257	640	20.1236	0.68704	-0.541534	5.50421e-10	8.02013e-10	down	no	C23H6orf223	lncRNA	chrNC_030830.1:31307258-31312591:-	--
gene26271	1740	51.6239	2009	63.1692	0.817232	-0.291182	6.72184e-10	9.7069e-10	down	no	LOC102169084	lncRNA	chrNW_017189516.1:8835812-8870487:+	--
gene7904	48	1.42411	5	0.157216	9.05832	3.17924	8.54317e-10	1.22837e-09	up	yes	LOC108636385	lncRNA	chrNC_030814.1:88557879-88636200:+	--
gene14323	942	27.9481	654	20.5638	1.35909	0.442645	1.20538e-09	1.71747e-09	up	no	LOC102186225	lncRNA	chrNC_030821.1:69395631-69620204:+	--
gene21448	15	0.445034	65	2.0438	0.217748	-2.19927	1.69478e-09	2.3875e-09	down	yes	LOC108633165	lncRNA	chrNC_030829.1:15152972-15169300:+	--
gene20467	42	1.24609	111	3.49019	0.357028	-1.48589	1.75379e-09	2.46832e-09	down	yes	FAM134B	lncRNA	chrNC_030827.1:56450873-56607068:+	--
gene8155	138	4.09431	244	7.67212	0.533661	-0.906005	1.78123e-09	2.50575e-09	down	no	LOC106502300	lncRNA	chrNC_030814.1:95249260-95254367:+	--
gene19274	55	1.63179	9	0.282988	5.76629	2.52764	5.07196e-09	6.88577e-09	up	yes	LOC108638274	lncRNA	chrNC_030826.1:29471282-29477763:-	--
gene21862	4	0.118676	39	1.22628	0.0967769	-3.36919	5.30654e-09	7.18631e-09	down	yes	LOC108638623	lncRNA	chrNC_030829.1:55158472-55170691:-	--
gene4922	42	1.24609	108	3.39586	0.366946	-1.44636	5.92041e-09	7.97973e-09	down	yes	LOC102190854	lncRNA	chrNC_030812.1:25771047-25775809:+	--
gene17686	193	5.7261	308	9.68448	0.591266	-0.758121	6.50522e-09	8.73844e-09	down	no	LOC102188967	lncRNA	chrNC_030825.1:45836675-45843903:+	--
gene6667	6956	206.377	7230	227.334	0.907815	-0.139529	8.36742e-09	1.11325e-08	down	no	LOC102170130	lncRNA	chrNC_030813.1:68924922-68936167:+	--
gene8678	29	0.860399	86	2.70411	0.318182	-1.65208	1.04395e-08	1.3776e-08	down	yes	SOX7	lncRNA	chrNC_030815.1:8398338-8405131:+	--
gene6496	1	0.0296689	29	0.91185	0.0325371	-4.94177	1.88852e-08	2.44203e-08	down	yes	LOC108636216	lncRNA	chrNC_030813.1:36833918-36837403:+	--
gene20726	126	3.73828	220	6.91748	0.540411	-0.887871	1.95072e-08	2.5192e-08	down	no	LOC102177005	lncRNA	chrNC_030828.1:22323434-22327307:+	--
gene27764	21	0.623047	71	2.23246	0.279085	-1.84122	2.03617e-08	2.62502e-08	down	yes	LOC102171853	lncRNA	chrNW_017189940.1:44933-98733:+	--
gene14099	98	2.90755	183	5.75409	0.505302	-0.984782	2.31309e-08	2.97178e-08	down	no	LOC106502861	lncRNA	chrNC_030821.1:37565973-37578551:+	--
gene19443	77	2.28451	154	4.84224	0.471787	-1.08379	2.95032e-08	3.75581e-08	down	yes	LOC102169699	lncRNA	chrNC_030826.1:37574201-37579521:-	--
gene11539	15	0.445034	57	1.79226	0.248309	-2.00979	9.94314e-08	1.20577e-07	down	yes	LOC108637104	lncRNA	chrNC_030818.1:15031517-15032456:+	--
gene12399	828	24.5659	1002	31.506	0.77972	-0.358972	1.08907e-07	1.31402e-07	down	no	LOC102168552	lncRNA	chrNC_030818.1:103546840-103550676:-	--
gene10145	11	0.326358	49	1.54071	0.211823	-2.23907	1.23041e-07	1.47919e-07	down	yes	LOC108636755	lncRNA	chrNC_030816.1:89699542-89718419:-	--
gene2234	97	2.87788	176	5.53399	0.520038	-0.94331	1.25008e-07	1.50254e-07	down	no	LOC102179832	lncRNA	chrNC_030810.1:2668465-2676728:+	--
gene17310	29	0.860399	80	2.51545	0.342046	-1.54774	1.3951e-07	1.67114e-07	down	yes	LOC108637960	lncRNA	chrNC_030825.1:14652313-14654628:+	--
gene18091	425	12.6093	560	17.6081	0.716106	-0.481756	1.8237e-07	2.16162e-07	down	no	DMWD	lncRNA	chrNC_030825.1:54375337-54382480:-	--
gene10172	79	2.34384	150	4.71647	0.496949	-1.00883	2.46943e-07	2.89093e-07	down	yes	LOC108636916	lncRNA	chrNC_030817.1:408879-418753:+	--
gene26264	79	2.34384	150	4.71647	0.496949	-1.00883	2.46943e-07	2.89093e-07	down	yes	LOC102191314	lncRNA	chrNW_017189516.1:8527312-8571532:+	--
gene14264	28	0.83073	77	2.42112	0.343118	-1.54322	2.53396e-07	2.96416e-07	down	yes	LOC102177353	lncRNA	chrNC_030821.1:62266061-62284891:-	--
gene21689	3	0.0890067	30	0.943293	0.0943574	-3.40572	2.71152e-07	3.16271e-07	down	yes	LOC108633349	lncRNA	chrNC_030829.1:49847475-49859231:-	--
gene11327	2257	66.9627	2473	77.7588	0.86116	-0.215647	2.76685e-07	3.22461e-07	down	no	LOC106502506	lncRNA	chrNC_030817.1:99476805-99478377:+	--
gene24261	366	10.8588	489	15.3757	0.706234	-0.501782	4.20095e-07	4.81259e-07	down	no	LOC108634033	lncRNA	chrNC_030833.1:983979-992635:-	--
gene12838	126	3.73828	207	6.50872	0.57435	-0.799999	6.22847e-07	7.03965e-07	down	no	LOC108637305	lncRNA	chrNC_030819.1:67024544-67085790:+	--
gene485	2221	65.8947	1793	56.3775	1.16881	0.225042	8.2879e-07	9.28141e-07	up	no	LOC108635834	lncRNA	chrNC_030808.1:80963190-80977022:+	--
gene5364	54	1.60212	112	3.52163	0.454938	-1.13626	9.00248e-07	1.00478e-06	down	yes	LOC108636015	lncRNA	chrNC_030812.1:56613321-56617883:+	--
gene2926	3	0.0890067	28	0.880407	0.101097	-3.30618	9.25713e-07	1.03243e-06	down	yes	LOC102185419	lncRNA	chrNC_030810.1:71378228-71384928:+	--
gene10773	144	4.27232	227	7.13759	0.598567	-0.740415	1.05749e-06	1.17307e-06	down	no	LOC106502533	lncRNA	chrNC_030817.1:67218640-67225971:+	--
gene10447	556	16.4959	692	21.7586	0.758132	-0.399479	1.07452e-06	1.19129e-06	down	no	LOC102168833	lncRNA	chrNC_030817.1:32637058-32650936:+	--
gene12701	201	5.96345	108	3.39586	1.7561	0.812373	1.33768e-06	1.47133e-06	up	no	LOC106502707	lncRNA	chrNC_030819.1:51221132-51242787:+	--
gene25118	229	6.79418	326	10.2505	0.662818	-0.593316	1.52543e-06	1.66773e-06	down	no	LOC108634151	lncRNA	chrNC_030835.1:14499365-14504760:-	--
gene10411	58	1.7208	16	0.50309	3.42046	1.77419	1.58246e-06	1.72661e-06	up	yes	LOC102181690	lncRNA	chrNC_030817.1:28911636-28933024:-	--
gene24711	7	0.207682	36	1.13195	0.183473	-2.44636	1.76788e-06	1.91704e-06	down	yes	LOC108634086	lncRNA	chrNC_030834.1:5626133-5629500:+	--
gene20739	39	1.15709	88	2.76699	0.418175	-1.25782	2.36272e-06	2.53407e-06	down	yes	LOC108638515	lncRNA	chrNC_030828.1:23501768-23503984:+	--
gene18840	22	0.652716	1	0.0314431	20.7586	4.37564	3.38958e-06	3.57329e-06	up	yes	LOC108638249	lncRNA	chrNC_030826.1:14483737-14486174:-	--
gene10354	12	0.356027	44	1.3835	0.257338	-1.95826	4.18782e-06	4.37015e-06	down	yes	LOC102173854	lncRNA	chrNC_030817.1:23105518-23120485:+	--
gene5365	5	0.148345	30	0.943293	0.157262	-2.66875	4.6808e-06	4.86846e-06	down	yes	LOC106502106	lncRNA	chrNC_030812.1:56621007-56629518:+	--
gene20849	7	0.207682	34	1.06907	0.194265	-2.3639	5.32095e-06	5.49324e-06	down	yes	LOC106503360	lncRNA	chrNC_030828.1:32220257-32233623:+	--
gene19458	70	2.07682	127	3.99327	0.52008	-0.943193	7.12838e-06	7.2504e-06	down	no	LOC102171816	lncRNA	chrNC_030826.1:38193530-38197370:+	--
gene13361	630	18.6914	756	23.771	0.786312	-0.346826	7.94464e-06	8.03013e-06	down	no	LOC106502761	lncRNA	chrNC_030820.1:51872815-51893851:+	--
gene5613	19	0.563709	0	0.0157216	35.8558	5.16414	8.80643e-06	8.85783e-06	up	yes	LOC102172252	lncRNA	chrNC_030812.1:73192549-73199801:-	--
gene5524	6	0.178013	31	0.974736	0.182627	-2.45303	8.95349e-06	8.99818e-06	down	yes	LOC108636018	lncRNA	chrNC_030812.1:64447394-64492455:-	--
gene21255	1	0.0296689	19	0.597419	0.0496618	-4.33172	9.26978e-06	9.29577e-06	down	yes	LOC108638463	lncRNA	chrNC_030828.1:68383688-68386081:+	--
gene11352	79	2.34384	31	0.974736	2.40459	1.26579	1.2696e-05	1.25923e-05	up	yes	LOC106502597	lncRNA	chrNC_030818.1:1616435-1617484:+	--
gene16454	5	0.148345	28	0.880407	0.168495	-2.56922	1.47449e-05	1.45258e-05	down	yes	LOC108637794	lncRNA	chrNC_030823.1:74117667-74152640:+	--
gene12485	62	1.83947	114	3.58451	0.513172	-0.962485	1.51606e-05	1.49157e-05	down	no	LOC102178635	lncRNA	chrNC_030818.1:106156420-106159461:+	--
gene17861	33	0.979074	74	2.32679	0.420783	-1.24885	1.67914e-05	1.6423e-05	down	yes	LOC106503127	lncRNA	chrNC_030825.1:49797839-49800985:-	--
gene18007	1	0.0296689	18	0.565976	0.0524208	-4.25372	1.74494e-05	1.70277e-05	down	yes	LOC106503134	lncRNA	chrNC_030825.1:52866940-52876525:-	--
gene21428	1	0.0296689	18	0.565976	0.0524208	-4.25372	1.74494e-05	1.70277e-05	down	yes	LOC102171283	lncRNA	chrNC_030829.1:14646826-14648915:-	--
gene15793	26	0.771392	63	1.98092	0.389412	-1.36063	2.20087e-05	2.12344e-05	down	yes	LOC106502944	lncRNA	chrNC_030823.1:2858011-2860627:-	--
gene28894	125	3.70861	191	6.00563	0.617523	-0.695436	2.25665e-05	2.17375e-05	down	no	LOC108635557	lncRNA	chrNW_017219117.1:2139-14226:+	--
gene16078	40	1.18676	83	2.60978	0.454735	-1.1369	2.32984e-05	2.24137e-05	down	yes	LOC108637773	lncRNA	chrNC_030823.1:41640728-41644684:+	--
gene23440	58	1.7208	107	3.36441	0.51147	-0.967278	2.56749e-05	2.45421e-05	down	no	LOC108633895	lncRNA	chrNC_030832.1:1655733-1657480:-	--
gene9219	6	0.178013	29	0.91185	0.195222	-2.35681	2.7134e-05	2.58543e-05	down	yes	LOC102188855	lncRNA	chrNC_030815.1:74712045-74742654:+	--
gene2401	88	2.61086	145	4.55925	0.572652	-0.804269	2.78329e-05	2.64739e-05	down	no	LOC108634147	lncRNA	chrNC_030810.1:15310119-15315197:-	--
gene23764	17	0.504372	0	0.0157216	32.0815	5.00367	2.80959e-05	2.67071e-05	up	yes	LOC102173436	lncRNA	chrNC_030832.1:22387646-22412348:-	--
gene5994	101	2.99656	161	5.06234	0.591932	-0.756497	2.8154e-05	2.67538e-05	down	no	LOC102178050	lncRNA	chrNC_030812.1:102941764-102943826:-	--
gene5054	22	0.652716	56	1.76081	0.37069	-1.43171	3.20683e-05	3.02764e-05	down	yes	LOC102174907	lncRNA	chrNC_030812.1:29904222-29916337:-	--
gene7128	41	1.21643	11	0.345874	3.51696	1.81433	4.15204e-05	3.85497e-05	up	yes	LOC102185919	lncRNA	chrNC_030814.1:14295612-14297386:+	--
gene12397	129	3.82729	193	6.06852	0.630679	-0.665021	4.21798e-05	3.91437e-05	down	no	LOC108637175	lncRNA	chrNC_030818.1:103525156-103528659:+	--
gene12001	58	1.7208	105	3.30153	0.521213	-0.940056	4.67937e-05	4.31446e-05	down	no	LOC108637155	lncRNA	chrNC_030818.1:72382234-72403147:+	--
gene20580	725	21.51	544	17.1051	1.25752	0.330583	4.87896e-05	4.48949e-05	up	no	LRRC28	lncRNA	chrNC_030828.1:6471711-6672940:-	--
gene17715	2	0.0593378	19	0.597419	0.0993236	-3.33172	5.00833e-05	4.60075e-05	down	yes	LOC108638121	lncRNA	chrNC_030825.1:46533361-46551446:+	--
gene25117	81	2.40318	133	4.18193	0.574658	-0.799224	6.56076e-05	5.93755e-05	down	no	LOC106503703	lncRNA	chrNC_030835.1:14476785-14506415:-	--
gene12543	17	0.504372	1	0.0314431	16.0408	4.00367	6.73646e-05	6.09103e-05	up	yes	LOC108637269	lncRNA	chrNC_030819.1:9967102-9969408:-	--
gene13013	2	0.0593378	18	0.565976	0.104842	-3.25372	9.34005e-05	8.29358e-05	down	yes	LOC106502748	lncRNA	chrNC_030820.1:15869716-15875667:-	--
gene21112	143	4.24265	79	2.48401	1.70799	0.772299	9.49006e-05	8.4143e-05	up	no	LOC106503380	lncRNA	chrNC_030828.1:59731508-59733859:-	--
gene24267	26	0.771392	59	1.85514	0.415812	-1.26599	0.000102709	9.06232e-05	down	yes	LOC106503653	lncRNA	chrNC_030833.1:1278823-1290349:-	--
gene16689	241	7.15021	153	4.8108	1.48628	0.57171	0.00010284	9.07117e-05	up	no	LOC108637847	lncRNA	chrNC_030824.1:7863473-7868957:-	--
gene12650	13	0.385696	39	1.22628	0.314525	-1.66875	0.000103635	9.13597e-05	down	yes	LOC102180681	lncRNA	chrNC_030819.1:38405492-38493197:-	--
gene23021	13	0.385696	39	1.22628	0.314525	-1.66875	0.000103635	9.13597e-05	down	yes	LOC102172314	lncRNA	chrNC_030831.1:21251302-21262263:+	--
gene446	20	0.593378	50	1.57216	0.37743	-1.40572	0.00010651	9.37839e-05	down	yes	LOC108635782	lncRNA	chrNC_030808.1:76661666-76664858:-	--
gene10393	29	0.860399	63	1.98092	0.434344	-1.20309	0.000115265	0.00010118	down	yes	LOC106502566	lncRNA	chrNC_030817.1:26444977-26447403:+	--
gene24257	1	0.0296689	15	0.471647	0.062905	-3.99068	0.00011807	0.000103414	down	yes	LOC102181650	lncRNA	chrNC_030833.1:917328-922013:+	--
gene4920	1	0.0296689	15	0.471647	0.062905	-3.99068	0.00011807	0.000103414	down	yes	LOC108635995	lncRNA	chrNC_030812.1:25761845-25767426:+	--
gene2843	446	13.2323	318	9.99891	1.32338	0.404225	0.000120239	0.000105176	up	no	LOC102188008	lncRNA	chrNC_030810.1:62744378-62760426:+	--
gene4804	80	2.37351	36	1.13195	2.09683	1.06821	0.000124924	0.00010905	up	yes	LOC108636124	lncRNA	chrNC_030812.1:5151541-5209553:-	--
gene11183	98	2.90755	151	4.74791	0.612386	-0.707487	0.000130584	0.000113709	down	no	LOC108636833	lncRNA	chrNC_030817.1:85635140-85641526:-	--
gene1572	4	0.118676	22	0.691748	0.171559	-2.54322	0.000134197	0.000116618	down	yes	LOC108637734	lncRNA	chrNC_030809.1:34891596-34912574:+	--
gene214	200	5.93378	269	8.4582	0.701542	-0.511398	0.000134432	0.000116772	down	no	LOC108637877	lncRNA	chrNC_030808.1:45794656-45795597:+	--
gene26999	109	3.23391	164	5.15667	0.627132	-0.673159	0.000135729	0.00011783	down	no	LOC102189102	lncRNA	chrNW_017189517.1:28701200-28715520:-	--
gene12147	5	0.148345	24	0.754635	0.196578	-2.34683	0.000140188	0.000121334	down	yes	LOC108637163	lncRNA	chrNC_030818.1:91990905-91995650:+	--
gene6022	67	1.98782	112	3.52163	0.56446	-0.825057	0.000166867	0.000142893	down	no	LOC102181372	lncRNA	chrNC_030812.1:105070550-105094387:+	--
gene26409	109	3.23391	163	5.12523	0.630979	-0.664335	0.000169878	0.000145201	down	no	LOC108634349	lncRNA	chrNW_017189516.1:20891813-20906753:+	--
gene12742	34	1.00874	9	0.282988	3.56461	1.83375	0.000170008	0.000145292	up	yes	LOC102188230	lncRNA	chrNC_030819.1:55233424-55244285:-	--
gene20168	458	13.5884	548	17.2308	0.788608	-0.34262	0.000170257	0.000145483	down	no	LOC108638392	lncRNA	chrNC_030827.1:4634588-4646409:+	--
gene7261	32	0.949405	8	0.251545	3.7743	1.91621	0.000171585	0.000146534	up	yes	LOC106502348	lncRNA	chrNC_030814.1:41830072-41833770:+	--
gene12047	494	14.6564	361	11.351	1.29121	0.368721	0.000203535	0.00017181	up	no	LOC102173396	lncRNA	chrNC_030818.1:75270990-75336810:+	--
gene28379	103	3.0559	155	4.87368	0.62702	-0.673416	0.000206531	0.000174192	down	no	LOC108635136	lncRNA	chrNW_017207382.1:8465-18177:-	--
gene26060	168	4.98438	230	7.23192	0.68922	-0.536964	0.000223643	0.000188015	down	no	LOC108634197	lncRNA	chrNC_030836.1:45768464-45770032:+	--
gene14294	1	0.0296689	14	0.440204	0.0673982	-3.89115	0.000224364	0.000188383	down	yes	LOC102190616	lncRNA	chrNC_030821.1:65862202-65871462:+	--
gene28279	286	8.48531	361	11.351	0.747541	-0.419775	0.000225282	0.000189001	down	no	LOC102183959	lncRNA	chrNW_017201244.1:44721-49154:+	--
gene13828	15	0.445034	1	0.0314431	14.1536	3.8231	0.000225651	0.000189119	up	yes	LOC108637375	lncRNA	chrNC_030820.1:77839515-77842199:+	--
gene11346	1316	39.0443	1429	44.9322	0.86896	-0.202638	0.000234349	0.000195915	down	no	LOC102171344	lncRNA	chrNC_030818.1:718502-891116:+	--
gene15527	4	0.118676	21	0.660305	0.179728	-2.47611	0.000237973	0.000198584	down	yes	LOC102186229	lncRNA	chrNC_030822.1:54440233-54447438:-	--
gene25138	553	16.4069	645	20.2808	0.808987	-0.305811	0.000248509	0.000206914	down	no	LOC102187373	lncRNA	chrNC_030835.1:15957232-15966639:+	--
gene17741	47	1.39444	85	2.67266	0.521741	-0.938594	0.000254061	0.000211419	down	no	LOC108638120	lncRNA	chrNC_030825.1:47020522-47023326:-	--
gene8714	13	0.385696	37	1.1634	0.331526	-1.59281	0.000255384	0.000212462	down	yes	LOC106502385	lncRNA	chrNC_030815.1:11468885-11471045:-	--
gene15529	33	0.979074	66	2.07525	0.471787	-1.08379	0.000283826	0.000234688	down	yes	LOC106502883	lncRNA	chrNC_030822.1:54457204-54460073:+	--
gene17450	33	0.979074	66	2.07525	0.471787	-1.08379	0.000283826	0.000234688	down	yes	LOC102189982	lncRNA	chrNC_030825.1:26345717-26353329:+	--
gene499	37	1.09775	71	2.23246	0.491722	-1.02409	0.000325376	0.000266979	down	yes	LOC108635842	lncRNA	chrNC_030808.1:82156045-82164682:+	--
gene19495	0	0.0148345	12	0.377317	0.0393156	-4.66875	0.000340809	0.00027884	down	yes	LOC106503226	lncRNA	chrNC_030826.1:39149778-39151507:+	--
gene17713	18	0.53404	44	1.3835	0.386008	-1.3733	0.000354968	0.000289909	down	yes	LOC106503116	lncRNA	chrNC_030825.1:46492537-46508255:-	--
gene21588	22	0.652716	4	0.125772	5.18966	2.37564	0.000361089	0.000294667	up	yes	LOC108633384	lncRNA	chrNC_030829.1:43217751-43223804:-	--
gene24848	199	5.90411	126	3.96183	1.49025	0.575553	0.000384443	0.000312574	up	no	LOC106503672	lncRNA	chrNC_030834.1:20559966-20568508:+	--
gene10459	487	14.4488	360	11.3195	1.27645	0.352133	0.000411809	0.00033306	up	no	LOC108636973	lncRNA	chrNC_030817.1:33640951-33643858:+	--
gene24898	32	0.949405	9	0.282988	3.35493	1.74628	0.000420819	0.000339705	up	yes	LOC102185059	lncRNA	chrNC_030834.1:28594134-28735709:-	--
gene18837	106	3.14491	155	4.87368	0.645283	-0.631996	0.000451945	0.000363166	down	no	LOC108638248	lncRNA	chrNC_030826.1:14412903-14415494:-	--
gene14014	333	9.87975	234	7.35769	1.34278	0.425222	0.000496109	0.000396672	up	no	LOC108637521	lncRNA	chrNC_030821.1:20527247-20544110:-	--
gene10005	111	3.29325	160	5.0309	0.654605	-0.611304	0.00054106	0.000430269	down	no	LOC102189941	lncRNA	chrNC_030816.1:74138671-74141302:+	--
gene22908	8	0.237351	27	0.848964	0.279578	-1.83868	0.000549101	0.000436143	down	yes	LOC106503473	lncRNA	chrNC_030830.1:42102616-42132071:+	--
gene10911	0	0.0148345	11	0.345874	0.0428897	-4.54322	0.000647716	0.000508866	down	yes	LOC106502531	lncRNA	chrNC_030817.1:76298064-76310927:+	--
gene18764	138	4.09431	190	5.97419	0.685333	-0.545123	0.00067238	0.000526929	down	no	LOC108638243	lncRNA	chrNC_030826.1:10433322-10446944:+	--
gene6019	6	0.178013	23	0.723192	0.24615	-2.02239	0.000678539	0.0005312	down	yes	LOC108636066	lncRNA	chrNC_030812.1:104707378-104735160:+	--
gene27700	466	13.8257	544	17.1051	0.808283	-0.307068	0.000730626	0.000568778	down	no	TANGO2	lncRNA	chrNW_017189851.1:587519-605289:+	--
gene13711	46	1.36477	80	2.51545	0.542555	-0.882158	0.000756335	0.000587416	down	no	LOC102191351	lncRNA	chrNC_030820.1:71770887-71775452:+	--
gene8247	67	1.98782	106	3.33297	0.59641	-0.745623	0.000792001	0.000613207	down	no	LOC108636403	lncRNA	chrNC_030814.1:97773688-97790536:-	--
gene18794	16	0.474703	39	1.22628	0.387107	-1.36919	0.000794298	0.000614747	down	yes	LOC106503184	lncRNA	chrNC_030826.1:12524567-12526868:-	--
gene10213	1	0.0296689	12	0.377317	0.0786312	-3.66875	0.000815545	0.000629868	down	yes	LOC108636921	lncRNA	chrNC_030817.1:11604741-11610622:-	--
gene23588	28	0.83073	56	1.76081	0.471787	-1.08379	0.000827671	0.000638677	down	yes	LOC108633899	lncRNA	chrNC_030832.1:7565425-7566930:-	--
gene21805	23	0.682385	49	1.54071	0.442902	-1.17494	0.000845884	0.000651639	down	yes	LOC102173511	lncRNA	chrNC_030829.1:52407692-52463032:-	--
gene18642	44	1.30543	77	2.42112	0.539185	-0.891147	0.0008591	0.00066046	down	no	LOC106503176	lncRNA	chrNC_030825.1:66967065-66982648:-	--
gene27281	21	0.623047	46	1.44638	0.430762	-1.21504	0.000897771	0.000688685	down	yes	LOC108634530	lncRNA	chrNW_017189560.1:63544-64489:-	--
gene594	122	3.61961	71	2.23246	1.62135	0.697199	0.000976055	0.000746061	up	no	LOC106502158	lncRNA	chrNC_030808.1:95470430-95581144:-	--
gene11581	221	6.55683	280	8.80407	0.74475	-0.425172	0.00101108	0.000771353	down	no	LOC102181308	lncRNA	chrNC_030818.1:21591735-21699814:+	--
gene23628	112	3.32292	158	4.96801	0.668863	-0.580217	0.00103561	0.000788963	down	no	LOC108633914	lncRNA	chrNC_030832.1:10559507-10562796:-	--
gene26658	2	0.0593378	14	0.440204	0.134796	-2.89115	0.00111282	0.000842959	down	yes	LOC108634354	lncRNA	chrNW_017189516.1:50655929-50676921:+	--
gene16014	6	0.178013	22	0.691748	0.257338	-1.95826	0.00113797	0.000860915	down	yes	LOC106502954	lncRNA	chrNC_030823.1:36042701-36044435:-	--
gene1182	37	1.09775	67	2.10669	0.521078	-0.940427	0.00114155	0.000863519	down	no	LOC108637154	lncRNA	chrNC_030809.1:6392119-6396348:-	--
gene8850	15	0.445034	2	0.0628862	7.07681	2.8231	0.00119957	0.000905235	up	yes	LOC106502397	lncRNA	chrNC_030815.1:29675253-29703787:-	--
gene12420	176	5.22173	113	3.55307	1.46964	0.555461	0.00122183	0.000921335	up	no	LOC106502679	lncRNA	chrNC_030818.1:104193786-104198286:+	--
gene18139	9	0.26702	27	0.848964	0.314525	-1.66875	0.00123811	0.000930467	down	yes	LOC108638116	lncRNA	chrNC_030825.1:55578170-55579028:-	--
gene24604	0	0.0148345	10	0.314431	0.0471787	-4.40572	0.00123923	0.000930467	down	yes	LOC108634024	lncRNA	chrNC_030833.1:36754774-36761776:-	--
gene24751	0	0.0148345	10	0.314431	0.0471787	-4.40572	0.00123923	0.000930467	down	yes	LOC102185808	lncRNA	chrNC_030834.1:9496841-9499174:-	--
gene7194	0	0.0148345	10	0.314431	0.0471787	-4.40572	0.00123923	0.000930467	down	yes	LOC108636340	lncRNA	chrNC_030814.1:29232343-29233583:-	--
gene16096	73	2.16583	111	3.49019	0.620549	-0.688383	0.00136572	0.0010188	down	no	LOC108637776	lncRNA	chrNC_030823.1:42768608-42783074:-	--
gene538	66	1.95815	32	1.00618	1.94612	0.960602	0.00141088	0.00104974	up	no	LOC102189625	lncRNA	chrNC_030808.1:83445029-83452107:-	--
gene2481	97	2.87788	139	4.37059	0.658466	-0.60282	0.0014502	0.00107552	down	no	LOC106501978	lncRNA	chrNC_030810.1:19351455-19376896:-	--
gene12488	1	0.0296689	11	0.345874	0.0857795	-3.54322	0.00155959	0.0011508	down	yes	LOC108637189	lncRNA	chrNC_030818.1:106185331-106187099:-	--
gene18926	52	1.54278	23	0.723192	2.1333	1.09309	0.00162547	0.00119675	up	yes	LOC102188704	lncRNA	chrNC_030826.1:19882756-19883890:+	--
gene26230	243	7.20955	168	5.28244	1.36481	0.448703	0.00176757	0.00129405	up	no	LOC106503821	lncRNA	chrNW_017189516.1:3438056-3438981:-	--
gene10118	14	0.415365	34	1.06907	0.388531	-1.3639	0.00178955	0.00130871	down	yes	LOC108636751	lncRNA	chrNC_030816.1:87954909-87957491:-	--
gene19481	39	1.15709	68	2.13813	0.541168	-0.885852	0.00183057	0.00133642	down	no	LOC108638282	lncRNA	chrNC_030826.1:38971567-38972804:-	--
gene22046	10	0.296689	0	0.0157216	18.8715	4.23814	0.00189096	0.00137614	up	yes	LOC106503513	lncRNA	chrNC_030830.1:13794166-13808530:+	--
gene23309	10	0.296689	0	0.0157216	18.8715	4.23814	0.00189096	0.00137614	up	yes	LOC108633783	lncRNA	chrNC_030831.1:61711810-61713403:+	--
gene7642	6	0.178013	21	0.660305	0.269593	-1.89115	0.00189552	0.00137846	down	yes	LOC108636374	lncRNA	chrNC_030814.1:67536956-67551490:+	--
gene18654	61	1.8098	95	2.9871	0.605874	-0.72291	0.00198762	0.00144106	down	no	LOC106503175	lncRNA	chrNC_030825.1:67129867-67139552:+	--
gene2841	44	1.30543	74	2.32679	0.561044	-0.833813	0.00201677	0.00145971	down	no	LOC106501953	lncRNA	chrNC_030810.1:62694782-62711584:-	--
gene11637	2	0.0593378	13	0.40876	0.145165	-2.78423	0.00205526	0.00148578	down	yes	LOC106502611	lncRNA	chrNC_030818.1:28694960-28728961:-	--
gene2560	2	0.0593378	13	0.40876	0.145165	-2.78423	0.00205526	0.00148578	down	yes	LOC102172959	lncRNA	chrNC_030810.1:21967407-21990575:-	--
gene23872	5	0.148345	19	0.597419	0.248309	-2.00979	0.0020981	0.00151419	down	yes	LOC108633866	lncRNA	chrNC_030832.1:26903278-26904456:+	--
gene4960	5	0.148345	19	0.597419	0.248309	-2.00979	0.0020981	0.00151419	down	yes	LOC108635996	lncRNA	chrNC_030812.1:26804097-26807093:-	--
gene21443	17	0.504372	38	1.19484	0.422125	-1.24426	0.00210377	0.00151773	down	yes	LOC102173615	lncRNA	chrNC_030829.1:14960018-14966813:+	--
gene23420	11	0.326358	29	0.91185	0.357908	-1.48234	0.00213252	0.0015368	down	yes	LOC106503566	lncRNA	chrNC_030832.1:1432444-1432924:+	--
gene25458	84	2.49219	122	3.83606	0.649674	-0.622212	0.00214758	0.00154654	down	no	LOC106503718	lncRNA	chrNC_030836.1:12041499-12046670:-	--
gene11931	15	0.445034	35	1.10051	0.404389	-1.30618	0.00217588	0.00156504	down	yes	LOC102189216	lncRNA	chrNC_030818.1:68180378-68196006:-	--
gene19611	3	0.0890067	15	0.471647	0.188715	-2.40572	0.00225383	0.00161663	down	yes	LOC102177924	lncRNA	chrNC_030826.1:41476591-41478139:-	--
gene4733	3	0.0890067	15	0.471647	0.188715	-2.40572	0.00225383	0.00161663	down	yes	LOC106502010	lncRNA	chrNC_030811.1:111047510-111077733:-	--
gene28615	152	4.50968	97	3.04998	1.47859	0.564223	0.0023041	0.00165052	up	no	LOC108635335	lncRNA	chrNW_017213807.1:6878-11536:-	--
gene8943	65	1.92848	99	3.11287	0.619519	-0.69078	0.00242095	0.00172637	down	no	LOC108636560	lncRNA	chrNC_030815.1:45033974-45045591:-	--
gene21959	11	0.326358	1	0.0314431	10.3793	3.37564	0.00258046	0.00183139	up	yes	LOC108633475	lncRNA	chrNC_030830.1:1584653-1599029:+	--
gene26025	552	16.3772	621	19.5262	0.838733	-0.253717	0.00261569	0.00185442	down	no	LOC102178707	lncRNA	chrNC_030836.1:45005333-45009061:-	--
gene12115	16	0.474703	3	0.0943293	5.0324	2.33125	0.00262838	0.00186164	up	yes	LOC106502641	lncRNA	chrNC_030818.1:87421921-87431480:-	--
gene20177	16	0.474703	3	0.0943293	5.0324	2.33125	0.00262838	0.00186164	up	yes	LOC102191373	lncRNA	chrNC_030827.1:5065453-5129093:+	--
gene22022	12	0.356027	30	0.943293	0.37743	-1.40572	0.0026842	0.00189961	down	yes	LOC106503509	lncRNA	chrNC_030830.1:9945221-9970950:+	--
gene13198	41	1.21643	69	2.16957	0.560675	-0.834764	0.00284024	0.00200317	down	no	LOC106502753	lncRNA	chrNC_030820.1:38912696-38914750:-	--
gene21479	1	0.0296689	10	0.314431	0.0943574	-3.40572	0.00298766	0.00209455	down	yes	LOC108633373	lncRNA	chrNC_030829.1:16696167-16704185:-	--
gene23145	1	0.0296689	10	0.314431	0.0943574	-3.40572	0.00298766	0.00209455	down	yes	LOC106503547	lncRNA	chrNC_030831.1:39685233-39696772:+	--
gene26412	22	0.652716	44	1.3835	0.471787	-1.08379	0.00304082	0.00213058	down	yes	LOC108634319	lncRNA	chrNW_017189516.1:20967600-20980308:-	--
gene5809	103	3.0559	142	4.46492	0.684424	-0.547038	0.00318614	0.00222407	down	no	LOC102175559	lncRNA	chrNC_030812.1:95750250-95753299:+	--
gene15887	56	1.66146	87	2.73555	0.607358	-0.71938	0.00321524	0.00224359	down	no	LOC108637767	lncRNA	chrNC_030823.1:22065014-22065572:+	--
gene7255	26	0.771392	49	1.54071	0.500672	-0.998062	0.00346503	0.00240556	down	no	LOC102176792	lncRNA	chrNC_030814.1:41505472-41516702:+	--
gene10779	9	0.26702	0	0.0157216	16.9843	4.08613	0.00352798	0.00244529	up	yes	LOC108636998	lncRNA	chrNC_030817.1:67621601-67635946:+	--
gene10176	5	0.148345	18	0.565976	0.262104	-1.93179	0.00353523	0.0024489	down	yes	LOC108636918	lncRNA	chrNC_030817.1:911427-913120:+	--
gene21506	27	0.801061	9	0.282988	2.83072	1.50117	0.00366566	0.00253192	up	yes	LOC106503430	lncRNA	chrNC_030829.1:21196329-21217213:+	--
gene13190	930	27.5921	762	23.9596	1.15161	0.203648	0.0037716	0.00260126	up	no	LOC106502755	lncRNA	chrNC_030820.1:37987537-37989190:+	--
gene23097	2	0.0593378	12	0.377317	0.157262	-2.66875	0.00378235	0.00260441	down	yes	LOC108633789	lncRNA	chrNC_030831.1:33424738-33435265:+	--
gene28303	2	0.0593378	12	0.377317	0.157262	-2.66875	0.00378235	0.00260441	down	yes	LOC108635072	lncRNA	chrNW_017202378.1:3775-5361:-	--
gene14347	96	2.84822	133	4.18193	0.681076	-0.554112	0.00388245	0.0026672	down	no	LOC108637533	lncRNA	chrNC_030821.1:74933221-74972009:-	--
gene19251	10	0.296689	26	0.817521	0.362913	-1.4623	0.00399431	0.0027387	down	yes	LOC106503259	lncRNA	chrNC_030826.1:28399205-28401632:-	--
gene1297	136	4.03497	87	2.73555	1.47501	0.560728	0.00414456	0.00283555	up	no	LOC108637370	lncRNA	chrNC_030809.1:10893770-10895355:-	--
gene11918	0	0.0148345	8	0.251545	0.0589734	-4.08379	0.00463642	0.00313374	down	yes	LOC108637152	lncRNA	chrNC_030818.1:67338767-67422540:-	--
gene13186	0	0.0148345	8	0.251545	0.0589734	-4.08379	0.00463642	0.00313374	down	yes	LOC102189769	lncRNA	chrNC_030820.1:37888764-37890136:+	--
gene605	0	0.0148345	8	0.251545	0.0589734	-4.08379	0.00463642	0.00313374	down	yes	LOC102179814	lncRNA	chrNC_030808.1:96782525-96786132:-	--
gene607	0	0.0148345	8	0.251545	0.0589734	-4.08379	0.00463642	0.00313374	down	yes	LOC108636005	lncRNA	chrNC_030808.1:96872046-96873477:+	--
gene15925	10	0.296689	1	0.0314431	9.43574	3.23814	0.00475898	0.0032068	up	yes	LOC102186708	lncRNA	chrNC_030823.1:26104629-26115683:+	--
gene11885	13	0.385696	30	0.943293	0.408882	-1.29024	0.00494088	0.00331715	down	yes	LOC102179014	lncRNA	chrNC_030818.1:62987883-63001195:-	--
gene28450	60	1.78013	90	2.82988	0.62905	-0.668754	0.00494807	0.0033215	down	no	LOC108635194	lncRNA	chrNW_017211824.1:6001-10425:-	--
gene5957	98	2.90755	134	4.21338	0.690077	-0.535171	0.00497692	0.00333937	down	no	LOC108636064	lncRNA	chrNC_030812.1:102424922-102427040:-	--
gene17115	34	1.00874	58	1.8237	0.55313	-0.85431	0.00525615	0.00351923	down	no	LOC108637895	lncRNA	chrNC_030824.1:66096088-66098096:+	--
gene4317	1157	34.3269	1223	38.4549	0.892654	-0.163827	0.00560496	0.00373772	down	no	LOC102182195	lncRNA	chrNC_030811.1:43566218-43569251:-	--
gene8092	1	0.0296689	9	0.282988	0.104842	-3.25372	0.00573158	0.003809	down	yes	LOC106502306	lncRNA	chrNC_030814.1:93796890-93805470:+	--
gene12497	8	0.237351	22	0.691748	0.343118	-1.54322	0.00585927	0.0038861	down	yes	LOC108637285	lncRNA	chrNC_030819.1:757904-759613:+	--
gene1624	19	0.563709	38	1.19484	0.471787	-1.08379	0.00588508	0.00390105	down	yes	LOC108637783	lncRNA	chrNC_030809.1:41876212-41878596:+	--
gene6823	32	0.949405	55	1.72937	0.548989	-0.865151	0.0060127	0.00397992	down	no	LOC106502219	lncRNA	chrNC_030813.1:89520311-89547024:-	--
gene17276	12	0.356027	28	0.880407	0.404389	-1.30618	0.00611557	0.0040422	down	yes	LOC108637956	lncRNA	chrNC_030825.1:12075040-12077117:-	--
gene18981	17	0.504372	35	1.10051	0.458308	-1.12561	0.00642361	0.00423365	down	yes	LOC108638261	lncRNA	chrNC_030826.1:21909076-21914643:+	--
gene20162	20	0.593378	39	1.22628	0.483884	-1.04727	0.00666357	0.00436489	down	yes	LOC106503307	lncRNA	chrNC_030827.1:4042300-4046671:-	--
gene3133	43	1.27576	20	0.628862	2.02869	1.02054	0.0067423	0.00441163	up	yes	LOC106501936	lncRNA	chrNC_030810.1:93387905-93390030:+	--
gene12057	2	0.0593378	11	0.345874	0.171559	-2.54322	0.00693026	0.00452769	down	yes	LOC106502652	lncRNA	chrNC_030818.1:78109485-78148320:+	--
gene3389	7	0.207682	20	0.628862	0.330251	-1.59836	0.00703215	0.00458724	down	yes	LOC108635658	lncRNA	chrNC_030810.1:102631058-102632734:+	--
gene23566	13	0.385696	29	0.91185	0.422982	-1.24133	0.00732957	0.00476516	down	yes	LOC108633879	lncRNA	chrNC_030832.1:3719824-3720897:+	--
gene15450	84	2.49219	116	3.6474	0.683278	-0.549455	0.00744612	0.0048383	down	no	LOC108637679	lncRNA	chrNC_030822.1:49279392-49570289:+	--
gene17396	14	0.415365	3	0.0943293	4.40335	2.1386	0.00760837	0.00493516	up	yes	LOC102173492	lncRNA	chrNC_030825.1:22110173-22119351:-	--
gene20998	87	2.5812	119	3.74173	0.68984	-0.535666	0.00807576	0.00521741	down	no	LOC102188715	lncRNA	chrNC_030828.1:48717311-48762154:+	--
gene362	9	0.26702	1	0.0314431	8.49217	3.08613	0.00878115	0.00563784	up	yes	LOC108635582	lncRNA	chrNC_030808.1:68894669-68910719:-	--
gene26269	157	4.65802	107	3.36441	1.3845	0.469362	0.0088038	0.00565117	up	no	LOC102168615	lncRNA	chrNW_017189516.1:8605947-8802860:-	--
gene11591	0	0.0148345	7	0.220102	0.0673982	-3.89115	0.00907713	0.00579431	down	yes	LOC108637106	lncRNA	chrNC_030818.1:24094350-24099910:+	--
gene25710	0	0.0148345	7	0.220102	0.0673982	-3.89115	0.00907713	0.00579431	down	yes	LOC108634236	lncRNA	chrNC_030836.1:35456625-35460753:+	--
gene458	0	0.0148345	7	0.220102	0.0673982	-3.89115	0.00907713	0.00579431	down	yes	LOC108636848	lncRNA	chrNC_030808.1:79245494-79266894:-	--
gene7084	0	0.0148345	7	0.220102	0.0673982	-3.89115	0.00907713	0.00579431	down	yes	LOC102181949	lncRNA	chrNC_030814.1:2257892-2404408:+	--
gene19834	20	0.593378	38	1.19484	0.496618	-1.00979	0.00934455	0.00595042	down	yes	LOC108638231	lncRNA	chrNC_030826.1:49095080-49095874:+	--
gene25256	52	1.54278	27	0.848964	1.81725	0.861761	0.00970934	0.0061722	up	no	LOC102169358	lncRNA	chrNC_030835.1:27677430-27743556:+	--
gene16497	5	0.148345	16	0.50309	0.294867	-1.76186	0.00979074	0.00621519	down	yes	LOC108637759	lncRNA	chrNC_030823.1:78339838-78341562:-	--
gene27532	80	2.37351	110	3.45874	0.686236	-0.543223	0.00990011	0.00628213	down	no	LOC108634640	lncRNA	chrNW_017189703.1:17363-26116:-	--
gene24050	50	1.48345	75	2.35823	0.62905	-0.668754	0.0103019	0.0065205	down	no	LOC102169853	lncRNA	chrNC_030832.1:36460913-36468860:+	--
gene11444	147	4.36133	184	5.78553	0.753834	-0.407681	0.0103756	0.00656507	down	no	LOC106502586	lncRNA	chrNC_030818.1:9122657-9124458:-	--
gene13696	13	0.385696	28	0.880407	0.438088	-1.19071	0.0107828	0.00680832	down	yes	LOC106502792	lncRNA	chrNC_030820.1:69352199-69366533:-	--
gene27043	13	0.385696	28	0.880407	0.438088	-1.19071	0.0107828	0.00680832	down	yes	LOC108634458	lncRNA	chrNW_017189517.1:35094684-35252354:+	--
gene9693	41	1.21643	64	2.01236	0.604477	-0.72624	0.0108299	0.00683518	down	no	LOC108636723	lncRNA	chrNC_030816.1:26231295-26258911:-	--
gene16289	2614	77.5545	2646	83.1985	0.932163	-0.101346	0.0108345	0.00683735	down	no	LOC102178647	lncRNA	chrNC_030823.1:53756033-53759876:-	--
gene8677	1	0.0296689	8	0.251545	0.117947	-3.08379	0.0110065	0.00692693	down	yes	LOC108636535	lncRNA	chrNC_030815.1:8395237-8397504:-	--
gene15318	7	0.207682	19	0.597419	0.347633	-1.52436	0.0111558	0.00701722	down	yes	LOC108637675	lncRNA	chrNC_030822.1:36685003-36689127:+	--
gene4745	4	0.118676	14	0.440204	0.269593	-1.89115	0.011208	0.00703819	down	yes	LOC102175825	lncRNA	chrNC_030811.1:112627193-112631676:+	--
gene1673	19	0.563709	6	0.188659	2.98799	1.57917	0.0114181	0.00715585	up	yes	LOC106503086	lncRNA	chrNC_030809.1:47101544-47104505:+	--
gene23217	9	0.26702	22	0.691748	0.386008	-1.3733	0.0115561	0.00723779	down	yes	LOC102188912	lncRNA	chrNC_030831.1:47778991-47780489:+	--
gene19780	30	0.890067	50	1.57216	0.566145	-0.820757	0.0122787	0.00765275	down	no	LOC108638307	lncRNA	chrNC_030826.1:46525101-46526772:-	--
gene19755	17	0.504372	5	0.157216	3.20815	1.68174	0.0123034	0.00766495	up	yes	LOC106503276	lncRNA	chrNC_030826.1:44712864-44728616:+	--
gene8788	3	0.0890067	12	0.377317	0.235894	-2.08379	0.0123404	0.00768162	down	yes	LOC108636545	lncRNA	chrNC_030815.1:22921830-22933415:+	--
gene5604	7	0.207682	0	0.0157216	13.21	3.72356	0.0125332	0.00777492	up	yes	LOC108636022	lncRNA	chrNC_030812.1:73022953-73032098:-	--
gene3955	44	1.30543	67	2.10669	0.619661	-0.690449	0.0126273	0.00782095	down	no	LOC102189097	lncRNA	chrNC_030811.1:8758253-8769894:+	--
gene10030	2	0.0593378	10	0.314431	0.188715	-2.40572	0.0126296	0.00782095	down	yes	LOC108636782	lncRNA	chrNC_030816.1:75279931-75280558:-	--
gene4404	2	0.0593378	10	0.314431	0.188715	-2.40572	0.0126296	0.00782095	down	yes	LOC108635850	lncRNA	chrNC_030811.1:54332692-54337861:+	--
gene18043	23	0.682385	41	1.28917	0.529322	-0.917782	0.0126572	0.00783319	down	no	LOC108638000	lncRNA	chrNC_030825.1:53565715-53584037:-	--
gene230	200	5.93378	144	4.52781	1.31052	0.39014	0.0127184	0.00786861	up	no	LOC102171918	lncRNA	chrNC_030808.1:51688542-51694240:+	--
gene21659	102	3.02623	133	4.18193	0.723644	-0.466649	0.0135524	0.0083518	down	no	LOC108633360	lncRNA	chrNC_030829.1:48900773-48915577:-	--
gene7549	21	0.623047	38	1.19484	0.521449	-0.939402	0.014378	0.00882425	down	no	LOC102173557	lncRNA	chrNC_030814.1:64840888-64847278:-	--
gene17216	37	1.09775	58	1.8237	0.601935	-0.732319	0.014546	0.00892098	down	no	LOC108637951	lncRNA	chrNC_030825.1:4115826-4129084:+	--
gene23069	49	1.45378	26	0.817521	1.77828	0.830478	0.0150019	0.00917987	up	no	LOC108633788	lncRNA	chrNC_030831.1:26170303-26196356:+	--
gene13082	8	0.237351	1	0.0314431	7.5486	2.91621	0.0162024	0.00982605	up	yes	LOC102171166	lncRNA	chrNC_030820.1:24986222-25005718:-	--
gene13630	8	0.237351	1	0.0314431	7.5486	2.91621	0.0162024	0.00982605	up	yes	LOC108637420	lncRNA	chrNC_030820.1:64454815-64455925:+	--
gene25987	26	0.771392	44	1.3835	0.557567	-0.842784	0.0162683	0.00986104	down	no	LOC102171411	lncRNA	chrNC_030836.1:44403216-44406213:-	--
gene10472	19	0.563709	35	1.10051	0.512226	-0.965147	0.0162741	0.00986257	down	no	LOC102185573	lncRNA	chrNC_030817.1:35620232-35669767:+	--
gene6338	550	16.3179	598	18.803	0.867836	-0.204506	0.0163541	0.00990703	down	no	LOC102171315	lncRNA	chrNC_030813.1:7294903-7295954:-	--
gene11929	94	2.78888	123	3.8675	0.721106	-0.471717	0.0164865	0.00998517	down	no	LOC102188412	lncRNA	chrNC_030818.1:68079774-68140305:-	--
gene11891	11	0.326358	24	0.754635	0.432472	-1.20932	0.0168617	0.0101918	down	yes	LOC108637112	lncRNA	chrNC_030818.1:63324184-63325423:-	--
gene17065	18	0.53404	6	0.188659	2.83072	1.50117	0.0176729	0.010637	up	yes	LOC108637891	lncRNA	chrNC_030824.1:56127762-56276309:-	--
gene12431	0	0.0148345	6	0.188659	0.0786312	-3.66875	0.0179322	0.0107027	down	yes	LOC108637179	lncRNA	chrNC_030818.1:104530929-104533792:-	--
gene12686	0	0.0148345	6	0.188659	0.0786312	-3.66875	0.0179322	0.0107027	down	yes	LOC108637298	lncRNA	chrNC_030819.1:50679460-50688085:+	--
gene16092	0	0.0148345	6	0.188659	0.0786312	-3.66875	0.0179322	0.0107027	down	yes	LOC106502957	lncRNA	chrNC_030823.1:42544198-42557710:+	--
gene16426	0	0.0148345	6	0.188659	0.0786312	-3.66875	0.0179322	0.0107027	down	yes	LOC106502987	lncRNA	chrNC_030823.1:70484677-70492445:+	--
gene12225	4	0.118676	13	0.40876	0.290331	-1.78423	0.0188318	0.0111983	down	yes	LOC108637165	lncRNA	chrNC_030818.1:95190884-95239315:+	--
gene10662	75	2.22517	101	3.17575	0.700674	-0.513184	0.0189229	0.0112458	down	no	LOC102187773	lncRNA	chrNC_030817.1:58842899-58952860:-	--
gene5144	16	0.474703	5	0.157216	3.01944	1.59428	0.0194167	0.0115118	up	yes	LOC102190664	lncRNA	chrNC_030812.1:33259356-33330112:+	--
gene14593	787	23.3494	834	26.2236	0.890399	-0.167475	0.0194434	0.0115242	down	no	C15H11orf31	lncRNA	chrNC_030822.1:2333297-2334972:-	--
gene22975	43	1.27576	64	2.01236	0.633964	-0.657527	0.01956	0.0115887	down	no	LOC102188994	lncRNA	chrNC_030831.1:3967962-3984330:+	--
gene1900	10	0.296689	2	0.0628862	4.71787	2.23814	0.0203241	0.0119963	up	yes	LOC106502882	lncRNA	chrNC_030809.1:99608443-99617246:+	--
gene23920	56	1.66146	79	2.48401	0.668863	-0.580217	0.0203527	0.012012	down	no	LOC102187096	lncRNA	chrNC_030832.1:27842141-27847087:-	--
gene22923	256	7.59524	194	6.09996	1.24513	0.316295	0.0206258	0.0121552	up	no	LOC102182078	lncRNA	chrNC_030830.1:45527792-45535870:+	--
gene24966	45	1.3351	24	0.754635	1.7692	0.823099	0.0207125	0.0122003	up	no	LOC108634092	lncRNA	chrNC_030834.1:38401116-38402890:-	--
gene19195	1	0.0296689	7	0.220102	0.134796	-2.89115	0.0211441	0.0124215	down	yes	LOC108638268	lncRNA	chrNC_030826.1:27298367-27306071:-	--
gene19283	1	0.0296689	7	0.220102	0.134796	-2.89115	0.0211441	0.0124215	down	yes	LOC108638276	lncRNA	chrNC_030826.1:30737434-30755332:-	--
gene536	211	6.26014	247	7.76645	0.806049	-0.31106	0.0212198	0.0124623	down	no	LOC102188899	lncRNA	chrNC_030808.1:83319445-83327074:-	--
gene1263	89	2.64053	116	3.6474	0.723949	-0.466039	0.0212809	0.0124957	down	no	TRNP1	lncRNA	chrNC_030809.1:9742674-9749154:+	--
gene18782	12	0.356027	3	0.0943293	3.7743	1.91621	0.0213905	0.0125401	up	yes	LOC102173776	lncRNA	chrNC_030826.1:12017487-12033196:+	--
gene5228	12	0.356027	3	0.0943293	3.7743	1.91621	0.0213905	0.0125401	up	yes	LOC108636007	lncRNA	chrNC_030812.1:45860305-45875147:+	--
gene8885	12	0.356027	3	0.0943293	3.7743	1.91621	0.0213905	0.0125401	up	yes	LOC102176325	lncRNA	chrNC_030815.1:38250661-38255565:+	--
gene18162	8	0.237351	19	0.597419	0.397295	-1.33172	0.0218871	0.0127965	down	yes	LOC108638004	lncRNA	chrNC_030825.1:56127767-56131153:-	--
gene18957	8	0.237351	19	0.597419	0.397295	-1.33172	0.0218871	0.0127965	down	yes	LOC108638260	lncRNA	chrNC_030826.1:20668213-20670690:-	--
gene27475	8	0.237351	19	0.597419	0.397295	-1.33172	0.0218871	0.0127965	down	yes	LOC108634603	lncRNA	chrNW_017189664.1:19724-22351:+	--
gene8918	66	1.95815	90	2.82988	0.691955	-0.531251	0.022232	0.0129885	down	no	LOC102183064	lncRNA	chrNC_030815.1:41498975-41502416:-	--
gene17418	151	4.48001	183	5.75409	0.778578	-0.361087	0.022472	0.0131205	down	no	LOC102184183	lncRNA	chrNC_030825.1:24599750-24609228:-	--
gene19694	2	0.0593378	9	0.282988	0.209683	-2.25372	0.0228626	0.0133187	down	yes	LOC108638306	lncRNA	chrNC_030826.1:43098818-43130666:+	--
gene27076	2	0.0593378	9	0.282988	0.209683	-2.25372	0.0228626	0.0133187	down	yes	LOC108634462	lncRNA	chrNW_017189517.1:37377750-37384672:-	--
gene4682	2	0.0593378	9	0.282988	0.209683	-2.25372	0.0228626	0.0133187	down	yes	LOC108635921	lncRNA	chrNC_030811.1:105030779-105043092:-	--
gene8526	69	2.04716	42	1.32061	1.55016	0.632415	0.0229223	0.0133482	up	no	LOC102191786	lncRNA	chrNC_030814.1:104233439-104235828:-	--
gene17591	23	0.682385	39	1.22628	0.556467	-0.845632	0.0232851	0.013545	down	no	LOC102169124	lncRNA	chrNC_030825.1:36990101-36994819:+	--
gene10148	6	0.178013	0	0.0157216	11.3229	3.50117	0.02389	0.0138003	up	yes	LOC108636787	lncRNA	chrNC_030816.1:89895772-89897749:-	--
gene16858	6	0.178013	0	0.0157216	11.3229	3.50117	0.02389	0.0138003	up	yes	LOC102182335	lncRNA	chrNC_030824.1:19106100-19120520:+	--
gene28742	6	0.178013	0	0.0157216	11.3229	3.50117	0.02389	0.0138003	up	yes	LOC108635434	lncRNA	chrNW_017215735.1:11716-18856:-	--
gene5141	6	0.178013	0	0.0157216	11.3229	3.50117	0.02389	0.0138003	up	yes	LOC106502097	lncRNA	chrNC_030812.1:32930532-32948315:-	--
gene3137	120	3.56027	149	4.68502	0.759926	-0.39607	0.0247516	0.0142622	down	no	LOC108635587	lncRNA	chrNC_030810.1:93612069-93619940:+	--
gene2760	11	0.326358	23	0.723192	0.451275	-1.14792	0.0248085	0.0142896	down	yes	LOC106501965	lncRNA	chrNC_030810.1:46707317-46714131:-	--
gene11175	28	0.83073	45	1.41494	0.587113	-0.76829	0.0248334	0.0143025	down	no	LOC108636832	lncRNA	chrNC_030817.1:84904529-84925152:+	--
gene14196	14	0.415365	27	0.848964	0.489261	-1.03132	0.0257933	0.0148126	down	yes	LOC108637530	lncRNA	chrNC_030821.1:52010264-52013025:+	--
gene12754	5	0.148345	14	0.440204	0.336991	-1.56922	0.0260709	0.0149563	down	yes	LOC102185374	lncRNA	chrNC_030819.1:56398632-56429863:+	--
gene27272	1655	49.1021	1442	45.341	1.08295	0.114968	0.0267398	0.0152989	up	no	LOC108634529	lncRNA	chrNW_017189556.1:12677-21956:-	--
gene8019	83	2.46252	108	3.39586	0.725154	-0.46364	0.0269936	0.0154293	down	no	LOC106502310	lncRNA	chrNC_030814.1:91918324-91920019:+	--
gene24947	7	0.207682	17	0.534533	0.388531	-1.3639	0.0272187	0.0155373	down	yes	LOC106503660	lncRNA	chrNC_030834.1:36863341-36870478:-	--
gene19978	271	8.04028	307	9.65303	0.832927	-0.263737	0.0281027	0.0160144	down	no	LOC102184471	lncRNA	chrNC_030826.1:54414541-54419037:-	--
gene19965	28	0.83073	13	0.40876	2.03231	1.02312	0.0284652	0.0161994	up	yes	LOC108638194	lncRNA	chrNC_030826.1:53902414-53905699:+	--
gene3096	7	0.207682	1	0.0314431	6.60502	2.72356	0.0298729	0.0169393	up	yes	LOC108635585	lncRNA	chrNC_030810.1:90938229-90939831:+	--
gene12766	72	2.13616	95	2.9871	0.71513	-0.483722	0.0310395	0.0175443	down	no	LOC108633260	lncRNA	chrNC_030819.1:57938471-57968370:-	--
gene13679	102	3.02623	69	2.16957	1.39485	0.480109	0.0311007	0.0175772	up	no	LOC108637424	lncRNA	chrNC_030820.1:66948897-66954651:-	--
gene19524	10	0.296689	21	0.660305	0.449321	-1.15418	0.0312459	0.0176427	down	yes	LOC108638224	lncRNA	chrNC_030826.1:39933900-39936742:+	--
gene10144	4	0.118676	12	0.377317	0.314525	-1.66875	0.031295	0.0176554	down	yes	LOC106502494	lncRNA	chrNC_030816.1:89523307-89526014:+	--
gene6334	4	0.118676	12	0.377317	0.314525	-1.66875	0.031295	0.0176554	down	yes	LOC106502172	lncRNA	chrNC_030813.1:7025152-7031724:-	--
gene24295	16	0.474703	29	0.91185	0.520593	-0.941773	0.0321307	0.0180944	down	no	LOC108634022	lncRNA	chrNC_030833.1:6741882-6743640:+	--
gene26077	94	2.78888	119	3.74173	0.745345	-0.424021	0.0325365	0.0183006	down	no	LOC108634225	lncRNA	chrNC_030836.1:45939864-45943806:+	--
gene28167	23	0.682385	10	0.314431	2.17022	1.11784	0.0328347	0.0184458	up	yes	LOC108634969	lncRNA	chrNW_017195484.1:4899-8740:-	--
gene2881	134	3.97563	162	5.09378	0.780488	-0.357552	0.0333671	0.0187027	down	no	LOC102173804	lncRNA	chrNC_030810.1:66940168-66963271:-	--
gene4205	6	0.178013	15	0.471647	0.37743	-1.40572	0.0337901	0.018908	down	yes	LOC108635836	lncRNA	chrNC_030811.1:27424452-27428318:+	--
gene10769	1081	32.0721	1116	35.0905	0.913982	-0.129762	0.0350061	0.0195391	down	no	INAFM2	lncRNA	chrNC_030817.1:67128481-67131735:-	--
gene18982	9	0.26702	2	0.0628862	4.24609	2.08613	0.0351606	0.0196144	up	yes	LOC106503197	lncRNA	chrNC_030826.1:21919149-21927201:-	--
gene9179	17	0.504372	30	0.943293	0.534692	-0.903219	0.0353606	0.0197002	down	no	LOC102178073	lncRNA	chrNC_030815.1:70432052-70484297:-	--
gene16453	11	0.326358	3	0.0943293	3.45977	1.79068	0.0353775	0.0197041	up	yes	LOC106503007	lncRNA	chrNC_030823.1:74099176-74112375:-	--
gene23609	18	0.53404	7	0.220102	2.42633	1.27878	0.0356988	0.0198074	up	yes	LOC108633919	lncRNA	chrNC_030832.1:9799776-9811943:+	--
gene23163	25	0.741723	40	1.25772	0.589734	-0.761864	0.0357033	0.0198074	down	no	LOC106503536	lncRNA	chrNC_030831.1:42294839-42296459:+	--
gene11463	0	0.0148345	5	0.157216	0.0943574	-3.40572	0.0357813	0.0198074	down	yes	LOC108637131	lncRNA	chrNC_030818.1:9979608-9983915:-	--
gene14304	0	0.0148345	5	0.157216	0.0943574	-3.40572	0.0357813	0.0198074	down	yes	LOC108637498	lncRNA	chrNC_030821.1:66661906-66668584:+	--
gene17405	0	0.0148345	5	0.157216	0.0943574	-3.40572	0.0357813	0.0198074	down	yes	LOC106503091	lncRNA	chrNC_030825.1:22901668-22919177:-	--
gene19383	0	0.0148345	5	0.157216	0.0943574	-3.40572	0.0357813	0.0198074	down	yes	LOC108638277	lncRNA	chrNC_030826.1:35738206-35743000:+	--
gene20968	0	0.0148345	5	0.157216	0.0943574	-3.40572	0.0357813	0.0198074	down	yes	LOC108638466	lncRNA	chrNC_030828.1:44986302-44999964:+	--
gene27579	0	0.0148345	5	0.157216	0.0943574	-3.40572	0.0357813	0.0198074	down	yes	LOC108634661	lncRNA	chrNW_017189756.1:659-8945:-	--
gene3007	0	0.0148345	5	0.157216	0.0943574	-3.40572	0.0357813	0.0198074	down	yes	LOC102172228	lncRNA	chrNC_030810.1:86143633-86152682:+	--
gene72	0	0.0148345	5	0.157216	0.0943574	-3.40572	0.0357813	0.0198074	down	yes	LOC106503722	lncRNA	chrNC_030808.1:8604066-8614850:-	--
gene7212	0	0.0148345	5	0.157216	0.0943574	-3.40572	0.0357813	0.0198074	down	yes	LOC108636342	lncRNA	chrNC_030814.1:30248294-30259647:+	--
gene23655	35	1.03841	52	1.63504	0.635098	-0.654948	0.0359813	0.0199107	down	no	LOC108633921	lncRNA	chrNC_030832.1:13658884-13668077:+	--
gene12243	11	0.326358	22	0.691748	0.471787	-1.08379	0.0361205	0.0199767	down	yes	LOC108637166	lncRNA	chrNC_030818.1:96911044-96937584:-	--
gene10969	3	0.0890067	10	0.314431	0.283072	-1.82076	0.0367095	0.0202575	down	yes	LOC108637002	lncRNA	chrNC_030817.1:77144284-77150151:+	--
gene14013	169	5.01405	125	3.93039	1.27571	0.351303	0.0378686	0.0208414	up	no	LOC108637520	lncRNA	chrNC_030821.1:20484071-20491672:-	--
gene8786	30	0.890067	15	0.471647	1.88715	0.916208	0.0385734	0.0212	up	no	LOC102178623	lncRNA	chrNC_030815.1:22867714-22895969:+	--
gene14265	44	1.30543	25	0.786078	1.66069	0.731784	0.0388272	0.0213259	up	no	LOC102171894	lncRNA	chrNC_030821.1:62353926-62359142:-	--
gene6494	37	1.09775	54	1.69793	0.646523	-0.629226	0.0391765	0.0214941	down	no	LOC106502196	lncRNA	chrNC_030813.1:36777166-36794026:+	--
gene10372	1	0.0296689	6	0.188659	0.157262	-2.66875	0.0405977	0.0221378	down	yes	LOC102168354	lncRNA	chrNC_030817.1:23940700-23942629:+	--
gene17482	1	0.0296689	6	0.188659	0.157262	-2.66875	0.0405977	0.0221378	down	yes	LOC108637973	lncRNA	chrNC_030825.1:27275199-27282328:-	--
gene22801	1	0.0296689	6	0.188659	0.157262	-2.66875	0.0405977	0.0221378	down	yes	LOC108633517	lncRNA	chrNC_030830.1:37807924-37811401:-	--
gene24039	1	0.0296689	6	0.188659	0.157262	-2.66875	0.0405977	0.0221378	down	yes	LOC108633903	lncRNA	chrNC_030832.1:36348977-36366893:-	--
gene27344	1	0.0296689	6	0.188659	0.157262	-2.66875	0.0405977	0.0221378	down	yes	LOC106501866	lncRNA	chrNW_017189589.1:1986-6771:+	--
gene27432	1	0.0296689	6	0.188659	0.157262	-2.66875	0.0405977	0.0221378	down	yes	LOC106503928	lncRNA	chrNW_017189642.1:19958-23878:+	--
gene459	1	0.0296689	6	0.188659	0.157262	-2.66875	0.0405977	0.0221378	down	yes	LOC106502102	lncRNA	chrNC_030808.1:79288726-79294395:-	--
gene6898	740	21.955	625	19.6519	1.11719	0.159877	0.0409579	0.0223106	up	no	LOC102177511	lncRNA	chrNC_030813.1:98175060-98183499:-	--
gene19213	2	0.0593378	8	0.251545	0.235894	-2.08379	0.0410441	0.0223106	down	yes	LOC108638269	lncRNA	chrNC_030826.1:27499961-27512646:+	--
gene22045	2	0.0593378	8	0.251545	0.235894	-2.08379	0.0410441	0.0223106	down	yes	LOC106503516	lncRNA	chrNC_030830.1:13689203-13692813:-	--
gene7332	2	0.0593378	8	0.251545	0.235894	-2.08379	0.0410441	0.0223106	down	yes	LOC108636455	lncRNA	chrNC_030814.1:49397699-49417138:-	--
gene1203	45	1.3351	63	1.98092	0.673982	-0.569218	0.0417307	0.0226463	down	no	LOC108637167	lncRNA	chrNC_030809.1:7312885-7337110:-	--
gene11711	5	0.148345	13	0.40876	0.362913	-1.4623	0.0418021	0.0226645	down	yes	LOC102169110	lncRNA	chrNC_030818.1:43161154-43164718:-	--
gene6126	5	0.148345	13	0.40876	0.362913	-1.4623	0.0418021	0.0226645	down	yes	LOC106502153	lncRNA	chrNC_030812.1:109868686-109871769:-	--
gene8641	16	0.474703	28	0.880407	0.539185	-0.891147	0.0444436	0.0239683	down	no	LOC102190222	lncRNA	chrNC_030815.1:1776929-1779139:+	--
gene13661	128	3.79762	92	2.89277	1.3128	0.392646	0.0449436	0.0242164	up	no	LOC108637372	lncRNA	chrNC_030820.1:65831607-65840196:-	--
gene17736	5	0.148345	0	0.0157216	9.43574	3.23814	0.0459231	0.0245981	up	yes	LOC102184275	lncRNA	chrNC_030825.1:46961113-46966030:+	--
gene18042	5	0.148345	0	0.0157216	9.43574	3.23814	0.0459231	0.0245981	up	yes	LOC108637999	lncRNA	chrNC_030825.1:53548722-53551886:-	--
gene7762	13	0.385696	24	0.754635	0.511103	-0.968314	0.0460357	0.0246518	down	no	LOC102170224	lncRNA	chrNC_030814.1:70616108-70622191:-	--
gene437	377	11.1852	410	12.8917	0.867628	-0.204851	0.0464542	0.0248492	down	no	LOC106502094	lncRNA	chrNC_030808.1:75696854-75700886:-	--
gene8974	14	0.415365	5	0.157216	2.64201	1.40164	0.0468648	0.025033	up	yes	LOC102172064	lncRNA	chrNC_030815.1:49101722-49108594:-	--
gene8651	59	1.75047	78	2.45256	0.713729	-0.486551	0.0494641	0.0263228	down	no	LOC108636606	lncRNA	chrNC_030815.1:5706633-5707980:-	--
gene12371	38	1.12742	54	1.69793	0.663997	-0.590752	0.0512741	0.0272084	down	no	LOC108637172	lncRNA	chrNC_030818.1:102622947-102625843:+	--
gene2206	310	9.19736	248	7.79789	1.17947	0.238136	0.0519026	0.0274958	up	no	LOC108633867	lncRNA	chrNC_030810.1:1110162-1114621:+	--
gene28875	11	0.326358	21	0.660305	0.494253	-1.01668	0.0520078	0.027532	down	no	LOC106503977	lncRNA	chrNW_017218518.1:2271-13033:+	--
gene2240	40	1.18676	23	0.723192	1.641	0.714574	0.0536953	0.0282979	up	no	LOC106501995	lncRNA	chrNC_030810.1:3195966-3205795:-	--
gene28330	6	0.178013	1	0.0314431	5.66145	2.50117	0.0549797	0.0288806	up	no	LOC108635095	lncRNA	chrNW_017203891.1:32-16530:+	--
gene9799	34	1.00874	49	1.54071	0.654725	-0.611039	0.0556496	0.0292068	down	no	LOC102173003	lncRNA	chrNC_030816.1:47041558-47045211:+	--
gene20027	10	0.296689	3	0.0943293	3.14525	1.65317	0.0578662	0.0302323	up	no	LOC108638196	lncRNA	chrNC_030826.1:55300097-55301971:+	--
gene13184	9	0.26702	18	0.565976	0.471787	-1.08379	0.0580245	0.0302957	down	no	LOC108637388	lncRNA	chrNC_030820.1:37874630-37876116:+	--
gene19348	8	0.237351	2	0.0628862	3.7743	1.91621	0.0602752	0.0313704	up	no	LOC102170729	lncRNA	chrNC_030826.1:34401249-34407219:-	--
gene20432	8	0.237351	2	0.0628862	3.7743	1.91621	0.0602752	0.0313704	up	no	LOC106503317	lncRNA	chrNC_030827.1:41763822-41772113:-	--
gene27849	8	0.237351	2	0.0628862	3.7743	1.91621	0.0602752	0.0313704	up	no	LOC108634790	lncRNA	chrNW_017190051.1:115631-120264:+	--
gene7490	8	0.237351	2	0.0628862	3.7743	1.91621	0.0602752	0.0313704	up	no	LOC108636363	lncRNA	chrNC_030814.1:60474900-60577019:-	--
gene10323	2276	67.5265	2270	71.3759	0.946069	-0.0799834	0.0615586	0.0319661	down	no	TTC9	lncRNA	chrNC_030817.1:20729938-20811838:-	--
gene11727	3	0.0890067	9	0.282988	0.314525	-1.66875	0.0622076	0.0322167	down	no	LOC106502620	lncRNA	chrNC_030818.1:44210900-44212701:-	--
gene12313	3	0.0890067	9	0.282988	0.314525	-1.66875	0.0622076	0.0322167	down	no	LOC102171346	lncRNA	chrNC_030818.1:99392758-99394868:+	--
gene13293	3	0.0890067	9	0.282988	0.314525	-1.66875	0.0622076	0.0322167	down	no	LOC108637395	lncRNA	chrNC_030820.1:46438897-46450185:-	--
gene16817	7	0.207682	15	0.471647	0.440335	-1.18333	0.0633158	0.0327168	down	no	LOC108637871	lncRNA	chrNC_030824.1:17462792-17464616:+	--
gene26978	7	0.207682	15	0.471647	0.440335	-1.18333	0.0633158	0.0327168	down	no	LOC108634468	lncRNA	chrNW_017189517.1:25231201-25241248:-	--
gene16477	21	0.623047	33	1.03762	0.600456	-0.735868	0.0641823	0.0331245	down	no	LOC102174324	lncRNA	chrNC_030823.1:76367812-76414150:-	--
gene9692	10	0.296689	19	0.597419	0.496618	-1.00979	0.066077	0.0340049	down	no	LOC106502467	lncRNA	chrNC_030816.1:26205193-26259784:-	--
gene4086	5	0.148345	12	0.377317	0.393156	-1.34683	0.0661211	0.0340049	down	no	LOC108635831	lncRNA	chrNC_030811.1:15529762-15533782:-	--
gene18333	88	2.61086	108	3.39586	0.768838	-0.379248	0.0664018	0.0341405	down	no	LOC102178761	lncRNA	chrNC_030825.1:59281094-59314642:-	--
gene19967	149	4.42067	112	3.52163	1.25529	0.328022	0.0675934	0.0347062	up	no	LOC102182441	lncRNA	chrNC_030826.1:54011282-54014017:+	--
gene12257	14	0.415365	24	0.754635	0.550418	-0.861399	0.070611	0.0361401	down	no	LOC106502659	lncRNA	chrNC_030818.1:97927541-97936874:-	--
gene10578	436	12.9356	362	11.3824	1.13646	0.184547	0.0713464	0.0364946	up	no	PIGBOS1	lncRNA	chrNC_030817.1:48186282-48189711:-	--
gene12130	2	0.0593378	7	0.220102	0.269593	-1.89115	0.0729208	0.0371413	down	no	LOC108637162	lncRNA	chrNC_030818.1:88220698-88232896:+	--
gene13949	2	0.0593378	7	0.220102	0.269593	-1.89115	0.0729208	0.0371413	down	no	LOC106502853	lncRNA	chrNC_030821.1:13049761-13055544:+	--
gene16755	2	0.0593378	7	0.220102	0.269593	-1.89115	0.0729208	0.0371413	down	no	LOC106503025	lncRNA	chrNC_030824.1:11066495-11150840:+	--
gene17470	2	0.0593378	7	0.220102	0.269593	-1.89115	0.0729208	0.0371413	down	no	LOC108637971	lncRNA	chrNC_030825.1:26945911-26947279:-	--
gene17475	2	0.0593378	7	0.220102	0.269593	-1.89115	0.0729208	0.0371413	down	no	LOC102173030	lncRNA	chrNC_030825.1:27123400-27132135:+	--
gene4871	2	0.0593378	7	0.220102	0.269593	-1.89115	0.0729208	0.0371413	down	no	LOC102177307	lncRNA	chrNC_030812.1:21810173-21813562:+	--
gene2359	36	1.06808	50	1.57216	0.679374	-0.557723	0.0749292	0.0380606	down	no	LOC106501986	lncRNA	chrNC_030810.1:13675515-13679135:+	--
gene20083	24	0.712054	36	1.13195	0.62905	-0.668754	0.0754944	0.0383249	down	no	LOC108638198	lncRNA	chrNC_030826.1:57201618-57205234:-	--
gene7056	118	3.50093	139	4.37059	0.80102	-0.32009	0.0757627	0.0384514	down	no	LOC108636249	lncRNA	chrNC_030813.1:117260695-117264253:+	--
gene17434	451	13.3807	478	15.0298	0.890276	-0.167675	0.076523	0.0388109	down	no	LOC102188339	lncRNA	chrNC_030825.1:25403998-25405407:-	--
gene128	16	0.474703	7	0.220102	2.15674	1.10885	0.0769939	0.03902	up	no	LOC102188976	lncRNA	chrNC_030808.1:34826096-34855603:+	--
gene13964	1	0.0296689	5	0.157216	0.188715	-2.40572	0.0778065	0.0392732	down	no	LOC106502872	lncRNA	chrNC_030821.1:15373120-15506067:-	--
gene25728	1	0.0296689	5	0.157216	0.188715	-2.40572	0.0778065	0.0392732	down	no	LOC102176765	lncRNA	chrNC_030836.1:36479769-36492386:-	--
gene6074	1	0.0296689	5	0.157216	0.188715	-2.40572	0.0778065	0.0392732	down	no	LOC102176678	lncRNA	chrNC_030812.1:108358025-108369494:+	--
gene9639	1	0.0296689	5	0.157216	0.188715	-2.40572	0.0778065	0.0392732	down	no	LOC106502466	lncRNA	chrNC_030816.1:19454187-19461626:+	--
gene21921	279	8.27763	225	7.0747	1.17003	0.226548	0.0787526	0.0397162	up	no	LOC108638626	lncRNA	chrNC_030829.1:59149679-59153707:+	--
gene12730	1673	49.6361	1677	52.7301	0.941324	-0.0872369	0.0800609	0.0403183	down	no	LOC106502711	lncRNA	chrNC_030819.1:54401350-54436128:+	--
gene17942	774	22.9637	666	20.9411	1.09659	0.13302	0.0805789	0.0405401	up	no	B3GNT8	lncRNA	chrNC_030825.1:51472134-51488453:-	--
gene27978	6	0.178013	13	0.40876	0.435496	-1.19927	0.0806029	0.0405401	down	no	LOC106503990	lncRNA	chrNW_017190161.1:96517-103156:+	--
gene14324	12	0.356027	21	0.660305	0.539185	-0.891147	0.081752	0.0410697	down	no	LOC106502827	lncRNA	chrNC_030821.1:69788663-69790805:+	--
gene4958	11	0.326358	4	0.125772	2.59483	1.37564	0.0824082	0.0413265	up	no	LOC108636128	lncRNA	chrNC_030812.1:26759278-26759926:+	--
gene6541	11	0.326358	4	0.125772	2.59483	1.37564	0.0824082	0.0413265	up	no	LOC106502199	lncRNA	chrNC_030813.1:45809483-45820424:-	--
gene7062	4	0.118676	10	0.314431	0.37743	-1.40572	0.0830834	0.0415642	down	no	LOC106502243	lncRNA	chrNC_030813.1:117514355-117514855:+	--
gene9112	4	0.118676	10	0.314431	0.37743	-1.40572	0.0830834	0.0415642	down	no	LOC106502417	lncRNA	chrNC_030815.1:63920881-64523458:-	--
gene13078	48	1.42411	63	1.98092	0.718914	-0.476109	0.0834822	0.0417462	down	no	LOC108637381	lncRNA	chrNC_030820.1:24482915-24486852:+	--
gene24075	100	2.96689	119	3.74173	0.79292	-0.334753	0.0865262	0.0431063	down	no	LOC108633882	lncRNA	chrNC_030832.1:36825398-36826917:+	--
gene23888	34	1.00874	47	1.47783	0.682586	-0.550918	0.0877128	0.0436408	down	no	LOC108633897	lncRNA	chrNC_030832.1:27103935-27108404:+	--
gene2838	38	1.12742	23	0.723192	1.55895	0.640574	0.0877375	0.0436408	up	no	LOC108635571	lncRNA	chrNC_030810.1:62386587-62406350:+	--
gene3098	38	1.12742	23	0.723192	1.55895	0.640574	0.0877375	0.0436408	up	no	LOC106501937	lncRNA	chrNC_030810.1:90971305-90985780:+	--
gene2971	28	0.83073	40	1.25772	0.660502	-0.598365	0.0897033	0.0444929	down	no	LOC102173353	lncRNA	chrNC_030810.1:78244487-78254721:+	--
gene20336	52	1.54278	67	2.10669	0.732326	-0.449441	0.0905016	0.0448591	down	no	LOC108638403	lncRNA	chrNC_030827.1:26310336-26311165:+	--
gene21412	89	2.64053	107	3.36441	0.784842	-0.349525	0.0905166	0.0448628	down	no	LOC106503413	lncRNA	chrNC_030829.1:13198586-13223513:-	--
gene1842	14	0.415365	6	0.188659	2.20167	1.1386	0.0910602	0.04508	up	no	LOC102186638	lncRNA	chrNC_030809.1:89721615-89727393:+	--
gene22043	14	0.415365	6	0.188659	2.20167	1.1386	0.0910602	0.04508	up	no	LOC102169347	lncRNA	chrNC_030830.1:12815987-12818225:+	--
gene11451	20	0.593378	10	0.314431	1.88715	0.916208	0.0912014	0.0451461	up	no	LOC102191530	lncRNA	chrNC_030818.1:9668185-9684391:+	--
gene28427	9	0.26702	3	0.0943293	2.83072	1.50117	0.0934368	0.0461154	up	no	LOC108635176	lncRNA	chrNW_017211618.1:2709-26904:-	--
gene13959	10	0.296689	18	0.565976	0.524208	-0.931789	0.0942957	0.0465042	down	no	LOC108637514	lncRNA	chrNC_030821.1:14509772-14518277:+	--
gene23798	10	0.296689	18	0.565976	0.524208	-0.931789	0.0942957	0.0465042	down	no	LOC106503592	lncRNA	chrNC_030832.1:25854073-25858704:+	--
gene21930	7	0.207682	14	0.440204	0.471787	-1.08379	0.0945865	0.0465983	down	no	LOC102169635	lncRNA	chrNC_030829.1:59457509-59459095:+	--
gene18813	56	1.66146	71	2.23246	0.744228	-0.426184	0.0971045	0.0477602	down	no	LOC102179411	lncRNA	chrNC_030826.1:13804681-13810710:-	--
gene20195	108	3.20424	80	2.51545	1.27383	0.349168	0.0988798	0.0485815	up	no	LOC108638410	lncRNA	chrNC_030827.1:6929175-6930261:-	--
gene23234	24	0.712054	13	0.40876	1.74198	0.800731	0.0989868	0.0486181	up	no	LOC106503542	lncRNA	chrNC_030831.1:49661072-49662556:+	--
gene8927	24	0.712054	13	0.40876	1.74198	0.800731	0.0989868	0.0486181	up	no	LOC106502399	lncRNA	chrNC_030815.1:42445498-42479005:-	--
gene16946	5	0.148345	1	0.0314431	4.71787	2.23814	0.100858	0.0493671	up	no	LOC106503024	lncRNA	chrNC_030824.1:28861350-28865352:+	--
gene25697	5	0.148345	1	0.0314431	4.71787	2.23814	0.100858	0.0493671	up	no	LOC102170585	lncRNA	chrNC_030836.1:32050591-32058607:-	--
gene1150	457	13.5587	480	15.0927	0.898362	-0.154632	0.100888	0.0493734	down	no	LOC106503576	lncRNA	chrNC_030809.1:3994684-4003331:+	--
gene12631	7	0.207682	2	0.0628862	3.30251	1.72356	0.102173	0.0498818	up	no	LOC108637272	lncRNA	chrNC_030819.1:33515996-33519521:-	--
gene28459	7	0.207682	2	0.0628862	3.30251	1.72356	0.102173	0.0498818	up	no	LOC108635202	lncRNA	chrNW_017211840.1:1212-16025:+	--
gene24150	5	0.148345	11	0.345874	0.428897	-1.2213	0.103002	0.0502171	down	no	LOC102174083	lncRNA	chrNC_030832.1:38819722-38829643:-	--
gene24832	15	0.445034	24	0.754635	0.589734	-0.761864	0.103763	0.0505325	down	no	LOC106503675	lncRNA	chrNC_030834.1:19255412-19274888:-	--
gene7200	3	0.0890067	8	0.251545	0.35384	-1.49883	0.103881	0.0505325	down	no	LOC108636341	lncRNA	chrNC_030814.1:29605972-29623444:-	--
gene16398	21	0.623047	11	0.345874	1.80137	0.849094	0.104635	0.0508541	up	no	LOC108637790	lncRNA	chrNC_030823.1:67922447-67927596:-	--
gene6352	26	0.771392	37	1.1634	0.663052	-0.592805	0.105559	0.0512695	down	no	LOC108636202	lncRNA	chrNC_030813.1:11910494-12031491:+	--
gene27548	33	0.979074	45	1.41494	0.691955	-0.531251	0.10594	0.051438	down	no	LOC108634648	lncRNA	chrNW_017189723.1:11489-33056:-	--
gene16381	12	0.356027	5	0.157216	2.26458	1.17924	0.107627	0.0521598	up	no	LOC106502990	lncRNA	chrNC_030823.1:64910700-64913247:+	--
gene6330	12	0.356027	5	0.157216	2.26458	1.17924	0.107627	0.0521598	up	no	LOC102169083	lncRNA	chrNC_030813.1:6549665-6572189:+	--
gene18013	21	0.623047	31	0.974736	0.639196	-0.645671	0.109853	0.0530756	down	no	LOC108637995	lncRNA	chrNC_030825.1:52914476-52919556:+	--
gene14821	16	0.474703	25	0.786078	0.603888	-0.727648	0.110648	0.0534295	down	no	LOC108637652	lncRNA	chrNC_030822.1:8806252-8807519:+	--
gene5308	66	1.95815	46	1.44638	1.35382	0.43704	0.11175	0.053892	up	no	LOC102180828	lncRNA	chrNC_030812.1:55646847-55653260:-	--
gene16719	56	1.66146	38	1.19484	1.39053	0.475636	0.113265	0.0545169	up	no	LOC108637849	lncRNA	chrNC_030824.1:8825649-8828724:-	--
gene19120	12	0.356027	20	0.628862	0.566145	-0.820757	0.113265	0.0545169	down	no	LOC108638266	lncRNA	chrNC_030826.1:26348975-26350724:+	--
gene1778	67	1.98782	47	1.47783	1.3451	0.427709	0.116252	0.055847	up	no	LOC102176740	lncRNA	chrNC_030809.1:70791722-70841146:+	--
gene6224	30	0.890067	41	1.28917	0.69042	-0.534453	0.120751	0.0577948	down	no	LOC108636076	lncRNA	chrNC_030812.1:115304263-115320613:+	--
gene11370	6	0.178013	12	0.377317	0.471787	-1.08379	0.1217	0.0581791	down	no	LOC108637128	lncRNA	chrNC_030818.1:2276682-2288306:+	--
gene14092	13	0.385696	21	0.660305	0.584118	-0.775669	0.122182	0.0583538	down	no	LOC102181136	lncRNA	chrNC_030821.1:37261248-37304883:-	--
gene7540	18	0.53404	27	0.848964	0.62905	-0.668754	0.123727	0.0590118	down	no	LOC102176322	lncRNA	chrNC_030814.1:64352814-64388099:-	--
gene6297	53	1.57245	36	1.13195	1.38915	0.474204	0.124434	0.0593015	up	no	LOC106502166	lncRNA	chrNC_030813.1:2393866-2399984:+	--
gene23306	19	0.563709	10	0.314431	1.79279	0.842208	0.125304	0.0596593	up	no	LOC106503556	lncRNA	chrNC_030831.1:61217665-61223890:-	--
gene2861	19	0.563709	10	0.314431	1.79279	0.842208	0.125304	0.0596593	up	no	LOC106501949	lncRNA	chrNC_030810.1:64556285-64582196:+	--
gene27050	10	0.296689	4	0.125772	2.35894	1.23814	0.126895	0.0603113	up	no	LOC108634475	lncRNA	chrNW_017189517.1:35583250-35595738:-	--
gene11771	2	0.0593378	6	0.188659	0.314525	-1.66875	0.127855	0.0606473	down	no	LOC108637145	lncRNA	chrNC_030818.1:46592938-46593737:+	--
gene26786	2	0.0593378	6	0.188659	0.314525	-1.66875	0.127855	0.0606473	down	no	LOC108634295	lncRNA	chrNW_017189516.1:65305353-65307529:+	--
gene27091	2	0.0593378	6	0.188659	0.314525	-1.66875	0.127855	0.0606473	down	no	LOC108634429	lncRNA	chrNW_017189517.1:37807046-37815346:+	--
gene13915	211	6.26014	230	7.23192	0.865627	-0.208183	0.129827	0.0614901	down	no	LOC102191062	lncRNA	chrNC_030821.1:8885523-8887715:-	--
gene23066	66	1.95815	80	2.51545	0.778449	-0.361326	0.131059	0.0619948	down	no	LOC108633787	lncRNA	chrNC_030831.1:26022688-26056754:+	--
gene4613	602	17.8607	519	16.319	1.09447	0.130237	0.131172	0.0620435	up	no	LOC102170937	lncRNA	chrNC_030811.1:89030412-89033471:-	--
gene2111	4	0.118676	9	0.282988	0.419366	-1.25372	0.132199	0.0624354	down	no	LOC108638407	lncRNA	chrNC_030809.1:130704073-130706860:-	--
gene19116	10	0.296689	17	0.534533	0.555044	-0.849326	0.132723	0.0626287	down	no	LOC108638265	lncRNA	chrNC_030826.1:26279116-26281647:+	--
gene23267	10	0.296689	17	0.534533	0.555044	-0.849326	0.132723	0.0626287	down	no	LOC102168593	lncRNA	chrNC_030831.1:56173118-56193729:+	--
gene13279	27	0.801061	16	0.50309	1.59228	0.671096	0.133644	0.0630088	up	no	LOC106502759	lncRNA	chrNC_030820.1:43954805-43957366:-	--
gene18236	35	1.03841	46	1.44638	0.717937	-0.478071	0.137658	0.0647326	down	no	LOC108638007	lncRNA	chrNC_030825.1:57225386-57226161:+	--
gene5753	15	0.445034	23	0.723192	0.615375	-0.700463	0.138891	0.0652306	down	no	LOC102170034	lncRNA	chrNC_030812.1:89406337-89415148:+	--
gene21444	46	1.36477	58	1.8237	0.748352	-0.418211	0.140622	0.0659659	down	no	LOC102173976	lncRNA	chrNC_030829.1:14967423-14986377:+	--
gene16449	94	2.78888	109	3.4273	0.813725	-0.297387	0.142437	0.0667234	down	no	LOC102169208	lncRNA	chrNC_030823.1:72537278-72624208:+	--
gene13179	11	0.326358	18	0.565976	0.576629	-0.794285	0.144113	0.0674396	down	no	LOC106502754	lncRNA	chrNC_030820.1:37708015-37711889:-	--
gene5675	16	0.474703	24	0.754635	0.62905	-0.668754	0.146702	0.0685226	down	no	LOC102185157	lncRNA	chrNC_030812.1:77365134-77379099:-	--
gene1054	1	0.0296689	4	0.125772	0.235894	-2.08379	0.148548	0.0689424	down	no	LOC108636717	lncRNA	chrNC_030808.1:152221576-152224490:-	--
gene10794	1	0.0296689	4	0.125772	0.235894	-2.08379	0.148548	0.0689424	down	no	LOC108637000	lncRNA	chrNC_030817.1:72433443-72601447:-	--
gene13419	1	0.0296689	4	0.125772	0.235894	-2.08379	0.148548	0.0689424	down	no	LOC108637401	lncRNA	chrNC_030820.1:53785455-53790295:+	--
gene27992	1	0.0296689	4	0.125772	0.235894	-2.08379	0.148548	0.0689424	down	no	LOC106502818	lncRNA	chrNW_017190166.1:50407-53654:-	--
gene426	1	0.0296689	4	0.125772	0.235894	-2.08379	0.148548	0.0689424	down	no	LOC108636843	lncRNA	chrNC_030808.1:73350134-73359281:-	--
gene10609	5	0.148345	10	0.314431	0.471787	-1.08379	0.157705	0.0726853	down	no	LOC108636991	lncRNA	chrNC_030817.1:52501579-52518858:+	--
gene13848	5	0.148345	10	0.314431	0.471787	-1.08379	0.157705	0.0726853	down	no	LOC106502805	lncRNA	chrNC_030820.1:81119839-81122681:-	--
gene19456	11	0.326358	5	0.157216	2.07586	1.05371	0.159504	0.0733687	up	no	LOC108638280	lncRNA	chrNC_030826.1:38161088-38161909:+	--
gene26451	11	0.326358	5	0.157216	2.07586	1.05371	0.159504	0.0733687	up	no	LOC108634339	lncRNA	chrNW_017189516.1:23821017-23843972:+	--
gene7585	11	0.326358	5	0.157216	2.07586	1.05371	0.159504	0.0733687	up	no	LOC108636368	lncRNA	chrNC_030814.1:66624060-66628675:+	--
gene18320	18	0.53404	26	0.817521	0.653244	-0.614306	0.1613	0.0740926	down	no	LOC108638020	lncRNA	chrNC_030825.1:58808796-58817023:-	--
gene14930	13	0.385696	20	0.628862	0.613323	-0.70528	0.165023	0.0756804	down	no	LOC108637659	lncRNA	chrNC_030822.1:27172031-27182294:+	--
gene7887	26	0.771392	35	1.10051	0.700941	-0.512635	0.167497	0.0767211	down	no	LOC108636383	lncRNA	chrNC_030814.1:87340615-87342622:+	--
gene12083	19	0.563709	27	0.848964	0.663997	-0.590752	0.168118	0.0769702	down	no	LOC106502642	lncRNA	chrNC_030818.1:82812559-82819303:+	--
gene8954	9	0.26702	15	0.471647	0.566145	-0.820757	0.170215	0.0778409	down	no	LOC102187766	lncRNA	chrNC_030815.1:46191507-46201895:-	--
gene14199	3	0.0890067	7	0.220102	0.404389	-1.30618	0.17045	0.077843	down	no	LOC102168556	lncRNA	chrNC_030821.1:52636894-52641251:-	--
gene17104	3	0.0890067	7	0.220102	0.404389	-1.30618	0.17045	0.077843	down	no	LOC106503011	lncRNA	chrNC_030824.1:64076083-64080760:+	--
gene5127	3	0.0890067	7	0.220102	0.404389	-1.30618	0.17045	0.077843	down	no	LOC108636003	lncRNA	chrNC_030812.1:31760786-31766502:-	--
gene6531	3	0.0890067	7	0.220102	0.404389	-1.30618	0.17045	0.077843	down	no	LOC106502189	lncRNA	chrNC_030813.1:44942758-44949625:+	--
gene11860	6	0.178013	2	0.0628862	2.83072	1.50117	0.170779	0.077843	up	no	LOC108637147	lncRNA	chrNC_030818.1:60066439-60069753:-	--
gene28013	6	0.178013	2	0.0628862	2.83072	1.50117	0.170779	0.077843	up	no	LOC108634848	lncRNA	chrNW_017190431.1:4095-6995:+	--
gene20091	226	6.70517	242	7.60923	0.881189	-0.182476	0.171308	0.0780487	down	no	LOC106503297	lncRNA	chrNC_030826.1:57707336-57860932:+	--
gene8040	145	4.30199	160	5.0309	0.855114	-0.225811	0.171871	0.0782695	down	no	LOC102178619	lncRNA	chrNC_030814.1:92457976-92461083:+	--
gene20158	56	1.66146	40	1.25772	1.321	0.401635	0.17556	0.0797492	up	no	LOC102187714	lncRNA	chrNC_030827.1:3864055-3908575:+	--
gene26460	573	17.0003	498	15.6587	1.08568	0.118598	0.17902	0.0812099	up	no	LOC102182682	lncRNA	chrNW_017189516.1:24508219-24568948:-	--
gene9377	51	1.51311	36	1.13195	1.33673	0.418709	0.179065	0.0812244	up	no	LOC108636579	lncRNA	chrNC_030815.1:91098474-91101488:-	--
gene1425	6	0.178013	11	0.345874	0.514677	-0.958261	0.18058	0.081812	down	no	LOC108633356	lncRNA	chrNC_030809.1:17217170-17220225:+	--
gene23138	21	0.623047	29	0.91185	0.683278	-0.549455	0.180864	0.0819097	down	no	LOC108633798	lncRNA	chrNC_030831.1:38011761-38024557:+	--
gene27241	21	0.623047	29	0.91185	0.683278	-0.549455	0.180864	0.0819097	down	no	LOC106503887	lncRNA	chrNW_017189541.1:10117-11854:+	--
gene19987	4	0.118676	1	0.0314431	3.7743	1.91621	0.184015	0.0829165	up	no	LOC102185776	lncRNA	chrNC_030826.1:54584053-54596835:-	--
gene21514	4	0.118676	1	0.0314431	3.7743	1.91621	0.184015	0.0829165	up	no	LOC108638607	lncRNA	chrNC_030829.1:22960229-22975656:+	--
gene28329	4	0.118676	1	0.0314431	3.7743	1.91621	0.184015	0.0829165	up	no	LOC108635094	lncRNA	chrNW_017203880.1:3338-18573:+	--
gene28703	4	0.118676	1	0.0314431	3.7743	1.91621	0.184015	0.0829165	up	no	LOC108635400	lncRNA	chrNW_017215147.1:526-1726:+	--
gene9517	4	0.118676	1	0.0314431	3.7743	1.91621	0.184015	0.0829165	up	no	LOC108636650	lncRNA	chrNC_030815.1:110489274-110517049:+	--
gene2836	273	8.09961	229	7.20047	1.12487	0.169762	0.188187	0.0845992	up	no	C3H1orf52	lncRNA	chrNC_030810.1:62360131-62367898:-	--
gene6598	23	0.682385	14	0.440204	1.55016	0.632415	0.189077	0.0849546	up	no	LOC102172700	lncRNA	chrNC_030813.1:59347113-59363800:-	--
gene7195	76	2.25484	88	2.76699	0.814905	-0.295296	0.190489	0.0855505	down	no	LOC102189670	lncRNA	chrNC_030814.1:29246005-29258699:-	--
gene21395	12	0.356027	6	0.188659	1.88715	0.916208	0.190749	0.0856286	up	no	LOC108638642	lncRNA	chrNC_030829.1:12350525-12352445:+	--
gene16951	9	0.26702	4	0.125772	2.12304	1.08613	0.192148	0.0861341	up	no	LOC108637888	lncRNA	chrNC_030824.1:30305033-30309128:+	--
gene18382	153	4.53934	167	5.251	0.864472	-0.210108	0.192827	0.0863996	down	no	LOC108638035	lncRNA	chrNC_030825.1:61047581-61064577:-	--
gene26615	44	1.30543	54	1.69793	0.768838	-0.379248	0.194275	0.0869831	down	no	LOC108634337	lncRNA	chrNW_017189516.1:45580204-45587871:-	--
gene2368	48	1.42411	34	1.06907	1.33211	0.413708	0.197374	0.0882057	up	no	LOC106501985	lncRNA	chrNC_030810.1:13823783-13827798:-	--
gene1122	7	0.207682	12	0.377317	0.550418	-0.861399	0.201098	0.0896894	down	no	LOC108637120	lncRNA	chrNC_030809.1:2592831-2598653:+	--
gene19360	88	2.61086	100	3.14431	0.830346	-0.268216	0.202831	0.0903409	down	no	LOC102173120	lncRNA	chrNC_030826.1:34813392-34819216:-	--
gene13154	48	1.42411	58	1.8237	0.780889	-0.35681	0.203873	0.0907375	down	no	LOC102168462	lncRNA	chrNC_030820.1:35521851-35531820:+	--
gene19280	4	0.118676	8	0.251545	0.471787	-1.08379	0.206347	0.0916069	down	no	LOC108638275	lncRNA	chrNC_030826.1:30466980-30488602:+	--
gene25283	4	0.118676	8	0.251545	0.471787	-1.08379	0.206347	0.0916069	down	no	LOC108634148	lncRNA	chrNC_030835.1:31993916-32007572:+	--
gene26743	4	0.118676	8	0.251545	0.471787	-1.08379	0.206347	0.0916069	down	no	LOC108634367	lncRNA	chrNW_017189516.1:57392899-57398014:+	--
gene4130	4	0.118676	8	0.251545	0.471787	-1.08379	0.206347	0.0916069	down	no	LOC102168973	lncRNA	chrNC_030811.1:20854980-20870565:-	--
gene9097	4	0.118676	8	0.251545	0.471787	-1.08379	0.206347	0.0916069	down	no	LOC108636642	lncRNA	chrNC_030815.1:62842023-62847665:-	--
gene28812	12	0.356027	18	0.565976	0.62905	-0.668754	0.208809	0.0925766	down	no	LOC108635494	lncRNA	chrNW_017217130.1:17-11544:+	--
gene25387	116	3.44159	92	2.89277	1.18972	0.250627	0.211738	0.0937582	up	no	LOC102173639	lncRNA	chrNC_030836.1:803889-880165:+	--
gene5191	39	1.15709	48	1.50927	0.766654	-0.383352	0.216397	0.0956714	down	no	LOC108636004	lncRNA	chrNC_030812.1:42745832-42767102:+	--
gene7460	75	2.22517	86	2.70411	0.822885	-0.281238	0.21662	0.0957628	down	no	LOC106502354	lncRNA	chrNC_030814.1:59064499-59073950:+	--
gene1409	281	8.33697	238	7.48346	1.11405	0.155817	0.219298	0.0968179	up	no	LOC102176474	lncRNA	chrNC_030809.1:16452632-16459268:+	--
gene2136	8	0.237351	13	0.40876	0.580661	-0.784231	0.219546	0.0968484	down	no	LOC102172104	lncRNA	chrNC_030809.1:132345569-132398585:+	--
gene1032	2	0.0593378	5	0.157216	0.37743	-1.40572	0.2204	0.0968484	down	no	LOC108636604	lncRNA	chrNC_030808.1:148937056-148939730:+	--
gene24034	2	0.0593378	5	0.157216	0.37743	-1.40572	0.2204	0.0968484	down	no	LOC106503586	lncRNA	chrNC_030832.1:36010516-36014510:+	--
gene25423	2	0.0593378	5	0.157216	0.37743	-1.40572	0.2204	0.0968484	down	no	LOC108634252	lncRNA	chrNC_030836.1:6787585-6791086:-	--
gene510	2	0.0593378	5	0.157216	0.37743	-1.40572	0.2204	0.0968484	down	no	LOC106502122	lncRNA	chrNC_030808.1:82515882-82516400:-	--
gene16833	51	1.51311	37	1.1634	1.3006	0.37918	0.220517	0.0968774	up	no	LOC106503034	lncRNA	chrNC_030824.1:18069969-18074907:+	--
gene10680	57	1.69113	42	1.32061	1.28057	0.356781	0.221161	0.0971533	up	no	LOC108636993	lncRNA	chrNC_030817.1:60096105-60123543:-	--
gene10907	542	16.0806	474	14.904	1.07894	0.109614	0.226353	0.0991864	up	no	LOC102180501	lncRNA	chrNC_030817.1:76207524-76212086:-	--
gene10263	14	0.415365	20	0.628862	0.660502	-0.598365	0.230165	0.100584	down	no	LOC108636904	lncRNA	chrNC_030817.1:16653823-16655815:-	--
gene19320	14	0.415365	20	0.628862	0.660502	-0.598365	0.230165	0.100584	down	no	LOC102189342	lncRNA	chrNC_030826.1:33605324-33633757:+	--
gene305	14	0.415365	20	0.628862	0.660502	-0.598365	0.230165	0.100584	down	no	LOC108634083	lncRNA	chrNC_030808.1:63980293-63983931:-	--
gene94	14	0.415365	20	0.628862	0.660502	-0.598365	0.230165	0.100584	down	no	LOC102176916	lncRNA	chrNC_030808.1:18978130-19436815:-	--
gene13829	7	0.207682	3	0.0943293	2.20167	1.1386	0.23213	0.101207	up	no	LOC108637376	lncRNA	chrNC_030820.1:77854739-77855626:+	--
gene14497	7	0.207682	3	0.0943293	2.20167	1.1386	0.23213	0.101207	up	no	LOC102172741	lncRNA	chrNC_030822.1:110120-147925:-	--
gene3849	5	0.148345	9	0.282988	0.524208	-0.931789	0.236768	0.10278	down	no	LOC108635818	lncRNA	chrNC_030811.1:6053521-6054427:-	--
gene4262	5	0.148345	9	0.282988	0.524208	-0.931789	0.236768	0.10278	down	no	LOC108635837	lncRNA	chrNC_030811.1:37454344-37473417:+	--
gene4424	5	0.148345	9	0.282988	0.524208	-0.931789	0.236768	0.10278	down	no	LOC108635852	lncRNA	chrNC_030811.1:56285540-56297040:+	--
gene6214	205	6.08213	217	6.82315	0.891395	-0.165863	0.23765	0.103118	down	no	LOC106502157	lncRNA	chrNC_030812.1:114568525-114577154:-	--
gene13083	15	0.445034	21	0.660305	0.673982	-0.569218	0.239756	0.103956	down	no	LOC106502736	lncRNA	chrNC_030820.1:25029258-25030941:-	--
gene17952	22	0.652716	14	0.440204	1.48276	0.568285	0.243172	0.105201	up	no	LOC108637987	lncRNA	chrNC_030825.1:51687310-51693326:-	--
gene19873	14	0.415365	8	0.251545	1.65126	0.723563	0.248525	0.107354	up	no	LOC106503223	lncRNA	chrNC_030826.1:50239933-50245524:-	--
gene19703	27	0.801061	34	1.06907	0.749309	-0.416367	0.261208	0.112193	down	no	LOC108638226	lncRNA	chrNC_030826.1:43452113-43452842:+	--
gene8942	60	1.78013	69	2.16957	0.8205	-0.285426	0.261695	0.112394	down	no	LOC106502407	lncRNA	chrNC_030815.1:44959293-44963096:-	--
gene26928	6	0.178013	10	0.314431	0.566145	-0.820757	0.262783	0.112706	down	no	LOC108634479	lncRNA	chrNW_017189517.1:20041756-20044868:-	--
gene17951	289	8.57432	299	9.40149	0.912017	-0.132868	0.264091	0.113163	down	no	LOC108637986	lncRNA	chrNC_030825.1:51679753-51685249:+	--
gene12060	97	2.87788	107	3.36441	0.85539	-0.225346	0.264833	0.113444	down	no	LOC108637157	lncRNA	chrNC_030818.1:78339006-78349701:-	--
gene21446	18	0.53404	24	0.754635	0.707681	-0.498829	0.264905	0.113444	down	no	LOC106503412	lncRNA	chrNC_030829.1:15143405-15152517:+	--
gene28653	407	12.0752	415	13.0489	0.925385	-0.111874	0.266204	0.113938	down	no	LOC102175195	lncRNA	chrNW_017214431.1:4967-14649:-	--
gene7914	29	0.860399	36	1.13195	0.760102	-0.395736	0.27013	0.115437	down	no	LOC108636387	lncRNA	chrNC_030814.1:88983109-88984897:+	--
gene8571	29	0.860399	36	1.13195	0.760102	-0.395736	0.27013	0.115437	down	no	LOC108636407	lncRNA	chrNC_030814.1:105796347-105799847:-	--
gene2231	3	0.0890067	6	0.188659	0.471787	-1.08379	0.273791	0.116577	down	no	LOC102180181	lncRNA	chrNC_030810.1:2123351-2146812:-	--
gene8208	3	0.0890067	6	0.188659	0.471787	-1.08379	0.273791	0.116577	down	no	LOC102172137	lncRNA	chrNC_030814.1:96628992-96657344:+	--
gene4930	15	0.445034	9	0.282988	1.57262	0.653174	0.275063	0.117035	up	no	LOC106502089	lncRNA	chrNC_030812.1:26095673-26114379:-	--
gene23224	5	0.148345	2	0.0628862	2.35894	1.23814	0.280423	0.118668	up	no	LOC106503538	lncRNA	chrNC_030831.1:48790006-48802374:-	--
gene23546	5	0.148345	2	0.0628862	2.35894	1.23814	0.280423	0.118668	up	no	LOC108633928	lncRNA	chrNC_030832.1:3302740-3305861:-	--
gene4402	5	0.148345	2	0.0628862	2.35894	1.23814	0.280423	0.118668	up	no	LOC106502039	lncRNA	chrNC_030811.1:54320069-54322705:+	--
gene693	5	0.148345	2	0.0628862	2.35894	1.23814	0.280423	0.118668	up	no	LOC106502323	lncRNA	chrNC_030808.1:110105303-110109142:-	--
gene8922	5	0.148345	2	0.0628862	2.35894	1.23814	0.280423	0.118668	up	no	LOC108636637	lncRNA	chrNC_030815.1:41797993-41808480:+	--
gene13970	1	0.0296689	3	0.0943293	0.314525	-1.66875	0.281636	0.118668	down	no	LOC108637515	lncRNA	chrNC_030821.1:15787261-15788415:-	--
gene17085	1	0.0296689	3	0.0943293	0.314525	-1.66875	0.281636	0.118668	down	no	LOC102174864	lncRNA	chrNC_030824.1:58943233-58949822:+	--
gene17382	1	0.0296689	3	0.0943293	0.314525	-1.66875	0.281636	0.118668	down	no	LOC108637963	lncRNA	chrNC_030825.1:20551850-20559981:+	--
gene23153	1	0.0296689	3	0.0943293	0.314525	-1.66875	0.281636	0.118668	down	no	LOC106503541	lncRNA	chrNC_030831.1:41568754-41595578:-	--
gene24109	1	0.0296689	3	0.0943293	0.314525	-1.66875	0.281636	0.118668	down	no	LOC108633848	lncRNA	chrNC_030832.1:37251820-37253714:-	--
gene25247	1	0.0296689	3	0.0943293	0.314525	-1.66875	0.281636	0.118668	down	no	LOC108634154	lncRNA	chrNC_030835.1:26333008-26372893:-	--
gene27491	1	0.0296689	3	0.0943293	0.314525	-1.66875	0.281636	0.118668	down	no	LOC108634609	lncRNA	chrNW_017189676.1:26636-28433:+	--
gene3516	1	0.0296689	3	0.0943293	0.314525	-1.66875	0.281636	0.118668	down	no	LOC102175818	lncRNA	chrNC_030810.1:105704659-105719203:-	--
gene7214	1	0.0296689	3	0.0943293	0.314525	-1.66875	0.281636	0.118668	down	no	LOC108636343	lncRNA	chrNC_030814.1:30318691-30320770:+	--
gene8043	1	0.0296689	3	0.0943293	0.314525	-1.66875	0.281636	0.118668	down	no	LOC108636393	lncRNA	chrNC_030814.1:92483179-92483951:+	--
gene9001	1	0.0296689	3	0.0943293	0.314525	-1.66875	0.281636	0.118668	down	no	LOC108636566	lncRNA	chrNC_030815.1:55575414-55653963:+	--
gene9048	1	0.0296689	3	0.0943293	0.314525	-1.66875	0.281636	0.118668	down	no	LOC108636568	lncRNA	chrNC_030815.1:59905234-59907779:+	--
gene12806	32	0.949405	39	1.22628	0.774215	-0.369194	0.28204	0.118805	down	no	LOC108637302	lncRNA	chrNC_030819.1:63456453-63457287:+	--
gene6820	32	0.949405	39	1.22628	0.774215	-0.369194	0.28204	0.118805	down	no	LOC106502218	lncRNA	chrNC_030813.1:89449539-89467756:-	--
gene18884	20	0.593378	13	0.40876	1.45165	0.537697	0.289836	0.121723	up	no	LOC108638267	lncRNA	chrNC_030826.1:18051948-18061362:-	--
gene19442	22	0.652716	28	0.880407	0.74138	-0.431715	0.291712	0.122415	down	no	LOC106503278	lncRNA	chrNC_030826.1:37571692-37573192:-	--
gene8006	68	2.01749	53	1.66648	1.21062	0.275751	0.294912	0.123601	up	no	LOC108636391	lncRNA	chrNC_030814.1:91293237-91294598:-	--
gene12936	58	1.7208	66	2.07525	0.829202	-0.270205	0.297444	0.124549	down	no	LOC108637310	lncRNA	chrNC_030819.1:84753833-84757493:-	--
gene25699	282	8.36663	243	7.64068	1.09501	0.130947	0.298974	0.125154	up	no	JAM3	lncRNA	chrNC_030836.1:32281387-32313757:-	--
gene4162	14	0.415365	19	0.597419	0.695265	-0.524364	0.299205	0.125225	down	no	LOC106502060	lncRNA	chrNC_030811.1:25358531-25452073:+	--
gene19744	12	0.356027	7	0.220102	1.61756	0.693816	0.303145	0.126564	up	no	LOC106503262	lncRNA	chrNC_030826.1:44379020-44381350:-	--
gene6708	12	0.356027	7	0.220102	1.61756	0.693816	0.303145	0.126564	up	no	LOC102180384	lncRNA	chrNC_030813.1:72805381-72822790:+	--
gene691	37	1.09775	27	0.848964	1.29305	0.370774	0.306834	0.127917	up	no	LOC108636061	lncRNA	chrNC_030808.1:110006450-110008114:-	--
gene28506	40	1.18676	47	1.47783	0.803042	-0.316452	0.307004	0.12797	down	no	LOC102179377	lncRNA	chrNW_017212294.1:1403-17806:+	--
gene19957	15	0.445034	20	0.628862	0.707681	-0.498829	0.308804	0.128622	down	no	LOC106503240	lncRNA	chrNC_030826.1:53198753-53200895:+	--
gene2914	21	0.623047	14	0.440204	1.41536	0.501171	0.308982	0.128678	up	no	LOC108635576	lncRNA	chrNC_030810.1:70450155-70453323:-	--
gene4651	4	0.118676	7	0.220102	0.539185	-0.891147	0.314925	0.130847	down	no	LOC102177684	lncRNA	chrNC_030811.1:96018632-96037095:+	--
gene4810	4	0.118676	7	0.220102	0.539185	-0.891147	0.314925	0.130847	down	no	LOC102181471	lncRNA	chrNC_030812.1:5949358-5954439:-	--
gene2485	32	0.949405	23	0.723192	1.3128	0.392646	0.316059	0.131269	up	no	LOC108635640	lncRNA	chrNC_030810.1:19492744-19496898:-	--
gene26162	9	0.26702	13	0.40876	0.653244	-0.614306	0.321953	0.133439	down	no	LOC106503765	lncRNA	chrNC_030836.1:50252816-50277592:+	--
gene21273	48	1.42411	55	1.72937	0.823483	-0.280189	0.324827	0.134462	down	no	LOC108638525	lncRNA	chrNC_030828.1:68807467-68809089:-	--
gene20621	49	1.45378	56	1.76081	0.825628	-0.276437	0.326676	0.135144	down	no	LOC106503345	lncRNA	chrNC_030828.1:15937415-15942663:-	--
gene18338	9	0.26702	5	0.157216	1.69843	0.764205	0.331887	0.136856	up	no	LOC108638019	lncRNA	chrNC_030825.1:59443786-59446814:-	--
gene12960	3	0.0890067	1	0.0314431	2.83072	1.50117	0.33278	0.136856	up	no	LOC102181967	lncRNA	chrNC_030820.1:3135205-3211861:-	--
gene15600	3	0.0890067	1	0.0314431	2.83072	1.50117	0.33278	0.136856	up	no	LOC108637683	lncRNA	chrNC_030822.1:60792254-60802029:+	--
gene20514	3	0.0890067	1	0.0314431	2.83072	1.50117	0.33278	0.136856	up	no	LOC106503333	lncRNA	chrNC_030827.1:68607014-68619964:+	--
gene20554	3	0.0890067	1	0.0314431	2.83072	1.50117	0.33278	0.136856	up	no	LOC106503337	lncRNA	chrNC_030828.1:1346787-1351080:+	--
gene28529	3	0.0890067	1	0.0314431	2.83072	1.50117	0.33278	0.136856	up	no	LOC108635254	lncRNA	chrNW_017212791.1:3940-13094:-	--
gene818	3	0.0890067	1	0.0314431	2.83072	1.50117	0.33278	0.136856	up	no	LOC108636247	lncRNA	chrNC_030808.1:129123889-129126007:+	--
gene9343	3	0.0890067	1	0.0314431	2.83072	1.50117	0.33278	0.136856	up	no	LOC108636577	lncRNA	chrNC_030815.1:86469314-86470783:+	--
gene6306	13	0.385696	8	0.251545	1.53331	0.616648	0.334355	0.137286	up	no	LOC106502168	lncRNA	chrNC_030813.1:3782181-3786882:+	--
gene24433	10	0.296689	14	0.440204	0.673982	-0.569218	0.33712	0.138298	down	no	LOC102188110	lncRNA	chrNC_030833.1:27070379-27078387:+	--
gene20607	241	7.15021	248	7.79789	0.916941	-0.125099	0.337609	0.138461	down	no	LOC102174435	lncRNA	chrNC_030828.1:13420790-13435153:-	--
gene25357	19	0.563709	24	0.754635	0.746996	-0.420827	0.340419	0.139476	down	no	LOC102176410	lncRNA	chrNC_030835.1:42417722-42451571:+	--
gene14087	23	0.682385	16	0.50309	1.35639	0.43977	0.345039	0.141179	up	no	LOC106502867	lncRNA	chrNC_030821.1:36448624-36771736:+	--
gene18282	23	0.682385	16	0.50309	1.35639	0.43977	0.345039	0.141179	up	no	LOC106503145	lncRNA	chrNC_030825.1:58090088-58090979:+	--
gene18369	35	1.03841	41	1.28917	0.80549	-0.312061	0.346411	0.141663	down	no	LOC108638034	lncRNA	chrNC_030825.1:60642308-60660572:-	--
gene20178	5	0.148345	8	0.251545	0.589734	-0.761864	0.347588	0.14195	down	no	LOC106501764	lncRNA	chrNC_030827.1:5084012-5096468:+	--
gene2187	5	0.148345	8	0.251545	0.589734	-0.761864	0.347588	0.14195	down	no	LOC106502005	lncRNA	chrNC_030810.1:435111-441224:+	--
gene25032	5	0.148345	8	0.251545	0.589734	-0.761864	0.347588	0.14195	down	no	LOC108634134	lncRNA	chrNC_030835.1:2254836-2259158:-	--
gene6093	5	0.148345	8	0.251545	0.589734	-0.761864	0.347588	0.14195	down	no	LOC108636072	lncRNA	chrNC_030812.1:108740785-108742815:-	--
gene12423	66	1.95815	73	2.29535	0.853095	-0.229222	0.349162	0.142564	down	no	LOC108637176	lncRNA	chrNC_030818.1:104277486-104280322:-	--
gene8156	11	0.326358	15	0.471647	0.691955	-0.531251	0.350608	0.143028	down	no	LOC108636400	lncRNA	chrNC_030814.1:95268548-95284211:-	--
gene21756	69	2.04716	76	2.38968	0.856666	-0.223195	0.351795	0.143473	down	no	LOC108638606	lncRNA	chrNC_030829.1:51063537-51066429:-	--
gene25042	21	0.623047	26	0.817521	0.762118	-0.391914	0.353027	0.143897	down	no	LOC108634139	lncRNA	chrNC_030835.1:3167684-3194936:+	--
gene11605	6	0.178013	3	0.0943293	1.88715	0.916208	0.354885	0.144408	up	no	LOC106502607	lncRNA	chrNC_030818.1:25024060-25033317:+	--
gene1254	6	0.178013	3	0.0943293	1.88715	0.916208	0.354885	0.144408	up	no	LOC108637297	lncRNA	chrNC_030809.1:9582818-9584221:+	--
gene4411	6	0.178013	3	0.0943293	1.88715	0.916208	0.354885	0.144408	up	no	LOC108635851	lncRNA	chrNC_030811.1:54788963-54792720:+	--
gene5359	40	1.18676	46	1.44638	0.8205	-0.285426	0.359441	0.146014	down	no	LOC108636014	lncRNA	chrNC_030812.1:56570490-56575818:+	--
gene539	40	1.18676	46	1.44638	0.8205	-0.285426	0.359441	0.146014	down	no	LOC108635871	lncRNA	chrNC_030808.1:83487202-83492180:-	--
gene20376	24	0.712054	17	0.534533	1.33211	0.413708	0.362027	0.146925	up	no	LOC108638402	lncRNA	chrNC_030827.1:33660498-33697833:-	--
gene19387	12	0.356027	16	0.50309	0.707681	-0.498829	0.36267	0.147106	down	no	LOC108638278	lncRNA	chrNC_030826.1:35828927-35830927:+	--
gene1406	14	0.415365	9	0.282988	1.46778	0.553638	0.363177	0.147282	up	no	LOC106503414	lncRNA	chrNC_030809.1:16374806-16384846:-	--
gene8759	209	6.2008	180	5.65976	1.09559	0.131714	0.368508	0.14912	up	no	LOC102173187	lncRNA	chrNC_030815.1:22077106-22143720:-	--
gene10112	2	0.0593378	4	0.125772	0.471787	-1.08379	0.371561	0.149727	down	no	LOC106502490	lncRNA	chrNC_030816.1:86076516-86089958:-	--
gene18503	2	0.0593378	4	0.125772	0.471787	-1.08379	0.371561	0.149727	down	no	LOC108638050	lncRNA	chrNC_030825.1:64002425-64007097:-	--
gene21810	2	0.0593378	4	0.125772	0.471787	-1.08379	0.371561	0.149727	down	no	LOC102174884	lncRNA	chrNC_030829.1:52606995-52611433:-	--
gene25039	2	0.0593378	4	0.125772	0.471787	-1.08379	0.371561	0.149727	down	no	LOC108634158	lncRNA	chrNC_030835.1:2936085-2940203:-	--
gene25677	2	0.0593378	4	0.125772	0.471787	-1.08379	0.371561	0.149727	down	no	LOC102188744	lncRNA	chrNC_030836.1:28668014-28674522:-	--
gene4781	2	0.0593378	4	0.125772	0.471787	-1.08379	0.371561	0.149727	down	no	LOC108635861	lncRNA	chrNC_030811.1:120611385-120677267:-	--
gene8715	2	0.0593378	4	0.125772	0.471787	-1.08379	0.371561	0.149727	down	no	LOC108636608	lncRNA	chrNC_030815.1:11507398-11542949:+	--
gene24038	10	0.296689	6	0.188659	1.57262	0.653174	0.372829	0.150108	up	no	LOC106503588	lncRNA	chrNC_030832.1:36333878-36340500:+	--
gene4555	10	0.296689	6	0.188659	1.57262	0.653174	0.372829	0.150108	up	no	LOC106502027	lncRNA	chrNC_030811.1:76706666-76708682:-	--
gene6782	10	0.296689	6	0.188659	1.57262	0.653174	0.372829	0.150108	up	no	LOC106502214	lncRNA	chrNC_030813.1:86178800-86180681:+	--
gene409	13	0.385696	17	0.534533	0.721557	-0.470815	0.37351	0.150331	down	no	LOC106501983	lncRNA	chrNC_030808.1:71739387-71740951:+	--
gene22662	6	0.178013	9	0.282988	0.62905	-0.668754	0.374151	0.150397	down	no	LOC108633483	lncRNA	chrNC_030830.1:28287213-28287750:+	--
gene6298	14	0.415365	18	0.565976	0.733891	-0.446362	0.383293	0.15369	down	no	LOC108636198	lncRNA	chrNC_030813.1:2419401-2425502:+	--
gene6816	14	0.415365	18	0.565976	0.733891	-0.446362	0.383293	0.15369	down	no	LOC108636281	lncRNA	chrNC_030813.1:89374512-89396309:-	--
gene11358	28	0.83073	33	1.03762	0.800609	-0.320831	0.385858	0.154594	down	no	LOC102173309	lncRNA	chrNC_030818.1:1873666-1886297:+	--
gene7150	60	1.78013	66	2.07525	0.857795	-0.221295	0.389462	0.155842	down	no	LOC108636336	lncRNA	chrNC_030814.1:16519627-16531327:-	--
gene1923	15	0.445034	10	0.314431	1.41536	0.501171	0.389885	0.155957	up	no	LOC102181440	lncRNA	chrNC_030809.1:104586241-104663276:+	--
gene28196	65	1.92848	71	2.23246	0.863836	-0.211171	0.393517	0.157211	down	no	LOC106503783	lncRNA	chrNW_017196818.1:22503-34904:+	--
gene12400	7	0.207682	10	0.314431	0.660502	-0.598365	0.39617	0.158038	down	no	LOC102168737	lncRNA	chrNC_030818.1:103568995-103574346:-	--
gene5983	32	0.949405	37	1.1634	0.816064	-0.293245	0.399073	0.15909	down	no	LOC106502143	lncRNA	chrNC_030812.1:102765897-102766501:-	--
gene20792	89	2.64053	95	2.9871	0.88398	-0.177914	0.402955	0.160446	down	no	LOC108638464	lncRNA	chrNC_030828.1:27326877-27332323:+	--
gene21945	7	0.207682	4	0.125772	1.65126	0.723563	0.414524	0.164363	up	no	LOC102180551	lncRNA	chrNC_030830.1:103134-111587:-	--
gene3490	7	0.207682	4	0.125772	1.65126	0.723563	0.414524	0.164363	up	no	LOC102184485	lncRNA	chrNC_030810.1:105076271-105079227:-	--
gene24215	8	0.237351	11	0.345874	0.686236	-0.543223	0.414703	0.164376	down	no	LOC108633850	lncRNA	chrNC_030832.1:42435024-42438659:+	--
gene9129	16	0.474703	11	0.345874	1.37247	0.456777	0.414721	0.164376	up	no	LOC108636570	lncRNA	chrNC_030815.1:66516233-66520406:+	--
gene18871	41	1.21643	32	1.00618	1.20895	0.27376	0.419257	0.166031	up	no	LOC108638253	lncRNA	chrNC_030826.1:17483462-17486129:-	--
gene19815	168	4.98438	173	5.43966	0.916304	-0.126102	0.419568	0.166132	down	no	LOC102178854	lncRNA	chrNC_030826.1:47980046-47980469:+	--
gene11693	3	0.0890067	5	0.157216	0.566145	-0.820757	0.428452	0.168879	down	no	LOC106502619	lncRNA	chrNC_030818.1:37908259-38107469:+	--
gene16336	3	0.0890067	5	0.157216	0.566145	-0.820757	0.428452	0.168879	down	no	LOC106502994	lncRNA	chrNC_030823.1:60616398-60628183:-	--
gene16950	3	0.0890067	5	0.157216	0.566145	-0.820757	0.428452	0.168879	down	no	LOC102189609	lncRNA	chrNC_030824.1:30293872-30304184:+	--
gene6925	3	0.0890067	5	0.157216	0.566145	-0.820757	0.428452	0.168879	down	no	LOC108636236	lncRNA	chrNC_030813.1:102317784-102321174:+	--
gene12404	325	9.6424	326	10.2505	0.94068	-0.0882239	0.43521	0.171144	down	no	LOC102169190	lncRNA	chrNC_030818.1:103656471-103660388:+	--
gene18995	22	0.652716	26	0.817521	0.798409	-0.3248	0.43616	0.171454	down	no	LOC108638262	lncRNA	chrNC_030826.1:22442630-22443603:+	--
gene11347	122	3.61961	127	3.99327	0.906426	-0.141739	0.438201	0.172076	down	no	LOC102171160	lncRNA	chrNC_030818.1:776161-781605:+	--
gene26406	59	1.75047	64	2.01236	0.869858	-0.201149	0.439525	0.172528	down	no	LOC108634361	lncRNA	chrNW_017189516.1:20602054-20606262:-	--
gene26800	24	0.712054	28	0.880407	0.808778	-0.306184	0.444727	0.174125	down	no	LOC108634473	lncRNA	chrNW_017189517.1:2055946-2167767:+	--
gene13862	4	0.118676	2	0.0628862	1.88715	0.916208	0.450018	0.175359	up	no	LOC102176344	lncRNA	chrNC_030821.1:1111135-1114919:-	--
gene24393	4	0.118676	2	0.0628862	1.88715	0.916208	0.450018	0.175359	up	no	LOC106503642	lncRNA	chrNC_030833.1:17478904-17526979:+	--
gene25935	4	0.118676	2	0.0628862	1.88715	0.916208	0.450018	0.175359	up	no	LOC102184696	lncRNA	chrNC_030836.1:43529834-43534929:-	--
gene28677	4	0.118676	2	0.0628862	1.88715	0.916208	0.450018	0.175359	up	no	LOC108635380	lncRNA	chrNW_017214815.1:13288-14292:-	--
gene6666	4	0.118676	2	0.0628862	1.88715	0.916208	0.450018	0.175359	up	no	LOC108636224	lncRNA	chrNC_030813.1:68922777-68938103:-	--
gene15767	27	0.801061	31	0.974736	0.821823	-0.2831	0.455371	0.177283	down	no	LOC102191067	lncRNA	chrNC_030823.1:1509700-1513591:+	--
gene14447	11	0.326358	14	0.440204	0.74138	-0.431715	0.455937	0.177399	down	no	LOC106502817	lncRNA	chrNC_030821.1:81618666-81620154:+	--
gene14012	70	2.07682	58	1.8237	1.1388	0.18751	0.46309	0.17996	up	no	LOC108637519	lncRNA	chrNC_030821.1:20461651-20466563:-	--
gene5474	8	0.237351	5	0.157216	1.50972	0.59428	0.46376	0.180081	up	no	LOC106502116	lncRNA	chrNC_030812.1:58641332-58711805:+	--
gene10240	30	0.890067	34	1.06907	0.832566	-0.264364	0.463918	0.180119	down	no	LOC106502578	lncRNA	chrNC_030817.1:14839687-14842681:-	--
gene16094	4	0.118676	6	0.188659	0.62905	-0.668754	0.468059	0.181244	down	no	LOC108637774	lncRNA	chrNC_030823.1:42672916-42690070:+	--
gene21150	4	0.118676	6	0.188659	0.62905	-0.668754	0.468059	0.181244	down	no	LOC102191088	lncRNA	chrNC_030828.1:64586286-64599869:+	--
gene20051	13	0.385696	9	0.282988	1.36294	0.446723	0.471367	0.18236	up	no	LOC106503275	lncRNA	chrNC_030826.1:55640877-55643340:+	--
gene19907	34	1.00874	38	1.19484	0.844251	-0.244256	0.472819	0.18291	down	no	LOC106503235	lncRNA	chrNC_030826.1:50622103-50625943:+	--
gene13839	101	2.99656	86	2.70411	1.10815	0.148155	0.483196	0.186394	up	no	NFATC2	lncRNA	chrNC_030820.1:78762347-78918637:-	--
gene21681	14	0.415365	17	0.534533	0.777061	-0.3639	0.483494	0.186461	down	no	LOC102191471	lncRNA	chrNC_030829.1:49361566-49370765:-	--
gene24155	14	0.415365	17	0.534533	0.777061	-0.3639	0.483494	0.186461	down	no	LOC108633891	lncRNA	chrNC_030832.1:38899320-38901556:-	--
gene6709	287	8.51498	287	9.02417	0.943574	-0.0837917	0.486493	0.187437	down	no	LOC102183584	lncRNA	chrNC_030813.1:72844532-72869123:-	--
gene24171	46	1.36477	50	1.57216	0.868089	-0.204086	0.488396	0.188049	down	no	LOC108633888	lncRNA	chrNC_030832.1:39354087-39358242:+	--
gene1833	73	2.16583	77	2.42112	0.894558	-0.160754	0.495008	0.190154	down	no	LOC106502907	lncRNA	chrNC_030809.1:88135494-88342949:+	--
gene16141	63	1.86914	67	2.10669	0.887242	-0.172601	0.495224	0.190213	down	no	NPHP4	lncRNA	chrNC_030823.1:45852414-45998917:+	--
gene10383	5	0.148345	7	0.220102	0.673982	-0.569218	0.497308	0.190659	down	no	LOC108636958	lncRNA	chrNC_030817.1:25925354-25928643:-	--
gene15390	5	0.148345	7	0.220102	0.673982	-0.569218	0.497308	0.190659	down	no	LOC108637676	lncRNA	chrNC_030822.1:41844517-41845310:-	--
gene6223	5	0.148345	7	0.220102	0.673982	-0.569218	0.497308	0.190659	down	no	LOC108636140	lncRNA	chrNC_030812.1:115287429-115288350:-	--
gene7862	5	0.148345	7	0.220102	0.673982	-0.569218	0.497308	0.190659	down	no	LOC106502319	lncRNA	chrNC_030814.1:83323822-83332167:-	--
gene9804	5	0.148345	7	0.220102	0.673982	-0.569218	0.497308	0.190659	down	no	LOC108636728	lncRNA	chrNC_030816.1:47832736-47846649:-	--
gene1062	9	0.26702	6	0.188659	1.41536	0.501171	0.505399	0.193154	up	no	LOC108636725	lncRNA	chrNC_030808.1:152763697-152773536:+	--
gene10960	9	0.26702	6	0.188659	1.41536	0.501171	0.505399	0.193154	up	no	LOC106502529	lncRNA	chrNC_030817.1:76876559-76898806:-	--
gene13845	20	0.593378	23	0.723192	0.8205	-0.285426	0.516976	0.197126	down	no	LOC108637377	lncRNA	chrNC_030820.1:80796673-80797861:+	--
gene19847	246	7.29855	246	7.735	0.943574	-0.0837917	0.519396	0.197833	down	no	LOC108638311	lncRNA	chrNC_030826.1:49643784-49646894:+	--
gene17093	6	0.178013	8	0.251545	0.707681	-0.498829	0.519789	0.197833	down	no	LOC108637893	lncRNA	chrNC_030824.1:60531235-60534243:+	--
gene34	21	0.623047	24	0.754635	0.825628	-0.276437	0.520805	0.198132	down	no	LOC108636734	lncRNA	chrNC_030808.1:3049218-3070792:-	--
gene14310	70	2.07682	59	1.85514	1.1195	0.162848	0.522179	0.198591	up	no	LOC106502835	lncRNA	chrNC_030821.1:67062807-67070091:+	--
gene21612	15	0.445034	11	0.345874	1.28669	0.363667	0.522845	0.198807	up	no	LOC108633357	lncRNA	chrNC_030829.1:46964422-46968477:+	--
gene25525	23	0.682385	26	0.817521	0.834701	-0.260669	0.527434	0.199094	down	no	LOC106503731	lncRNA	chrNC_030836.1:25509643-25511272:-	--
gene17139	1	0.0296689	2	0.0628862	0.471787	-1.08379	0.527493	0.199094	down	no	LOC102178931	lncRNA	chrNC_030824.1:68752898-68819624:-	--
gene17486	1	0.0296689	2	0.0628862	0.471787	-1.08379	0.527493	0.199094	down	no	LOC108637975	lncRNA	chrNC_030825.1:27352576-27358366:+	--
gene21943	1	0.0296689	2	0.0628862	0.471787	-1.08379	0.527493	0.199094	down	no	LOC106503466	lncRNA	chrNC_030829.1:60178180-60180550:-	--
gene23154	1	0.0296689	2	0.0628862	0.471787	-1.08379	0.527493	0.199094	down	no	LOC102173519	lncRNA	chrNC_030831.1:41711998-41758845:+	--
gene23215	1	0.0296689	2	0.0628862	0.471787	-1.08379	0.527493	0.199094	down	no	LOC108633793	lncRNA	chrNC_030831.1:47679666-47692741:+	--
gene23985	1	0.0296689	2	0.0628862	0.471787	-1.08379	0.527493	0.199094	down	no	LOC108633886	lncRNA	chrNC_030832.1:33996410-33998471:+	--
gene24657	1	0.0296689	2	0.0628862	0.471787	-1.08379	0.527493	0.199094	down	no	LOC102185707	lncRNA	chrNC_030833.1:42024528-42030980:-	--
gene400	1	0.0296689	2	0.0628862	0.471787	-1.08379	0.527493	0.199094	down	no	LOC108635601	lncRNA	chrNC_030808.1:71071562-71085250:-	--
gene4173	1	0.0296689	2	0.0628862	0.471787	-1.08379	0.527493	0.199094	down	no	LOC108635833	lncRNA	chrNC_030811.1:25966308-25970008:-	--
gene6822	1	0.0296689	2	0.0628862	0.471787	-1.08379	0.527493	0.199094	down	no	LOC102178993	lncRNA	chrNC_030813.1:89477180-89482726:+	--
gene6969	1	0.0296689	2	0.0628862	0.471787	-1.08379	0.527493	0.199094	down	no	LOC108636286	lncRNA	chrNC_030813.1:109122831-109134223:-	--
gene8603	1	0.0296689	2	0.0628862	0.471787	-1.08379	0.527493	0.199094	down	no	LOC102172529	lncRNA	chrNC_030814.1:107339499-107349939:-	--
gene9921	1	0.0296689	2	0.0628862	0.471787	-1.08379	0.527493	0.199094	down	no	LOC108636733	lncRNA	chrNC_030816.1:62114974-62164263:+	--
gene15810	45	1.3351	37	1.1634	1.14759	0.198608	0.533977	0.201034	up	no	LOC108637765	lncRNA	chrNC_030823.1:3754469-3780209:-	--
gene19789	7	0.207682	9	0.282988	0.733891	-0.446362	0.537573	0.201969	down	no	LOC102172296	lncRNA	chrNC_030826.1:47381864-47386693:+	--
gene14313	10	0.296689	7	0.220102	1.34796	0.430782	0.5413	0.203126	up	no	LOC108637499	lncRNA	chrNC_030821.1:67239130-67239547:-	--
gene5551	10	0.296689	7	0.220102	1.34796	0.430782	0.5413	0.203126	up	no	LOC106502121	lncRNA	chrNC_030812.1:66673274-66705046:+	--
gene73	10	0.296689	7	0.220102	1.34796	0.430782	0.5413	0.203126	up	no	LOC102186800	lncRNA	chrNC_030808.1:8618967-8625949:-	--
gene2059	32	0.949405	35	1.10051	0.862697	-0.213075	0.545657	0.204377	down	no	LOC102168307	lncRNA	chrNC_030809.1:121713539-121733037:+	--
gene1874	70	2.07682	73	2.29535	0.904797	-0.144333	0.549681	0.20564	down	no	LOC108638091	lncRNA	chrNC_030809.1:96265269-96266298:-	--
gene23060	525	15.5762	477	14.9984	1.03853	0.0545365	0.549784	0.205666	up	no	LOC102182363	lncRNA	chrNC_030831.1:25839658-25841650:+	--
gene9359	37	1.09775	40	1.25772	0.872806	-0.196266	0.550655	0.205966	down	no	LOC102172541	lncRNA	chrNC_030815.1:89373077-89394367:-	--
gene20351	23	0.682385	18	0.565976	1.20568	0.269845	0.550698	0.205969	up	no	LOC106503313	lncRNA	chrNC_030827.1:31276276-31276867:-	--
gene24991	8	0.237351	10	0.314431	0.75486	-0.40572	0.55195	0.206193	down	no	LOC108634088	lncRNA	chrNC_030834.1:43371802-43372337:-	--
gene5065	8	0.237351	10	0.314431	0.75486	-0.40572	0.55195	0.206193	down	no	LOC106502096	lncRNA	chrNC_030812.1:30249514-30302122:-	--
gene5022	128	3.79762	130	4.0876	0.929058	-0.106159	0.554463	0.206938	down	no	LOC108636001	lncRNA	chrNC_030812.1:28364670-28366619:+	--
gene7099	9	0.26702	11	0.345874	0.772015	-0.373298	0.563768	0.209939	down	no	LOC108636334	lncRNA	chrNC_030814.1:7956841-8051564:-	--
gene23282	17	0.504372	13	0.40876	1.23391	0.303231	0.566538	0.210853	up	no	LOC108633791	lncRNA	chrNC_030831.1:58101679-58112337:-	--
gene9353	17	0.504372	13	0.40876	1.23391	0.303231	0.566538	0.210853	up	no	LOC108636578	lncRNA	chrNC_030815.1:88557388-88558681:+	--
gene9624	40	1.18676	33	1.03762	1.14373	0.193742	0.566988	0.210994	up	no	LOC106502464	lncRNA	chrNC_030816.1:15972265-15978012:-	--
gene10734	11	0.326358	8	0.251545	1.29741	0.37564	0.572741	0.21283	up	no	LOC108636994	lncRNA	chrNC_030817.1:66146320-66148592:+	--
gene17681	10	0.296689	12	0.377317	0.786312	-0.346826	0.573611	0.213061	down	no	LOC102188164	lncRNA	chrNC_030825.1:45381807-45386063:-	--
gene1179	5658	167.867	5282	166.083	1.01074	0.0154162	0.576276	0.213972	up	no	LUZP1	lncRNA	chrNC_030809.1:6185376-6286457:-	--
gene13283	102	3.02623	104	3.27008	0.925429	-0.111806	0.578034	0.214571	down	no	LOC108637394	lncRNA	chrNC_030820.1:44570019-44574488:+	--
gene24665	12	0.356027	14	0.440204	0.808778	-0.306184	0.588924	0.21772	down	no	LOC102184308	lncRNA	chrNC_030833.1:42488489-42493009:-	--
gene1311	2	0.0593378	1	0.0314431	1.88715	0.916208	0.593246	0.21772	up	no	LOC108638637	lncRNA	chrNC_030809.1:11340523-11347206:-	--
gene13666	2	0.0593378	1	0.0314431	1.88715	0.916208	0.593246	0.21772	up	no	LOC108637423	lncRNA	chrNC_030820.1:66034176-66041199:+	--
gene14583	2	0.0593378	1	0.0314431	1.88715	0.916208	0.593246	0.21772	up	no	LOC108637645	lncRNA	chrNC_030822.1:1982397-1983830:-	--
gene20953	2	0.0593378	1	0.0314431	1.88715	0.916208	0.593246	0.21772	up	no	LOC108638486	lncRNA	chrNC_030828.1:44403127-44404829:+	--
gene25449	2	0.0593378	1	0.0314431	1.88715	0.916208	0.593246	0.21772	up	no	LOC108634216	lncRNA	chrNC_030836.1:9329503-9338779:+	--
gene26319	2	0.0593378	1	0.0314431	1.88715	0.916208	0.593246	0.21772	up	no	LOC108634316	lncRNA	chrNW_017189516.1:11309424-11310560:+	--
gene28880	2	0.0593378	1	0.0314431	1.88715	0.916208	0.593246	0.21772	up	no	LOC108635547	lncRNA	chrNW_017218595.1:1886-12152:+	--
gene3126	2	0.0593378	1	0.0314431	1.88715	0.916208	0.593246	0.21772	up	no	LOC102184965	lncRNA	chrNC_030810.1:92971455-92985897:+	--
gene3946	2	0.0593378	1	0.0314431	1.88715	0.916208	0.593246	0.21772	up	no	LOC102189828	lncRNA	chrNC_030811.1:8331078-8334124:+	--
gene4170	2	0.0593378	1	0.0314431	1.88715	0.916208	0.593246	0.21772	up	no	LOC106502058	lncRNA	chrNC_030811.1:25878368-25894118:-	--
gene498	2	0.0593378	1	0.0314431	1.88715	0.916208	0.593246	0.21772	up	no	LOC106502114	lncRNA	chrNC_030808.1:82145589-82149059:-	--
gene7044	2	0.0593378	1	0.0314431	1.88715	0.916208	0.593246	0.21772	up	no	LOC108636244	lncRNA	chrNC_030813.1:116747249-116748169:+	--
gene8608	2	0.0593378	1	0.0314431	1.88715	0.916208	0.593246	0.21772	up	no	LOC108636409	lncRNA	chrNC_030814.1:107509111-107511868:-	--
gene24333	13	0.385696	15	0.471647	0.817765	-0.290243	0.594929	0.218096	down	no	LOC108634034	lncRNA	chrNC_030833.1:9644313-9651449:+	--
gene21303	14	0.415365	16	0.50309	0.825628	-0.276437	0.600087	0.219732	down	no	LOC102168308	lncRNA	chrNC_030829.1:122692-144859:+	--
gene27078	14	0.415365	16	0.50309	0.825628	-0.276437	0.600087	0.219732	down	no	LOC106503781	lncRNA	chrNW_017189517.1:37399906-37407611:-	--
gene20464	12	0.356027	9	0.282988	1.2581	0.331246	0.600633	0.219838	up	no	LOC106503330	lncRNA	chrNC_030827.1:56007158-56011964:+	--
gene25698	12	0.356027	9	0.282988	1.2581	0.331246	0.600633	0.219838	up	no	LOC108634249	lncRNA	chrNC_030836.1:32065802-32082477:-	--
gene16417	2	0.0593378	3	0.0943293	0.62905	-0.668754	0.607878	0.221218	down	no	LOC108637757	lncRNA	chrNC_030823.1:69638388-69641158:-	--
gene16436	2	0.0593378	3	0.0943293	0.62905	-0.668754	0.607878	0.221218	down	no	LOC108637792	lncRNA	chrNC_030823.1:71732933-71734323:+	--
gene17897	2	0.0593378	3	0.0943293	0.62905	-0.668754	0.607878	0.221218	down	no	LOC106503122	lncRNA	chrNC_030825.1:50471109-50492246:-	--
gene25521	2	0.0593378	3	0.0943293	0.62905	-0.668754	0.607878	0.221218	down	no	LOC106503738	lncRNA	chrNC_030836.1:25392730-25400132:-	--
gene834	2	0.0593378	3	0.0943293	0.62905	-0.668754	0.607878	0.221218	down	no	LOC108636254	lncRNA	chrNC_030808.1:130059907-130063711:-	--
gene1304	1007	29.8766	972	30.5627	0.977551	-0.0327562	0.61349	0.222948	down	no	LOC102178778	lncRNA	chrNC_030809.1:11107729-11110933:-	--
gene20966	45	1.3351	38	1.19484	1.11739	0.160134	0.613687	0.222993	up	no	LOC108638517	lncRNA	chrNC_030828.1:44956792-44964146:-	--
gene10073	241	7.15021	238	7.48346	0.955468	-0.0657201	0.618063	0.224363	down	no	LOC102179478	lncRNA	chrNC_030816.1:81853496-81855441:-	--
gene22132	20	0.593378	16	0.50309	1.17947	0.238136	0.621476	0.225399	up	no	LOC108633418	lncRNA	chrNC_030830.1:18282518-18286528:+	--
gene8221	22	0.652716	24	0.754635	0.864943	-0.209323	0.62279	0.225807	down	no	LOC106502285	lncRNA	chrNC_030814.1:96976352-96982181:-	--
gene21685	46	1.36477	48	1.50927	0.904259	-0.145192	0.625609	0.2265	down	no	LOC106503449	lncRNA	chrNC_030829.1:49463534-49465589:+	--
gene2672	13	0.385696	10	0.314431	1.22665	0.29472	0.625647	0.2265	up	no	LOC102168792	lncRNA	chrNC_030810.1:34045697-34083357:-	--
gene12767	31	0.919736	33	1.03762	0.886388	-0.173989	0.629532	0.227631	down	no	LOC108637301	lncRNA	chrNC_030819.1:57946811-57948296:-	--
gene10520	7	0.207682	5	0.157216	1.321	0.401635	0.632005	0.22814	up	no	LOC102181128	lncRNA	chrNC_030817.1:41078332-41091463:-	--
gene6536	7	0.207682	5	0.157216	1.321	0.401635	0.632005	0.22814	up	no	LOC106502190	lncRNA	chrNC_030813.1:45346547-45347973:-	--
gene1365	78	2.31418	68	2.13813	1.08234	0.114148	0.632969	0.228446	up	no	LOC108638639	lncRNA	chrNC_030809.1:14797776-14806535:+	--
gene23605	341	10.1171	310	9.74736	1.03793	0.0537119	0.634935	0.229045	up	no	DEXI	lncRNA	chrNC_030832.1:9489811-9504601:-	--
gene13577	14	0.415365	11	0.345874	1.20091	0.264132	0.648286	0.232942	up	no	LOC108637413	lncRNA	chrNC_030820.1:62407497-62422917:-	--
gene1509	3	0.0890067	4	0.125772	0.707681	-0.498829	0.649005	0.232942	down	no	LOC108637653	lncRNA	chrNC_030809.1:28653620-28662042:+	--
gene1763	3	0.0890067	4	0.125772	0.707681	-0.498829	0.649005	0.232942	down	no	LOC102181078	lncRNA	chrNC_030809.1:65498879-65526331:-	--
gene7098	3	0.0890067	4	0.125772	0.707681	-0.498829	0.649005	0.232942	down	no	LOC108636335	lncRNA	chrNC_030814.1:7914027-7956764:-	--
gene7316	3	0.0890067	4	0.125772	0.707681	-0.498829	0.649005	0.232942	down	no	LOC108636348	lncRNA	chrNC_030814.1:48616701-48647168:-	--
gene1405	22	0.652716	18	0.565976	1.15326	0.205715	0.652801	0.234178	up	no	LOC108637527	lncRNA	chrNC_030809.1:16323786-16326854:-	--
gene12118	15	0.445034	12	0.377317	1.17947	0.238136	0.668936	0.239096	up	no	LOC108637161	lncRNA	chrNC_030818.1:87523609-87526467:-	--
gene16580	15	0.445034	12	0.377317	1.17947	0.238136	0.668936	0.239096	up	no	LOC106503045	lncRNA	chrNC_030824.1:1456719-1477780:+	--
gene2853	8	0.237351	6	0.188659	1.2581	0.331246	0.669068	0.239096	up	no	LOC106501952	lncRNA	chrNC_030810.1:63885704-63889567:-	--
gene5009	8	0.237351	6	0.188659	1.2581	0.331246	0.669068	0.239096	up	no	LOC106502092	lncRNA	chrNC_030812.1:28085447-28093710:-	--
gene19303	493	14.6268	478	15.0298	0.973185	-0.0392146	0.671882	0.239873	down	no	LOC102187162	lncRNA	chrNC_030826.1:32889529-32891676:-	--
gene21892	606	17.9794	586	18.4257	0.975778	-0.0353745	0.672047	0.239917	down	no	LOC108638630	lncRNA	chrNC_030829.1:57205787-57207183:-	--
gene11150	4	0.118676	5	0.157216	0.75486	-0.40572	0.674036	0.240083	down	no	LOC106502515	lncRNA	chrNC_030817.1:81879750-81883695:+	--
gene16728	4	0.118676	5	0.157216	0.75486	-0.40572	0.674036	0.240083	down	no	LOC108637851	lncRNA	chrNC_030824.1:9097215-9098388:+	--
gene18819	4	0.118676	5	0.157216	0.75486	-0.40572	0.674036	0.240083	down	no	LOC102180344	lncRNA	chrNC_030826.1:13949763-13951615:+	--
gene22839	4	0.118676	5	0.157216	0.75486	-0.40572	0.674036	0.240083	down	no	LOC106503482	lncRNA	chrNC_030830.1:39470661-39559617:+	--
gene26932	24	0.712054	20	0.628862	1.13229	0.179243	0.680856	0.242253	up	no	LOC102169082	lncRNA	chrNW_017189517.1:20131508-20134112:-	--
gene8028	549	16.2882	531	16.6963	0.97556	-0.0356974	0.684273	0.243339	down	no	LOC102179558	lncRNA	chrNC_030814.1:92095571-92116577:+	--
gene26991	16	0.474703	13	0.40876	1.16132	0.215769	0.687902	0.244498	up	no	LOC102169181	lncRNA	chrNW_017189517.1:27477495-27482017:+	--
gene21434	5	0.148345	6	0.188659	0.786312	-0.346826	0.69069	0.245038	down	no	LOC108638616	lncRNA	chrNC_030829.1:14719006-14728780:+	--
gene24829	5	0.148345	6	0.188659	0.786312	-0.346826	0.69069	0.245038	down	no	LOC108634080	lncRNA	chrNC_030834.1:18933549-18939629:+	--
gene19468	51	1.51311	52	1.63504	0.925429	-0.111806	0.694073	0.245961	down	no	LOC102174331	lncRNA	chrNC_030826.1:38432754-38456677:+	--
gene21508	45	1.3351	39	1.22628	1.08874	0.122659	0.697129	0.246942	up	no	LOC102188361	lncRNA	chrNC_030829.1:21237549-21385040:+	--
gene23165	9	0.26702	7	0.220102	1.21317	0.278778	0.700214	0.247173	up	no	LOC106503540	lncRNA	chrNC_030831.1:42532844-42533826:-	--
gene18075	3	0.0890067	2	0.0628862	1.41536	0.501171	0.700589	0.247173	up	no	LOC108638001	lncRNA	chrNC_030825.1:54102517-54127661:-	--
gene19536	3	0.0890067	2	0.0628862	1.41536	0.501171	0.700589	0.247173	up	no	LOC108638284	lncRNA	chrNC_030826.1:40194776-40199530:-	--
gene22869	3	0.0890067	2	0.0628862	1.41536	0.501171	0.700589	0.247173	up	no	LOC106503484	lncRNA	chrNC_030830.1:40974307-40976291:-	--
gene26408	3	0.0890067	2	0.0628862	1.41536	0.501171	0.700589	0.247173	up	no	LOC108634366	lncRNA	chrNW_017189516.1:20800856-20806453:+	--
gene4283	3	0.0890067	2	0.0628862	1.41536	0.501171	0.700589	0.247173	up	no	LOC102188920	lncRNA	chrNC_030811.1:40174014-40181722:+	--
gene4394	3	0.0890067	2	0.0628862	1.41536	0.501171	0.700589	0.247173	up	no	LOC108635849	lncRNA	chrNC_030811.1:53611123-53620707:-	--
gene920	3	0.0890067	2	0.0628862	1.41536	0.501171	0.700589	0.247173	up	no	LOC108636439	lncRNA	chrNC_030808.1:141549694-141559933:-	--
gene9620	3	0.0890067	2	0.0628862	1.41536	0.501171	0.700589	0.247173	up	no	LOC106502463	lncRNA	chrNC_030816.1:15686121-15718467:+	--
gene12752	6	0.178013	7	0.220102	0.808778	-0.306184	0.702374	0.247526	down	no	LOC102186026	lncRNA	chrNC_030819.1:56331709-56336351:+	--
gene13390	6	0.178013	7	0.220102	0.808778	-0.306184	0.702374	0.247526	down	no	LOC108637400	lncRNA	chrNC_030820.1:53211173-53217266:-	--
gene15000	6	0.178013	7	0.220102	0.808778	-0.306184	0.702374	0.247526	down	no	LOC108637666	lncRNA	chrNC_030822.1:30670700-30692168:-	--
gene16533	6	0.178013	7	0.220102	0.808778	-0.306184	0.702374	0.247526	down	no	LOC106503063	lncRNA	chrNC_030824.1:71203-72318:+	--
gene21922	6	0.178013	7	0.220102	0.808778	-0.306184	0.702374	0.247526	down	no	LOC102169143	lncRNA	chrNC_030829.1:59185385-59188902:+	--
gene4597	6	0.178013	7	0.220102	0.808778	-0.306184	0.702374	0.247526	down	no	LOC108635917	lncRNA	chrNC_030811.1:88026640-88029171:+	--
gene22800	7	0.207682	8	0.251545	0.825628	-0.276437	0.710847	0.249982	down	no	LOC102182550	lncRNA	chrNC_030830.1:37724202-37753374:-	--
gene6441	7	0.207682	8	0.251545	0.825628	-0.276437	0.710847	0.249982	down	no	LOC106502179	lncRNA	chrNC_030813.1:25339852-25347909:+	--
gene3774	8	0.237351	9	0.282988	0.838733	-0.253717	0.717118	0.251684	down	no	LOC106503645	lncRNA	chrNC_030810.1:117055657-117058223:+	--
gene9678	34	1.00874	35	1.10051	0.916615	-0.125612	0.717594	0.251778	down	no	LOC108636720	lncRNA	chrNC_030816.1:23404013-23433685:+	--
gene18371	25	0.741723	26	0.817521	0.907283	-0.140375	0.728236	0.254556	down	no	LOC108638036	lncRNA	chrNC_030825.1:60681139-60697996:-	--
gene1521	13	0.385696	14	0.440204	0.876176	-0.190707	0.731306	0.255302	down	no	LOC102172108	lncRNA	chrNC_030809.1:28955944-28964668:+	--
gene23644	13	0.385696	14	0.440204	0.876176	-0.190707	0.731306	0.255302	down	no	LOC106503608	lncRNA	chrNC_030832.1:13155035-13158074:-	--
gene28694	13	0.385696	14	0.440204	0.876176	-0.190707	0.731306	0.255302	down	no	LOC108635394	lncRNA	chrNW_017215060.1:3957-7337:+	--
gene8592	13	0.385696	14	0.440204	0.876176	-0.190707	0.731306	0.255302	down	no	LOC106502249	lncRNA	chrNC_030814.1:107041997-107048859:-	--
gene26905	61	1.8098	54	1.69793	1.06589	0.0920582	0.732428	0.255483	up	no	LOC106503791	lncRNA	chrNW_017189517.1:16822043-16839941:-	--
gene6618	15	0.445034	16	0.50309	0.884601	-0.176901	0.732849	0.255483	down	no	LOC108636276	lncRNA	chrNC_030813.1:61424080-61424704:+	--
gene831	18	0.53404	19	0.597419	0.893913	-0.161794	0.733034	0.255483	down	no	LOC108636917	lncRNA	chrNC_030808.1:129806940-129810482:+	--
gene22366	39	1.15709	34	1.06907	1.08234	0.114148	0.735604	0.256234	up	no	LOC102169815	lncRNA	chrNC_030830.1:19847302-19851541:+	--
gene20712	11	0.326358	9	0.282988	1.15326	0.205715	0.750402	0.260782	up	no	LOC106503354	lncRNA	chrNC_030828.1:21581284-21584651:+	--
gene27428	58	1.7208	58	1.8237	0.943574	-0.0837917	0.754405	0.262112	down	no	LOC102185732	lncRNA	chrNW_017189639.1:13663-39519:-	--
gene9833	1663	49.3394	1552	48.7997	1.01106	0.0158679	0.755191	0.262355	up	no	LOC102181601	lncRNA	chrNC_030816.1:51037457-51039335:+	--
gene11096	4	0.118676	3	0.0943293	1.2581	0.331246	0.762471	0.264209	up	no	LOC106502519	lncRNA	chrNC_030817.1:80010476-80042249:+	--
gene13049	4	0.118676	3	0.0943293	1.2581	0.331246	0.762471	0.264209	up	no	LOC108637363	lncRNA	chrNC_030820.1:19479820-19498191:-	--
gene28030	4	0.118676	3	0.0943293	1.2581	0.331246	0.762471	0.264209	up	no	LOC108634862	lncRNA	chrNW_017190879.1:9480-19321:+	--
gene9431	12	0.356027	10	0.314431	1.13229	0.179243	0.771181	0.26681	up	no	LOC108636582	lncRNA	chrNC_030815.1:99433868-99437487:+	--
gene8106	50	1.48345	50	1.57216	0.943574	-0.0837917	0.771463	0.266877	down	no	LOC102176315	lncRNA	chrNC_030814.1:94167317-94170043:+	--
gene23481	70	2.07682	63	1.98092	1.04842	0.0682114	0.785236	0.271124	up	no	LOC102189366	lncRNA	chrNC_030832.1:2373201-2374710:-	--
gene19254	34	1.00874	30	0.943293	1.06938	0.0967806	0.788602	0.272098	up	no	LOC106503225	lncRNA	chrNC_030826.1:28625455-28629406:-	--
gene6422	67	1.98782	66	2.07525	0.957871	-0.0620966	0.803947	0.276564	down	no	LOC108636209	lncRNA	chrNC_030813.1:22255049-22268179:+	--
gene9425	5	0.148345	4	0.125772	1.17947	0.238136	0.805001	0.27664	up	no	LOC106502448	lncRNA	chrNC_030815.1:98447235-98452482:+	--
gene3152	93	2.75921	91	2.86132	0.964312	-0.0524275	0.805284	0.276687	down	no	LOC108635590	lncRNA	chrNC_030810.1:95178707-95187359:-	--
gene1249	36	1.06808	32	1.00618	1.06152	0.0861333	0.805682	0.276795	up	no	LOC102168588	lncRNA	chrNC_030809.1:9333724-9343822:-	--
gene13870	35	1.03841	35	1.10051	0.943574	-0.0837917	0.807992	0.277366	down	no	LOC106502871	lncRNA	chrNC_030821.1:1458156-1580238:+	--
gene22258	563	16.7036	539	16.9478	0.985589	-0.020942	0.809585	0.277833	down	no	LOC102173795	lncRNA	chrNC_030830.1:18908229-18911597:+	--
gene17895	34	1.00874	34	1.06907	0.943574	-0.0837917	0.810702	0.278184	down	no	LOC102187074	lncRNA	chrNC_030825.1:50396617-50402144:-	--
gene8601	91	2.69987	83	2.60978	1.03452	0.0489635	0.822935	0.281768	up	no	LOC102172703	lncRNA	chrNC_030814.1:107299518-107360306:+	--
gene28578	85	2.52186	83	2.60978	0.966311	-0.0494402	0.824213	0.282109	down	no	LOC108635298	lncRNA	chrNW_017213449.1:17722-23933:-	--
gene18025	29	0.860399	29	0.91185	0.943574	-0.0837917	0.82493	0.282322	down	no	LOC102190065	lncRNA	chrNC_030825.1:53178507-53181422:+	--
gene26281	130	3.85696	126	3.96183	0.973529	-0.0387038	0.830039	0.283827	down	no	LOC108634356	lncRNA	chrNW_017189516.1:9621510-9654343:+	--
gene21055	16	0.474703	14	0.440204	1.07837	0.108853	0.836443	0.28535	up	no	LOC108638511	lncRNA	chrNC_030828.1:56060249-56068495:+	--
gene14864	6	0.178013	5	0.157216	1.13229	0.179243	0.837066	0.28535	up	no	LOC108637626	lncRNA	chrNC_030822.1:18286892-18295768:+	--
gene17417	6	0.178013	5	0.157216	1.13229	0.179243	0.837066	0.28535	up	no	LOC102183995	lncRNA	chrNC_030825.1:24550417-24575065:-	--
gene2109	6	0.178013	5	0.157216	1.13229	0.179243	0.837066	0.28535	up	no	LOC102176648	lncRNA	chrNC_030809.1:130598358-130610520:-	--
gene27671	6	0.178013	5	0.157216	1.13229	0.179243	0.837066	0.28535	up	no	LOC106503935	lncRNA	chrNW_017189851.1:15861-17323:+	--
gene21275	23	0.682385	23	0.723192	0.943574	-0.0837917	0.843827	0.287327	down	no	LOC108638529	lncRNA	chrNC_030828.1:68823174-68826602:-	--
gene10247	52	1.54278	51	1.6036	0.962076	-0.0557773	0.844434	0.287485	down	no	LOC102190882	lncRNA	chrNC_030817.1:15617331-15619024:+	--
gene8965	170	5.04372	157	4.93657	1.0217	0.0309785	0.846089	0.287944	up	no	LOC102170604	lncRNA	chrNC_030815.1:48103346-48358321:-	--
gene4684	21	0.623047	21	0.660305	0.943574	-0.0837917	0.850688	0.289285	down	no	LOC108635857	lncRNA	chrNC_030811.1:105105386-105282527:-	--
gene6137	70	2.07682	64	2.01236	1.03203	0.0454914	0.855227	0.290548	up	no	LOC108636074	lncRNA	chrNC_030812.1:110778889-110855788:-	--
gene2052	57	1.69113	52	1.63504	1.0343	0.0486586	0.860288	0.292	up	no	LOC108638309	lncRNA	chrNC_030809.1:120711108-120718187:+	--
gene11958	7	0.207682	6	0.188659	1.10084	0.138601	0.862672	0.29233	up	no	LOC102172165	lncRNA	chrNC_030818.1:71107555-71110941:-	--
gene1347	7	0.207682	6	0.188659	1.10084	0.138601	0.862672	0.29233	up	no	LOC108637416	lncRNA	chrNC_030809.1:14385537-14386279:-	--
gene15745	7	0.207682	6	0.188659	1.10084	0.138601	0.862672	0.29233	up	no	LOC106502936	lncRNA	chrNC_030823.1:456571-460106:+	--
gene18372	7	0.207682	6	0.188659	1.10084	0.138601	0.862672	0.29233	up	no	LOC108638037	lncRNA	chrNC_030825.1:60715163-60715764:-	--
gene19464	7	0.207682	6	0.188659	1.10084	0.138601	0.862672	0.29233	up	no	LOC106503239	lncRNA	chrNC_030826.1:38305079-38307402:+	--
gene4357	17	0.504372	17	0.534533	0.943574	-0.0837917	0.865508	0.293109	down	no	LOC106502042	lncRNA	chrNC_030811.1:50426729-50433903:-	--
gene12297	65	1.92848	63	1.98092	0.973529	-0.0387038	0.879359	0.296978	down	no	LOC106502663	lncRNA	chrNC_030818.1:98759514-98765728:+	--
gene25148	47	1.39444	43	1.35205	1.03135	0.0445324	0.883624	0.297968	up	no	LOC102183395	lncRNA	chrNC_030835.1:16331344-16334140:-	--
gene19419	8	0.237351	7	0.220102	1.07837	0.108853	0.883938	0.297968	up	no	LOC102189707	lncRNA	chrNC_030826.1:36872914-36884463:-	--
gene27192	12	0.356027	12	0.377317	0.943574	-0.0837917	0.886846	0.298477	down	no	LOC102178988	lncRNA	chrNW_017189528.1:6612-34198:-	--
gene27031	62	1.83947	57	1.79226	1.02634	0.0375146	0.88724	0.298593	up	no	LOC108634464	lncRNA	chrNW_017189517.1:34038376-34051632:-	--
gene11884	38	1.12742	37	1.1634	0.969077	-0.0453175	0.89179	0.29972	down	no	LOC108637150	lncRNA	chrNC_030818.1:62877204-62879698:+	--
gene455	60	1.78013	58	1.8237	0.976112	-0.0348821	0.895506	0.300733	down	no	LOC108635822	lncRNA	chrNC_030808.1:78901522-78902740:+	--
gene9512	9	0.26702	9	0.282988	0.943574	-0.0837917	0.901923	0.302337	down	no	LOC102183692	lncRNA	chrNC_030815.1:110182933-110209573:-	--
gene17107	9	0.26702	8	0.251545	1.06152	0.0861333	0.902107	0.302337	up	no	LOC106503010	lncRNA	chrNC_030824.1:64305076-64308171:+	--
gene15913	8	0.237351	8	0.251545	0.943574	-0.0837917	0.907506	0.303706	down	no	LOC108637768	lncRNA	chrNC_030823.1:25259544-25261625:-	--
gene6975	8	0.237351	8	0.251545	0.943574	-0.0837917	0.907506	0.303706	down	no	LOC102170218	lncRNA	chrNC_030813.1:110577661-110615681:+	--
gene9907	37	1.09775	34	1.06907	1.02683	0.0381989	0.9112	0.304806	up	no	LOC106502481	lncRNA	chrNC_030816.1:60058421-60061347:-	--
gene20791	23	0.682385	21	0.660305	1.03344	0.0474529	0.913158	0.305271	up	no	LOC108638513	lncRNA	chrNC_030828.1:27287088-27288871:-	--
gene10506	7	0.207682	7	0.220102	0.943574	-0.0837917	0.913456	0.305271	down	no	LOC108636986	lncRNA	chrNC_030817.1:38167091-38200648:+	--
gene21952	7	0.207682	7	0.220102	0.943574	-0.0837917	0.913456	0.305271	down	no	LOC102179617	lncRNA	chrNC_030830.1:765292-769039:-	--
gene20125	343	10.1764	321	10.0932	1.00824	0.0118436	0.91577	0.305958	up	no	LOC102172100	lncRNA	chrNC_030826.1:62468464-62485648:-	--
gene20793	229	6.79418	214	6.72883	1.00971	0.0139451	0.918982	0.306843	up	no	LOC102178490	lncRNA	chrNC_030828.1:27357308-27391150:+	--
gene21539	6	0.178013	6	0.188659	0.943574	-0.0837917	0.919853	0.306843	down	no	LOC102173237	lncRNA	chrNC_030829.1:31419267-31494474:-	--
gene23312	6	0.178013	6	0.188659	0.943574	-0.0837917	0.919853	0.306843	down	no	LOC108633769	lncRNA	chrNC_030831.1:61878239-61880720:+	--
gene3645	6	0.178013	6	0.188659	0.943574	-0.0837917	0.919853	0.306843	down	no	LOC102185883	lncRNA	chrNC_030810.1:110411116-110453924:-	--
gene9640	6	0.178013	6	0.188659	0.943574	-0.0837917	0.919853	0.306843	down	no	LOC106502469	lncRNA	chrNC_030816.1:19489278-19567440:-	--
gene2820	24	0.712054	22	0.691748	1.02935	0.0417392	0.921864	0.307309	up	no	LOC102191009	lncRNA	chrNC_030810.1:61581674-61589508:-	--
gene2246	5	0.148345	5	0.157216	0.943574	-0.0837917	0.926816	0.308341	down	no	LOC102173359	lncRNA	chrNC_030810.1:3322735-3334922:+	--
gene4366	5	0.148345	5	0.157216	0.943574	-0.0837917	0.926816	0.308341	down	no	LOC108635846	lncRNA	chrNC_030811.1:51265802-51269909:+	--
gene18336	71	2.10649	68	2.13813	0.985203	-0.0215074	0.929965	0.309268	down	no	LOC108638018	lncRNA	chrNC_030825.1:59403650-59444523:+	--
gene19646	11	0.326358	10	0.314431	1.03793	0.0537119	0.932043	0.309667	up	no	LOC108638305	lncRNA	chrNC_030826.1:42250523-42253513:-	--
gene8510	11	0.326358	10	0.314431	1.03793	0.0537119	0.932043	0.309667	up	no	LOC106502274	lncRNA	chrNC_030814.1:103858059-103865090:+	--
gene17592	4	0.118676	4	0.125772	0.943574	-0.0837917	0.934524	0.309923	down	no	LOC108637978	lncRNA	chrNC_030825.1:36998111-37003861:+	--
gene25193	4	0.118676	4	0.125772	0.943574	-0.0837917	0.934524	0.309923	down	no	LOC108634144	lncRNA	chrNC_030835.1:19281901-19284275:-	--
gene5670	4	0.118676	4	0.125772	0.943574	-0.0837917	0.934524	0.309923	down	no	LOC108636027	lncRNA	chrNC_030812.1:77151951-77156904:+	--
gene20516	3	0.0890067	3	0.0943293	0.943574	-0.0837917	0.94328	0.311754	down	no	LOC106503325	lncRNA	chrNC_030827.1:69516632-69529156:+	--
gene27831	3	0.0890067	3	0.0943293	0.943574	-0.0837917	0.94328	0.311754	down	no	LOC108634778	lncRNA	chrNW_017190007.1:102781-110060:-	--
gene28352	3	0.0890067	3	0.0943293	0.943574	-0.0837917	0.94328	0.311754	down	no	LOC108635115	lncRNA	chrNW_017205643.1:2714-14348:-	--
gene4915	3	0.0890067	3	0.0943293	0.943574	-0.0837917	0.94328	0.311754	down	no	LOC106502088	lncRNA	chrNC_030812.1:25678783-25710994:-	--
gene10120	12	0.356027	11	0.345874	1.02935	0.0417392	0.944706	0.312021	up	no	LOC108636752	lncRNA	chrNC_030816.1:87963449-87968577:-	--
gene5353	26	0.771392	25	0.786078	0.981317	-0.0272081	0.946304	0.312445	down	no	LOC106502109	lncRNA	chrNC_030812.1:56503366-56515610:-	--
gene22516	43	1.27576	40	1.25772	1.01434	0.020545	0.948284	0.312972	up	no	LOC108633466	lncRNA	chrNC_030830.1:21998428-22005252:-	--
gene8973	43	1.27576	40	1.25772	1.01434	0.020545	0.948284	0.312972	up	no	LOC108633238	lncRNA	chrNC_030815.1:49039356-49096384:-	--
gene1006	59	1.75047	55	1.72937	1.0122	0.0174917	0.948397	0.312972	up	no	LOC108636576	lncRNA	chrNC_030808.1:146074561-146085374:-	--
gene8851	109	3.23391	102	3.2072	1.00833	0.0119673	0.951962	0.313203	up	no	LOC102168346	lncRNA	chrNC_030815.1:29730587-29734180:-	--
gene17695	2	0.0593378	2	0.0628862	0.943574	-0.0837917	0.953675	0.313203	down	no	LOC108638112	lncRNA	chrNC_030825.1:46169013-46170395:-	--
gene18361	2	0.0593378	2	0.0628862	0.943574	-0.0837917	0.953675	0.313203	down	no	LOC108638025	lncRNA	chrNC_030825.1:60243304-60258460:-	--
gene22691	2	0.0593378	2	0.0628862	0.943574	-0.0837917	0.953675	0.313203	down	no	LOC108633456	lncRNA	chrNC_030830.1:31100986-31105059:+	--
gene24322	2	0.0593378	2	0.0628862	0.943574	-0.0837917	0.953675	0.313203	down	no	LOC102176388	lncRNA	chrNC_030833.1:9284123-9290415:-	--
gene26428	2	0.0593378	2	0.0628862	0.943574	-0.0837917	0.953675	0.313203	down	no	LOC106503836	lncRNA	chrNW_017189516.1:21601362-21619942:-	--
gene27792	2	0.0593378	2	0.0628862	0.943574	-0.0837917	0.953675	0.313203	down	no	LOC108634754	lncRNA	chrNW_017189962.1:219915-233322:-	--
gene4722	2	0.0593378	2	0.0628862	0.943574	-0.0837917	0.953675	0.313203	down	no	LOC106502008	lncRNA	chrNC_030811.1:110327643-110328265:-	--
gene6971	2	0.0593378	2	0.0628862	0.943574	-0.0837917	0.953675	0.313203	down	no	LOC108636287	lncRNA	chrNC_030813.1:110271642-110282556:+	--
gene26997	44	1.30543	41	1.28917	1.01262	0.0180879	0.953916	0.313265	up	no	LOC108634466	lncRNA	chrNW_017189517.1:28640788-28658516:+	--
gene14043	13	0.385696	12	0.377317	1.02221	0.0316856	0.956221	0.31385	up	no	LOC102188518	lncRNA	chrNC_030821.1:26031382-26155002:-	--
gene10257	1	0.0296689	1	0.0314431	0.943574	-0.0837917	0.967234	0.314499	down	no	LOC108636925	lncRNA	chrNC_030817.1:16234390-16236327:+	--
gene1064	1	0.0296689	1	0.0314431	0.943574	-0.0837917	0.967234	0.314499	down	no	LOC102181724	lncRNA	chrNC_030808.1:153087202-153100621:+	--
gene11883	1	0.0296689	1	0.0314431	0.943574	-0.0837917	0.967234	0.314499	down	no	LOC108637151	lncRNA	chrNC_030818.1:62876950-62882492:+	--
gene13193	1	0.0296689	1	0.0314431	0.943574	-0.0837917	0.967234	0.314499	down	no	LOC108637389	lncRNA	chrNC_030820.1:38121121-38125554:+	--
gene13665	1	0.0296689	1	0.0314431	0.943574	-0.0837917	0.967234	0.314499	down	no	LOC106502791	lncRNA	chrNC_030820.1:66033540-66036272:-	--
gene13681	1	0.0296689	1	0.0314431	0.943574	-0.0837917	0.967234	0.314499	down	no	LOC108637425	lncRNA	chrNC_030820.1:67048216-67052585:-	--
gene16148	1	0.0296689	1	0.0314431	0.943574	-0.0837917	0.967234	0.314499	down	no	LOC108637780	lncRNA	chrNC_030823.1:47818252-47820754:-	--
gene17232	1	0.0296689	1	0.0314431	0.943574	-0.0837917	0.967234	0.314499	down	no	LOC108637955	lncRNA	chrNC_030825.1:7047699-7053341:-	--
gene19998	1	0.0296689	1	0.0314431	0.943574	-0.0837917	0.967234	0.314499	down	no	LOC108638195	lncRNA	chrNC_030826.1:54813303-54815130:+	--
gene21314	1	0.0296689	1	0.0314431	0.943574	-0.0837917	0.967234	0.314499	down	no	LOC106503403	lncRNA	chrNC_030829.1:900760-907194:+	--
gene22607	1	0.0296689	1	0.0314431	0.943574	-0.0837917	0.967234	0.314499	down	no	LOC106503915	lncRNA	chrNC_030830.1:23455455-23470243:-	--
gene24514	1	0.0296689	1	0.0314431	0.943574	-0.0837917	0.967234	0.314499	down	no	LOC108634031	lncRNA	chrNC_030833.1:30704536-30708098:-	--
gene25969	1	0.0296689	1	0.0314431	0.943574	-0.0837917	0.967234	0.314499	down	no	LOC102169263	lncRNA	chrNC_030836.1:44154996-44159072:+	--
gene28350	1	0.0296689	1	0.0314431	0.943574	-0.0837917	0.967234	0.314499	down	no	LOC108635113	lncRNA	chrNW_017205255.1:2005-13301:+	--
gene28395	1	0.0296689	1	0.0314431	0.943574	-0.0837917	0.967234	0.314499	down	no	LOC108635149	lncRNA	chrNW_017208625.1:6456-8480:-	--
gene3042	1	0.0296689	1	0.0314431	0.943574	-0.0837917	0.967234	0.314499	down	no	LOC102187445	lncRNA	chrNC_030810.1:87211804-87238300:+	--
gene3469	1	0.0296689	1	0.0314431	0.943574	-0.0837917	0.967234	0.314499	down	no	LOC108635599	lncRNA	chrNC_030810.1:104638827-104647112:-	--
gene3813	1	0.0296689	1	0.0314431	0.943574	-0.0837917	0.967234	0.314499	down	no	LOC108635817	lncRNA	chrNC_030811.1:571812-574385:+	--
gene4699	1	0.0296689	1	0.0314431	0.943574	-0.0837917	0.967234	0.314499	down	no	LOC102190292	lncRNA	chrNC_030811.1:107654958-107673739:-	--
gene2796	22	0.652716	21	0.660305	0.988507	-0.0166775	0.969764	0.31527	down	no	LOC108635570	lncRNA	chrNC_030810.1:54496447-54520353:+	--
gene24421	21	0.623047	20	0.628862	0.990753	-0.0134023	0.976271	0.317024	down	no	LOC102168798	lncRNA	chrNC_030833.1:23192361-23303831:+	--
gene14344	100	2.96689	94	2.95565	1.0038	0.00547567	0.978913	0.317675	up	no	LOC106502828	lncRNA	chrNC_030821.1:73901972-73904744:-	--
gene22972	16	0.474703	15	0.471647	1.00648	0.00931774	0.985656	0.319433	up	no	LOC108633794	lncRNA	chrNC_030831.1:3444561-3447527:-	--
gene3134	19	0.563709	18	0.565976	0.995995	-0.00578915	0.990262	0.320593	down	no	LOC106501935	lncRNA	chrNC_030810.1:93390086-93407605:+	--
gene14829	36	1.06808	34	1.06907	0.999079	-0.00132951	0.996924	0.322279	down	no	LOC102186613	lncRNA	chrNC_030822.1:9224337-9244862:-	--

## Sheet: M2-C2
Gene	M2_count	M2_normalize	C2_count	C2_normalize	FoldChange	Log2FoldChange	pval	padj	Up/Down	Significant	GeneName	Biotype	Position	Description
gene16448	2709	101.175	8395	265.128	0.38161	-1.38983	0	0	down	yes	LOC102168845	lncRNA	chrNC_030823.1:72530095-72533397:-	--
gene1557	11039	412.283	17232	544.214	0.757575	-0.400539	4.48855e-118	3.98632e-117	down	no	RPL37A	lncRNA	chrNC_030809.1:31290237-31308586:-	--
gene427	1191	44.4813	2963	93.5763	0.475348	-1.07294	2.12607e-115	1.86041e-114	down	yes	LOC102184946	lncRNA	chrNC_030808.1:73487099-73489912:-	--
gene3380	51	1.90474	632	19.9596	0.09543	-3.38941	3.84269e-110	3.22046e-109	down	yes	LOC108635596	lncRNA	chrNC_030810.1:102361878-102362997:+	--
gene1301	2475	92.436	4631	146.254	0.632022	-0.661954	9.07799e-80	5.70602e-79	down	no	LOC102180089	lncRNA	chrNC_030809.1:11048951-11051265:+	--
gene20749	2990	111.67	2095	66.1635	1.68779	0.755137	8.23926e-77	5.0427e-76	up	no	LOC106503367	lncRNA	chrNC_030828.1:24686749-24691192:-	--
gene25279	16425	613.439	15898	502.085	1.22178	0.28899	9.09808e-73	5.23339e-72	up	no	HNRNPF	lncRNA	chrNC_030835.1:31701102-31719712:+	--
gene26271	2641	98.6358	1857	58.6471	1.68185	0.750052	2.74081e-67	1.47368e-66	up	no	LOC102169084	lncRNA	chrNW_017189516.1:8835812-8870487:+	--
gene10742	5533	206.646	8640	272.865	0.757319	-0.401028	2.90951e-60	1.41007e-59	down	no	LOC102181394	lncRNA	chrNC_030817.1:66294430-66308731:-	--
gene5361	3353	125.227	5569	175.878	0.712013	-0.490024	2.37355e-56	1.07721e-55	down	no	LOC102168701	lncRNA	chrNC_030812.1:56580236-56581775:-	--
gene27272	2012	75.1439	1417	44.7511	1.67915	0.747732	1.99495e-51	8.30756e-51	up	no	LOC108634529	lncRNA	chrNW_017189556.1:12677-21956:-	--
gene21243	3791	141.586	6085	192.174	0.736758	-0.440737	7.53184e-51	3.10271e-50	down	no	KLC1	lncRNA	chrNC_030828.1:67516790-67583822:+	--
gene3390	56	2.09148	354	11.1799	0.187075	-2.41831	4.43096e-45	1.66754e-44	down	yes	LOC108635659	lncRNA	chrNC_030810.1:102637169-102639456:+	--
gene24798	108	4.03357	456	14.4012	0.280085	-1.83606	4.06312e-41	1.42683e-40	down	yes	LOC102185144	lncRNA	chrNC_030834.1:13226550-13242408:+	--
gene23643	99	3.69744	435	13.738	0.26914	-1.89357	6.61693e-41	2.31001e-40	down	yes	LOC102171119	lncRNA	chrNC_030832.1:13125540-13136483:+	--
gene10026	490	18.3005	1126	35.5609	0.514623	-0.958412	1.18478e-37	3.83143e-37	down	no	PPP1R14C	lncRNA	chrNC_030816.1:74641676-74727590:+	--
gene2466	129	4.81788	467	14.7486	0.326666	-1.61411	2.13779e-35	6.54573e-35	down	yes	LOC102168597	lncRNA	chrNC_030810.1:18638450-18655934:-	--
gene4560	236	8.8141	653	20.6228	0.427396	-1.22635	8.23612e-33	2.36752e-32	down	yes	LOC102186366	lncRNA	chrNC_030811.1:76991316-77006714:+	--
gene24071	2353	87.8796	3771	119.094	0.737899	-0.438504	6.94794e-32	1.95216e-31	down	no	GNB2	lncRNA	chrNC_030832.1:36781993-36787231:-	--
gene20495	383	14.3042	893	28.2024	0.5072	-0.979374	2.93867e-31	8.12464e-31	down	no	LOC106503332	lncRNA	chrNC_030827.1:63655514-63662874:-	--
gene12399	582	21.7365	1200	37.8979	0.573553	-0.802002	5.04575e-30	1.3477e-29	down	no	LOC102168552	lncRNA	chrNC_030818.1:103546840-103550676:-	--
gene11327	1549	57.8519	2613	82.5228	0.701041	-0.512428	1.54845e-29	4.08896e-29	down	no	LOC106502506	lncRNA	chrNC_030817.1:99476805-99478377:+	--
gene21247	2725	101.773	4231	133.622	0.761649	-0.392801	2.62682e-29	6.88564e-29	down	no	LOC108638524	lncRNA	chrNC_030828.1:67735151-67736617:-	--
gene3387	49	1.83005	258	8.14806	0.224599	-2.15458	3.35236e-29	8.76178e-29	down	yes	LOC108635656	lncRNA	chrNC_030810.1:102562045-102563736:+	--
gene22569	661	24.687	1304	41.1824	0.599454	-0.73828	2.31431e-28	5.89901e-28	down	no	LOC102177673	lncRNA	chrNC_030830.1:22459190-22461178:+	--
gene7019	90	3.36131	344	10.8641	0.309397	-1.69247	2.96384e-28	7.52952e-28	down	yes	LOC108636239	lncRNA	chrNC_030813.1:115678179-115691181:-	--
gene1179	5103	190.586	4847	153.076	1.24504	0.316195	6.68999e-28	1.68201e-27	up	no	LUZP1	lncRNA	chrNC_030809.1:6185376-6286457:-	--
gene8011	494	18.4499	1002	31.6448	0.58303	-0.778358	3.78832e-24	8.53136e-24	down	no	LOC108636392	lncRNA	chrNC_030814.1:91782065-91791205:-	--
gene1276	104	3.88418	342	10.8009	0.359616	-1.47547	2.55285e-23	5.61447e-23	down	yes	LOC102185696	lncRNA	chrNC_030809.1:10162559-10165988:+	--
gene11132	70	2.61435	273	8.62178	0.303226	-1.72153	2.84128e-23	6.23346e-23	down	yes	LOC108637011	lncRNA	chrNC_030817.1:80622725-80624426:-	--
gene17446	158	5.90097	439	13.8643	0.425622	-1.23235	9.27668e-23	2.00643e-22	down	yes	LOC108637969	lncRNA	chrNC_030825.1:26142626-26149517:+	--
gene17974	260	9.71045	609	19.2332	0.504879	-0.985989	4.58767e-22	9.6993e-22	down	no	LOC102175154	lncRNA	chrNC_030825.1:52258072-52261671:-	--
gene13839	188	7.0214	60	1.8949	3.70543	1.88964	1.15964e-21	2.41266e-21	up	yes	NFATC2	lncRNA	chrNC_030820.1:78762347-78918637:-	--
gene7261	80	2.98783	5	0.157908	18.9213	4.24194	1.22696e-20	2.46557e-20	up	yes	LOC106502348	lncRNA	chrNC_030814.1:41830072-41833770:+	--
gene23064	197	7.35753	471	14.8749	0.494626	-1.01559	3.23429e-18	5.95005e-18	down	yes	LOC102183378	lncRNA	chrNC_030831.1:25960524-25973733:-	--
gene22961	79	2.95048	257	8.11648	0.363518	-1.4599	1.16511e-17	2.10652e-17	down	yes	LOC102182272	lncRNA	chrNC_030831.1:1293998-1317485:+	--
gene26230	304	11.3538	160	5.05306	2.24691	1.16794	1.6493e-17	2.96392e-17	up	yes	LOC106503821	lncRNA	chrNW_017189516.1:3438056-3438981:-	--
gene23549	119	4.4444	324	10.2324	0.434344	-1.20309	1.25857e-16	2.17419e-16	down	yes	LOC108633922	lncRNA	chrNC_030832.1:3378280-3385514:-	--
gene4317	761	28.4217	1286	40.614	0.699802	-0.514981	1.82135e-15	2.97646e-15	down	no	LOC102182195	lncRNA	chrNC_030811.1:43566218-43569251:-	--
gene7114	584	21.8112	428	13.5169	1.61362	0.690299	3.49815e-14	5.38477e-14	up	no	LOC108636451	lncRNA	chrNC_030814.1:10328666-10413837:+	--
gene15452	684	25.546	1152	36.382	0.702159	-0.510131	8.48509e-14	1.28435e-13	down	no	LOC106502886	lncRNA	chrNC_030822.1:49571665-49585386:+	--
gene14323	741	27.6748	583	18.4121	1.50308	0.587919	1.35567e-13	2.03418e-13	up	no	LOC102186225	lncRNA	chrNC_030821.1:69395631-69620204:+	--
gene4481	132	4.92992	50	1.57908	3.12202	1.64248	3.62841e-13	5.33971e-13	up	yes	LOC106502031	lncRNA	chrNC_030811.1:68431536-68437529:+	--
gene22698	330	12.3248	628	19.8333	0.621421	-0.686357	6.46662e-13	9.38246e-13	down	no	C23H6orf223	lncRNA	chrNC_030830.1:31307258-31312591:-	--
gene28682	474	17.7029	338	10.6746	1.65842	0.729805	7.55647e-13	1.09046e-12	up	no	LOC108635385	lncRNA	chrNW_017214887.1:12678-14298:-	--
gene20580	535	19.9811	396	12.5063	1.59768	0.67598	1.07384e-12	1.5368e-12	up	no	LRRC28	lncRNA	chrNC_030828.1:6471711-6672940:-	--
gene12841	38	1.41922	144	4.54775	0.312071	-1.68006	1.29636e-12	1.8454e-12	down	yes	LOC102188416	lncRNA	chrNC_030819.1:67109762-67147008:+	--
gene5598	44	1.64331	2	0.0631632	26.0168	4.70137	1.54952e-12	2.19527e-12	up	yes	LOC108636020	lncRNA	chrNC_030812.1:72946505-72949487:+	--
gene4533	260	9.71045	516	16.2961	0.595875	-0.746918	2.24003e-12	3.13703e-12	down	no	LOC106502029	lncRNA	chrNC_030811.1:74098603-74136954:+	--
gene8040	60	2.24087	184	5.81102	0.385625	-1.37473	4.55353e-12	6.25911e-12	down	yes	LOC102178619	lncRNA	chrNC_030814.1:92457976-92461083:+	--
gene4613	326	12.1754	609	19.2332	0.633041	-0.659629	8.11446e-12	1.09653e-11	down	no	LOC102170937	lncRNA	chrNC_030811.1:89030412-89033471:-	--
gene23433	692	25.8447	1128	35.6241	0.725485	-0.462982	1.40981e-11	1.8781e-11	down	no	LOC106503569	lncRNA	chrNC_030832.1:1596836-1600343:-	--
gene26264	64	2.39026	186	5.87418	0.40691	-1.29722	2.87412e-11	3.77989e-11	down	yes	LOC102191314	lncRNA	chrNW_017189516.1:8527312-8571532:+	--
gene18091	311	11.6152	578	18.2542	0.636303	-0.652213	4.28616e-11	5.58075e-11	down	no	DMWD	lncRNA	chrNC_030825.1:54375337-54382480:-	--
gene16289	1828	68.2719	2628	82.9965	0.822588	-0.281758	9.36419e-11	1.19145e-10	down	no	LOC102178647	lncRNA	chrNC_030823.1:53756033-53759876:-	--
gene3388	16	0.597566	85	2.68444	0.222604	-2.16745	1.02923e-10	1.30736e-10	down	yes	LOC108635657	lncRNA	chrNC_030810.1:102586994-102588583:-	--
gene19303	352	13.1465	631	19.928	0.659698	-0.600123	1.58712e-10	1.99052e-10	down	no	LOC102187162	lncRNA	chrNC_030826.1:32889529-32891676:-	--
gene18764	91	3.39866	223	7.0427	0.482579	-1.05116	7.27434e-10	8.75224e-10	down	yes	LOC108638243	lncRNA	chrNC_030826.1:10433322-10446944:+	--
gene10323	1606	59.9807	2315	73.1114	0.820401	-0.285599	7.38135e-10	8.877e-10	down	no	TTC9	lncRNA	chrNC_030817.1:20729938-20811838:-	--
gene19357	16	0.597566	80	2.52653	0.236517	-2.07999	1.00557e-09	1.20043e-09	down	yes	LOC106503231	lncRNA	chrNC_030826.1:34702981-34708025:-	--
gene11183	63	2.35292	173	5.46362	0.430652	-1.21541	1.07832e-09	1.28528e-09	down	yes	LOC108636833	lncRNA	chrNC_030817.1:85635140-85641526:-	--
gene1304	680	25.3966	1079	34.0766	0.745279	-0.424147	1.09396e-09	1.30333e-09	down	no	LOC102178778	lncRNA	chrNC_030809.1:11107729-11110933:-	--
gene14003	60	2.24087	167	5.27413	0.42488	-1.23487	1.31019e-09	1.55471e-09	down	yes	LOC102173583	lncRNA	chrNC_030821.1:19247105-19267777:-	--
gene11444	79	2.95048	200	6.31632	0.46712	-1.09813	1.49447e-09	1.76556e-09	down	yes	LOC106502586	lncRNA	chrNC_030818.1:9122657-9124458:-	--
gene27700	366	13.6693	638	20.1491	0.67841	-0.559771	1.52454e-09	1.80069e-09	down	no	TANGO2	lncRNA	chrNW_017189851.1:587519-605289:+	--
gene20007	309	11.5405	553	17.4646	0.660792	-0.597731	2.41721e-09	2.82454e-09	down	no	LOC102190260	lncRNA	chrNC_030826.1:54949394-54953710:-	--
gene1874	19	0.70961	84	2.65286	0.267489	-1.90245	3.54851e-09	4.10261e-09	down	yes	LOC108638091	lncRNA	chrNC_030809.1:96265269-96266298:-	--
gene14593	706	26.3676	1105	34.8977	0.755569	-0.404365	3.62229e-09	4.1834e-09	down	no	C15H11orf31	lncRNA	chrNC_030822.1:2333297-2334972:-	--
gene24261	266	9.93454	486	15.3487	0.647257	-0.627589	5.12929e-09	5.8544e-09	down	no	LOC108634033	lncRNA	chrNC_030833.1:983979-992635:-	--
gene26060	115	4.29501	255	8.05331	0.533322	-0.906922	5.63937e-09	6.42289e-09	down	no	LOC108634197	lncRNA	chrNC_030836.1:45768464-45770032:+	--
gene1609	107	3.99622	241	7.61117	0.525047	-0.929481	7.33127e-09	8.28642e-09	down	no	LOC102185515	lncRNA	chrNC_030809.1:40090768-40099678:+	--
gene10447	378	14.1175	643	20.307	0.695204	-0.524491	1.07817e-08	1.2029e-08	down	no	LOC102168833	lncRNA	chrNC_030817.1:32637058-32650936:+	--
gene8678	23	0.859001	90	2.84235	0.302216	-1.72635	1.08199e-08	1.20666e-08	down	yes	SOX7	lncRNA	chrNC_030815.1:8398338-8405131:+	--
gene18654	42	1.56861	127	4.01087	0.39109	-1.35443	1.32208e-08	1.46495e-08	down	yes	LOC106503175	lncRNA	chrNC_030825.1:67129867-67139552:+	--
gene10773	117	4.3697	254	8.02173	0.544733	-0.876378	1.60784e-08	1.76915e-08	down	no	LOC106502533	lncRNA	chrNC_030817.1:67218640-67225971:+	--
gene10118	3	0.112044	39	1.23168	0.0909679	-3.4585	2.33979e-08	2.5468e-08	down	yes	LOC108636751	lncRNA	chrNC_030816.1:87954909-87957491:-	--
gene28279	204	7.61897	385	12.1589	0.626615	-0.674348	2.97619e-08	3.21079e-08	down	no	LOC102183959	lncRNA	chrNW_017201244.1:44721-49154:+	--
gene7904	42	1.56861	8	0.252653	6.20856	2.63426	3.06761e-08	3.30542e-08	up	yes	LOC108636385	lncRNA	chrNC_030814.1:88557879-88636200:+	--
gene12642	12	0.448175	63	1.98964	0.225254	-2.15038	3.08965e-08	3.32716e-08	down	yes	LOC102181790	lncRNA	chrNC_030819.1:35802017-35805950:+	--
gene221	2	0.0746958	35	1.10536	0.0675762	-3.88734	3.37504e-08	3.62647e-08	down	yes	LOC106503198	lncRNA	chrNC_030808.1:46281011-46384605:+	--
gene20091	241	9.00084	165	5.21097	1.72729	0.788509	4.57487e-08	4.86783e-08	up	no	LOC106503297	lncRNA	chrNC_030826.1:57707336-57860932:+	--
gene12485	48	1.7927	134	4.23194	0.423612	-1.23919	5.07273e-08	5.38366e-08	down	yes	LOC102178635	lncRNA	chrNC_030818.1:106156420-106159461:+	--
gene24782	5061	189.018	6619	209.039	0.904223	-0.145249	5.76005e-08	6.08657e-08	down	no	LOC106503669	lncRNA	chrNC_030834.1:12302319-12304032:+	--
gene8247	60	2.24087	154	4.86357	0.460747	-1.11795	7.38046e-08	7.74231e-08	down	yes	LOC108636403	lncRNA	chrNC_030814.1:97773688-97790536:-	--
gene4164	533	19.9064	841	26.5601	0.749485	-0.416029	1.25395e-07	1.29239e-07	down	no	LOC102184972	lncRNA	chrNC_030811.1:25518197-25548048:+	--
gene13361	497	18.5619	791	24.9811	0.743039	-0.42849	1.37862e-07	1.41707e-07	down	no	LOC106502761	lncRNA	chrNC_030820.1:51872815-51893851:+	--
gene24951	162	6.05036	100	3.15816	1.91578	0.937935	2.04194e-07	2.0691e-07	up	no	LOC102189648	lncRNA	chrNC_030834.1:37519377-37549199:-	--
gene16096	38	1.41922	111	3.50556	0.404848	-1.30455	2.44453e-07	2.46075e-07	down	yes	LOC108637776	lncRNA	chrNC_030823.1:42768608-42783074:-	--
gene25138	330	12.3248	555	17.5278	0.703157	-0.50808	2.46004e-07	2.47543e-07	down	no	LOC102187373	lncRNA	chrNC_030835.1:15957232-15966639:+	--
gene10666	125	4.66849	255	8.05331	0.579698	-0.786628	2.46068e-07	2.47561e-07	down	no	LOC108636992	lncRNA	chrNC_030817.1:59243322-59263639:-	--
gene20083	7	0.261435	46	1.45275	0.179958	-2.47427	2.65872e-07	2.66683e-07	down	yes	LOC108638198	lncRNA	chrNC_030826.1:57201618-57205234:-	--
gene17861	18	0.672262	71	2.24229	0.29981	-1.73788	3.36387e-07	3.34407e-07	down	yes	LOC106503127	lncRNA	chrNC_030825.1:49797839-49800985:-	--
gene20552	674	25.1725	600	18.949	1.32843	0.409728	3.91333e-07	3.86661e-07	up	no	LOC102175755	lncRNA	chrNC_030828.1:1128292-1135469:+	--
gene18139	15	0.560218	64	2.02122	0.277168	-1.85117	4.20892e-07	4.15178e-07	down	yes	LOC108638116	lncRNA	chrNC_030825.1:55578170-55579028:-	--
gene20162	11	0.410827	54	1.70541	0.240897	-2.05351	6.43871e-07	6.23642e-07	down	yes	LOC106503307	lncRNA	chrNC_030827.1:4042300-4046671:-	--
gene21344	56	2.09148	138	4.35826	0.479889	-1.05923	1.08159e-06	1.02373e-06	down	yes	LOC106503408	lncRNA	chrNC_030829.1:7176992-7192906:+	--
gene485	1389	51.8762	1946	61.4578	0.844094	-0.244524	1.12626e-06	1.06394e-06	down	no	LOC108635834	lncRNA	chrNC_030808.1:80963190-80977022:+	--
gene24711	7	0.261435	43	1.35801	0.192514	-2.37697	1.16712e-06	1.10137e-06	down	yes	LOC108634086	lncRNA	chrNC_030834.1:5626133-5629500:+	--
gene15527	1	0.0373479	25	0.78954	0.0473033	-4.40191	1.3462e-06	1.26251e-06	down	yes	LOC102186229	lncRNA	chrNC_030822.1:54440233-54447438:-	--
gene12103	6	0.224087	40	1.26326	0.177387	-2.49502	1.42337e-06	1.33261e-06	down	yes	LOC108637160	lncRNA	chrNC_030818.1:86479793-86480981:-	--
gene21659	35	1.30718	100	3.15816	0.413904	-1.27263	1.539e-06	1.4361e-06	down	yes	LOC108633360	lncRNA	chrNC_030829.1:48900773-48915577:-	--
gene10411	35	1.30718	8	0.252653	5.1738	2.37122	1.91206e-06	1.76516e-06	up	yes	LOC102181690	lncRNA	chrNC_030817.1:28911636-28933024:-	--
gene12649	17	0.634914	64	2.02122	0.314124	-1.6706	2.46653e-06	2.25217e-06	down	yes	LOC108637295	lncRNA	chrNC_030819.1:38399106-38405452:-	--
gene20726	94	3.5107	196	6.19	0.567157	-0.81818	2.86533e-06	2.60477e-06	down	no	LOC102177005	lncRNA	chrNC_030828.1:22323434-22327307:+	--
gene9179	9	0.336131	46	1.45275	0.231375	-2.1117	2.913e-06	2.6454e-06	down	yes	LOC102178073	lncRNA	chrNC_030815.1:70432052-70484297:-	--
gene13813	1925	71.8947	2616	82.6175	0.870211	-0.200563	3.08535e-06	2.79576e-06	down	no	LOC102189880	lncRNA	chrNC_030820.1:76907173-76910019:+	--
gene23163	7	0.261435	41	1.29485	0.201904	-2.30826	3.09008e-06	2.79957e-06	down	yes	LOC106503536	lncRNA	chrNC_030831.1:42294839-42296459:+	--
gene13083	28	1.04574	5	0.157908	6.62247	2.72737	4.09968e-06	3.67755e-06	up	yes	LOC106502736	lncRNA	chrNC_030820.1:25029258-25030941:-	--
gene12838	79	2.95048	170	5.36887	0.549553	-0.863669	4.99514e-06	4.44138e-06	down	no	LOC108637305	lncRNA	chrNC_030819.1:67024544-67085790:+	--
gene26412	22	0.821653	72	2.27388	0.361345	-1.46855	5.39406e-06	4.78021e-06	down	yes	LOC108634319	lncRNA	chrNW_017189516.1:20967600-20980308:-	--
gene20168	348	12.9971	558	17.6225	0.737525	-0.439236	5.97758e-06	5.27897e-06	down	no	LOC108638392	lncRNA	chrNC_030827.1:4634588-4646409:+	--
gene14014	303	11.3164	244	7.70591	1.46854	0.554378	7.17684e-06	6.2986e-06	up	no	LOC108637521	lncRNA	chrNC_030821.1:20527247-20544110:-	--
gene6496	3	0.112044	28	0.884285	0.126705	-2.98045	9.41392e-06	8.15633e-06	down	yes	LOC108636216	lncRNA	chrNC_030813.1:36833918-36837403:+	--
gene13102	38	1.41922	99	3.12658	0.453921	-1.13949	1.17784e-05	1.01084e-05	down	yes	LOC102175415	lncRNA	chrNC_030820.1:27660327-27677490:+	--
gene12423	46	1.718	112	3.53714	0.485704	-1.04185	1.46528e-05	1.24655e-05	down	yes	LOC108637176	lncRNA	chrNC_030818.1:104277486-104280322:-	--
gene2926	2	0.0746958	24	0.757959	0.0985486	-3.34302	1.55757e-05	1.31961e-05	down	yes	LOC102185419	lncRNA	chrNC_030810.1:71378228-71384928:+	--
gene17414	157	5.86362	109	3.4424	1.70335	0.768378	1.59606e-05	1.34987e-05	up	no	LOC102183093	lncRNA	chrNC_030825.1:23528852-23530343:-	--
gene10005	87	3.24927	177	5.58995	0.58127	-0.782721	1.85985e-05	1.55918e-05	down	no	LOC102189941	lncRNA	chrNC_030816.1:74138671-74141302:+	--
gene1182	24	0.896349	72	2.27388	0.394194	-1.34302	2.12345e-05	1.76799e-05	down	yes	LOC108637154	lncRNA	chrNC_030809.1:6392119-6396348:-	--
gene22022	2	0.0746958	23	0.726377	0.102833	-3.28162	2.71493e-05	2.23474e-05	down	yes	LOC106503509	lncRNA	chrNC_030830.1:9945221-9970950:+	--
gene14294	3	0.112044	26	0.821122	0.136452	-2.87354	2.75425e-05	2.26398e-05	down	yes	LOC102190616	lncRNA	chrNC_030821.1:65862202-65871462:+	--
gene25357	9	0.336131	41	1.29485	0.259591	-1.94569	2.82673e-05	2.31929e-05	down	yes	LOC102176410	lncRNA	chrNC_030835.1:42417722-42451571:+	--
gene2401	45	1.68065	108	3.41081	0.492743	-1.02109	2.83931e-05	2.32853e-05	down	yes	LOC108634147	lncRNA	chrNC_030810.1:15310119-15315197:-	--
gene11929	76	2.83844	157	4.95831	0.572461	-0.804752	3.63305e-05	2.94699e-05	down	no	LOC102188412	lncRNA	chrNC_030818.1:68079774-68140305:-	--
gene20467	43	1.60596	103	3.25291	0.4937	-1.01829	4.52857e-05	3.64196e-05	down	yes	FAM134B	lncRNA	chrNC_030827.1:56450873-56607068:+	--
gene6667	6033	225.32	6637	209.607	1.07496	0.104286	4.63046e-05	3.72167e-05	up	no	LOC102170130	lncRNA	chrNC_030813.1:68924922-68936167:+	--
gene3389	2	0.0746958	22	0.694796	0.107508	-3.21749	4.72805e-05	3.79384e-05	down	yes	LOC108635658	lncRNA	chrNC_030810.1:102631058-102632734:+	--
gene19443	51	1.90474	116	3.66347	0.519929	-0.943614	4.83913e-05	3.87658e-05	down	no	LOC102169699	lncRNA	chrNC_030826.1:37574201-37579521:-	--
gene19978	192	7.17079	326	10.2956	0.696491	-0.521824	5.06617e-05	4.04757e-05	down	no	LOC102184471	lncRNA	chrNC_030826.1:54414541-54419037:-	--
gene13711	30	1.12044	80	2.52653	0.443469	-1.1731	5.54373e-05	4.41265e-05	down	yes	LOC102191351	lncRNA	chrNC_030820.1:71770887-71775452:+	--
gene19703	15	0.560218	52	1.64224	0.34113	-1.55161	5.67227e-05	4.50826e-05	down	yes	LOC108638226	lncRNA	chrNC_030826.1:43452113-43452842:+	--
gene17741	29	1.08309	78	2.46337	0.439678	-1.18548	5.96675e-05	4.72897e-05	down	yes	LOC108638120	lncRNA	chrNC_030825.1:47020522-47023326:-	--
gene21952	15	0.560218	1	0.0315816	17.7387	4.14883	6.10108e-05	4.82686e-05	up	yes	LOC102179617	lncRNA	chrNC_030830.1:765292-769039:-	--
gene13283	44	1.64331	103	3.25291	0.505181	-0.985127	7.22934e-05	5.67006e-05	down	no	LOC108637394	lncRNA	chrNC_030820.1:44570019-44574488:+	--
gene12543	2	0.0746958	21	0.663214	0.112627	-3.15038	8.22506e-05	6.40041e-05	down	yes	LOC108637269	lncRNA	chrNC_030819.1:9967102-9969408:-	--
gene4745	2	0.0746958	21	0.663214	0.112627	-3.15038	8.22506e-05	6.40041e-05	down	yes	LOC102175825	lncRNA	chrNC_030811.1:112627193-112631676:+	--
gene19847	141	5.26605	250	7.8954	0.666977	-0.584291	8.46232e-05	6.57166e-05	down	no	LOC108638311	lncRNA	chrNC_030826.1:49643784-49646894:+	--
gene26077	83	3.09987	164	5.17938	0.598502	-0.740571	8.58178e-05	6.65285e-05	down	no	LOC108634225	lncRNA	chrNC_030836.1:45939864-45943806:+	--
gene16581	3797	141.81	4115	129.958	1.0912	0.125909	0.0001015	7.81318e-05	up	no	LOC102169320	lncRNA	chrNC_030824.1:1473577-1486167:-	--
gene13198	26	0.971045	71	2.24229	0.433059	-1.20737	0.000102032	7.85189e-05	down	yes	LOC106502753	lncRNA	chrNC_030820.1:38912696-38914750:-	--
gene21775	2107	78.692	2785	87.9548	0.894687	-0.160546	0.000104534	8.03513e-05	down	no	LOC102190274	lncRNA	chrNC_030829.1:51478200-51480196:-	--
gene2234	68	2.53966	140	4.42143	0.574397	-0.799879	0.000104743	8.04895e-05	down	no	LOC102179832	lncRNA	chrNC_030810.1:2668465-2676728:+	--
gene5994	83	3.09987	163	5.1478	0.602174	-0.731747	0.000106704	8.19438e-05	down	no	LOC102178050	lncRNA	chrNC_030812.1:102941764-102943826:-	--
gene7062	4	0.149392	26	0.821122	0.181936	-2.4585	0.000115827	8.85364e-05	down	yes	LOC106502243	lncRNA	chrNC_030813.1:117514355-117514855:+	--
gene10172	64	2.39026	133	4.20035	0.569063	-0.813341	0.000125164	9.52795e-05	down	no	LOC108636916	lncRNA	chrNC_030817.1:408879-418753:+	--
gene19274	32	1.19513	11	0.347398	3.44024	1.78251	0.000150111	0.000113128	up	yes	LOC108638274	lncRNA	chrNC_030826.1:29471282-29477763:-	--
gene11370	0	0.0186739	15	0.473724	0.0394194	-4.66495	0.000150404	0.000113222	down	yes	LOC108637128	lncRNA	chrNC_030818.1:2276682-2288306:+	--
gene20351	5	0.186739	28	0.884285	0.211176	-2.24349	0.000151235	0.000113735	down	yes	LOC106503313	lncRNA	chrNC_030827.1:31276276-31276867:-	--
gene26281	52	1.94209	113	3.56872	0.544198	-0.877798	0.000161006	0.000120795	down	no	LOC108634356	lncRNA	chrNW_017189516.1:9621510-9654343:+	--
gene17951	261	9.7478	219	6.91637	1.40938	0.49506	0.000170997	0.0001277	up	no	LOC108637986	lncRNA	chrNC_030825.1:51679753-51685249:+	--
gene15769	1155	43.1368	1578	49.8358	0.865579	-0.208263	0.000171809	0.000128289	down	no	LOC102191260	lncRNA	chrNC_030823.1:1541087-1546207:+	--
gene691	16	0.597566	51	1.61066	0.371006	-1.43048	0.000174129	0.000129948	down	yes	LOC108636061	lncRNA	chrNC_030808.1:110006450-110008114:-	--
gene28694	33	1.23248	12	0.378979	3.2521	1.70137	0.000194188	0.000144075	up	yes	LOC108635394	lncRNA	chrNW_017215060.1:3957-7337:+	--
gene23764	12	0.448175	0	0.0157908	28.382	4.8269	0.000207921	0.000153583	up	yes	LOC102173436	lncRNA	chrNC_030832.1:22387646-22412348:-	--
gene9692	1	0.0373479	16	0.505306	0.0739114	-3.75806	0.000223954	0.000164721	down	yes	LOC106502467	lncRNA	chrNC_030816.1:26205193-26259784:-	--
gene230	159	5.93831	121	3.82138	1.55397	0.635961	0.00023555	0.000172776	up	no	LOC102171918	lncRNA	chrNC_030808.1:51688542-51694240:+	--
gene19251	2	0.0746958	19	0.600051	0.124482	-3.00599	0.000247895	0.000181285	down	yes	LOC106503259	lncRNA	chrNC_030826.1:28399205-28401632:-	--
gene5228	2	0.0746958	19	0.600051	0.124482	-3.00599	0.000247895	0.000181285	down	yes	LOC108636007	lncRNA	chrNC_030812.1:45860305-45875147:+	--
gene1409	130	4.85522	228	7.20061	0.67428	-0.568581	0.000249287	0.000182228	down	no	LOC102176474	lncRNA	chrNC_030809.1:16452632-16459268:+	--
gene12060	55	2.05413	116	3.66347	0.560707	-0.83468	0.000249593	0.000182427	down	no	LOC108637157	lncRNA	chrNC_030818.1:78339006-78349701:-	--
gene6338	351	13.1091	532	16.8014	0.780238	-0.358014	0.000258085	0.0001883	down	no	LOC102171315	lncRNA	chrNC_030813.1:7294903-7295954:-	--
gene21448	14	0.52287	46	1.45275	0.359917	-1.47427	0.000265888	0.000193709	down	yes	LOC108633165	lncRNA	chrNC_030829.1:15152972-15169300:+	--
gene446	11	0.410827	40	1.26326	0.32521	-1.62055	0.000268244	0.000194994	down	yes	LOC108635782	lncRNA	chrNC_030808.1:76661666-76664858:-	--
gene8714	12	0.448175	42	1.32643	0.337881	-1.56541	0.000270794	0.000196741	down	yes	LOC106502385	lncRNA	chrNC_030815.1:11468885-11471045:-	--
gene23628	56	2.09148	117	3.69505	0.566023	-0.821068	0.000286745	0.00020783	down	no	LOC108633914	lncRNA	chrNC_030832.1:10559507-10562796:-	--
gene1297	102	3.80948	69	2.17913	1.74817	0.805842	0.000290102	0.000210085	up	no	LOC108637370	lncRNA	chrNC_030809.1:10893770-10895355:-	--
gene21508	18	0.672262	53	1.67383	0.401632	-1.31605	0.000329218	0.000236649	down	yes	LOC102188361	lncRNA	chrNC_030829.1:21237549-21385040:+	--
gene2881	105	3.92153	190	6.00051	0.653533	-0.613669	0.000342397	0.0002455	down	no	LOC102173804	lncRNA	chrNC_030810.1:66940168-66963271:-	--
gene8651	30	1.12044	74	2.33704	0.479426	-1.06062	0.000350825	0.000251206	down	yes	LOC108636606	lncRNA	chrNC_030815.1:5706633-5707980:-	--
gene409	3	0.112044	21	0.663214	0.16894	-2.56541	0.000387183	0.000275912	down	yes	LOC106501983	lncRNA	chrNC_030808.1:71739387-71740951:+	--
gene7128	33	1.23248	13	0.410561	3.00194	1.5859	0.000394491	0.000280933	up	yes	LOC102185919	lncRNA	chrNC_030814.1:14295612-14297386:+	--
gene2231	1	0.0373479	15	0.473724	0.0788389	-3.66495	0.000398148	0.00028301	down	yes	LOC102180181	lncRNA	chrNC_030810.1:2123351-2146812:-	--
gene16689	147	5.49014	112	3.53714	1.55214	0.634259	0.00041941	0.000297098	up	no	LOC108637847	lncRNA	chrNC_030824.1:7863473-7868957:-	--
gene19468	37	1.38187	85	2.68444	0.514771	-0.957996	0.000427611	0.000302788	down	no	LOC102174331	lncRNA	chrNC_030826.1:38432754-38456677:+	--
gene20607	160	5.97566	267	8.43229	0.708664	-0.496826	0.000453173	0.000319915	down	no	LOC102174435	lncRNA	chrNC_030828.1:13420790-13435153:-	--
gene14347	81	3.02518	153	4.83199	0.626073	-0.675596	0.000465439	0.000327581	down	no	LOC108637533	lncRNA	chrNC_030821.1:74933221-74972009:-	--
gene21588	12	0.448175	1	0.0315816	14.191	3.8269	0.000470235	0.000330608	up	yes	LOC108633384	lncRNA	chrNC_030829.1:43217751-43223804:-	--
gene17418	111	4.14561	197	6.22158	0.666329	-0.585694	0.000470567	0.000330798	down	no	LOC102184183	lncRNA	chrNC_030825.1:24599750-24609228:-	--
gene21756	41	1.53126	91	2.87393	0.532812	-0.908301	0.0004913	0.000344243	down	no	LOC108638606	lncRNA	chrNC_030829.1:51063537-51066429:-	--
gene4922	43	1.60596	94	2.96867	0.540969	-0.886383	0.000520238	0.000363474	down	no	LOC102190854	lncRNA	chrNC_030812.1:25771047-25775809:+	--
gene10393	21	0.784306	57	1.80015	0.435688	-1.19863	0.000536889	0.00037457	down	yes	LOC106502566	lncRNA	chrNC_030817.1:26444977-26447403:+	--
gene8155	128	4.78053	220	6.94796	0.688048	-0.539418	0.000601584	0.000416772	down	no	LOC106502300	lncRNA	chrNC_030814.1:95249260-95254367:+	--
gene22662	3	0.112044	20	0.631632	0.177387	-2.49502	0.000650917	0.000448745	down	yes	LOC108633483	lncRNA	chrNC_030830.1:28287213-28287750:+	--
gene26269	147	5.49014	114	3.6003	1.52491	0.608724	0.000672493	0.000463083	up	no	LOC102168615	lncRNA	chrNW_017189516.1:8605947-8802860:-	--
gene21892	359	13.4079	534	16.8646	0.795032	-0.330914	0.000674401	0.000464098	down	no	LOC108638630	lncRNA	chrNC_030829.1:57205787-57207183:-	--
gene3955	73	2.7264	46	1.45275	1.87671	0.908204	0.000687517	0.00047276	up	no	LOC102189097	lncRNA	chrNC_030811.1:8758253-8769894:+	--
gene3490	1	0.0373479	14	0.442143	0.0844702	-3.56541	0.000708631	0.000485906	down	yes	LOC102184485	lncRNA	chrNC_030810.1:105076271-105079227:-	--
gene4297	119	4.4444	206	6.50581	0.683143	-0.549741	0.000731673	0.000501	down	no	LOC106502045	lncRNA	chrNC_030811.1:42719595-42727493:+	--
gene12047	398	14.8645	370	11.6852	1.27208	0.347185	0.00083985	0.000569538	up	no	LOC102173396	lncRNA	chrNC_030818.1:75270990-75336810:+	--
gene14013	148	5.52749	117	3.69505	1.49592	0.58103	0.00106587	0.00071093	up	no	LOC108637520	lncRNA	chrNC_030821.1:20484071-20491672:-	--
gene7056	63	2.35292	122	3.85296	0.610678	-0.711516	0.0010716	0.000714572	down	no	LOC108636249	lncRNA	chrNC_030813.1:117260695-117264253:+	--
gene18782	13	0.485522	2	0.0631632	7.68679	2.94238	0.00110537	0.000735263	up	yes	LOC102173776	lncRNA	chrNC_030826.1:12017487-12033196:+	--
gene12701	132	4.92992	102	3.22132	1.5304	0.61391	0.00116659	0.000773581	up	no	LOC106502707	lncRNA	chrNC_030819.1:51221132-51242787:+	--
gene499	23	0.859001	58	1.83173	0.468955	-1.09248	0.00118813	0.000787085	down	yes	LOC108635842	lncRNA	chrNC_030808.1:82156045-82164682:+	--
gene6494	23	0.859001	58	1.83173	0.468955	-1.09248	0.00118813	0.000787085	down	yes	LOC106502196	lncRNA	chrNC_030813.1:36777166-36794026:+	--
gene9624	19	0.70961	51	1.61066	0.44057	-1.18256	0.00119746	0.000792773	down	yes	LOC106502464	lncRNA	chrNC_030816.1:15972265-15978012:-	--
gene21926	112	4.18296	193	6.09525	0.686266	-0.543161	0.00122209	0.000808681	down	no	LOC108633355	lncRNA	chrNC_030829.1:59400621-59404786:-	--
gene19834	10	0.373479	34	1.07377	0.347819	-1.52359	0.00131691	0.000865306	down	yes	LOC108638231	lncRNA	chrNC_030826.1:49095080-49095874:+	--
gene8942	31	1.15778	71	2.24229	0.516339	-0.953609	0.00134128	0.000880692	down	no	LOC106502407	lncRNA	chrNC_030815.1:44959293-44963096:-	--
gene5809	102	3.80948	178	5.62153	0.67766	-0.561367	0.00137689	0.000902198	down	no	LOC102175559	lncRNA	chrNC_030812.1:95750250-95753299:+	--
gene14099	93	3.47335	165	5.21097	0.666547	-0.585222	0.00138357	0.000906462	down	no	LOC106502861	lncRNA	chrNC_030821.1:37565973-37578551:+	--
gene4781	4	0.149392	21	0.663214	0.225254	-2.15038	0.00139168	0.000911329	down	yes	LOC108635861	lncRNA	chrNC_030811.1:120611385-120677267:-	--
gene7098	0	0.0186739	11	0.347398	0.0537538	-4.21749	0.00151833	0.000988104	down	yes	LOC108636335	lncRNA	chrNC_030814.1:7914027-7956764:-	--
gene5604	9	0.336131	0	0.0157908	21.2865	4.41187	0.00160502	0.00104009	up	yes	LOC108636022	lncRNA	chrNC_030812.1:73022953-73032098:-	--
gene21055	5	0.186739	23	0.726377	0.257083	-1.95969	0.00162765	0.00105391	down	yes	LOC108638511	lncRNA	chrNC_030828.1:56060249-56068495:+	--
gene16833	56	2.09148	34	1.07377	1.94778	0.961834	0.00181136	0.00116479	up	no	LOC106503034	lncRNA	chrNC_030824.1:18069969-18074907:+	--
gene26409	92	3.43601	162	5.11622	0.67159	-0.574347	0.00183429	0.0011784	down	no	LOC108634349	lncRNA	chrNW_017189516.1:20891813-20906753:+	--
gene16632	10	0.373479	1	0.0315816	11.8258	3.56387	0.00186027	0.00119266	up	yes	LOC106503043	lncRNA	chrNC_030824.1:3818999-3822876:+	--
gene6975	7	0.261435	27	0.852704	0.306596	-1.70559	0.00190271	0.00121841	down	yes	LOC102170218	lncRNA	chrNC_030813.1:110577661-110615681:+	--
gene15450	47	1.75535	95	3.00025	0.585067	-0.773325	0.00191065	0.00122335	down	no	LOC108637679	lncRNA	chrNC_030822.1:49279392-49570289:+	--
gene23440	40	1.49392	84	2.65286	0.563135	-0.828448	0.00195574	0.00125064	down	no	LOC108633895	lncRNA	chrNC_030832.1:1655733-1657480:-	--
gene8973	24	0.896349	58	1.83173	0.489345	-1.03108	0.00198648	0.00126811	down	yes	LOC108633238	lncRNA	chrNC_030815.1:49039356-49096384:-	--
gene14310	58	2.16618	36	1.13694	1.90527	0.929997	0.00202424	0.00129176	up	no	LOC106502835	lncRNA	chrNC_030821.1:67062807-67070091:+	--
gene23609	14	0.52287	3	0.0947448	5.51872	2.46433	0.00206832	0.001318	up	yes	LOC108633919	lncRNA	chrNC_030832.1:9799776-9811943:+	--
gene12225	2	0.0746958	15	0.473724	0.157678	-2.66495	0.00219672	0.00139111	down	yes	LOC108637165	lncRNA	chrNC_030818.1:95190884-95239315:+	--
gene17107	1	0.0373479	12	0.378979	0.0985486	-3.34302	0.00225081	0.0014211	down	yes	LOC106503010	lncRNA	chrNC_030824.1:64305076-64308171:+	--
gene19280	1	0.0373479	12	0.378979	0.0985486	-3.34302	0.00225081	0.0014211	down	yes	LOC108638275	lncRNA	chrNC_030826.1:30466980-30488602:+	--
gene26460	388	14.491	368	11.622	1.24685	0.318292	0.00238242	0.00149871	up	no	LOC102182682	lncRNA	chrNW_017189516.1:24508219-24568948:-	--
gene27764	22	0.821653	54	1.70541	0.481793	-1.05351	0.00239095	0.00150338	down	yes	LOC102171853	lncRNA	chrNW_017189940.1:44933-98733:+	--
gene27432	0	0.0186739	10	0.315816	0.0591292	-4.07999	0.00273965	0.00170422	down	yes	LOC106503928	lncRNA	chrNW_017189642.1:19958-23878:+	--
gene12397	95	3.54805	164	5.17938	0.685033	-0.545755	0.00275585	0.0017135	down	no	LOC108637175	lncRNA	chrNC_030818.1:103525156-103528659:+	--
gene23644	6	0.224087	24	0.757959	0.295646	-1.75806	0.00278815	0.00173077	down	yes	LOC106503608	lncRNA	chrNC_030832.1:13155035-13158074:-	--
gene17450	31	1.15778	68	2.14755	0.539119	-0.891325	0.00302331	0.00186658	down	no	LOC102189982	lncRNA	chrNC_030825.1:26345717-26353329:+	--
gene6022	47	1.75535	93	2.93709	0.597649	-0.742628	0.00302915	0.0018691	down	no	LOC102181372	lncRNA	chrNC_030812.1:105070550-105094387:+	--
gene25710	8	0.298783	0	0.0157908	18.9213	4.24194	0.00322478	0.00198024	up	yes	LOC108634236	lncRNA	chrNC_030836.1:35456625-35460753:+	--
gene28350	8	0.298783	0	0.0157908	18.9213	4.24194	0.00322478	0.00198024	up	yes	LOC108635113	lncRNA	chrNW_017205255.1:2005-13301:+	--
gene73	8	0.298783	0	0.0157908	18.9213	4.24194	0.00322478	0.00198024	up	yes	LOC102186800	lncRNA	chrNC_030808.1:8618967-8625949:-	--
gene3134	27	1.00839	12	0.378979	2.66081	1.41187	0.00327098	0.00200584	up	yes	LOC106501935	lncRNA	chrNC_030810.1:93390086-93407605:+	--
gene14012	87	3.24927	64	2.02122	1.60757	0.684885	0.0036749	0.00223867	up	no	LOC108637519	lncRNA	chrNC_030821.1:20461651-20466563:-	--
gene1347	2	0.0746958	14	0.442143	0.16894	-2.56541	0.00376178	0.00228536	down	yes	LOC108637416	lncRNA	chrNC_030809.1:14385537-14386279:-	--
gene27078	2	0.0746958	14	0.442143	0.16894	-2.56541	0.00376178	0.00228536	down	yes	LOC106503781	lncRNA	chrNW_017189517.1:37399906-37407611:-	--
gene8788	2	0.0746958	14	0.442143	0.16894	-2.56541	0.00376178	0.00228536	down	yes	LOC108636545	lncRNA	chrNC_030815.1:22921830-22933415:+	--
gene14324	13	0.485522	3	0.0947448	5.12453	2.35742	0.00382169	0.0023186	up	yes	LOC106502827	lncRNA	chrNC_030821.1:69788663-69790805:+	--
gene22043	13	0.485522	3	0.0947448	5.12453	2.35742	0.00382169	0.0023186	up	yes	LOC102169347	lncRNA	chrNC_030830.1:12815987-12818225:+	--
gene4651	1	0.0373479	11	0.347398	0.107508	-3.21749	0.00401488	0.00242537	down	yes	LOC102177684	lncRNA	chrNC_030811.1:96018632-96037095:+	--
gene24947	5	0.186739	21	0.663214	0.281567	-1.82845	0.00405596	0.00244853	down	yes	LOC106503660	lncRNA	chrNC_030834.1:36863341-36870478:-	--
gene27849	11	0.410827	2	0.0631632	6.50421	2.70137	0.00407211	0.00245716	up	yes	LOC108634790	lncRNA	chrNW_017190051.1:115631-120264:+	--
gene17216	33	1.23248	70	2.21071	0.557503	-0.842947	0.00411374	0.00248145	down	no	LOC108637951	lncRNA	chrNC_030825.1:4115826-4129084:+	--
gene16497	10	0.373479	31	0.97903	0.381478	-1.39033	0.00417829	0.00251755	down	yes	LOC108637759	lncRNA	chrNC_030823.1:78339838-78341562:-	--
gene20998	48	1.7927	93	2.93709	0.610365	-0.712255	0.00425634	0.00256285	down	no	LOC102188715	lncRNA	chrNC_030828.1:48717311-48762154:+	--
gene15793	15	0.560218	40	1.26326	0.443469	-1.1731	0.00436294	0.00262173	down	yes	LOC106502944	lncRNA	chrNC_030823.1:2858011-2860627:-	--
gene13179	7	0.261435	25	0.78954	0.331123	-1.59456	0.00440554	0.00264465	down	yes	LOC106502754	lncRNA	chrNC_030820.1:37708015-37711889:-	--
gene23798	16	0.597566	5	0.157908	3.78427	1.92001	0.00481203	0.00287417	up	yes	LOC106503592	lncRNA	chrNC_030832.1:25854073-25858704:+	--
gene13828	0	0.0186739	9	0.284235	0.0656991	-3.92798	0.00497016	0.00295281	down	yes	LOC108637375	lncRNA	chrNC_030820.1:77839515-77842199:+	--
gene3137	120	4.48175	97	3.06342	1.46299	0.548919	0.00511921	0.00303572	up	no	LOC108635587	lncRNA	chrNC_030810.1:93612069-93619940:+	--
gene5364	44	1.64331	86	2.71602	0.605042	-0.724892	0.00524679	0.00310647	down	no	LOC108636015	lncRNA	chrNC_030812.1:56613321-56617883:+	--
gene6214	210	7.84306	188	5.93734	1.32097	0.401598	0.00544494	0.00321389	up	no	LOC106502157	lncRNA	chrNC_030812.1:114568525-114577154:-	--
gene23872	4	0.149392	18	0.568469	0.262796	-1.92798	0.00582521	0.00342396	down	yes	LOC108633866	lncRNA	chrNC_030832.1:26903278-26904456:+	--
gene21922	14	0.52287	4	0.126326	4.13904	2.0493	0.00591451	0.00346845	up	yes	LOC102169143	lncRNA	chrNC_030829.1:59185385-59188902:+	--
gene10240	9	0.336131	28	0.884285	0.380116	-1.39549	0.00633503	0.00369644	down	yes	LOC106502578	lncRNA	chrNC_030817.1:14839687-14842681:-	--
gene831	5	0.186739	20	0.631632	0.295646	-1.75806	0.00634024	0.00369706	down	yes	LOC108636917	lncRNA	chrNC_030808.1:129806940-129810482:+	--
gene25728	2	0.0746958	13	0.410561	0.181936	-2.4585	0.00641553	0.00373324	down	yes	LOC102176765	lncRNA	chrNC_030836.1:36479769-36492386:-	--
gene9639	2	0.0746958	13	0.410561	0.181936	-2.4585	0.00641553	0.00373324	down	yes	LOC106502466	lncRNA	chrNC_030816.1:19454187-19461626:+	--
gene13671	7	0.261435	0	0.0157908	16.5562	4.0493	0.00654049	0.00378949	up	yes	LOC108637373	lncRNA	chrNC_030820.1:66550409-66553347:+	--
gene20051	7	0.261435	0	0.0157908	16.5562	4.0493	0.00654049	0.00378949	up	yes	LOC106503275	lncRNA	chrNC_030826.1:55640877-55643340:+	--
gene21479	7	0.261435	0	0.0157908	16.5562	4.0493	0.00654049	0.00378949	up	yes	LOC108633373	lncRNA	chrNC_030829.1:16696167-16704185:-	--
gene4960	6	0.224087	22	0.694796	0.322523	-1.63253	0.00658923	0.00381566	down	yes	LOC108635996	lncRNA	chrNC_030812.1:26804097-26807093:-	--
gene12497	7	0.261435	24	0.757959	0.34492	-1.53567	0.00663667	0.0038394	down	yes	LOC108637285	lncRNA	chrNC_030819.1:757904-759613:+	--
gene536	135	5.04196	214	6.75847	0.746022	-0.42271	0.00681301	0.00393419	down	no	LOC102188899	lncRNA	chrNC_030808.1:83319445-83327074:-	--
gene27192	12	0.448175	3	0.0947448	4.73033	2.24194	0.00701084	0.00404015	up	yes	LOC102178988	lncRNA	chrNW_017189528.1:6612-34198:-	--
gene10578	270	10.0839	394	12.4432	0.8104	-0.303295	0.00715808	0.00411163	down	no	PIGBOS1	lncRNA	chrNC_030817.1:48186282-48189711:-	--
gene16453	1	0.0373479	10	0.315816	0.118258	-3.07999	0.00716252	0.00411163	down	yes	LOC106503007	lncRNA	chrNC_030823.1:74099176-74112375:-	--
gene21959	1	0.0373479	10	0.315816	0.118258	-3.07999	0.00716252	0.00411163	down	yes	LOC108633475	lncRNA	chrNC_030830.1:1584653-1599029:+	--
gene693	8	0.298783	1	0.0315816	9.46066	3.24194	0.00742815	0.00425681	up	yes	LOC106502323	lncRNA	chrNC_030808.1:110105303-110109142:-	--
gene23888	34	1.26983	69	2.17913	0.582722	-0.77912	0.00776048	0.00443525	down	no	LOC108633897	lncRNA	chrNC_030832.1:27103935-27108404:+	--
gene18336	88	3.28661	68	2.14755	1.5304	0.61391	0.00802298	0.00456836	up	no	LOC108638018	lncRNA	chrNC_030825.1:59403650-59444523:+	--
gene18043	11	0.410827	31	0.97903	0.419626	-1.25282	0.00820949	0.00466464	down	yes	LOC108638000	lncRNA	chrNC_030825.1:53565715-53584037:-	--
gene20195	76	2.83844	57	1.80015	1.57678	0.656979	0.00887168	0.00501641	up	no	LOC108638410	lncRNA	chrNC_030827.1:6929175-6930261:-	--
gene16436	0	0.0186739	8	0.252653	0.0739114	-3.75806	0.00906839	0.00508682	down	yes	LOC108637792	lncRNA	chrNC_030823.1:71732933-71734323:+	--
gene17475	0	0.0186739	8	0.252653	0.0739114	-3.75806	0.00906839	0.00508682	down	yes	LOC102173030	lncRNA	chrNC_030825.1:27123400-27132135:+	--
gene605	0	0.0186739	8	0.252653	0.0739114	-3.75806	0.00906839	0.00508682	down	yes	LOC102179814	lncRNA	chrNC_030808.1:96782525-96786132:-	--
gene9417	0	0.0186739	8	0.252653	0.0739114	-3.75806	0.00906839	0.00508682	down	yes	LOC108636648	lncRNA	chrNC_030815.1:97557179-97568853:+	--
gene8927	31	1.15778	17	0.536887	2.15647	1.10867	0.00910371	0.00510343	up	yes	LOC106502399	lncRNA	chrNC_030815.1:42445498-42479005:-	--
gene17591	14	0.52287	36	1.13694	0.459893	-1.12063	0.00913371	0.0051181	down	yes	LOC102169124	lncRNA	chrNC_030825.1:36990101-36994819:+	--
gene19442	9	0.336131	27	0.852704	0.394194	-1.34302	0.00922775	0.00516593	down	yes	LOC106503278	lncRNA	chrNC_030826.1:37571692-37573192:-	--
gene19646	4	0.149392	17	0.536887	0.278255	-1.84552	0.00926624	0.00518044	down	yes	LOC108638305	lncRNA	chrNC_030826.1:42250523-42253513:-	--
gene21428	4	0.149392	17	0.536887	0.278255	-1.84552	0.00926624	0.00518044	down	yes	LOC102171283	lncRNA	chrNC_030829.1:14646826-14648915:-	--
gene26743	4	0.149392	17	0.536887	0.278255	-1.84552	0.00926624	0.00518044	down	yes	LOC108634367	lncRNA	chrNW_017189516.1:57392899-57398014:+	--
gene4357	6	0.224087	21	0.663214	0.337881	-1.56541	0.010021	0.00556984	down	yes	LOC106502042	lncRNA	chrNC_030811.1:50426729-50433903:-	--
gene11581	175	6.53588	265	8.36913	0.780951	-0.356696	0.010168	0.00564393	down	no	LOC102181308	lncRNA	chrNC_030818.1:21591735-21699814:+	--
gene18813	29	1.08309	60	1.8949	0.571582	-0.806968	0.010498	0.00581202	down	no	LOC102179411	lncRNA	chrNC_030826.1:13804681-13810710:-	--
gene6297	29	1.08309	60	1.8949	0.571582	-0.806968	0.010498	0.00581202	down	no	LOC106502166	lncRNA	chrNC_030813.1:2393866-2399984:+	--
gene21930	2	0.0746958	12	0.378979	0.197097	-2.34302	0.0108885	0.006009	down	yes	LOC102169635	lncRNA	chrNC_030829.1:59457509-59459095:+	--
gene16719	21	0.784306	47	1.48434	0.528388	-0.92033	0.0113165	0.00622655	down	no	LOC108637849	lncRNA	chrNC_030824.1:8825649-8828724:-	--
gene25387	83	3.09987	138	4.35826	0.711264	-0.491544	0.0125337	0.00684497	down	no	LOC102173639	lncRNA	chrNC_030836.1:803889-880165:+	--
gene7195	40	1.49392	76	2.4002	0.622412	-0.684058	0.0126337	0.00689493	down	no	LOC102189670	lncRNA	chrNC_030814.1:29246005-29258699:-	--
gene22923	151	5.63953	231	7.29535	0.77303	-0.371403	0.0126988	0.00692521	down	no	LOC102182078	lncRNA	chrNC_030830.1:45527792-45535870:+	--
gene12130	1	0.0373479	9	0.284235	0.131398	-2.92798	0.0127737	0.00694981	down	yes	LOC108637162	lncRNA	chrNC_030818.1:88220698-88232896:+	--
gene18075	1	0.0373479	9	0.284235	0.131398	-2.92798	0.0127737	0.00694981	down	yes	LOC108638001	lncRNA	chrNC_030825.1:54102517-54127661:-	--
gene25032	1	0.0373479	9	0.284235	0.131398	-2.92798	0.0127737	0.00694981	down	yes	LOC108634134	lncRNA	chrNC_030835.1:2254836-2259158:-	--
gene5670	1	0.0373479	9	0.284235	0.131398	-2.92798	0.0127737	0.00694981	down	yes	LOC108636027	lncRNA	chrNC_030812.1:77151951-77156904:+	--
gene25256	43	1.60596	28	0.884285	1.81611	0.860851	0.0127828	0.00695407	up	no	LOC102169358	lncRNA	chrNC_030835.1:27677430-27743556:+	--
gene9678	17	0.634914	40	1.26326	0.502598	-0.992524	0.0128276	0.00697486	down	no	LOC108636720	lncRNA	chrNC_030816.1:23404013-23433685:+	--
gene4920	3	0.112044	14	0.442143	0.253411	-1.98045	0.0133079	0.00721604	down	yes	LOC108635995	lncRNA	chrNC_030812.1:25761845-25767426:+	--
gene22626	75	2.80109	126	3.97928	0.703918	-0.50652	0.0142048	0.00763226	down	no	LOC108633557	lncRNA	chrNC_030830.1:24325198-24327481:-	--
gene18819	4	0.149392	16	0.505306	0.295646	-1.75806	0.0146276	0.00784214	down	yes	LOC102180344	lncRNA	chrNC_030826.1:13949763-13951615:+	--
gene24257	4	0.149392	16	0.505306	0.295646	-1.75806	0.0146276	0.00784214	down	yes	LOC102181650	lncRNA	chrNC_030833.1:917328-922013:+	--
gene26932	21	0.784306	46	1.45275	0.539875	-0.889303	0.0149222	0.00797294	down	no	LOC102169082	lncRNA	chrNW_017189517.1:20131508-20134112:-	--
gene5191	28	1.04574	57	1.80015	0.580918	-0.783594	0.0150253	0.00802321	down	no	LOC108636004	lncRNA	chrNC_030812.1:42745832-42767102:+	--
gene2481	71	2.6517	120	3.78979	0.699695	-0.515202	0.0150861	0.00805165	down	no	LOC106501978	lncRNA	chrNC_030810.1:19351455-19376896:-	--
gene23420	27	1.00839	15	0.473724	2.12865	1.08994	0.0163635	0.0086781	up	yes	LOC106503566	lncRNA	chrNC_030832.1:1432444-1432924:+	--
gene10911	0	0.0186739	7	0.221071	0.0844702	-3.56541	0.0166468	0.0087831	down	yes	LOC106502531	lncRNA	chrNC_030817.1:76298064-76310927:+	--
gene20027	0	0.0186739	7	0.221071	0.0844702	-3.56541	0.0166468	0.0087831	down	yes	LOC108638196	lncRNA	chrNC_030826.1:55300097-55301971:+	--
gene18382	163	6.0877	147	4.6425	1.3113	0.390997	0.0169176	0.00891544	up	no	LOC108638035	lncRNA	chrNC_030825.1:61047581-61064577:-	--
gene19907	19	0.70961	42	1.32643	0.534978	-0.902448	0.0185213	0.00969188	down	no	LOC106503235	lncRNA	chrNC_030826.1:50622103-50625943:+	--
gene539	26	0.971045	53	1.67383	0.580135	-0.785539	0.0187774	0.00981439	down	no	LOC108635871	lncRNA	chrNC_030808.1:83487202-83492180:-	--
gene28379	114	4.25766	178	5.62153	0.757385	-0.400902	0.0188074	0.00982818	down	no	LOC108635136	lncRNA	chrNW_017207382.1:8465-18177:-	--
gene11885	9	0.336131	25	0.78954	0.42573	-1.23199	0.0191423	0.00999146	down	yes	LOC102179014	lncRNA	chrNC_030818.1:62987883-63001195:-	--
gene10459	428	15.9849	432	13.6433	1.17163	0.228521	0.019983	0.0103969	up	no	LOC108636973	lncRNA	chrNC_030817.1:33640951-33643858:+	--
gene9377	24	0.896349	13	0.410561	2.18323	1.12646	0.0200988	0.0104531	up	yes	LOC108636579	lncRNA	chrNC_030815.1:91098474-91101488:-	--
gene16014	8	0.298783	23	0.726377	0.411333	-1.28162	0.0204715	0.0106293	down	yes	LOC106502954	lncRNA	chrNC_030823.1:36042701-36044435:-	--
gene23588	15	0.560218	35	1.10536	0.506821	-0.980451	0.0212059	0.0109872	down	no	LOC108633899	lncRNA	chrNC_030832.1:7565425-7566930:-	--
gene2843	375	14.0055	375	11.8431	1.18258	0.241941	0.0214261	0.0110959	up	no	LOC102188008	lncRNA	chrNC_030810.1:62744378-62760426:+	--
gene11352	39	1.45657	72	2.27388	0.640566	-0.642581	0.021637	0.0111943	down	no	LOC106502597	lncRNA	chrNC_030818.1:1616435-1617484:+	--
gene1406	7	0.261435	21	0.663214	0.394194	-1.34302	0.0216719	0.0112059	down	yes	LOC106503414	lncRNA	chrNC_030809.1:16374806-16384846:-	--
gene6334	7	0.261435	21	0.663214	0.394194	-1.34302	0.0216719	0.0112059	down	yes	LOC106502172	lncRNA	chrNC_030813.1:7025152-7031724:-	--
gene23066	67	2.50231	52	1.64224	1.52371	0.607591	0.0219088	0.0113164	up	no	LOC108633787	lncRNA	chrNC_030831.1:26022688-26056754:+	--
gene1833	46	1.718	82	2.58969	0.6634	-0.592049	0.0227204	0.0117071	down	no	LOC106502907	lncRNA	chrNC_030809.1:88135494-88342949:+	--
gene607	1	0.0373479	8	0.252653	0.147823	-2.75806	0.0227593	0.0117071	down	yes	LOC108636005	lncRNA	chrNC_030808.1:96872046-96873477:+	--
gene8974	10	0.373479	3	0.0947448	3.94194	1.97891	0.0229697	0.0117915	up	yes	LOC102172064	lncRNA	chrNC_030815.1:49101722-49108594:-	--
gene12404	224	8.36593	322	10.1693	0.822666	-0.28162	0.0234497	0.0120184	down	no	LOC102169190	lncRNA	chrNC_030818.1:103656471-103660388:+	--
gene19360	76	2.83844	61	1.92648	1.47338	0.559132	0.023495	0.0120404	up	no	LOC102173120	lncRNA	chrNC_030826.1:34813392-34819216:-	--
gene10960	13	0.485522	5	0.157908	3.07472	1.62045	0.0238764	0.012209	up	yes	LOC106502529	lncRNA	chrNC_030817.1:76876559-76898806:-	--
gene11884	33	1.23248	21	0.663214	1.85834	0.894018	0.024311	0.0124218	up	no	LOC108637150	lncRNA	chrNC_030818.1:62877204-62879698:+	--
gene12806	33	1.23248	21	0.663214	1.85834	0.894018	0.024311	0.0124218	up	no	LOC108637302	lncRNA	chrNC_030819.1:63456453-63457287:+	--
gene10354	9	0.336131	24	0.757959	0.443469	-1.1731	0.0272368	0.0138061	down	yes	LOC102173854	lncRNA	chrNC_030817.1:23105518-23120485:+	--
gene34	9	0.336131	24	0.757959	0.443469	-1.1731	0.0272368	0.0138061	down	yes	LOC108636734	lncRNA	chrNC_030808.1:3049218-3070792:-	--
gene9359	18	0.672262	39	1.23168	0.545808	-0.873536	0.0272659	0.013813	down	no	LOC102172541	lncRNA	chrNC_030815.1:89373077-89394367:-	--
gene15745	8	0.298783	2	0.0631632	4.73033	2.24194	0.0276976	0.013984	up	yes	LOC106502936	lncRNA	chrNC_030823.1:456571-460106:+	--
gene24322	8	0.298783	2	0.0631632	4.73033	2.24194	0.0276976	0.013984	up	yes	LOC102176388	lncRNA	chrNC_030833.1:9284123-9290415:-	--
gene11595	5	0.186739	0	0.0157908	11.8258	3.56387	0.0277864	0.013984	up	yes	LOC106502609	lncRNA	chrNC_030818.1:24404402-24453067:+	--
gene25677	5	0.186739	0	0.0157908	11.8258	3.56387	0.0277864	0.013984	up	yes	LOC102188744	lncRNA	chrNC_030836.1:28668014-28674522:-	--
gene920	5	0.186739	0	0.0157908	11.8258	3.56387	0.0277864	0.013984	up	yes	LOC108636439	lncRNA	chrNC_030808.1:141549694-141559933:-	--
gene24171	37	1.38187	25	0.78954	1.75022	0.807539	0.0287708	0.0144438	up	no	LOC108633888	lncRNA	chrNC_030832.1:39354087-39358242:+	--
gene23566	12	0.448175	29	0.915867	0.489345	-1.03108	0.0287755	0.0144438	down	yes	LOC108633879	lncRNA	chrNC_030832.1:3719824-3720897:+	--
gene17592	6	0.224087	1	0.0315816	7.0955	2.8269	0.0298323	0.0148891	up	yes	LOC108637978	lncRNA	chrNC_030825.1:36998111-37003861:+	--
gene24039	6	0.224087	1	0.0315816	7.0955	2.8269	0.0298323	0.0148891	up	yes	LOC108633903	lncRNA	chrNC_030832.1:36348977-36366893:-	--
gene13806	0	0.0186739	6	0.18949	0.0985486	-3.34302	0.0307578	0.015174	down	yes	LOC102187783	lncRNA	chrNC_030820.1:76368785-76373164:-	--
gene4915	0	0.0186739	6	0.18949	0.0985486	-3.34302	0.0307578	0.015174	down	yes	LOC106502088	lncRNA	chrNC_030812.1:25678783-25710994:-	--
gene6088	0	0.0186739	6	0.18949	0.0985486	-3.34302	0.0307578	0.015174	down	yes	LOC108636071	lncRNA	chrNC_030812.1:108620724-108634382:+	--
gene20178	2	0.0746958	10	0.315816	0.236517	-2.07999	0.0307968	0.015174	down	yes	LOC106501764	lncRNA	chrNC_030827.1:5084012-5096468:+	--
gene28303	2	0.0746958	10	0.315816	0.236517	-2.07999	0.0307968	0.015174	down	yes	LOC108635072	lncRNA	chrNW_017202378.1:3775-5361:-	--
gene13184	6	0.224087	18	0.568469	0.394194	-1.34302	0.0335243	0.0164106	down	yes	LOC108637388	lncRNA	chrNC_030820.1:37874630-37876116:+	--
gene18957	6	0.224087	18	0.568469	0.394194	-1.34302	0.0335243	0.0164106	down	yes	LOC108638260	lncRNA	chrNC_030826.1:20668213-20670690:-	--
gene4555	6	0.224087	18	0.568469	0.394194	-1.34302	0.0335243	0.0164106	down	yes	LOC106502027	lncRNA	chrNC_030811.1:76706666-76708682:-	--
gene15529	25	0.933697	49	1.5475	0.603359	-0.728912	0.0342344	0.0167322	down	no	LOC106502883	lncRNA	chrNC_030822.1:54457204-54460073:+	--
gene21273	31	1.15778	58	1.83173	0.63207	-0.661843	0.0343406	0.0167826	down	no	LOC108638525	lncRNA	chrNC_030828.1:68807467-68809089:-	--
gene10383	3	0.112044	12	0.378979	0.295646	-1.75806	0.0344833	0.0168293	down	yes	LOC108636958	lncRNA	chrNC_030817.1:25925354-25928643:-	--
gene17104	3	0.112044	12	0.378979	0.295646	-1.75806	0.0344833	0.0168293	down	yes	LOC106503011	lncRNA	chrNC_030824.1:64076083-64080760:+	--
gene21275	10	0.373479	25	0.78954	0.473033	-1.07999	0.0349866	0.0170501	down	yes	LOC108638529	lncRNA	chrNC_030828.1:68823174-68826602:-	--
gene12650	13	0.485522	30	0.947448	0.512453	-0.964509	0.0353362	0.0172001	down	no	LOC102180681	lncRNA	chrNC_030819.1:38405492-38493197:-	--
gene12313	4	0.149392	14	0.442143	0.337881	-1.56541	0.035504	0.0172661	down	yes	LOC102171346	lncRNA	chrNC_030818.1:99392758-99394868:+	--
gene18025	18	0.672262	38	1.2001	0.560171	-0.836061	0.0357902	0.0173942	down	no	LOC102190065	lncRNA	chrNC_030825.1:53178507-53181422:+	--
gene2841	36	1.34452	65	2.0528	0.654969	-0.610501	0.0370877	0.0179629	down	no	LOC106501953	lncRNA	chrNC_030810.1:62694782-62711584:-	--
gene20793	164	6.12505	239	7.54801	0.81148	-0.301373	0.0373386	0.0180729	down	no	LOC102178490	lncRNA	chrNC_030828.1:27357308-27391150:+	--
gene5957	60	2.24087	99	3.12658	0.716717	-0.480525	0.038334	0.018523	down	no	LOC108636064	lncRNA	chrNC_030812.1:102424922-102427040:-	--
gene12001	46	1.718	79	2.49495	0.688593	-0.538277	0.0401704	0.0193475	down	no	LOC108637155	lncRNA	chrNC_030818.1:72382234-72403147:+	--
gene12754	1	0.0373479	7	0.221071	0.16894	-2.56541	0.0404792	0.019435	down	yes	LOC102185374	lncRNA	chrNC_030819.1:56398632-56429863:+	--
gene13665	1	0.0373479	7	0.221071	0.16894	-2.56541	0.0404792	0.019435	down	yes	LOC106502791	lncRNA	chrNC_030820.1:66033540-66036272:-	--
gene19456	1	0.0373479	7	0.221071	0.16894	-2.56541	0.0404792	0.019435	down	yes	LOC108638280	lncRNA	chrNC_030826.1:38161088-38161909:+	--
gene23154	1	0.0373479	7	0.221071	0.16894	-2.56541	0.0404792	0.019435	down	yes	LOC102173519	lncRNA	chrNC_030831.1:41711998-41758845:+	--
gene25423	1	0.0373479	7	0.221071	0.16894	-2.56541	0.0404792	0.019435	down	yes	LOC108634252	lncRNA	chrNC_030836.1:6787585-6791086:-	--
gene25969	1	0.0373479	7	0.221071	0.16894	-2.56541	0.0404792	0.019435	down	yes	LOC102169263	lncRNA	chrNC_030836.1:44154996-44159072:+	--
gene9640	9	0.336131	3	0.0947448	3.54775	1.8269	0.0408844	0.0196067	up	yes	LOC106502469	lncRNA	chrNC_030816.1:19489278-19567440:-	--
gene15767	8	0.298783	21	0.663214	0.450508	-1.15038	0.0420039	0.0200968	down	yes	LOC102191067	lncRNA	chrNC_030823.1:1509700-1513591:+	--
gene13661	93	3.47335	81	2.55811	1.35778	0.44125	0.0435528	0.0207766	up	no	LOC108637372	lncRNA	chrNC_030820.1:65831607-65840196:-	--
gene8156	17	0.634914	9	0.284235	2.23377	1.15948	0.0452625	0.0215193	up	yes	LOC108636400	lncRNA	chrNC_030814.1:95268548-95284211:-	--
gene6019	7	0.261435	19	0.600051	0.435688	-1.19863	0.0456538	0.0216881	down	yes	LOC108636066	lncRNA	chrNC_030812.1:104707378-104735160:+	--
gene13190	568	21.2136	750	23.6862	0.89561	-0.159058	0.0460212	0.0218568	down	no	LOC106502755	lncRNA	chrNC_030820.1:37987537-37989190:+	--
gene19744	23	0.859001	14	0.442143	1.94281	0.958149	0.0462803	0.0219701	up	no	LOC106503262	lncRNA	chrNC_030826.1:44379020-44381350:-	--
gene5524	13	0.485522	29	0.915867	0.530123	-0.9156	0.0476017	0.0225574	down	no	LOC108636018	lncRNA	chrNC_030812.1:64447394-64492455:-	--
gene23165	10	0.373479	24	0.757959	0.492743	-1.02109	0.0484624	0.0229308	down	yes	LOC106503540	lncRNA	chrNC_030831.1:42532844-42533826:-	--
gene17686	200	7.46958	283	8.9376	0.835748	-0.258861	0.049949	0.0235863	down	no	LOC102188967	lncRNA	chrNC_030825.1:45836675-45843903:+	--
gene12960	2	0.0746958	9	0.284235	0.262796	-1.92798	0.0511976	0.0240824	down	no	LOC102181967	lncRNA	chrNC_030820.1:3135205-3211861:-	--
gene25215	2	0.0746958	9	0.284235	0.262796	-1.92798	0.0511976	0.0240824	down	no	LOC108634145	lncRNA	chrNC_030835.1:20592579-20593831:+	--
gene4597	2	0.0746958	9	0.284235	0.262796	-1.92798	0.0511976	0.0240824	down	no	LOC108635917	lncRNA	chrNC_030811.1:88026640-88029171:+	--
gene6597	2	0.0746958	9	0.284235	0.262796	-1.92798	0.0511976	0.0240824	down	no	LOC108636219	lncRNA	chrNC_030813.1:59340358-59347006:-	--
gene834	2	0.0746958	9	0.284235	0.262796	-1.92798	0.0511976	0.0240824	down	no	LOC108636254	lncRNA	chrNC_030808.1:130059907-130063711:-	--
gene14497	7	0.261435	2	0.0631632	4.13904	2.0493	0.0516187	0.024257	up	no	LOC102172741	lncRNA	chrNC_030822.1:110120-147925:-	--
gene6708	7	0.261435	2	0.0631632	4.13904	2.0493	0.0516187	0.024257	up	no	LOC102180384	lncRNA	chrNC_030813.1:72805381-72822790:+	--
gene17952	5	0.186739	15	0.473724	0.394194	-1.34302	0.0523149	0.0245411	down	no	LOC108637987	lncRNA	chrNC_030825.1:51687310-51693326:-	--
gene23217	5	0.186739	15	0.473724	0.394194	-1.34302	0.0523149	0.0245411	down	no	LOC102188912	lncRNA	chrNC_030831.1:47778991-47780489:+	--
gene14196	12	0.448175	27	0.852704	0.525592	-0.927984	0.0532265	0.0249425	down	no	LOC108637530	lncRNA	chrNC_030821.1:52010264-52013025:+	--
gene21443	12	0.448175	27	0.852704	0.525592	-0.927984	0.0532265	0.0249425	down	no	LOC102173615	lncRNA	chrNC_030829.1:14960018-14966813:+	--
gene6598	12	0.448175	27	0.852704	0.525592	-0.927984	0.0532265	0.0249425	down	no	LOC102172700	lncRNA	chrNC_030813.1:59347113-59363800:-	--
gene24155	36	1.34452	26	0.821122	1.63742	0.711427	0.0533512	0.0249988	up	no	LOC108633891	lncRNA	chrNC_030832.1:38899320-38901556:-	--
gene12083	9	0.336131	22	0.694796	0.483784	-1.04757	0.0536823	0.0251148	down	no	LOC106502642	lncRNA	chrNC_030818.1:82812559-82819303:+	--
gene9833	1155	43.1368	1263	39.8876	1.08146	0.11298	0.0538708	0.025196	up	no	LOC102181601	lncRNA	chrNC_030816.1:51037457-51039335:+	--
gene16449	74	2.76374	116	3.66347	0.754406	-0.406586	0.0546641	0.0255227	down	no	LOC102169208	lncRNA	chrNC_030823.1:72537278-72624208:+	--
gene10120	3	0.112044	11	0.347398	0.322523	-1.63253	0.0547124	0.0255227	down	no	LOC108636752	lncRNA	chrNC_030816.1:87963449-87968577:-	--
gene10148	3	0.112044	11	0.347398	0.322523	-1.63253	0.0547124	0.0255227	down	no	LOC108636787	lncRNA	chrNC_030816.1:89895772-89897749:-	--
gene11693	3	0.112044	11	0.347398	0.322523	-1.63253	0.0547124	0.0255227	down	no	LOC106502619	lncRNA	chrNC_030818.1:37908259-38107469:+	--
gene13949	3	0.112044	11	0.347398	0.322523	-1.63253	0.0547124	0.0255227	down	no	LOC106502853	lncRNA	chrNC_030821.1:13049761-13055544:+	--
gene10176	14	0.52287	7	0.221071	2.36517	1.24194	0.0550371	0.0256608	up	no	LOC108636918	lncRNA	chrNC_030817.1:911427-913120:+	--
gene1263	66	2.46496	105	3.31607	0.743338	-0.42791	0.0552452	0.0257488	down	no	TRNP1	lncRNA	chrNC_030809.1:9742674-9749154:+	--
gene17115	36	1.34452	63	1.98964	0.675762	-0.565413	0.0553906	0.0258076	down	no	LOC108637895	lncRNA	chrNC_030824.1:66096088-66098096:+	--
gene26319	0	0.0186739	5	0.157908	0.118258	-3.07999	0.0572306	0.0264121	down	no	LOC108634316	lncRNA	chrNW_017189516.1:11309424-11310560:+	--
gene27992	0	0.0186739	5	0.157908	0.118258	-3.07999	0.0572306	0.0264121	down	no	LOC106502818	lncRNA	chrNW_017190166.1:50407-53654:-	--
gene456	0	0.0186739	5	0.157908	0.118258	-3.07999	0.0572306	0.0264121	down	no	LOC108636846	lncRNA	chrNC_030808.1:79071177-79090033:+	--
gene7490	0	0.0186739	5	0.157908	0.118258	-3.07999	0.0572306	0.0264121	down	no	LOC108636363	lncRNA	chrNC_030814.1:60474900-60577019:-	--
gene21681	8	0.298783	20	0.631632	0.473033	-1.07999	0.0593068	0.0272998	down	no	LOC102191471	lncRNA	chrNC_030829.1:49361566-49370765:-	--
gene11358	20	0.746958	39	1.23168	0.606453	-0.721533	0.0611786	0.0280625	down	no	LOC102173309	lncRNA	chrNC_030818.1:1873666-1886297:+	--
gene17681	15	0.560218	8	0.252653	2.21734	1.14883	0.0619133	0.0283509	up	no	LOC102188164	lncRNA	chrNC_030825.1:45381807-45386063:-	--
gene12257	13	0.485522	28	0.884285	0.549056	-0.864974	0.0635917	0.0290623	down	no	LOC106502659	lncRNA	chrNC_030818.1:97927541-97936874:-	--
gene8641	13	0.485522	28	0.884285	0.549056	-0.864974	0.0635917	0.0290623	down	no	LOC102190222	lncRNA	chrNC_030815.1:1776929-1779139:+	--
gene25458	77	2.87579	119	3.75821	0.765201	-0.38609	0.0636405	0.0290821	down	no	LOC106503718	lncRNA	chrNC_030836.1:12041499-12046670:-	--
gene18642	54	2.01679	44	1.38959	1.45135	0.537397	0.0654498	0.0298199	up	no	LOC106503176	lncRNA	chrNC_030825.1:66967065-66982648:-	--
gene6137	69	2.577	59	1.86332	1.38302	0.467823	0.0665407	0.0302705	up	no	LOC108636074	lncRNA	chrNC_030812.1:110778889-110855788:-	--
gene18884	16	0.597566	9	0.284235	2.10237	1.07202	0.0682535	0.031005	up	no	LOC108638267	lncRNA	chrNC_030826.1:18051948-18061362:-	--
gene9353	16	0.597566	9	0.284235	2.10237	1.07202	0.0682535	0.031005	up	no	LOC108636578	lncRNA	chrNC_030815.1:88557388-88558681:+	--
gene6898	499	18.6366	657	20.7491	0.898187	-0.154912	0.0687542	0.0312139	down	no	LOC102177511	lncRNA	chrNC_030813.1:98175060-98183499:-	--
gene8759	157	5.86362	151	4.76882	1.22957	0.298158	0.0692914	0.0314418	up	no	LOC102173187	lncRNA	chrNC_030815.1:22077106-22143720:-	--
gene1150	308	11.5031	417	13.1695	0.873467	-0.195176	0.069655	0.0315933	down	no	LOC106503576	lncRNA	chrNC_030809.1:3994684-4003331:+	--
gene23655	39	1.45657	66	2.08439	0.698799	-0.51705	0.0705677	0.0319775	down	no	LOC108633921	lncRNA	chrNC_030832.1:13658884-13668077:+	--
gene19213	6	0.224087	16	0.505306	0.443469	-1.1731	0.0714021	0.0323011	down	no	LOC108638269	lncRNA	chrNC_030826.1:27499961-27512646:+	--
gene21446	12	0.448175	26	0.821122	0.545808	-0.873536	0.0714556	0.0323143	down	no	LOC106503412	lncRNA	chrNC_030829.1:15143405-15152517:+	--
gene24150	8	0.298783	3	0.0947448	3.15355	1.65698	0.0717492	0.0323162	up	no	LOC102174083	lncRNA	chrNC_030832.1:38819722-38829643:-	--
gene13293	1	0.0373479	6	0.18949	0.197097	-2.34302	0.0717858	0.0323162	down	no	LOC108637395	lncRNA	chrNC_030820.1:46438897-46450185:-	--
gene17246	1	0.0373479	6	0.18949	0.197097	-2.34302	0.0717858	0.0323162	down	no	LOC106503084	lncRNA	chrNC_030825.1:9093381-9115086:+	--
gene25698	1	0.0373479	6	0.18949	0.197097	-2.34302	0.0717858	0.0323162	down	no	LOC108634249	lncRNA	chrNC_030836.1:32065802-32082477:-	--
gene20739	28	1.04574	50	1.57908	0.662247	-0.59456	0.074153	0.0333063	down	no	LOC108638515	lncRNA	chrNC_030828.1:23501768-23503984:+	--
gene27532	69	2.577	107	3.37923	0.7626	-0.391001	0.07515	0.0337315	down	no	LOC108634640	lncRNA	chrNW_017189703.1:17363-26116:-	--
gene2246	5	0.186739	14	0.442143	0.422351	-1.24349	0.0773976	0.0346155	down	no	LOC102173359	lncRNA	chrNC_030810.1:3322735-3334922:+	--
gene18982	4	0.149392	12	0.378979	0.394194	-1.34302	0.0826229	0.0367195	down	no	LOC106503197	lncRNA	chrNC_030826.1:21919149-21927201:-	--
gene21303	13	0.485522	27	0.852704	0.569392	-0.812506	0.0842146	0.0372722	down	no	LOC102168308	lncRNA	chrNC_030829.1:122692-144859:+	--
gene15925	2	0.0746958	8	0.252653	0.295646	-1.75806	0.0842791	0.0372722	down	no	LOC102186708	lncRNA	chrNC_030823.1:26104629-26115683:+	--
gene17695	2	0.0746958	8	0.252653	0.295646	-1.75806	0.0842791	0.0372722	down	no	LOC108638112	lncRNA	chrNC_030825.1:46169013-46170395:-	--
gene26171	2	0.0746958	8	0.252653	0.295646	-1.75806	0.0842791	0.0372722	down	no	LOC102176306	lncRNA	chrNC_030836.1:50557055-50571932:+	--
gene12297	39	1.45657	65	2.0528	0.70955	-0.495024	0.0845954	0.0373944	down	no	LOC106502663	lncRNA	chrNC_030818.1:98759514-98765728:+	--
gene5144	13	0.485522	7	0.221071	2.19623	1.13503	0.0852088	0.0376314	up	no	LOC102190664	lncRNA	chrNC_030812.1:33259356-33330112:+	--
gene7460	48	1.7927	77	2.43178	0.737195	-0.439883	0.0921809	0.0403808	down	no	LOC106502354	lncRNA	chrNC_030814.1:59064499-59073950:+	--
gene2760	7	0.261435	17	0.536887	0.486946	-1.03817	0.0922681	0.0404058	down	no	LOC106501965	lncRNA	chrNC_030810.1:46707317-46714131:-	--
gene21921	233	8.70206	236	7.45326	1.16755	0.223485	0.0928971	0.0406646	up	no	LOC108638626	lncRNA	chrNC_030829.1:59149679-59153707:+	--
gene11346	1004	37.4973	1274	40.235	0.931957	-0.101665	0.0932079	0.0407873	down	no	LOC102171344	lncRNA	chrNC_030818.1:718502-891116:+	--
gene4733	14	0.52287	8	0.252653	2.06952	1.0493	0.0937369	0.040992	up	no	LOC106502010	lncRNA	chrNC_030811.1:111047510-111077733:-	--
gene4838	6	0.224087	2	0.0631632	3.54775	1.8269	0.0950202	0.041455	up	no	LOC102190583	lncRNA	chrNC_030812.1:12010339-12012289:-	--
gene5022	71	2.6517	108	3.41081	0.777439	-0.363199	0.0951689	0.0415031	down	no	LOC108636001	lncRNA	chrNC_030812.1:28364670-28366619:+	--
gene25987	24	0.896349	43	1.35801	0.660046	-0.599361	0.0953269	0.0415588	down	no	LOC102171411	lncRNA	chrNC_030836.1:44403216-44406213:-	--
gene455	46	1.718	74	2.33704	0.735119	-0.44395	0.09592	0.0417864	down	no	LOC108635822	lncRNA	chrNC_030808.1:78901522-78902740:+	--
gene17895	44	1.64331	36	1.13694	1.44538	0.531448	0.0997302	0.0432983	up	no	LOC102187074	lncRNA	chrNC_030825.1:50396617-50402144:-	--
gene10144	6	0.224087	15	0.473724	0.473033	-1.07999	0.102417	0.0443425	down	no	LOC106502494	lncRNA	chrNC_030816.1:89523307-89526014:+	--
gene20621	61	2.27822	94	2.96867	0.767421	-0.38191	0.102736	0.0444698	down	no	LOC106503345	lncRNA	chrNC_030828.1:15937415-15942663:-	--
gene20792	64	2.39026	98	3.095	0.772299	-0.372768	0.103358	0.0447212	down	no	LOC108638464	lncRNA	chrNC_030828.1:27326877-27332323:+	--
gene26999	85	3.17457	126	3.97928	0.797774	-0.325947	0.103513	0.0447811	down	no	LOC102189102	lncRNA	chrNW_017189517.1:28701200-28715520:-	--
gene14264	23	0.859001	41	1.29485	0.6634	-0.592049	0.10721	0.0462344	down	no	LOC102177353	lncRNA	chrNC_030821.1:62266061-62284891:-	--
gene21685	35	1.30718	58	1.83173	0.713628	-0.486756	0.10867	0.0467736	down	no	LOC106503449	lncRNA	chrNC_030829.1:49463534-49465589:+	--
gene8601	78	2.91313	71	2.24229	1.29918	0.377597	0.109746	0.0471838	up	no	LOC102172703	lncRNA	chrNC_030814.1:107299518-107360306:+	--
gene1572	13	0.485522	26	0.821122	0.591292	-0.758059	0.110512	0.0474749	down	no	LOC108637734	lncRNA	chrNC_030809.1:34891596-34912574:+	--
gene11451	5	0.186739	13	0.410561	0.45484	-1.13657	0.113076	0.0484752	down	no	LOC102191530	lncRNA	chrNC_030818.1:9668185-9684391:+	--
gene18162	5	0.186739	13	0.410561	0.45484	-1.13657	0.113076	0.0484752	down	no	LOC108638004	lncRNA	chrNC_030825.1:56127767-56131153:-	--
gene7099	5	0.186739	13	0.410561	0.45484	-1.13657	0.113076	0.0484752	down	no	LOC108636334	lncRNA	chrNC_030814.1:7956841-8051564:-	--
gene2206	246	9.18758	332	10.4851	0.876251	-0.190583	0.113673	0.0487079	down	no	LOC108633867	lncRNA	chrNC_030810.1:1110162-1114621:+	--
gene24898	17	0.634914	11	0.347398	1.82763	0.869973	0.114205	0.0489125	up	no	LOC102185059	lncRNA	chrNC_030834.1:28594134-28735709:-	--
gene4411	11	0.410827	6	0.18949	2.16807	1.11641	0.118202	0.0504587	up	no	LOC108635851	lncRNA	chrNC_030811.1:54788963-54792720:+	--
gene25117	67	2.50231	101	3.18974	0.784486	-0.350181	0.118895	0.0507306	down	no	LOC106503703	lncRNA	chrNC_030835.1:14476785-14506415:-	--
gene11591	4	0.149392	1	0.0315816	4.73033	2.24194	0.119536	0.0508296	up	no	LOC108637106	lncRNA	chrNC_030818.1:24094350-24099910:+	--
gene2560	4	0.149392	1	0.0315816	4.73033	2.24194	0.119536	0.0508296	up	no	LOC102172959	lncRNA	chrNC_030810.1:21967407-21990575:-	--
gene28529	4	0.149392	1	0.0315816	4.73033	2.24194	0.119536	0.0508296	up	no	LOC108635254	lncRNA	chrNW_017212791.1:3940-13094:-	--
gene426	4	0.149392	1	0.0315816	4.73033	2.24194	0.119536	0.0508296	up	no	LOC108636843	lncRNA	chrNC_030808.1:73350134-73359281:-	--
gene7585	4	0.149392	1	0.0315816	4.73033	2.24194	0.119536	0.0508296	up	no	LOC108636368	lncRNA	chrNC_030814.1:66624060-66628675:+	--
gene11539	22	0.821653	39	1.23168	0.667098	-0.584029	0.120673	0.0512511	down	no	LOC108637104	lncRNA	chrNC_030818.1:15031517-15032456:+	--
gene26025	401	14.9765	525	16.5803	0.903268	-0.146774	0.122672	0.0520021	down	no	LOC102178707	lncRNA	chrNC_030836.1:45005333-45009061:-	--
gene11891	4	0.149392	11	0.347398	0.43003	-1.21749	0.123663	0.0523513	down	no	LOC108637112	lncRNA	chrNC_030818.1:63324184-63325423:-	--
gene19495	4	0.149392	11	0.347398	0.43003	-1.21749	0.123663	0.0523513	down	no	LOC106503226	lncRNA	chrNC_030826.1:39149778-39151507:+	--
gene14313	7	0.261435	3	0.0947448	2.75936	1.46433	0.123779	0.0523513	up	no	LOC108637499	lncRNA	chrNC_030821.1:67239130-67239547:-	--
gene2672	7	0.261435	3	0.0947448	2.75936	1.46433	0.123779	0.0523513	up	no	LOC102168792	lncRNA	chrNC_030810.1:34045697-34083357:-	--
gene7887	14	0.52287	27	0.852704	0.613191	-0.705591	0.126621	0.0533042	down	no	LOC108636383	lncRNA	chrNC_030814.1:87340615-87342622:+	--
gene11605	1	0.0373479	5	0.157908	0.236517	-2.07999	0.126729	0.0533042	down	no	LOC106502607	lncRNA	chrNC_030818.1:25024060-25033317:+	--
gene22045	1	0.0373479	5	0.157908	0.236517	-2.07999	0.126729	0.0533042	down	no	LOC106503516	lncRNA	chrNC_030830.1:13689203-13692813:-	--
gene4170	1	0.0373479	5	0.157908	0.236517	-2.07999	0.126729	0.0533042	down	no	LOC106502058	lncRNA	chrNC_030811.1:25878368-25894118:-	--
gene5474	1	0.0373479	5	0.157908	0.236517	-2.07999	0.126729	0.0533042	down	no	LOC106502116	lncRNA	chrNC_030812.1:58641332-58711805:+	--
gene28894	117	4.3697	166	5.24255	0.833507	-0.262733	0.127792	0.0537006	down	no	LOC108635557	lncRNA	chrNW_017219117.1:2139-14226:+	--
gene3152	79	2.95048	73	2.30546	1.27978	0.355898	0.127815	0.0537061	up	no	LOC108635590	lncRNA	chrNC_030810.1:95178707-95187359:-	--
gene22258	410	15.3126	535	16.8962	0.906279	-0.141973	0.131406	0.0550943	down	no	LOC102173795	lncRNA	chrNC_030830.1:18908229-18911597:+	--
gene7150	52	1.94209	80	2.52653	0.768679	-0.379547	0.134492	0.0562162	down	no	LOC108636336	lncRNA	chrNC_030814.1:16519627-16531327:-	--
gene10520	2	0.0746958	7	0.221071	0.337881	-1.56541	0.137084	0.0570639	down	no	LOC102181128	lncRNA	chrNC_030817.1:41078332-41091463:-	--
gene11860	2	0.0746958	7	0.221071	0.337881	-1.56541	0.137084	0.0570639	down	no	LOC108637147	lncRNA	chrNC_030818.1:60066439-60069753:-	--
gene27076	2	0.0746958	7	0.221071	0.337881	-1.56541	0.137084	0.0570639	down	no	LOC108634462	lncRNA	chrNW_017189517.1:37377750-37384672:-	--
gene4871	2	0.0746958	7	0.221071	0.337881	-1.56541	0.137084	0.0570639	down	no	LOC102177307	lncRNA	chrNC_030812.1:21810173-21813562:+	--
gene4930	9	0.336131	19	0.600051	0.560171	-0.836061	0.137695	0.0572689	down	no	LOC106502089	lncRNA	chrNC_030812.1:26095673-26114379:-	--
gene10609	13	0.485522	8	0.252653	1.9217	0.942381	0.139514	0.0579716	up	no	LOC108636991	lncRNA	chrNC_030817.1:52501579-52518858:+	--
gene8786	11	0.410827	22	0.694796	0.591292	-0.758059	0.142101	0.0589231	down	no	LOC102178623	lncRNA	chrNC_030815.1:22867714-22895969:+	--
gene19815	84	3.13722	122	3.85296	0.814238	-0.296478	0.143023	0.0592793	down	no	LOC102178854	lncRNA	chrNC_030826.1:47980046-47980469:+	--
gene27241	24	0.896349	41	1.29485	0.692244	-0.530648	0.144497	0.0598196	down	no	LOC106503887	lncRNA	chrNW_017189541.1:10117-11854:+	--
gene2187	6	0.224087	14	0.442143	0.506821	-0.980451	0.145015	0.0599598	down	no	LOC106502005	lncRNA	chrNC_030810.1:435111-441224:+	--
gene24267	29	1.08309	48	1.51592	0.714477	-0.48504	0.145764	0.0602323	down	no	LOC106503653	lncRNA	chrNC_030833.1:1278823-1290349:-	--
gene6618	8	0.298783	4	0.126326	2.36517	1.24194	0.146971	0.0606468	up	no	LOC108636276	lncRNA	chrNC_030813.1:61424080-61424704:+	--
gene25699	208	7.76836	280	8.84285	0.87849	-0.186902	0.153988	0.0632982	down	no	JAM3	lncRNA	chrNC_030836.1:32281387-32313757:-	--
gene27428	35	1.30718	56	1.76857	0.739114	-0.43613	0.154215	0.0633869	down	no	LOC102185732	lncRNA	chrNW_017189639.1:13663-39519:-	--
gene25148	34	1.26983	28	0.884285	1.43599	0.522049	0.154509	0.0635028	up	no	LOC102183395	lncRNA	chrNC_030835.1:16331344-16334140:-	--
gene10247	39	1.45657	33	1.04219	1.3976	0.48295	0.15553	0.063849	up	no	LOC102190882	lncRNA	chrNC_030817.1:15617331-15619024:+	--
gene17713	18	0.672262	32	1.01061	0.665203	-0.588134	0.157166	0.0644364	down	no	LOC106503116	lncRNA	chrNC_030825.1:46492537-46508255:-	--
gene26991	18	0.672262	32	1.01061	0.665203	-0.588134	0.157166	0.0644364	down	no	LOC102169181	lncRNA	chrNW_017189517.1:27477495-27482017:+	--
gene13577	16	0.597566	11	0.347398	1.72012	0.78251	0.161694	0.0660956	up	no	LOC108637413	lncRNA	chrNC_030820.1:62407497-62422917:-	--
gene14087	16	0.597566	11	0.347398	1.72012	0.78251	0.161694	0.0660956	up	no	LOC106502867	lncRNA	chrNC_030821.1:36448624-36771736:+	--
gene19116	16	0.597566	11	0.347398	1.72012	0.78251	0.161694	0.0660956	up	no	LOC108638265	lncRNA	chrNC_030826.1:26279116-26281647:+	--
gene21689	14	0.52287	26	0.821122	0.636775	-0.651143	0.162579	0.066417	down	no	LOC108633349	lncRNA	chrNC_030829.1:49847475-49859231:-	--
gene19611	5	0.186739	12	0.378979	0.492743	-1.02109	0.162917	0.0665144	down	no	LOC102177924	lncRNA	chrNC_030826.1:41476591-41478139:-	--
gene8221	12	0.448175	23	0.726377	0.617	-0.696658	0.163262	0.0666298	down	no	LOC106502285	lncRNA	chrNC_030814.1:96976352-96982181:-	--
gene10794	5	0.186739	2	0.0631632	2.95646	1.56387	0.172114	0.069822	up	no	LOC108637000	lncRNA	chrNC_030817.1:72433443-72601447:-	--
gene7316	5	0.186739	2	0.0631632	2.95646	1.56387	0.172114	0.069822	up	no	LOC108636348	lncRNA	chrNC_030814.1:48616701-48647168:-	--
gene18981	19	0.70961	33	1.04219	0.680881	-0.554525	0.173065	0.0701654	down	no	LOC108638261	lncRNA	chrNC_030826.1:21909076-21914643:+	--
gene23060	427	15.9475	461	14.5591	1.09536	0.131411	0.174127	0.0705744	up	no	LOC102182363	lncRNA	chrNC_030831.1:25839658-25841650:+	--
gene8851	77	2.87579	73	2.30546	1.24738	0.318903	0.175172	0.070982	up	no	LOC102168346	lncRNA	chrNC_030815.1:29730587-29734180:-	--
gene8965	104	3.88418	146	4.61092	0.842388	-0.247443	0.177452	0.0718516	down	no	LOC102170604	lncRNA	chrNC_030815.1:48103346-48358321:-	--
gene25283	7	0.261435	15	0.473724	0.551872	-0.857594	0.177696	0.0719068	down	no	LOC108634148	lncRNA	chrNC_030835.1:31993916-32007572:+	--
gene10769	760	28.3844	959	30.2868	0.937188	-0.0935899	0.179382	0.0725264	down	no	INAFM2	lncRNA	chrNC_030817.1:67128481-67131735:-	--
gene10472	20	0.746958	15	0.473724	1.57678	0.656979	0.179443	0.0725426	up	no	LOC102185573	lncRNA	chrNC_030817.1:35620232-35669767:+	--
gene23282	4	0.149392	10	0.315816	0.473033	-1.07999	0.182354	0.0735141	down	no	LOC108633791	lncRNA	chrNC_030831.1:58101679-58112337:-	--
gene26928	4	0.149392	10	0.315816	0.473033	-1.07999	0.182354	0.0735141	down	no	LOC108634479	lncRNA	chrNW_017189517.1:20041756-20044868:-	--
gene23920	27	1.00839	44	1.38959	0.725676	-0.462603	0.182375	0.073517	down	no	LOC102187096	lncRNA	chrNC_030832.1:27842141-27847087:-	--
gene2861	21	0.784306	16	0.505306	1.55214	0.634259	0.182437	0.0735307	up	no	LOC106501949	lncRNA	chrNC_030810.1:64556285-64582196:+	--
gene28812	9	0.336131	18	0.568469	0.591292	-0.758059	0.184222	0.0741442	down	no	LOC108635494	lncRNA	chrNW_017217130.1:17-11544:+	--
gene16533	13	0.485522	24	0.757959	0.640566	-0.642581	0.184843	0.0743719	down	no	LOC106503063	lncRNA	chrNC_030824.1:71203-72318:+	--
gene14092	11	0.410827	21	0.663214	0.619448	-0.690944	0.185978	0.0747722	down	no	LOC102181136	lncRNA	chrNC_030821.1:37261248-37304883:-	--
gene12752	11	0.410827	7	0.221071	1.85834	0.894018	0.1935	0.0774243	up	no	LOC102186026	lncRNA	chrNC_030819.1:56331709-56336351:+	--
gene27671	11	0.410827	7	0.221071	1.85834	0.894018	0.1935	0.0774243	up	no	LOC106503935	lncRNA	chrNW_017189851.1:15861-17323:+	--
gene18871	35	1.30718	30	0.947448	1.37968	0.464334	0.194363	0.0777292	up	no	LOC108638253	lncRNA	chrNC_030826.1:17483462-17486129:-	--
gene2368	30	1.12044	25	0.78954	1.4191	0.504976	0.194457	0.0777611	up	no	LOC106501985	lncRNA	chrNC_030810.1:13823783-13827798:-	--
gene9799	31	1.15778	49	1.5475	0.748165	-0.418572	0.199486	0.0795875	down	no	LOC102173003	lncRNA	chrNC_030816.1:47041558-47045211:+	--
gene437	295	11.0176	385	12.1589	0.906135	-0.142202	0.199932	0.0797359	down	no	LOC106502094	lncRNA	chrNC_030808.1:75696854-75700886:-	--
gene20712	3	0.112044	8	0.252653	0.443469	-1.1731	0.202362	0.0805411	down	no	LOC106503354	lncRNA	chrNC_030828.1:21581284-21584651:+	--
gene4810	3	0.112044	8	0.252653	0.443469	-1.1731	0.202362	0.0805411	down	no	LOC102181471	lncRNA	chrNC_030812.1:5949358-5954439:-	--
gene19780	26	0.971045	42	1.32643	0.732075	-0.449936	0.20411	0.0811301	down	no	LOC108638307	lncRNA	chrNC_030826.1:46525101-46526772:-	--
gene23481	43	1.60596	65	2.0528	0.782324	-0.354162	0.206101	0.0818732	down	no	LOC102189366	lncRNA	chrNC_030832.1:2373201-2374710:-	--
gene20177	6	0.224087	3	0.0947448	2.36517	1.24194	0.209113	0.0828056	up	no	LOC102191373	lncRNA	chrNC_030827.1:5065453-5129093:+	--
gene2836	148	5.52749	200	6.31632	0.875111	-0.192461	0.215167	0.0848788	down	no	C3H1orf52	lncRNA	chrNC_030810.1:62360131-62367898:-	--
gene24848	107	3.99622	107	3.37923	1.18258	0.241941	0.219152	0.0863122	up	no	LOC106503672	lncRNA	chrNC_030834.1:20559966-20568508:+	--
gene11918	2	0.0746958	6	0.18949	0.394194	-1.34302	0.219709	0.0863122	down	no	LOC108637152	lncRNA	chrNC_030818.1:67338767-67422540:-	--
gene6330	2	0.0746958	6	0.18949	0.394194	-1.34302	0.219709	0.0863122	down	no	LOC102169083	lncRNA	chrNC_030813.1:6549665-6572189:+	--
gene7332	2	0.0746958	6	0.18949	0.394194	-1.34302	0.219709	0.0863122	down	no	LOC108636455	lncRNA	chrNC_030814.1:49397699-49417138:-	--
gene22366	17	0.634914	29	0.915867	0.693238	-0.528577	0.221365	0.0868394	down	no	LOC102169815	lncRNA	chrNC_030830.1:19847302-19851541:+	--
gene10132	1	0.0373479	4	0.126326	0.295646	-1.75806	0.222186	0.0868394	down	no	LOC106502493	lncRNA	chrNC_030816.1:88792129-88798874:+	--
gene12057	1	0.0373479	4	0.126326	0.295646	-1.75806	0.222186	0.0868394	down	no	LOC106502652	lncRNA	chrNC_030818.1:78109485-78148320:+	--
gene12431	1	0.0373479	4	0.126326	0.295646	-1.75806	0.222186	0.0868394	down	no	LOC108637179	lncRNA	chrNC_030818.1:104530929-104533792:-	--
gene12490	1	0.0373479	4	0.126326	0.295646	-1.75806	0.222186	0.0868394	down	no	LOC108637188	lncRNA	chrNC_030818.1:106188362-106190782:-	--
gene13186	1	0.0373479	4	0.126326	0.295646	-1.75806	0.222186	0.0868394	down	no	LOC102189769	lncRNA	chrNC_030820.1:37888764-37890136:+	--
gene1763	1	0.0373479	4	0.126326	0.295646	-1.75806	0.222186	0.0868394	down	no	LOC102181078	lncRNA	chrNC_030809.1:65498879-65526331:-	--
gene18361	1	0.0373479	4	0.126326	0.295646	-1.75806	0.222186	0.0868394	down	no	LOC108638025	lncRNA	chrNC_030825.1:60243304-60258460:-	--
gene18406	1	0.0373479	4	0.126326	0.295646	-1.75806	0.222186	0.0868394	down	no	LOC108638039	lncRNA	chrNC_030825.1:61882096-61884197:+	--
gene21227	1	0.0373479	4	0.126326	0.295646	-1.75806	0.222186	0.0868394	down	no	LOC108638505	lncRNA	chrNC_030828.1:67013222-67022327:-	--
gene21539	1	0.0373479	4	0.126326	0.295646	-1.75806	0.222186	0.0868394	down	no	LOC102173237	lncRNA	chrNC_030829.1:31419267-31494474:-	--
gene25697	1	0.0373479	4	0.126326	0.295646	-1.75806	0.222186	0.0868394	down	no	LOC102170585	lncRNA	chrNC_030836.1:32050591-32058607:-	--
gene28030	1	0.0373479	4	0.126326	0.295646	-1.75806	0.222186	0.0868394	down	no	LOC108634862	lncRNA	chrNW_017190879.1:9480-19321:+	--
gene4888	1	0.0373479	4	0.126326	0.295646	-1.75806	0.222186	0.0868394	down	no	LOC102180728	lncRNA	chrNC_030812.1:24387794-24391737:-	--
gene8850	1	0.0373479	4	0.126326	0.295646	-1.75806	0.222186	0.0868394	down	no	LOC106502397	lncRNA	chrNC_030815.1:29675253-29703787:-	--
gene19464	5	0.186739	11	0.347398	0.537538	-0.895562	0.231129	0.0899407	down	no	LOC106503239	lncRNA	chrNC_030826.1:38305079-38307402:+	--
gene10073	191	7.13345	253	7.99015	0.89278	-0.163623	0.233604	0.0908179	down	no	LOC102179478	lncRNA	chrNC_030816.1:81853496-81855441:-	--
gene26905	60	2.24087	57	1.80015	1.24482	0.315942	0.235512	0.0914865	up	no	LOC106503791	lncRNA	chrNW_017189517.1:16822043-16839941:-	--
gene10734	7	0.261435	4	0.126326	2.06952	1.0493	0.235972	0.0915458	up	no	LOC108636994	lncRNA	chrNC_030817.1:66146320-66148592:+	--
gene23312	7	0.261435	4	0.126326	2.06952	1.0493	0.235972	0.0915458	up	no	LOC108633769	lncRNA	chrNC_030831.1:61878239-61880720:+	--
gene6666	7	0.261435	4	0.126326	2.06952	1.0493	0.235972	0.0915458	up	no	LOC108636224	lncRNA	chrNC_030813.1:68922777-68938103:-	--
gene10183	3	0.112044	1	0.0315816	3.54775	1.8269	0.237798	0.0918948	up	no	LOC108636919	lncRNA	chrNC_030817.1:1603243-1614453:-	--
gene13862	3	0.112044	1	0.0315816	3.54775	1.8269	0.237798	0.0918948	up	no	LOC102176344	lncRNA	chrNC_030821.1:1111135-1114919:-	--
gene18338	3	0.112044	1	0.0315816	3.54775	1.8269	0.237798	0.0918948	up	no	LOC108638019	lncRNA	chrNC_030825.1:59443786-59446814:-	--
gene19986	3	0.112044	1	0.0315816	3.54775	1.8269	0.237798	0.0918948	up	no	LOC102185500	lncRNA	chrNC_030826.1:54579727-54583919:-	--
gene2000	3	0.112044	1	0.0315816	3.54775	1.8269	0.237798	0.0918948	up	no	LOC106502774	lncRNA	chrNC_030809.1:113963455-113967452:+	--
gene24109	3	0.112044	1	0.0315816	3.54775	1.8269	0.237798	0.0918948	up	no	LOC108633848	lncRNA	chrNC_030832.1:37251820-37253714:-	--
gene510	3	0.112044	1	0.0315816	3.54775	1.8269	0.237798	0.0918948	up	no	LOC106502122	lncRNA	chrNC_030808.1:82515882-82516400:-	--
gene7135	3	0.112044	1	0.0315816	3.54775	1.8269	0.237798	0.0918948	up	no	LOC102184247	lncRNA	chrNC_030814.1:14992815-15023413:-	--
gene13078	40	1.49392	60	1.8949	0.788389	-0.343021	0.238471	0.0921347	down	no	LOC108637381	lncRNA	chrNC_030820.1:24482915-24486852:+	--
gene22975	40	1.49392	60	1.8949	0.788389	-0.343021	0.238471	0.0921347	down	no	LOC102188994	lncRNA	chrNC_030831.1:3967962-3984330:+	--
gene9512	11	0.410827	20	0.631632	0.650421	-0.620555	0.240621	0.0928452	down	no	LOC102183692	lncRNA	chrNC_030815.1:110182933-110209573:-	--
gene22800	7	0.261435	14	0.442143	0.591292	-0.758059	0.241571	0.0931089	down	no	LOC102182550	lncRNA	chrNC_030830.1:37724202-37753374:-	--
gene22908	7	0.261435	14	0.442143	0.591292	-0.758059	0.241571	0.0931089	down	no	LOC106503473	lncRNA	chrNC_030830.1:42102616-42132071:+	--
gene21506	20	0.746958	16	0.505306	1.47823	0.56387	0.241618	0.0931089	up	no	LOC106503430	lncRNA	chrNC_030829.1:21196329-21217213:+	--
gene15810	33	1.23248	29	0.915867	1.3457	0.428355	0.242089	0.0932703	up	no	LOC108637765	lncRNA	chrNC_030823.1:3754469-3780209:-	--
gene8918	72	2.68905	70	2.21071	1.21637	0.282583	0.242389	0.0933725	up	no	LOC102183064	lncRNA	chrNC_030815.1:41498975-41502416:-	--
gene16454	9	0.336131	17	0.536887	0.626073	-0.675596	0.24336	0.0936723	down	no	LOC108637794	lncRNA	chrNC_030823.1:74117667-74152640:+	--
gene5753	9	0.336131	17	0.536887	0.626073	-0.675596	0.24336	0.0936723	down	no	LOC102170034	lncRNA	chrNC_030812.1:89406337-89415148:+	--
gene13696	28	1.04574	24	0.757959	1.37968	0.464334	0.245736	0.0944985	up	no	LOC106502792	lncRNA	chrNC_030820.1:69352199-69366533:-	--
gene8028	384	14.3416	491	15.5066	0.924871	-0.112675	0.248988	0.0956189	down	no	LOC102179558	lncRNA	chrNC_030814.1:92095571-92116577:+	--
gene10662	44	1.64331	65	2.0528	0.800518	-0.320995	0.249092	0.0956312	down	no	LOC102187773	lncRNA	chrNC_030817.1:58842899-58952860:-	--
gene12936	44	1.64331	65	2.0528	0.800518	-0.320995	0.249092	0.0956312	down	no	LOC108637310	lncRNA	chrNC_030819.1:84753833-84757493:-	--
gene27548	44	1.64331	65	2.0528	0.800518	-0.320995	0.249092	0.0956312	down	no	LOC108634648	lncRNA	chrNW_017189723.1:11489-33056:-	--
gene5054	38	1.41922	57	1.80015	0.788389	-0.343021	0.250568	0.0961292	down	no	LOC102174907	lncRNA	chrNC_030812.1:29904222-29916337:-	--
gene24075	67	2.50231	95	3.00025	0.834032	-0.261825	0.250868	0.0962311	down	no	LOC108633882	lncRNA	chrNC_030832.1:36825398-36826917:+	--
gene11175	4	0.149392	9	0.284235	0.525592	-0.927984	0.264395	0.10087	down	no	LOC108636832	lncRNA	chrNC_030817.1:84904529-84925152:+	--
gene22839	4	0.149392	9	0.284235	0.525592	-0.927984	0.264395	0.10087	down	no	LOC106503482	lncRNA	chrNC_030830.1:39470661-39559617:+	--
gene24991	4	0.149392	9	0.284235	0.525592	-0.927984	0.264395	0.10087	down	no	LOC108634088	lncRNA	chrNC_030834.1:43371802-43372337:-	--
gene26658	4	0.149392	9	0.284235	0.525592	-0.927984	0.264395	0.10087	down	no	LOC108634354	lncRNA	chrNW_017189516.1:50655929-50676921:+	--
gene5009	4	0.149392	9	0.284235	0.525592	-0.927984	0.264395	0.10087	down	no	LOC106502092	lncRNA	chrNC_030812.1:28085447-28093710:-	--
gene16141	52	1.94209	75	2.36862	0.819924	-0.286437	0.266397	0.101562	down	no	NPHP4	lncRNA	chrNC_030823.1:45852414-45998917:+	--
gene1778	45	1.68065	42	1.32643	1.26705	0.341477	0.268952	0.102426	up	no	LOC102176740	lncRNA	chrNC_030809.1:70791722-70841146:+	--
gene28615	97	3.62274	98	3.095	1.17052	0.227144	0.2708	0.103071	up	no	LOC108635335	lncRNA	chrNW_017213807.1:6878-11536:-	--
gene26800	17	0.634914	28	0.884285	0.717997	-0.477951	0.273027	0.10383	down	no	LOC108634473	lncRNA	chrNW_017189517.1:2055946-2167767:+	--
gene12488	6	0.224087	12	0.378979	0.591292	-0.758059	0.278277	0.105512	down	no	LOC108637189	lncRNA	chrNC_030818.1:106185331-106187099:-	--
gene21862	6	0.224087	12	0.378979	0.591292	-0.758059	0.278277	0.105512	down	no	LOC108638623	lncRNA	chrNC_030829.1:55158472-55170691:-	--
gene28578	94	3.5107	95	3.00025	1.17013	0.226675	0.279294	0.105845	up	no	LOC108635298	lncRNA	chrNW_017213449.1:17722-23933:-	--
gene18837	74	2.76374	103	3.25291	0.849623	-0.235106	0.280773	0.106353	down	no	LOC108638248	lncRNA	chrNC_030826.1:14412903-14415494:-	--
gene21412	75	2.80109	104	3.28449	0.852824	-0.22968	0.28924	0.109251	down	no	LOC106503413	lncRNA	chrNC_030829.1:13198586-13223513:-	--
gene23069	26	0.971045	40	1.26326	0.768679	-0.379547	0.289932	0.109435	down	no	LOC108633788	lncRNA	chrNC_030831.1:26170303-26196356:+	--
gene22132	12	0.448175	9	0.284235	1.57678	0.656979	0.298399	0.112244	up	no	LOC108633418	lncRNA	chrNC_030830.1:18282518-18286528:+	--
gene28450	64	2.39026	63	1.98964	1.20135	0.264662	0.300442	0.112959	up	no	LOC108635194	lncRNA	chrNW_017211824.1:6001-10425:-	--
gene18372	3	0.112044	7	0.221071	0.506821	-0.980451	0.302769	0.11356	down	no	LOC108638037	lncRNA	chrNC_030825.1:60715163-60715764:-	--
gene22691	3	0.112044	7	0.221071	0.506821	-0.980451	0.302769	0.11356	down	no	LOC108633456	lncRNA	chrNC_030830.1:31100986-31105059:+	--
gene4424	3	0.112044	7	0.221071	0.506821	-0.980451	0.302769	0.11356	down	no	LOC108635852	lncRNA	chrNC_030811.1:56285540-56297040:+	--
gene6536	3	0.112044	7	0.221071	0.506821	-0.980451	0.302769	0.11356	down	no	LOC106502190	lncRNA	chrNC_030813.1:45346547-45347973:-	--
gene6816	13	0.485522	10	0.315816	1.53736	0.620453	0.303644	0.113841	up	no	LOC108636281	lncRNA	chrNC_030813.1:89374512-89396309:-	--
gene28196	49	1.83005	47	1.48434	1.23291	0.302062	0.304228	0.114028	up	no	LOC106503783	lncRNA	chrNW_017196818.1:22503-34904:+	--
gene2109	4	0.149392	2	0.0631632	2.36517	1.24194	0.305115	0.114089	up	no	LOC102176648	lncRNA	chrNC_030809.1:130598358-130610520:-	--
gene23224	4	0.149392	2	0.0631632	2.36517	1.24194	0.305115	0.114089	up	no	LOC106503538	lncRNA	chrNC_030831.1:48790006-48802374:-	--
gene8571	27	1.00839	41	1.29485	0.778774	-0.360723	0.306967	0.114693	down	no	LOC108636407	lncRNA	chrNC_030814.1:105796347-105799847:-	--
gene28167	14	0.52287	11	0.347398	1.50511	0.589865	0.307611	0.114878	up	no	LOC108634969	lncRNA	chrNW_017195484.1:4899-8740:-	--
gene7762	14	0.52287	11	0.347398	1.50511	0.589865	0.307611	0.114878	up	no	LOC102170224	lncRNA	chrNC_030814.1:70616108-70622191:-	--
gene6298	22	0.821653	19	0.600051	1.36931	0.453446	0.314088	0.116929	up	no	LOC108636198	lncRNA	chrNC_030813.1:2419401-2425502:+	--
gene12118	9	0.336131	16	0.505306	0.665203	-0.588134	0.317155	0.117899	down	no	LOC108637161	lncRNA	chrNC_030818.1:87523609-87526467:-	--
gene18236	47	1.75535	67	2.11597	0.829573	-0.269559	0.321467	0.119392	down	no	LOC108638007	lncRNA	chrNC_030825.1:57225386-57226161:+	--
gene21810	5	0.186739	10	0.315816	0.591292	-0.758059	0.322304	0.119556	down	no	LOC102174884	lncRNA	chrNC_030829.1:52606995-52611433:-	--
gene8510	5	0.186739	10	0.315816	0.591292	-0.758059	0.322304	0.119556	down	no	LOC106502274	lncRNA	chrNC_030814.1:103858059-103865090:+	--
gene9219	5	0.186739	10	0.315816	0.591292	-0.758059	0.322304	0.119556	down	no	LOC102188855	lncRNA	chrNC_030815.1:74712045-74742654:+	--
gene17942	621	23.193	774	24.4442	0.948817	-0.0757988	0.327117	0.121048	down	no	B3GNT8	lncRNA	chrNC_030825.1:51472134-51488453:-	--
gene8106	39	1.45657	37	1.16852	1.24651	0.31789	0.336058	0.124057	up	no	LOC102176315	lncRNA	chrNC_030814.1:94167317-94170043:+	--
gene14344	65	2.42761	65	2.0528	1.18258	0.241941	0.338202	0.124771	up	no	LOC106502828	lncRNA	chrNC_030821.1:73901972-73904744:-	--
gene23021	20	0.746958	31	0.97903	0.762957	-0.390327	0.338915	0.124973	down	no	LOC102172314	lncRNA	chrNC_030831.1:21251302-21262263:+	--
gene21945	5	0.186739	3	0.0947448	1.97097	0.978907	0.344208	0.126568	up	no	LOC102180551	lncRNA	chrNC_030830.1:103134-111587:-	--
gene27344	5	0.186739	3	0.0947448	1.97097	0.978907	0.344208	0.126568	up	no	LOC106501866	lncRNA	chrNW_017189589.1:1986-6771:+	--
gene28742	5	0.186739	3	0.0947448	1.97097	0.978907	0.344208	0.126568	up	no	LOC108635434	lncRNA	chrNW_017215735.1:11716-18856:-	--
gene13082	2	0.0746958	5	0.157908	0.473033	-1.07999	0.345704	0.126863	down	no	LOC102171166	lncRNA	chrNC_030820.1:24986222-25005718:-	--
gene3007	2	0.0746958	5	0.157908	0.473033	-1.07999	0.345704	0.126863	down	no	LOC102172228	lncRNA	chrNC_030810.1:86143633-86152682:+	--
gene6074	2	0.0746958	5	0.157908	0.473033	-1.07999	0.345704	0.126863	down	no	LOC102176678	lncRNA	chrNC_030812.1:108358025-108369494:+	--
gene25039	6	0.224087	4	0.126326	1.77387	0.826904	0.36885	0.134246	up	no	LOC108634158	lncRNA	chrNC_030835.1:2936085-2940203:-	--
gene9129	6	0.224087	4	0.126326	1.77387	0.826904	0.36885	0.134246	up	no	LOC108636570	lncRNA	chrNC_030815.1:66516233-66520406:+	--
gene12243	13	0.485522	21	0.663214	0.732075	-0.449936	0.369198	0.134318	down	no	LOC108637166	lncRNA	chrNC_030818.1:96911044-96937584:-	--
gene14930	13	0.485522	21	0.663214	0.732075	-0.449936	0.369198	0.134318	down	no	LOC108637659	lncRNA	chrNC_030822.1:27172031-27182294:+	--
gene8006	44	1.64331	62	1.95806	0.839252	-0.252823	0.369654	0.134466	down	no	LOC108636391	lncRNA	chrNC_030814.1:91293237-91294598:-	--
gene7862	4	0.149392	8	0.252653	0.591292	-0.758059	0.376025	0.136367	down	no	LOC106502319	lncRNA	chrNC_030814.1:83323822-83332167:-	--
gene7255	25	0.933697	37	1.16852	0.799043	-0.323656	0.380824	0.137939	down	no	LOC102176792	lncRNA	chrNC_030814.1:41505472-41516702:+	--
gene11637	7	0.261435	5	0.157908	1.65562	0.727368	0.385039	0.138605	up	no	LOC106502611	lncRNA	chrNC_030818.1:28694960-28728961:-	--
gene19383	7	0.261435	5	0.157908	1.65562	0.727368	0.385039	0.138605	up	no	LOC108638277	lncRNA	chrNC_030826.1:35738206-35743000:+	--
gene28013	7	0.261435	5	0.157908	1.65562	0.727368	0.385039	0.138605	up	no	LOC108634848	lncRNA	chrNW_017190431.1:4095-6995:+	--
gene28459	7	0.261435	5	0.157908	1.65562	0.727368	0.385039	0.138605	up	no	LOC108635202	lncRNA	chrNW_017211840.1:1212-16025:+	--
gene5551	7	0.261435	5	0.157908	1.65562	0.727368	0.385039	0.138605	up	no	LOC106502121	lncRNA	chrNC_030812.1:66673274-66705046:+	--
gene6782	7	0.261435	5	0.157908	1.65562	0.727368	0.385039	0.138605	up	no	LOC106502214	lncRNA	chrNC_030813.1:86178800-86180681:+	--
gene10306	1	0.0373479	3	0.0947448	0.394194	-1.34302	0.385486	0.138605	down	no	LOC106502569	lncRNA	chrNC_030817.1:18374219-18376550:-	--
gene13369	1	0.0373479	3	0.0947448	0.394194	-1.34302	0.385486	0.138605	down	no	LOC108637399	lncRNA	chrNC_030820.1:52366533-52407231:+	--
gene17470	1	0.0373479	3	0.0947448	0.394194	-1.34302	0.385486	0.138605	down	no	LOC108637971	lncRNA	chrNC_030825.1:26945911-26947279:-	--
gene17651	1	0.0373479	3	0.0947448	0.394194	-1.34302	0.385486	0.138605	down	no	LOC106503103	lncRNA	chrNC_030825.1:41609030-41617630:-	--
gene17897	1	0.0373479	3	0.0947448	0.394194	-1.34302	0.385486	0.138605	down	no	LOC106503122	lncRNA	chrNC_030825.1:50471109-50492246:-	--
gene23546	1	0.0373479	3	0.0947448	0.394194	-1.34302	0.385486	0.138605	down	no	LOC108633928	lncRNA	chrNC_030832.1:3302740-3305861:-	--
gene24514	1	0.0373479	3	0.0947448	0.394194	-1.34302	0.385486	0.138605	down	no	LOC108634031	lncRNA	chrNC_030833.1:30704536-30708098:-	--
gene27491	1	0.0373479	3	0.0947448	0.394194	-1.34302	0.385486	0.138605	down	no	LOC108634609	lncRNA	chrNW_017189676.1:26636-28433:+	--
gene5141	1	0.0373479	3	0.0947448	0.394194	-1.34302	0.385486	0.138605	down	no	LOC106502097	lncRNA	chrNC_030812.1:32930532-32948315:-	--
gene6180	1	0.0373479	3	0.0947448	0.394194	-1.34302	0.385486	0.138605	down	no	LOC102172423	lncRNA	chrNC_030812.1:112386168-112391658:-	--
gene8043	1	0.0373479	3	0.0947448	0.394194	-1.34302	0.385486	0.138605	down	no	LOC108636393	lncRNA	chrNC_030814.1:92483179-92483951:+	--
gene9579	1	0.0373479	3	0.0947448	0.394194	-1.34302	0.385486	0.138605	down	no	LOC108636716	lncRNA	chrNC_030816.1:9471525-9545772:-	--
gene17276	11	0.410827	18	0.568469	0.72269	-0.468552	0.388152	0.139433	down	no	LOC108637956	lncRNA	chrNC_030825.1:12075040-12077117:-	--
gene20125	276	10.308	304	9.60081	1.07366	0.102538	0.391525	0.14055	up	no	LOC102172100	lncRNA	chrNC_030826.1:62468464-62485648:-	--
gene21395	8	0.298783	6	0.18949	1.57678	0.656979	0.395852	0.141762	up	no	LOC108638642	lncRNA	chrNC_030829.1:12350525-12352445:+	--
gene23097	8	0.298783	6	0.18949	1.57678	0.656979	0.395852	0.141762	up	no	LOC108633789	lncRNA	chrNC_030831.1:33424738-33435265:+	--
gene8526	51	1.90474	51	1.61066	1.18258	0.241941	0.39625	0.141866	up	no	LOC102191786	lncRNA	chrNC_030814.1:104233439-104235828:-	--
gene14447	14	0.52287	22	0.694796	0.752553	-0.410135	0.398892	0.142621	down	no	LOC106502817	lncRNA	chrNC_030821.1:81618666-81620154:+	--
gene7549	19	0.70961	17	0.536887	1.32171	0.402406	0.402254	0.14367	up	no	LOC102173557	lncRNA	chrNC_030814.1:64840888-64847278:-	--
gene13848	9	0.336131	7	0.221071	1.52046	0.604512	0.40304	0.143826	up	no	LOC106502805	lncRNA	chrNC_030820.1:81119839-81122681:-	--
gene23234	17	0.634914	26	0.821122	0.773227	-0.371035	0.403547	0.143949	down	no	LOC106503542	lncRNA	chrNC_030831.1:49661072-49662556:+	--
gene23306	17	0.634914	15	0.473724	1.34026	0.422514	0.40711	0.144969	up	no	LOC106503556	lncRNA	chrNC_030831.1:61217665-61223890:-	--
gene16398	9	0.336131	15	0.473724	0.70955	-0.495024	0.407398	0.144969	down	no	LOC108637790	lncRNA	chrNC_030823.1:67922447-67927596:-	--
gene19419	10	0.373479	8	0.252653	1.47823	0.56387	0.407677	0.144969	up	no	LOC102189707	lncRNA	chrNC_030826.1:36872914-36884463:-	--
gene11711	11	0.410827	9	0.284235	1.44538	0.531448	0.410462	0.145727	up	no	LOC102169110	lncRNA	chrNC_030818.1:43161154-43164718:-	--
gene3098	15	0.560218	13	0.410561	1.36452	0.448392	0.41068	0.145727	up	no	LOC106501937	lncRNA	chrNC_030810.1:90971305-90985780:+	--
gene7642	15	0.560218	13	0.410561	1.36452	0.448392	0.41068	0.145727	up	no	LOC108636374	lncRNA	chrNC_030814.1:67536956-67551490:+	--
gene2914	12	0.448175	10	0.315816	1.4191	0.504976	0.411866	0.146055	up	no	LOC108635576	lncRNA	chrNC_030810.1:70450155-70453323:-	--
gene14043	13	0.485522	11	0.347398	1.3976	0.48295	0.412221	0.146109	up	no	LOC102188518	lncRNA	chrNC_030821.1:26031382-26155002:-	--
gene2240	35	1.30718	34	1.07377	1.21736	0.283762	0.413185	0.146412	up	no	LOC106501995	lncRNA	chrNC_030810.1:3195966-3205795:-	--
gene16381	12	0.448175	19	0.600051	0.746895	-0.421024	0.421817	0.149096	down	no	LOC106502990	lncRNA	chrNC_030823.1:64910700-64913247:+	--
gene1521	7	0.261435	12	0.378979	0.68984	-0.535666	0.4259	0.150271	down	no	LOC102172108	lncRNA	chrNC_030809.1:28955944-28964668:+	--
gene19387	7	0.261435	12	0.378979	0.68984	-0.535666	0.4259	0.150271	down	no	LOC108638278	lncRNA	chrNC_030826.1:35828927-35830927:+	--
gene2136	7	0.261435	12	0.378979	0.68984	-0.535666	0.4259	0.150271	down	no	LOC102172104	lncRNA	chrNC_030809.1:132345569-132398585:+	--
gene18369	18	0.672262	27	0.852704	0.788389	-0.343021	0.429075	0.151272	down	no	LOC108638034	lncRNA	chrNC_030825.1:60642308-60660572:-	--
gene24050	53	1.97944	54	1.70541	1.16068	0.214974	0.440104	0.154854	up	no	LOC102169853	lncRNA	chrNC_030832.1:36460913-36468860:+	--
gene2111	5	0.186739	9	0.284235	0.656991	-0.606055	0.440882	0.154975	down	no	LOC108638407	lncRNA	chrNC_030809.1:130704073-130706860:-	--
gene3645	5	0.186739	9	0.284235	0.656991	-0.606055	0.440882	0.154975	down	no	LOC102185883	lncRNA	chrNC_030810.1:110411116-110453924:-	--
gene8603	3	0.112044	6	0.18949	0.591292	-0.758059	0.443293	0.155536	down	no	LOC102172529	lncRNA	chrNC_030814.1:107339499-107349939:-	--
gene15318	10	0.373479	16	0.505306	0.739114	-0.43613	0.446307	0.156441	down	no	LOC108637675	lncRNA	chrNC_030822.1:36685003-36689127:+	--
gene13915	135	5.04196	174	5.4952	0.917521	-0.124186	0.45033	0.157676	down	no	LOC102191062	lncRNA	chrNC_030821.1:8885523-8887715:-	--
gene20966	27	1.00839	26	0.821122	1.22807	0.296389	0.453818	0.158772	up	no	LOC108638517	lncRNA	chrNC_030828.1:44956792-44964146:-	--
gene24421	19	0.70961	28	0.884285	0.802467	-0.317486	0.454072	0.158809	down	no	LOC102168798	lncRNA	chrNC_030833.1:23192361-23303831:+	--
gene11931	16	0.597566	24	0.757959	0.788389	-0.343021	0.455939	0.159431	down	no	LOC102189216	lncRNA	chrNC_030818.1:68180378-68196006:-	--
gene20158	33	1.23248	46	1.45275	0.848375	-0.237226	0.467206	0.162458	down	no	LOC102187714	lncRNA	chrNC_030827.1:3864055-3908575:+	--
gene13970	2	0.0746958	1	0.0315816	2.36517	1.24194	0.468356	0.162458	up	no	LOC108637515	lncRNA	chrNC_030821.1:15787261-15788415:-	--
gene16475	2	0.0746958	1	0.0315816	2.36517	1.24194	0.468356	0.162458	up	no	LOC106503008	lncRNA	chrNC_030823.1:76311995-76317959:-	--
gene17736	2	0.0746958	1	0.0315816	2.36517	1.24194	0.468356	0.162458	up	no	LOC102184275	lncRNA	chrNC_030825.1:46961113-46966030:+	--
gene19283	2	0.0746958	1	0.0315816	2.36517	1.24194	0.468356	0.162458	up	no	LOC108638276	lncRNA	chrNC_030826.1:30737434-30755332:-	--
gene19998	2	0.0746958	1	0.0315816	2.36517	1.24194	0.468356	0.162458	up	no	LOC108638195	lncRNA	chrNC_030826.1:54813303-54815130:+	--
gene2174	2	0.0746958	1	0.0315816	2.36517	1.24194	0.468356	0.162458	up	no	LOC106503865	lncRNA	chrNC_030810.1:181792-183170:-	--
gene21813	2	0.0746958	1	0.0315816	2.36517	1.24194	0.468356	0.162458	up	no	LOC108633380	lncRNA	chrNC_030829.1:52687586-52700506:+	--
gene22898	2	0.0746958	1	0.0315816	2.36517	1.24194	0.468356	0.162458	up	no	LOC108633470	lncRNA	chrNC_030830.1:41511259-41512053:+	--
gene24080	2	0.0746958	1	0.0315816	2.36517	1.24194	0.468356	0.162458	up	no	LOC106504022	lncRNA	chrNC_030832.1:36857113-36859933:-	--
gene2612	2	0.0746958	1	0.0315816	2.36517	1.24194	0.468356	0.162458	up	no	LOC106501969	lncRNA	chrNC_030810.1:27389236-27404879:+	--
gene26180	2	0.0746958	1	0.0315816	2.36517	1.24194	0.468356	0.162458	up	no	LOC108634234	lncRNA	chrNC_030836.1:50894639-50959909:-	--
gene27831	2	0.0746958	1	0.0315816	2.36517	1.24194	0.468356	0.162458	up	no	LOC108634778	lncRNA	chrNW_017190007.1:102781-110060:-	--
gene3516	2	0.0746958	1	0.0315816	2.36517	1.24194	0.468356	0.162458	up	no	LOC102175818	lncRNA	chrNC_030810.1:105704659-105719203:-	--
gene362	2	0.0746958	1	0.0315816	2.36517	1.24194	0.468356	0.162458	up	no	LOC108635582	lncRNA	chrNC_030808.1:68894669-68910719:-	--
gene5127	2	0.0746958	1	0.0315816	2.36517	1.24194	0.468356	0.162458	up	no	LOC108636003	lncRNA	chrNC_030812.1:31760786-31766502:-	--
gene6925	2	0.0746958	1	0.0315816	2.36517	1.24194	0.468356	0.162458	up	no	LOC108636236	lncRNA	chrNC_030813.1:102317784-102321174:+	--
gene7861	2	0.0746958	1	0.0315816	2.36517	1.24194	0.468356	0.162458	up	no	LOC108636381	lncRNA	chrNC_030814.1:83282678-83285260:-	--
gene8924	2	0.0746958	1	0.0315816	2.36517	1.24194	0.468356	0.162458	up	no	LOC106502405	lncRNA	chrNC_030815.1:41874007-41893452:+	--
gene2052	48	1.7927	65	2.0528	0.873292	-0.195464	0.473212	0.163919	down	no	LOC108638309	lncRNA	chrNC_030809.1:120711108-120718187:+	--
gene1006	55	2.05413	57	1.80015	1.14109	0.190411	0.484202	0.167374	up	no	LOC108636576	lncRNA	chrNC_030808.1:146074561-146085374:-	--
gene7540	14	0.52287	21	0.663214	0.788389	-0.343021	0.485554	0.167684	down	no	LOC102176322	lncRNA	chrNC_030814.1:64352814-64388099:-	--
gene24966	20	0.746958	19	0.600051	1.24482	0.315942	0.493408	0.170199	up	no	LOC108634092	lncRNA	chrNC_030834.1:38401116-38402890:-	--
gene5359	24	0.896349	34	1.07377	0.834764	-0.260559	0.494129	0.170415	down	no	LOC108636014	lncRNA	chrNC_030812.1:56570490-56575818:+	--
gene10680	33	1.23248	33	1.04219	1.18258	0.241941	0.494985	0.170666	up	no	LOC108636993	lncRNA	chrNC_030817.1:60096105-60123543:-	--
gene6823	35	1.30718	48	1.51592	0.8623	-0.213738	0.501669	0.172593	down	no	LOC106502219	lncRNA	chrNC_030813.1:89520311-89547024:-	--
gene6820	18	0.672262	26	0.821122	0.818711	-0.288573	0.509891	0.175051	down	no	LOC106502218	lncRNA	chrNC_030813.1:89449539-89467756:-	--
gene2796	17	0.634914	16	0.505306	1.25649	0.329404	0.511298	0.175455	up	no	LOC108635570	lncRNA	chrNC_030810.1:54496447-54520353:+	--
gene20336	32	1.19513	44	1.38959	0.86006	-0.21749	0.513029	0.175992	down	no	LOC108638403	lncRNA	chrNC_030827.1:26310336-26311165:+	--
gene4162	9	0.336131	14	0.442143	0.760232	-0.395488	0.515319	0.17661	down	no	LOC106502060	lncRNA	chrNC_030811.1:25358531-25452073:+	--
gene13279	12	0.448175	18	0.568469	0.788389	-0.343021	0.518496	0.17747	down	no	LOC106502759	lncRNA	chrNC_030820.1:43954805-43957366:-	--
gene22516	49	1.83005	51	1.61066	1.13621	0.184226	0.522474	0.178595	up	no	LOC108633466	lncRNA	chrNC_030830.1:21998428-22005252:-	--
gene24829	4	0.149392	7	0.221071	0.675762	-0.565413	0.523083	0.178595	down	no	LOC108634080	lncRNA	chrNC_030834.1:18933549-18939629:+	--
gene26451	4	0.149392	7	0.221071	0.675762	-0.565413	0.523083	0.178595	down	no	LOC108634339	lncRNA	chrNW_017189516.1:23821017-23843972:+	--
gene10263	15	0.560218	14	0.442143	1.26705	0.341477	0.523312	0.178595	up	no	LOC108636904	lncRNA	chrNC_030817.1:16653823-16655815:-	--
gene18013	15	0.560218	14	0.442143	1.26705	0.341477	0.523312	0.178595	up	no	LOC108637995	lncRNA	chrNC_030825.1:52914476-52919556:+	--
gene13044	3	0.112044	2	0.0631632	1.77387	0.826904	0.52515	0.178595	up	no	LOC102187240	lncRNA	chrNC_030820.1:18396852-18399623:+	--
gene13829	3	0.112044	2	0.0631632	1.77387	0.826904	0.52515	0.178595	up	no	LOC108637376	lncRNA	chrNC_030820.1:77854739-77855626:+	--
gene13964	3	0.112044	2	0.0631632	1.77387	0.826904	0.52515	0.178595	up	no	LOC106502872	lncRNA	chrNC_030821.1:15373120-15506067:-	--
gene19195	3	0.112044	2	0.0631632	1.77387	0.826904	0.52515	0.178595	up	no	LOC108638268	lncRNA	chrNC_030826.1:27298367-27306071:-	--
gene23145	3	0.112044	2	0.0631632	1.77387	0.826904	0.52515	0.178595	up	no	LOC106503547	lncRNA	chrNC_030831.1:39685233-39696772:+	--
gene23309	3	0.112044	2	0.0631632	1.77387	0.826904	0.52515	0.178595	up	no	LOC108633783	lncRNA	chrNC_030831.1:61711810-61713403:+	--
gene4173	3	0.112044	2	0.0631632	1.77387	0.826904	0.52515	0.178595	up	no	LOC108635833	lncRNA	chrNC_030811.1:25966308-25970008:-	--
gene4283	3	0.112044	2	0.0631632	1.77387	0.826904	0.52515	0.178595	up	no	LOC102188920	lncRNA	chrNC_030811.1:40174014-40181722:+	--
gene459	3	0.112044	2	0.0631632	1.77387	0.826904	0.52515	0.178595	up	no	LOC106502102	lncRNA	chrNC_030808.1:79288726-79294395:-	--
gene680	3	0.112044	2	0.0631632	1.77387	0.826904	0.52515	0.178595	up	no	LOC108636031	lncRNA	chrNC_030808.1:108398930-108406154:-	--
gene13681	2	0.0746958	4	0.126326	0.591292	-0.758059	0.53134	0.179741	down	no	LOC108637425	lncRNA	chrNC_030820.1:67048216-67052585:-	--
gene15390	2	0.0746958	4	0.126326	0.591292	-0.758059	0.53134	0.179741	down	no	LOC108637676	lncRNA	chrNC_030822.1:41844517-41845310:-	--
gene16755	2	0.0746958	4	0.126326	0.591292	-0.758059	0.53134	0.179741	down	no	LOC106503025	lncRNA	chrNC_030824.1:11066495-11150840:+	--
gene19694	2	0.0746958	4	0.126326	0.591292	-0.758059	0.53134	0.179741	down	no	LOC108638306	lncRNA	chrNC_030826.1:43098818-43130666:+	--
gene23985	2	0.0746958	4	0.126326	0.591292	-0.758059	0.53134	0.179741	down	no	LOC108633886	lncRNA	chrNC_030832.1:33996410-33998471:+	--
gene25935	2	0.0746958	4	0.126326	0.591292	-0.758059	0.53134	0.179741	down	no	LOC102184696	lncRNA	chrNC_030836.1:43529834-43534929:-	--
gene27091	2	0.0746958	4	0.126326	0.591292	-0.758059	0.53134	0.179741	down	no	LOC108634429	lncRNA	chrNW_017189517.1:37807046-37815346:+	--
gene28352	2	0.0746958	4	0.126326	0.591292	-0.758059	0.53134	0.179741	down	no	LOC108635115	lncRNA	chrNW_017205643.1:2714-14348:-	--
gene3469	2	0.0746958	4	0.126326	0.591292	-0.758059	0.53134	0.179741	down	no	LOC108635599	lncRNA	chrNC_030810.1:104638827-104647112:-	--
gene7393	2	0.0746958	4	0.126326	0.591292	-0.758059	0.53134	0.179741	down	no	LOC106502360	lncRNA	chrNC_030814.1:56884623-57178160:-	--
gene10030	13	0.485522	12	0.378979	1.28113	0.357419	0.535126	0.180908	up	no	LOC108636782	lncRNA	chrNC_030816.1:75279931-75280558:-	--
gene18794	19	0.70961	27	0.852704	0.832188	-0.265018	0.53574	0.181081	down	no	LOC106503184	lncRNA	chrNC_030826.1:12524567-12526868:-	--
gene1900	12	0.448175	11	0.347398	1.29009	0.367472	0.540827	0.182524	up	no	LOC106502882	lncRNA	chrNC_030809.1:99608443-99617246:+	--
gene5353	16	0.597566	23	0.726377	0.822666	-0.28162	0.544768	0.18361	down	no	LOC106502109	lncRNA	chrNC_030812.1:56503366-56515610:-	--
gene17065	11	0.410827	10	0.315816	1.30084	0.379445	0.546275	0.184015	up	no	LOC108637891	lncRNA	chrNC_030824.1:56127762-56276309:-	--
gene24393	4	0.149392	3	0.0947448	1.57678	0.656979	0.548259	0.184317	up	no	LOC106503642	lncRNA	chrNC_030833.1:17478904-17526979:+	--
gene16817	7	0.261435	11	0.347398	0.752553	-0.410135	0.55083	0.184967	down	no	LOC108637871	lncRNA	chrNC_030824.1:17462792-17464616:+	--
gene23138	7	0.261435	11	0.347398	0.752553	-0.410135	0.55083	0.184967	down	no	LOC108633798	lncRNA	chrNC_030831.1:38011761-38024557:+	--
gene8885	7	0.261435	11	0.347398	0.752553	-0.410135	0.55083	0.184967	down	no	LOC102176325	lncRNA	chrNC_030815.1:38250661-38255565:+	--
gene18995	13	0.485522	19	0.600051	0.809136	-0.305546	0.55202	0.185216	down	no	LOC108638262	lncRNA	chrNC_030826.1:22442630-22443603:+	--
gene26978	13	0.485522	19	0.600051	0.809136	-0.305546	0.55202	0.185216	down	no	LOC108634468	lncRNA	chrNW_017189517.1:25231201-25241248:-	--
gene12766	62	2.31557	81	2.55811	0.905187	-0.143712	0.552512	0.185344	down	no	LOC108633260	lncRNA	chrNC_030819.1:57938471-57968370:-	--
gene24295	10	0.373479	15	0.473724	0.788389	-0.343021	0.555587	0.186175	down	no	LOC108634022	lncRNA	chrNC_030833.1:6741882-6743640:+	--
gene4086	10	0.373479	15	0.473724	0.788389	-0.343021	0.555587	0.186175	down	no	LOC108635831	lncRNA	chrNC_030811.1:15529762-15533782:-	--
gene21150	9	0.336131	8	0.252653	1.33041	0.411866	0.555818	0.186175	up	no	LOC102191088	lncRNA	chrNC_030828.1:64586286-64599869:+	--
gene24433	9	0.336131	8	0.252653	1.33041	0.411866	0.555818	0.186175	up	no	LOC102188110	lncRNA	chrNC_030833.1:27070379-27078387:+	--
gene10506	5	0.186739	4	0.126326	1.47823	0.56387	0.558228	0.186527	up	no	LOC108636986	lncRNA	chrNC_030817.1:38167091-38200648:+	--
gene8715	5	0.186739	4	0.126326	1.47823	0.56387	0.558228	0.186527	up	no	LOC108636608	lncRNA	chrNC_030815.1:11507398-11542949:+	--
gene9425	5	0.186739	4	0.126326	1.47823	0.56387	0.558228	0.186527	up	no	LOC106502448	lncRNA	chrNC_030815.1:98447235-98452482:+	--
gene19755	7	0.261435	6	0.18949	1.37968	0.464334	0.561655	0.187035	up	no	LOC106503276	lncRNA	chrNC_030826.1:44712864-44728616:+	--
gene23267	7	0.261435	6	0.18949	1.37968	0.464334	0.561655	0.187035	up	no	LOC102168593	lncRNA	chrNC_030831.1:56173118-56193729:+	--
gene20137	6	0.224087	5	0.157908	1.4191	0.504976	0.561738	0.187035	up	no	LOC108638418	lncRNA	chrNC_030827.1:1273497-1548438:-	--
gene28427	6	0.224087	5	0.157908	1.4191	0.504976	0.561738	0.187035	up	no	LOC108635176	lncRNA	chrNW_017211618.1:2709-26904:-	--
gene8608	6	0.224087	5	0.157908	1.4191	0.504976	0.561738	0.187035	up	no	LOC108636409	lncRNA	chrNC_030814.1:107509111-107511868:-	--
gene8943	59	2.20353	77	2.43178	0.906135	-0.142202	0.566502	0.188363	down	no	LOC108636560	lncRNA	chrNC_030815.1:45033974-45045591:-	--
gene17434	365	13.632	449	14.1801	0.961343	-0.0568775	0.574191	0.190589	down	no	LOC102188339	lncRNA	chrNC_030825.1:25403998-25405407:-	--
gene13845	22	0.821653	22	0.694796	1.18258	0.241941	0.577405	0.191478	up	no	LOC108637377	lncRNA	chrNC_030820.1:80796673-80797861:+	--
gene4804	66	2.46496	71	2.24229	1.0993	0.136588	0.578986	0.191919	up	no	LOC108636124	lncRNA	chrNC_030812.1:5151541-5209553:-	--
gene19320	14	0.52287	20	0.631632	0.827808	-0.272632	0.583988	0.193337	down	no	LOC102189342	lncRNA	chrNC_030826.1:33605324-33633757:+	--
gene20849	14	0.52287	20	0.631632	0.827808	-0.272632	0.583988	0.193337	down	no	LOC106503360	lncRNA	chrNC_030828.1:32220257-32233623:+	--
gene94	14	0.52287	20	0.631632	0.827808	-0.272632	0.583988	0.193337	down	no	LOC102176916	lncRNA	chrNC_030808.1:18978130-19436815:-	--
gene214	200	7.46958	249	7.86382	0.949866	-0.0742043	0.586259	0.193969	down	no	LOC108637877	lncRNA	chrNC_030808.1:45794656-45795597:+	--
gene12147	5	0.186739	8	0.252653	0.739114	-0.43613	0.590216	0.194941	down	no	LOC108637163	lncRNA	chrNC_030818.1:91990905-91995650:+	--
gene13013	5	0.186739	8	0.252653	0.739114	-0.43613	0.590216	0.194941	down	no	LOC106502748	lncRNA	chrNC_030820.1:15869716-15875667:-	--
gene1425	5	0.186739	8	0.252653	0.739114	-0.43613	0.590216	0.194941	down	no	LOC108633356	lncRNA	chrNC_030809.1:17217170-17220225:+	--
gene24832	11	0.410827	16	0.505306	0.813026	-0.298627	0.593308	0.195794	down	no	LOC106503675	lncRNA	chrNC_030834.1:19255412-19274888:-	--
gene23605	287	10.7188	354	11.1799	0.958761	-0.0607571	0.594317	0.196114	down	no	DEXI	lncRNA	chrNC_030832.1:9489811-9504601:-	--
gene13679	56	2.09148	60	1.8949	1.10374	0.142406	0.594493	0.19616	up	no	LOC108637424	lncRNA	chrNC_030820.1:66948897-66954651:-	--
gene2820	19	0.70961	19	0.600051	1.18258	0.241941	0.604599	0.199005	up	no	LOC102191009	lncRNA	chrNC_030810.1:61581674-61589508:-	--
gene2838	29	1.08309	30	0.947448	1.14316	0.193032	0.60674	0.199623	up	no	LOC108635571	lncRNA	chrNC_030810.1:62386587-62406350:+	--
gene7914	26	0.971045	35	1.10536	0.87849	-0.186902	0.614248	0.201779	down	no	LOC108636387	lncRNA	chrNC_030814.1:88983109-88984897:+	--
gene13959	15	0.560218	21	0.663214	0.844702	-0.243485	0.614512	0.201792	down	no	LOC108637514	lncRNA	chrNC_030821.1:14509772-14518277:+	--
gene22972	12	0.448175	17	0.536887	0.834764	-0.260559	0.628749	0.205896	down	no	LOC108633794	lncRNA	chrNC_030831.1:3444561-3447527:-	--
gene4205	12	0.448175	17	0.536887	0.834764	-0.260559	0.628749	0.205896	down	no	LOC108635836	lncRNA	chrNC_030811.1:27424452-27428318:+	--
gene26406	47	1.75535	61	1.92648	0.911171	-0.134207	0.629681	0.206145	down	no	LOC108634361	lncRNA	chrNW_017189516.1:20602054-20606262:-	--
gene1122	3	0.112044	5	0.157908	0.70955	-0.495024	0.63242	0.206537	down	no	LOC108637120	lncRNA	chrNC_030809.1:2592831-2598653:+	--
gene13630	3	0.112044	5	0.157908	0.70955	-0.495024	0.63242	0.206537	down	no	LOC108637420	lncRNA	chrNC_030820.1:64454815-64455925:+	--
gene15000	3	0.112044	5	0.157908	0.70955	-0.495024	0.63242	0.206537	down	no	LOC108637666	lncRNA	chrNC_030822.1:30670700-30692168:-	--
gene16094	3	0.112044	5	0.157908	0.70955	-0.495024	0.63242	0.206537	down	no	LOC108637774	lncRNA	chrNC_030823.1:42672916-42690070:+	--
gene20516	3	0.112044	5	0.157908	0.70955	-0.495024	0.63242	0.206537	down	no	LOC106503325	lncRNA	chrNC_030827.1:69516632-69529156:+	--
gene9097	3	0.112044	5	0.157908	0.70955	-0.495024	0.63242	0.206537	down	no	LOC108636642	lncRNA	chrNC_030815.1:62842023-62847665:-	--
gene20791	9	0.336131	13	0.410561	0.818711	-0.288573	0.641223	0.208991	down	no	LOC108638513	lncRNA	chrNC_030828.1:27287088-27288871:-	--
gene19957	6	0.224087	9	0.284235	0.788389	-0.343021	0.647992	0.210748	down	no	LOC106503240	lncRNA	chrNC_030826.1:53198753-53200895:+	--
gene4466	824	30.7747	995	31.4237	0.979345	-0.0301107	0.65641	0.212468	down	no	LOC102184495	lncRNA	chrNC_030811.1:64891184-64893660:-	--
gene13666	1	0.0373479	2	0.0631632	0.591292	-0.758059	0.658039	0.212468	down	no	LOC108637423	lncRNA	chrNC_030820.1:66034176-66041199:+	--
gene15559	1	0.0373479	2	0.0631632	0.591292	-0.758059	0.658039	0.212468	down	no	LOC108637640	lncRNA	chrNC_030822.1:58028257-58030044:+	--
gene16336	1	0.0373479	2	0.0631632	0.591292	-0.758059	0.658039	0.212468	down	no	LOC106502994	lncRNA	chrNC_030823.1:60616398-60628183:-	--
gene16347	1	0.0373479	2	0.0631632	0.591292	-0.758059	0.658039	0.212468	down	no	LOC106503003	lncRNA	chrNC_030823.1:62008163-62074864:-	--
gene18709	1	0.0373479	2	0.0631632	0.591292	-0.758059	0.658039	0.212468	down	no	LOC108638251	lncRNA	chrNC_030826.1:7687692-7699411:-	--
gene23176	1	0.0373479	2	0.0631632	0.591292	-0.758059	0.658039	0.212468	down	no	LOC108633786	lncRNA	chrNC_030831.1:43233972-43234489:-	--
gene27792	1	0.0373479	2	0.0631632	0.591292	-0.758059	0.658039	0.212468	down	no	LOC108634754	lncRNA	chrNW_017189962.1:219915-233322:-	--
gene28431	1	0.0373479	2	0.0631632	0.591292	-0.758059	0.658039	0.212468	down	no	LOC108635178	lncRNA	chrNW_017211651.1:8535-10231:+	--
gene3093	1	0.0373479	2	0.0631632	0.591292	-0.758059	0.658039	0.212468	down	no	LOC106501933	lncRNA	chrNC_030810.1:90427998-90429607:+	--
gene3096	1	0.0373479	2	0.0631632	0.591292	-0.758059	0.658039	0.212468	down	no	LOC108635585	lncRNA	chrNC_030810.1:90938229-90939831:+	--
gene4262	1	0.0373479	2	0.0631632	0.591292	-0.758059	0.658039	0.212468	down	no	LOC108635837	lncRNA	chrNC_030811.1:37454344-37473417:+	--
gene1624	13	0.485522	18	0.568469	0.854088	-0.227544	0.66214	0.213599	down	no	LOC108637783	lncRNA	chrNC_030809.1:41876212-41878596:+	--
gene20376	23	0.859001	24	0.757959	1.13331	0.180541	0.667437	0.215152	up	no	LOC108638402	lncRNA	chrNC_030827.1:33660498-33697833:-	--
gene12730	1318	49.2245	1534	48.4462	1.01607	0.0229934	0.670314	0.216001	up	no	LOC106502711	lncRNA	chrNC_030819.1:54401350-54436128:+	--
gene5983	29	1.08309	38	1.2001	0.902498	-0.148005	0.675441	0.217353	down	no	LOC106502143	lncRNA	chrNC_030812.1:102765897-102766501:-	--
gene6224	29	1.08309	38	1.2001	0.902498	-0.148005	0.675441	0.217353	down	no	LOC108636076	lncRNA	chrNC_030812.1:115304263-115320613:+	--
gene10969	10	0.373479	14	0.442143	0.844702	-0.243485	0.680909	0.218692	down	no	LOC108637002	lncRNA	chrNC_030817.1:77144284-77150151:+	--
gene18371	10	0.373479	14	0.442143	0.844702	-0.243485	0.680909	0.218692	down	no	LOC108638036	lncRNA	chrNC_030825.1:60681139-60697996:-	--
gene2359	42	1.56861	54	1.70541	0.919787	-0.120629	0.682739	0.219214	down	no	LOC106501986	lncRNA	chrNC_030810.1:13675515-13679135:+	--
gene12767	21	0.784306	22	0.694796	1.12883	0.174827	0.690657	0.221504	up	no	LOC108637301	lncRNA	chrNC_030819.1:57946811-57948296:-	--
gene19965	14	0.52287	19	0.600051	0.871377	-0.198631	0.693685	0.222254	down	no	LOC108638194	lncRNA	chrNC_030826.1:53902414-53905699:+	--
gene25525	14	0.52287	19	0.600051	0.871377	-0.198631	0.693685	0.222254	down	no	LOC106503731	lncRNA	chrNC_030836.1:25509643-25511272:-	--
gene17310	44	1.64331	48	1.51592	1.08403	0.116411	0.698407	0.223414	up	no	LOC108637960	lncRNA	chrNC_030825.1:14652313-14654628:+	--
gene26162	7	0.261435	10	0.315816	0.827808	-0.272632	0.698616	0.223414	down	no	LOC106503765	lncRNA	chrNC_030836.1:50252816-50277592:+	--
gene4404	10	0.373479	10	0.315816	1.18258	0.241941	0.707177	0.225669	up	no	LOC108635850	lncRNA	chrNC_030811.1:54332692-54337861:+	--
gene17396	4	0.149392	6	0.18949	0.788389	-0.343021	0.709316	0.225838	down	no	LOC102173492	lncRNA	chrNC_030825.1:22110173-22119351:-	--
gene19789	4	0.149392	6	0.18949	0.788389	-0.343021	0.709316	0.225838	down	no	LOC102172296	lncRNA	chrNC_030826.1:47381864-47386693:+	--
gene18007	11	0.410827	15	0.473724	0.867228	-0.205517	0.717611	0.227977	down	no	LOC106503134	lncRNA	chrNC_030825.1:52866940-52876525:-	--
gene21444	42	1.56861	46	1.45275	1.07975	0.110697	0.718594	0.228222	up	no	LOC102173976	lncRNA	chrNC_030829.1:14967423-14986377:+	--
gene538	49	1.83005	54	1.70541	1.07308	0.101764	0.720077	0.228625	up	no	LOC102189625	lncRNA	chrNC_030808.1:83445029-83452107:-	--
gene17093	9	0.336131	9	0.284235	1.18258	0.241941	0.721561	0.228934	up	no	LOC108637893	lncRNA	chrNC_030824.1:60531235-60534243:+	--
gene27475	9	0.336131	9	0.284235	1.18258	0.241941	0.721561	0.228934	up	no	LOC108634603	lncRNA	chrNW_017189664.1:19724-22351:+	--
gene2853	9	0.336131	9	0.284235	1.18258	0.241941	0.721561	0.228934	up	no	LOC106501952	lncRNA	chrNC_030810.1:63885704-63889567:-	--
gene2059	15	0.560218	20	0.631632	0.886937	-0.173096	0.72356	0.229446	down	no	LOC102168307	lncRNA	chrNC_030809.1:121713539-121733037:+	--
gene9693	62	2.31557	69	2.17913	1.06261	0.0876133	0.727916	0.230567	up	no	LOC108636723	lncRNA	chrNC_030816.1:26231295-26258911:-	--
gene25042	18	0.672262	19	0.600051	1.12034	0.163939	0.729231	0.230888	up	no	LOC108634139	lncRNA	chrNC_030835.1:3167684-3194936:+	--
gene19458	75	2.80109	84	2.65286	1.05588	0.0784428	0.731499	0.231497	up	no	LOC102171816	lncRNA	chrNC_030826.1:38193530-38197370:+	--
gene15913	8	0.298783	8	0.252653	1.18258	0.241941	0.736877	0.232882	up	no	LOC108637768	lncRNA	chrNC_030823.1:25259544-25261625:-	--
gene27978	8	0.298783	8	0.252653	1.18258	0.241941	0.736877	0.232882	up	no	LOC106503990	lncRNA	chrNW_017190161.1:96517-103156:+	--
gene9804	8	0.298783	8	0.252653	1.18258	0.241941	0.736877	0.232882	up	no	LOC108636728	lncRNA	chrNC_030816.1:47832736-47846649:-	--
gene15887	37	1.38187	47	1.48434	0.93097	-0.103194	0.743523	0.234805	down	no	LOC108637767	lncRNA	chrNC_030823.1:22065014-22065572:+	--
gene14821	20	0.746958	26	0.821122	0.909679	-0.13657	0.748812	0.236264	down	no	LOC108637652	lncRNA	chrNC_030822.1:8806252-8807519:+	--
gene19481	39	1.45657	43	1.35801	1.07258	0.101079	0.750796	0.23682	up	no	LOC108638282	lncRNA	chrNC_030826.1:38971567-38972804:-	--
gene12115	7	0.261435	7	0.221071	1.18258	0.241941	0.7533	0.237233	up	no	LOC106502641	lncRNA	chrNC_030818.1:87421921-87431480:-	--
gene6541	7	0.261435	7	0.221071	1.18258	0.241941	0.7533	0.237233	up	no	LOC106502199	lncRNA	chrNC_030813.1:45809483-45820424:-	--
gene26615	52	1.94209	58	1.83173	1.06025	0.0844002	0.75877	0.238759	up	no	LOC108634337	lncRNA	chrNW_017189516.1:45580204-45587871:-	--
gene1365	45	1.68065	50	1.57908	1.06432	0.0899384	0.761026	0.239353	up	no	LOC108638639	lncRNA	chrNC_030809.1:14797776-14806535:+	--
gene5308	45	1.68065	50	1.57908	1.06432	0.0899384	0.761026	0.239353	up	no	LOC102180828	lncRNA	chrNC_030812.1:55646847-55653260:-	--
gene3133	23	0.859001	25	0.78954	1.08798	0.121647	0.769922	0.241668	up	no	LOC106501936	lncRNA	chrNC_030810.1:93387905-93390030:+	--
gene19873	6	0.224087	6	0.18949	1.18258	0.241941	0.771069	0.241668	up	no	LOC106503223	lncRNA	chrNC_030826.1:50239933-50245524:-	--
gene19348	5	0.186739	7	0.221071	0.844702	-0.243485	0.77122	0.241668	down	no	LOC102170729	lncRNA	chrNC_030826.1:34401249-34407219:-	--
gene5675	17	0.634914	22	0.694796	0.913814	-0.130027	0.778899	0.243675	down	no	LOC102185157	lncRNA	chrNC_030812.1:77365134-77379099:-	--
gene16477	13	0.485522	17	0.536887	0.904328	-0.145082	0.783583	0.244912	down	no	LOC102174324	lncRNA	chrNC_030823.1:76367812-76414150:-	--
gene16078	36	1.34452	40	1.26326	1.06432	0.0899384	0.785603	0.2454	up	no	LOC108637773	lncRNA	chrNC_030823.1:41640728-41644684:+	--
gene11347	102	3.80948	125	3.9477	0.964988	-0.0514175	0.788496	0.245936	down	no	LOC102171160	lncRNA	chrNC_030818.1:776161-781605:+	--
gene20968	5	0.186739	5	0.157908	1.18258	0.241941	0.790528	0.245936	up	no	LOC108638466	lncRNA	chrNC_030828.1:44986302-44999964:+	--
gene5065	5	0.186739	5	0.157908	1.18258	0.241941	0.790528	0.245936	up	no	LOC106502096	lncRNA	chrNC_030812.1:30249514-30302122:-	--
gene6093	5	0.186739	5	0.157908	1.18258	0.241941	0.790528	0.245936	up	no	LOC108636072	lncRNA	chrNC_030812.1:108740785-108742815:-	--
gene14321	2	0.0746958	3	0.0947448	0.788389	-0.343021	0.792095	0.245936	down	no	LOC108637500	lncRNA	chrNC_030821.1:69252732-69270150:-	--
gene16417	2	0.0746958	3	0.0947448	0.788389	-0.343021	0.792095	0.245936	down	no	LOC108637757	lncRNA	chrNC_030823.1:69638388-69641158:-	--
gene17417	2	0.0746958	3	0.0947448	0.788389	-0.343021	0.792095	0.245936	down	no	LOC102183995	lncRNA	chrNC_030825.1:24550417-24575065:-	--
gene20554	2	0.0746958	3	0.0947448	0.788389	-0.343021	0.792095	0.245936	down	no	LOC106503337	lncRNA	chrNC_030828.1:1346787-1351080:+	--
gene6126	2	0.0746958	3	0.0947448	0.788389	-0.343021	0.792095	0.245936	down	no	LOC106502153	lncRNA	chrNC_030812.1:109868686-109871769:-	--
gene6531	2	0.0746958	3	0.0947448	0.788389	-0.343021	0.792095	0.245936	down	no	LOC106502189	lncRNA	chrNC_030813.1:44942758-44949625:+	--
gene1203	42	1.56861	47	1.48434	1.05678	0.0796701	0.794294	0.246533	up	no	LOC108637167	lncRNA	chrNC_030809.1:7312885-7337110:-	--
gene4684	22	0.821653	28	0.884285	0.929172	-0.105982	0.795451	0.246849	down	no	LOC108635857	lncRNA	chrNC_030811.1:105105386-105282527:-	--
gene19254	35	1.30718	39	1.23168	1.06129	0.0858223	0.797852	0.247508	up	no	LOC106503225	lncRNA	chrNC_030826.1:28625455-28629406:-	--
gene1405	13	0.485522	14	0.442143	1.09811	0.135026	0.807614	0.250029	up	no	LOC108637527	lncRNA	chrNC_030809.1:16323786-16326854:-	--
gene16580	13	0.485522	14	0.442143	1.09811	0.135026	0.807614	0.250029	up	no	LOC106503045	lncRNA	chrNC_030824.1:1456719-1477780:+	--
gene13390	4	0.149392	4	0.126326	1.18258	0.241941	0.812205	0.250856	up	no	LOC108637400	lncRNA	chrNC_030820.1:53211173-53217266:-	--
gene14199	4	0.149392	4	0.126326	1.18258	0.241941	0.812205	0.250856	up	no	LOC102168556	lncRNA	chrNC_030821.1:52636894-52641251:-	--
gene6306	4	0.149392	4	0.126326	1.18258	0.241941	0.812205	0.250856	up	no	LOC106502168	lncRNA	chrNC_030813.1:3782181-3786882:+	--
gene8954	4	0.149392	4	0.126326	1.18258	0.241941	0.812205	0.250856	up	no	LOC102187766	lncRNA	chrNC_030815.1:46191507-46201895:-	--
gene18926	32	1.19513	40	1.26326	0.946066	-0.0799866	0.814282	0.251411	down	no	LOC102188704	lncRNA	chrNC_030826.1:19882756-19883890:+	--
gene21112	78	2.91313	89	2.81076	1.03642	0.0516103	0.81708	0.252056	up	no	LOC106503380	lncRNA	chrNC_030828.1:59731508-59733859:-	--
gene20464	10	0.373479	13	0.410561	0.909679	-0.13657	0.820875	0.253067	down	no	LOC106503330	lncRNA	chrNC_030827.1:56007158-56011964:+	--
gene28875	10	0.373479	13	0.410561	0.909679	-0.13657	0.820875	0.253067	down	no	LOC106503977	lncRNA	chrNW_017218518.1:2271-13033:+	--
gene3849	10	0.373479	13	0.410561	0.909679	-0.13657	0.820875	0.253067	down	no	LOC108635818	lncRNA	chrNC_030811.1:6053521-6054427:-	--
gene11958	6	0.224087	8	0.252653	0.886937	-0.173096	0.822989	0.253441	down	no	LOC102172165	lncRNA	chrNC_030818.1:71107555-71110941:-	--
gene19120	6	0.224087	8	0.252653	0.886937	-0.173096	0.822989	0.253441	down	no	LOC108638266	lncRNA	chrNC_030826.1:26348975-26350724:+	--
gene26408	6	0.224087	8	0.252653	0.886937	-0.173096	0.822989	0.253441	down	no	LOC108634366	lncRNA	chrNW_017189516.1:20800856-20806453:+	--
gene4402	6	0.224087	8	0.252653	0.886937	-0.173096	0.822989	0.253441	down	no	LOC106502039	lncRNA	chrNC_030811.1:54320069-54322705:+	--
gene5365	6	0.224087	8	0.252653	0.886937	-0.173096	0.822989	0.253441	down	no	LOC106502106	lncRNA	chrNC_030812.1:56621007-56629518:+	--
gene8019	71	2.6517	81	2.55811	1.03659	0.0518386	0.824588	0.253861	up	no	LOC106502310	lncRNA	chrNC_030814.1:91918324-91920019:+	--
gene21434	3	0.112044	3	0.0947448	1.18258	0.241941	0.836985	0.256307	up	no	LOC108638616	lncRNA	chrNC_030829.1:14719006-14728780:+	--
gene22869	3	0.112044	3	0.0947448	1.18258	0.241941	0.836985	0.256307	up	no	LOC106503484	lncRNA	chrNC_030830.1:40974307-40976291:-	--
gene25180	3	0.112044	3	0.0947448	1.18258	0.241941	0.836985	0.256307	up	no	LOC102172600	lncRNA	chrNC_030835.1:18440991-18477030:-	--
gene6223	3	0.112044	3	0.0947448	1.18258	0.241941	0.836985	0.256307	up	no	LOC108636140	lncRNA	chrNC_030812.1:115287429-115288350:-	--
gene305	15	0.560218	19	0.600051	0.933618	-0.0990954	0.84155	0.25744	down	no	LOC108634083	lncRNA	chrNC_030808.1:63980293-63983931:-	--
gene10145	25	0.933697	28	0.884285	1.05588	0.0784428	0.842961	0.257828	up	no	LOC108636755	lncRNA	chrNC_030816.1:89699542-89718419:-	--
gene11150	11	0.410827	12	0.378979	1.08403	0.116411	0.846383	0.258579	up	no	LOC106502515	lncRNA	chrNC_030817.1:81879750-81883695:+	--
gene17715	11	0.410827	12	0.378979	1.08403	0.116411	0.846383	0.258579	up	no	LOC108638121	lncRNA	chrNC_030825.1:46533361-46551446:+	--
gene4958	11	0.410827	14	0.442143	0.929172	-0.105982	0.854555	0.260719	down	no	LOC108636128	lncRNA	chrNC_030812.1:26759278-26759926:+	--
gene28506	35	1.30718	43	1.35801	0.962568	-0.0550402	0.866331	0.262864	down	no	LOC102179377	lncRNA	chrNW_017212294.1:1403-17806:+	--
gene1062	2	0.0746958	2	0.0631632	1.18258	0.241941	0.866587	0.262864	up	no	LOC108636725	lncRNA	chrNC_030808.1:152763697-152773536:+	--
gene12751	2	0.0746958	2	0.0631632	1.18258	0.241941	0.866587	0.262864	up	no	LOC102186317	lncRNA	chrNC_030819.1:56320218-56324141:-	--
gene26786	2	0.0746958	2	0.0631632	1.18258	0.241941	0.866587	0.262864	up	no	LOC108634295	lncRNA	chrNW_017189516.1:65305353-65307529:+	--
gene7212	2	0.0746958	2	0.0631632	1.18258	0.241941	0.866587	0.262864	up	no	LOC108636342	lncRNA	chrNC_030814.1:30248294-30259647:+	--
gene7214	2	0.0746958	2	0.0631632	1.18258	0.241941	0.866587	0.262864	up	no	LOC108636343	lncRNA	chrNC_030814.1:30318691-30320770:+	--
gene8895	2	0.0746958	2	0.0631632	1.18258	0.241941	0.866587	0.262864	up	no	LOC106502403	lncRNA	chrNC_030815.1:38975194-38991333:+	--
gene13049	7	0.261435	9	0.284235	0.919787	-0.120629	0.867478	0.262939	down	no	LOC108637363	lncRNA	chrNC_030820.1:19479820-19498191:-	--
gene19524	7	0.261435	9	0.284235	0.919787	-0.120629	0.867478	0.262939	down	no	LOC108638224	lncRNA	chrNC_030826.1:39933900-39936742:+	--
gene12400	10	0.373479	11	0.347398	1.07508	0.104438	0.868105	0.26301	up	no	LOC102168737	lncRNA	chrNC_030818.1:103568995-103574346:-	--
gene6709	201	7.50692	234	7.3901	1.01581	0.0226285	0.870031	0.263533	up	no	LOC102183584	lncRNA	chrNC_030813.1:72844532-72869123:-	--
gene14304	3	0.112044	4	0.126326	0.886937	-0.173096	0.874314	0.264009	down	no	LOC108637498	lncRNA	chrNC_030821.1:66661906-66668584:+	--
gene16042	3	0.112044	4	0.126326	0.886937	-0.173096	0.874314	0.264009	down	no	LOC108637772	lncRNA	chrNC_030823.1:39584629-39596340:-	--
gene1923	3	0.112044	4	0.126326	0.886937	-0.173096	0.874314	0.264009	down	no	LOC102181440	lncRNA	chrNC_030809.1:104586241-104663276:+	--
gene24215	3	0.112044	4	0.126326	0.886937	-0.173096	0.874314	0.264009	down	no	LOC108633850	lncRNA	chrNC_030832.1:42435024-42438659:+	--
gene24604	3	0.112044	4	0.126326	0.886937	-0.173096	0.874314	0.264009	down	no	LOC108634024	lncRNA	chrNC_030833.1:36754774-36761776:-	--
gene25166	3	0.112044	4	0.126326	0.886937	-0.173096	0.874314	0.264009	down	no	LOC106503698	lncRNA	chrNC_030835.1:17264756-17273682:+	--
gene28330	3	0.112044	4	0.126326	0.886937	-0.173096	0.874314	0.264009	down	no	LOC108635095	lncRNA	chrNW_017203891.1:32-16530:+	--
gene4130	3	0.112044	4	0.126326	0.886937	-0.173096	0.874314	0.264009	down	no	LOC102168973	lncRNA	chrNC_030811.1:20854980-20870565:-	--
gene27043	21	0.784306	26	0.821122	0.955163	-0.0661808	0.875187	0.264166	down	no	LOC108634458	lncRNA	chrNW_017189517.1:35094684-35252354:+	--
gene1842	16	0.597566	18	0.568469	1.05118	0.0720165	0.884186	0.26654	up	no	LOC102186638	lncRNA	chrNC_030809.1:89721615-89727393:+	--
gene24665	16	0.597566	18	0.568469	1.05118	0.0720165	0.884186	0.26654	up	no	LOC102184308	lncRNA	chrNC_030833.1:42488489-42493009:-	--
gene12420	123	4.59379	148	4.67408	0.982822	-0.0249974	0.886635	0.267136	down	no	LOC106502679	lncRNA	chrNC_030818.1:104193786-104198286:+	--
gene18333	87	3.24927	105	3.31607	0.979855	-0.0293605	0.887922	0.267425	down	no	LOC102178761	lncRNA	chrNC_030825.1:59281094-59314642:-	--
gene14829	17	0.634914	21	0.663214	0.957329	-0.0629131	0.893189	0.268648	down	no	LOC102186613	lncRNA	chrNC_030822.1:9224337-9244862:-	--
gene18320	28	1.04574	32	1.01061	1.03476	0.0492964	0.894649	0.268997	up	no	LOC108638020	lncRNA	chrNC_030825.1:58808796-58817023:-	--
gene27281	27	1.00839	33	1.04219	0.967568	-0.0475651	0.89847	0.269919	down	no	LOC108634530	lncRNA	chrNW_017189560.1:63544-64489:-	--
gene10137	1	0.0373479	1	0.0315816	1.18258	0.241941	0.905441	0.269968	up	no	LOC108636786	lncRNA	chrNC_030816.1:89247422-89250960:-	--
gene10213	1	0.0373479	1	0.0315816	1.18258	0.241941	0.905441	0.269968	up	no	LOC108636921	lncRNA	chrNC_030817.1:11604741-11610622:-	--
gene10257	1	0.0373479	1	0.0315816	1.18258	0.241941	0.905441	0.269968	up	no	LOC108636925	lncRNA	chrNC_030817.1:16234390-16236327:+	--
gene10779	1	0.0373479	1	0.0315816	1.18258	0.241941	0.905441	0.269968	up	no	LOC108636998	lncRNA	chrNC_030817.1:67621601-67635946:+	--
gene13804	1	0.0373479	1	0.0315816	1.18258	0.241941	0.905441	0.269968	up	no	LOC106502789	lncRNA	chrNC_030820.1:75808439-75841414:+	--
gene13857	1	0.0373479	1	0.0315816	1.18258	0.241941	0.905441	0.269968	up	no	LOC106502858	lncRNA	chrNC_030821.1:479398-508143:+	--
gene17139	1	0.0373479	1	0.0315816	1.18258	0.241941	0.905441	0.269968	up	no	LOC102178931	lncRNA	chrNC_030824.1:68752898-68819624:-	--
gene17289	1	0.0373479	1	0.0315816	1.18258	0.241941	0.905441	0.269968	up	no	LOC108637957	lncRNA	chrNC_030825.1:12948246-12950466:-	--
gene17950	1	0.0373479	1	0.0315816	1.18258	0.241941	0.905441	0.269968	up	no	LOC108637984	lncRNA	chrNC_030825.1:51632517-51639758:-	--
gene20765	1	0.0373479	1	0.0315816	1.18258	0.241941	0.905441	0.269968	up	no	LOC108638465	lncRNA	chrNC_030828.1:25726633-25727431:+	--
gene20788	1	0.0373479	1	0.0315816	1.18258	0.241941	0.905441	0.269968	up	no	LOC108638531	lncRNA	chrNC_030828.1:27125392-27127598:+	--
gene23101	1	0.0373479	1	0.0315816	1.18258	0.241941	0.905441	0.269968	up	no	LOC108633781	lncRNA	chrNC_030831.1:33776061-33782698:+	--
gene24259	1	0.0373479	1	0.0315816	1.18258	0.241941	0.905441	0.269968	up	no	LOC108634006	lncRNA	chrNC_030833.1:971762-974104:+	--
gene28703	1	0.0373479	1	0.0315816	1.18258	0.241941	0.905441	0.269968	up	no	LOC108635400	lncRNA	chrNW_017215147.1:526-1726:+	--
gene4361	1	0.0373479	1	0.0315816	1.18258	0.241941	0.905441	0.269968	up	no	LOC102171569	lncRNA	chrNC_030811.1:50502648-50510855:+	--
gene6228	1	0.0373479	1	0.0315816	1.18258	0.241941	0.905441	0.269968	up	no	LOC108636077	lncRNA	chrNC_030812.1:115413785-115418112:-	--
gene7044	1	0.0373479	1	0.0315816	1.18258	0.241941	0.905441	0.269968	up	no	LOC108636244	lncRNA	chrNC_030813.1:116747249-116748169:+	--
gene818	1	0.0373479	1	0.0315816	1.18258	0.241941	0.905441	0.269968	up	no	LOC108636247	lncRNA	chrNC_030808.1:129123889-129126007:+	--
gene8923	1	0.0373479	1	0.0315816	1.18258	0.241941	0.905441	0.269968	up	no	LOC108636557	lncRNA	chrNC_030815.1:41839788-41860266:+	--
gene9001	1	0.0373479	1	0.0315816	1.18258	0.241941	0.905441	0.269968	up	no	LOC108636566	lncRNA	chrNC_030815.1:55575414-55653963:+	--
gene1673	8	0.298783	10	0.315816	0.946066	-0.0799866	0.906501	0.270074	down	no	LOC106503086	lncRNA	chrNC_030809.1:47101544-47104505:+	--
gene24038	8	0.298783	10	0.315816	0.946066	-0.0799866	0.906501	0.270074	down	no	LOC106503588	lncRNA	chrNC_030832.1:36333878-36340500:+	--
gene594	58	2.16618	70	2.21071	0.979855	-0.0293605	0.908388	0.270516	down	no	LOC106502158	lncRNA	chrNC_030808.1:95470430-95581144:-	--
gene14265	39	1.45657	45	1.42117	1.02491	0.0354906	0.9102	0.270905	up	no	LOC102171894	lncRNA	chrNC_030821.1:62353926-62359142:-	--
gene25118	248	9.26227	296	9.34816	0.990813	-0.0133156	0.914302	0.271884	down	no	LOC108634151	lncRNA	chrNC_030835.1:14499365-14504760:-	--
gene13870	23	0.859001	28	0.884285	0.971407	-0.0418515	0.917554	0.272549	down	no	LOC106502871	lncRNA	chrNC_030821.1:1458156-1580238:+	--
gene12371	44	1.64331	51	1.61066	1.02027	0.0289478	0.922072	0.273632	up	no	LOC108637172	lncRNA	chrNC_030818.1:102622947-102625843:+	--
gene128	14	0.52287	16	0.505306	1.03476	0.0492964	0.925397	0.274376	up	no	LOC102188976	lncRNA	chrNC_030808.1:34826096-34855603:+	--
gene21255	14	0.52287	16	0.505306	1.03476	0.0492964	0.925397	0.274376	up	no	LOC108638463	lncRNA	chrNC_030828.1:68383688-68386081:+	--
gene27031	49	1.83005	59	1.86332	0.982145	-0.0259917	0.925445	0.274376	down	no	LOC108634464	lncRNA	chrNW_017189517.1:34038376-34051632:-	--
gene1249	32	1.19513	37	1.16852	1.02277	0.0324881	0.925451	0.274376	up	no	LOC102168588	lncRNA	chrNC_030809.1:9333724-9343822:-	--
gene21805	32	1.19513	37	1.16852	1.02277	0.0324881	0.925451	0.274376	up	no	LOC102173511	lncRNA	chrNC_030829.1:52407692-52463032:-	--
gene16728	4	0.149392	5	0.157908	0.946066	-0.0799866	0.933811	0.276014	down	no	LOC108637851	lncRNA	chrNC_030824.1:9097215-9098388:+	--
gene16951	4	0.149392	5	0.157908	0.946066	-0.0799866	0.933811	0.276014	down	no	LOC108637888	lncRNA	chrNC_030824.1:30305033-30309128:+	--
gene22046	4	0.149392	5	0.157908	0.946066	-0.0799866	0.933811	0.276014	down	no	LOC106503513	lncRNA	chrNC_030830.1:13794166-13808530:+	--
gene7084	4	0.149392	5	0.157908	0.946066	-0.0799866	0.933811	0.276014	down	no	LOC102181949	lncRNA	chrNC_030814.1:2257892-2404408:+	--
gene9112	4	0.149392	5	0.157908	0.946066	-0.0799866	0.933811	0.276014	down	no	LOC106502417	lncRNA	chrNC_030815.1:63920881-64523458:-	--
gene6352	24	0.896349	29	0.915867	0.978689	-0.031077	0.937532	0.276916	down	no	LOC108636202	lncRNA	chrNC_030813.1:11910494-12031491:+	--
gene12742	25	0.933697	29	0.915867	1.01947	0.0278167	0.943501	0.278387	up	no	LOC102188230	lncRNA	chrNC_030819.1:55233424-55244285:-	--
gene28653	334	12.4742	393	12.4116	1.00505	0.00726028	0.945903	0.278942	up	no	LOC102175195	lncRNA	chrNW_017214431.1:4967-14649:-	--
gene20432	7	0.261435	8	0.252653	1.03476	0.0492964	0.947209	0.279158	up	no	LOC106503317	lncRNA	chrNC_030827.1:41763822-41772113:-	--
gene3774	7	0.261435	8	0.252653	1.03476	0.0492964	0.947209	0.279158	up	no	LOC106503645	lncRNA	chrNC_030810.1:117055657-117058223:+	--
gene10907	384	14.3416	453	14.3065	1.00245	0.00353675	0.97171	0.28517	up	no	LOC102180501	lncRNA	chrNC_030817.1:76207524-76212086:-	--
gene2971	26	0.971045	31	0.97903	0.991844	-0.0118151	0.975342	0.28597	down	no	LOC102173353	lncRNA	chrNC_030810.1:78244487-78254721:+	--
gene26997	40	1.49392	47	1.48434	1.00645	0.00928073	0.976063	0.286116	up	no	LOC108634466	lncRNA	chrNW_017189517.1:28640788-28658516:+	--
gene24333	6	0.224087	7	0.221071	1.01364	0.0195491	0.980506	0.286902	up	no	LOC108634034	lncRNA	chrNC_030833.1:9644313-9651449:+	--
gene8592	6	0.224087	7	0.221071	1.01364	0.0195491	0.980506	0.286902	up	no	LOC106502249	lncRNA	chrNC_030814.1:107041997-107048859:-	--
gene7200	5	0.186739	6	0.18949	0.985486	-0.0210929	0.980663	0.286902	down	no	LOC108636341	lncRNA	chrNC_030814.1:29605972-29623444:-	--
gene2485	32	1.19513	38	1.2001	0.995859	-0.00598602	0.986153	0.28824	down	no	LOC108635640	lncRNA	chrNC_030810.1:19492744-19496898:-	--
gene18282	17	0.634914	20	0.631632	1.0052	0.00747624	0.987424	0.288564	up	no	LOC106503145	lncRNA	chrNC_030825.1:58090088-58090979:+	--
gene6422	50	1.86739	59	1.86332	1.00219	0.00315463	0.990892	0.289483	up	no	LOC108636209	lncRNA	chrNC_030813.1:22255049-22268179:+	--
gene19967	98	3.66009	116	3.66347	0.999079	-0.00132966	0.994621	0.290383	down	no	LOC102182441	lncRNA	chrNC_030826.1:54011282-54014017:+	--
gene13154	55	2.05413	65	2.0528	1.00065	0.000933392	0.997173	0.291032	up	no	LOC102168462	lncRNA	chrNC_030820.1:35521851-35531820:+	--
gene9907	22	0.821653	26	0.821122	1.00065	0.000933392	0.998212	0.291264	up	no	LOC106502481	lncRNA	chrNC_030816.1:60058421-60061347:-	--
gene21612	11	0.410827	13	0.410561	1.00065	0.000933392	0.998736	0.291282	up	no	LOC108633357	lncRNA	chrNC_030829.1:46964422-46968477:+	--

## Sheet: M3-C3
Gene	M3_count	M3_normalize	C3_count	C3_normalize	FoldChange	Log2FoldChange	pval	padj	Up/Down	Significant	GeneName	Biotype	Position	Description
gene16448	3726	113.28	8882	276.051	0.41036	-1.28504	0	0	down	yes	LOC102168845	lncRNA	chrNC_030823.1:72530095-72533397:-	--
gene5361	6526	198.408	10244	318.381	0.623176	-0.682288	6.4438e-201	1.52932e-199	down	no	LOC102168701	lncRNA	chrNC_030812.1:56580236-56581775:-	--
gene25279	22102	671.959	16154	502.063	1.3384	0.420506	1.11258e-176	2.37165e-175	up	no	HNRNPF	lncRNA	chrNC_030835.1:31701102-31719712:+	--
gene10742	5538	168.37	8709	270.674	0.622039	-0.684922	2.87845e-172	5.9206e-171	down	no	LOC102181394	lncRNA	chrNC_030817.1:66294430-66308731:-	--
gene1301	4298	130.67	6453	200.558	0.651535	-0.618085	3.84509e-107	4.93222e-106	down	no	LOC102180089	lncRNA	chrNC_030809.1:11048951-11051265:+	--
gene3380	68	2.06738	580	18.0263	0.114687	-3.12423	2.76803e-103	3.41609e-102	down	yes	LOC108635596	lncRNA	chrNC_030810.1:102361878-102362997:+	--
gene427	1699	51.6541	3094	96.1608	0.537163	-0.896567	2.67077e-98	3.16929e-97	down	no	LOC102184946	lncRNA	chrNC_030808.1:73487099-73489912:-	--
gene20749	3772	114.679	2127	66.1067	1.73475	0.79473	1.77246e-95	2.04937e-94	up	no	LOC106503367	lncRNA	chrNC_030828.1:24686749-24691192:-	--
gene23643	83	2.52342	414	12.867	0.196115	-2.35023	1.94875e-55	1.36322e-54	down	yes	LOC102171119	lncRNA	chrNC_030832.1:13125540-13136483:+	--
gene3387	44	1.33772	286	8.88881	0.150494	-2.73222	1.15312e-45	6.56917e-45	down	yes	LOC108635656	lncRNA	chrNC_030810.1:102562045-102563736:+	--
gene20495	367	11.1578	832	25.8584	0.431495	-1.21258	2.33383e-44	1.28461e-43	down	yes	LOC106503332	lncRNA	chrNC_030827.1:63655514-63662874:-	--
gene10026	585	17.7855	1142	35.4931	0.501098	-0.996834	2.41843e-44	1.32993e-43	down	no	PPP1R14C	lncRNA	chrNC_030816.1:74641676-74727590:+	--
gene15452	613	18.6368	1153	35.835	0.520073	-0.943213	5.66438e-41	2.90508e-40	down	no	LOC106502886	lncRNA	chrNC_030822.1:49571665-49585386:+	--
gene4560	265	8.0567	648	20.1397	0.400041	-1.32178	1.02369e-39	5.08126e-39	down	yes	LOC102186366	lncRNA	chrNC_030811.1:76991316-77006714:+	--
gene26271	1163	35.3583	1844	57.3111	0.616953	-0.696768	4.92366e-39	2.39924e-38	down	no	LOC102169084	lncRNA	chrNW_017189516.1:8835812-8870487:+	--
gene7114	891	27.0887	413	12.8359	2.11038	1.0775	1.10497e-38	5.32684e-38	up	yes	LOC108636451	lncRNA	chrNC_030814.1:10328666-10413837:+	--
gene16581	3100	94.2481	4109	127.707	0.738004	-0.438299	1.04538e-37	4.9143e-37	down	no	LOC102169320	lncRNA	chrNC_030824.1:1473577-1486167:-	--
gene3390	80	2.43221	326	10.132	0.240052	-2.05858	1.22837e-37	5.74684e-37	down	yes	LOC108635659	lncRNA	chrNC_030810.1:102637169-102639456:+	--
gene17434	513	15.5965	988	30.7068	0.507918	-0.977332	2.07442e-37	9.6282e-37	down	no	LOC102188339	lncRNA	chrNC_030825.1:25403998-25405407:-	--
gene8011	538	16.3566	978	30.396	0.538117	-0.894008	3.81799e-32	1.52878e-31	down	no	LOC108636392	lncRNA	chrNC_030814.1:91782065-91791205:-	--
gene23549	127	3.86113	359	11.1576	0.346053	-1.53094	5.6335e-28	1.99904e-27	down	yes	LOC108633922	lncRNA	chrNC_030832.1:3378280-3385514:-	--
gene24798	150	4.56039	395	12.2765	0.371473	-1.42867	8.73499e-28	3.07909e-27	down	yes	LOC102185144	lncRNA	chrNC_030834.1:13226550-13242408:+	--
gene1557	19362	588.656	21071	654.882	0.898873	-0.153811	8.40124e-27	2.85335e-26	down	no	RPL37A	lncRNA	chrNC_030809.1:31290237-31308586:-	--
gene10666	130	3.95234	357	11.0955	0.356212	-1.48919	8.80326e-27	2.98816e-26	down	yes	LOC108636992	lncRNA	chrNC_030817.1:59243322-59263639:-	--
gene17974	364	11.0666	697	21.6626	0.51086	-0.969	1.57543e-26	5.31989e-26	down	no	LOC102175154	lncRNA	chrNC_030825.1:52258072-52261671:-	--
gene20580	728	22.1331	367	11.4063	1.94043	0.956378	1.60826e-26	5.4245e-26	up	no	LRRC28	lncRNA	chrNC_030828.1:6471711-6672940:-	--
gene7019	113	3.4355	321	9.97661	0.344355	-1.53803	2.38615e-25	7.75378e-25	down	yes	LOC108636239	lncRNA	chrNC_030813.1:115678179-115691181:-	--
gene4533	251	7.63106	524	16.2858	0.468571	-1.09366	1.81763e-24	5.74708e-24	down	yes	LOC106502029	lncRNA	chrNC_030811.1:74098603-74136954:+	--
gene24071	3386	102.943	4141	128.701	0.799862	-0.322177	4.30229e-22	1.24238e-21	down	no	GNB2	lncRNA	chrNC_030832.1:36781993-36787231:-	--
gene23064	170	5.16845	388	12.059	0.428598	-1.2223	7.9045e-22	2.26365e-21	down	yes	LOC102183378	lncRNA	chrNC_030831.1:25960524-25973733:-	--
gene22961	113	3.4355	296	9.19961	0.373439	-1.42105	4.53219e-21	1.25844e-20	down	yes	LOC102182272	lncRNA	chrNC_030831.1:1293998-1317485:+	--
gene2466	214	6.50616	445	13.8305	0.470421	-1.08797	7.40563e-21	2.0439e-20	down	yes	LOC102168597	lncRNA	chrNC_030810.1:18638450-18655934:-	--
gene13361	638	19.3969	975	30.3028	0.640102	-0.643626	8.02356e-19	2.04766e-18	down	no	LOC106502761	lncRNA	chrNC_030820.1:51872815-51893851:+	--
gene22569	947	28.7913	1343	41.7401	0.689775	-0.535803	1.14997e-18	2.91576e-18	down	no	LOC102177673	lncRNA	chrNC_030830.1:22459190-22461178:+	--
gene3388	14	0.425637	103	3.20122	0.132961	-2.91093	1.46693e-18	3.6986e-18	down	yes	LOC108635657	lncRNA	chrNC_030810.1:102586994-102588583:-	--
gene11581	196	5.95891	394	12.2454	0.486624	-1.03912	2.0586e-17	4.93567e-17	down	yes	LOC102181308	lncRNA	chrNC_030818.1:21591735-21699814:+	--
gene24782	7470	227.108	6353	197.45	1.1502	0.20189	2.13766e-16	4.86457e-16	up	no	LOC106503669	lncRNA	chrNC_030834.1:12302319-12304032:+	--
gene17446	237	7.20542	442	13.7373	0.524517	-0.930939	2.23054e-16	5.07201e-16	down	no	LOC108637969	lncRNA	chrNC_030825.1:26142626-26149517:+	--
gene11132	78	2.3714	209	6.49567	0.365075	-1.45374	8.18633e-16	1.81296e-15	down	yes	LOC108637011	lncRNA	chrNC_030817.1:80622725-80624426:-	--
gene10447	464	14.1068	727	22.595	0.624334	-0.679611	9.91739e-16	2.18723e-15	down	no	LOC102168833	lncRNA	chrNC_030817.1:32637058-32650936:+	--
gene18654	31	0.942481	127	3.94713	0.238776	-2.06627	1.03733e-15	2.28348e-15	down	yes	LOC106503175	lncRNA	chrNC_030825.1:67129867-67139552:+	--
gene7904	64	1.94577	3	0.0932393	20.8685	4.38326	1.27127e-15	2.78279e-15	up	yes	LOC108636385	lncRNA	chrNC_030814.1:88557879-88636200:+	--
gene5598	61	1.85456	0	0.0155399	119.342	6.89896	1.91679e-15	4.16163e-15	up	yes	LOC108636020	lncRNA	chrNC_030812.1:72946505-72949487:+	--
gene12838	70	2.12818	190	5.90516	0.360394	-1.47235	9.19258e-15	1.92045e-14	down	yes	LOC108637305	lncRNA	chrNC_030819.1:67024544-67085790:+	--
gene26264	75	2.2802	198	6.15379	0.370535	-1.43232	9.1973e-15	1.92075e-14	down	yes	LOC102191314	lncRNA	chrNW_017189516.1:8527312-8571532:+	--
gene16289	2621	79.6853	3145	97.7459	0.815229	-0.294723	9.88992e-15	2.06172e-14	down	no	LOC102178647	lncRNA	chrNC_030823.1:53756033-53759876:-	--
gene23433	749	22.7716	1056	32.8202	0.693827	-0.527352	1.27361e-14	2.63816e-14	down	no	LOC106503569	lncRNA	chrNC_030832.1:1596836-1600343:-	--
gene1179	5487	166.819	4604	143.091	1.16582	0.22135	1.44561e-14	2.98285e-14	up	no	LUZP1	lncRNA	chrNC_030809.1:6185376-6286457:-	--
gene14099	68	2.06738	182	5.65652	0.365486	-1.45211	6.04731e-14	1.20291e-13	down	yes	LOC106502861	lncRNA	chrNC_030821.1:37565973-37578551:+	--
gene22698	449	13.6508	687	21.3518	0.639327	-0.645375	8.99575e-14	1.77376e-13	down	no	C23H6orf223	lncRNA	chrNC_030830.1:31307258-31312591:-	--
gene20007	319	9.69844	524	16.2858	0.595515	-0.74779	1.25191e-13	2.4479e-13	down	no	LOC102190260	lncRNA	chrNC_030826.1:54949394-54953710:-	--
gene21273	21	0.638455	97	3.01474	0.211778	-2.23938	1.65679e-13	3.2096e-13	down	yes	LOC108638525	lncRNA	chrNC_030828.1:68807467-68809089:-	--
gene4164	620	18.8496	887	27.5678	0.683756	-0.548446	2.47036e-13	4.74801e-13	down	no	LOC102184972	lncRNA	chrNC_030811.1:25518197-25548048:+	--
gene17741	20	0.608053	94	2.9215	0.20813	-2.26444	2.70273e-13	5.17767e-13	down	yes	LOC108638120	lncRNA	chrNC_030825.1:47020522-47023326:-	--
gene12730	1501	45.6343	1888	58.6786	0.7777	-0.362715	2.99762e-13	5.73134e-13	down	no	LOC106502711	lncRNA	chrNC_030819.1:54401350-54436128:+	--
gene6494	18	0.547247	86	2.67286	0.204742	-2.28812	1.99695e-12	3.63775e-12	down	yes	LOC106502196	lncRNA	chrNC_030813.1:36777166-36794026:+	--
gene27272	1193	36.2703	1528	47.4899	0.763748	-0.38883	2.50546e-12	4.54432e-12	down	no	LOC108634529	lncRNA	chrNW_017189556.1:12677-21956:-	--
gene10662	33	1.00329	113	3.51201	0.285673	-1.80756	4.411e-12	7.87888e-12	down	yes	LOC102187773	lncRNA	chrNC_030817.1:58842899-58952860:-	--
gene437	323	9.82005	510	15.8507	0.619535	-0.690743	9.05277e-12	1.58839e-11	down	no	LOC106502094	lncRNA	chrNC_030808.1:75696854-75700886:-	--
gene1609	154	4.682	292	9.07529	0.515907	-0.954818	9.42054e-12	1.65144e-11	down	no	LOC102185515	lncRNA	chrNC_030809.1:40090768-40099678:+	--
gene24261	378	11.4922	573	17.8087	0.645313	-0.631929	2.35701e-11	4.00842e-11	down	no	LOC108634033	lncRNA	chrNC_030833.1:983979-992635:-	--
gene26409	70	2.12818	165	5.12816	0.414999	-1.26882	1.13953e-10	1.8494e-10	down	yes	LOC108634349	lncRNA	chrNW_017189516.1:20891813-20906753:+	--
gene12399	1039	31.5883	1325	41.1807	0.767066	-0.382577	1.33357e-10	2.15536e-10	down	no	LOC102168552	lncRNA	chrNC_030818.1:103546840-103550676:-	--
gene14593	1072	32.5916	777	24.149	1.34961	0.432538	1.50526e-10	2.42283e-10	up	no	C15H11orf31	lncRNA	chrNC_030822.1:2333297-2334972:-	--
gene8155	180	5.47247	315	9.79013	0.558979	-0.839135	2.19882e-10	3.4969e-10	down	no	LOC106502300	lncRNA	chrNC_030814.1:95249260-95254367:+	--
gene4297	119	3.61791	233	7.24159	0.499602	-1.00115	2.41821e-10	3.83543e-10	down	yes	LOC106502045	lncRNA	chrNC_030811.1:42719595-42727493:+	--
gene24951	220	6.68858	105	3.26338	2.04959	1.03533	3.94558e-10	6.16126e-10	up	yes	LOC102189648	lncRNA	chrNC_030834.1:37519377-37549199:-	--
gene1276	150	4.56039	272	8.4537	0.539456	-0.890424	5.54716e-10	8.58446e-10	down	no	LOC102185696	lncRNA	chrNC_030809.1:10162559-10165988:+	--
gene19357	38	1.1553	110	3.41877	0.337928	-1.56521	6.88679e-10	1.05877e-09	down	yes	LOC106503231	lncRNA	chrNC_030826.1:34702981-34708025:-	--
gene485	2306	70.1085	1864	57.9327	1.21017	0.275211	8.13492e-10	1.24219e-09	up	no	LOC108635834	lncRNA	chrNC_030808.1:80963190-80977022:+	--
gene17450	13	0.395234	64	1.98911	0.198699	-2.33134	8.4063e-10	1.28229e-09	down	yes	LOC102189982	lncRNA	chrNC_030825.1:26345717-26353329:+	--
gene11929	82	2.49302	176	5.47004	0.455758	-1.13366	1.12699e-09	1.70139e-09	down	yes	LOC102188412	lncRNA	chrNC_030818.1:68079774-68140305:-	--
gene5994	117	3.55711	224	6.96187	0.510941	-0.96877	1.52567e-09	2.28212e-09	down	no	LOC102178050	lncRNA	chrNC_030812.1:102941764-102943826:-	--
gene23440	23	0.69926	82	2.54854	0.274377	-1.86577	1.67515e-09	2.49807e-09	down	yes	LOC108633895	lncRNA	chrNC_030832.1:1655733-1657480:-	--
gene10393	20	0.608053	76	2.36206	0.257424	-1.95778	2.07685e-09	3.07442e-09	down	yes	LOC106502566	lncRNA	chrNC_030817.1:26444977-26447403:+	--
gene20726	142	4.31717	255	7.92534	0.54473	-0.876386	3.11281e-09	4.55848e-09	down	no	LOC102177005	lncRNA	chrNC_030828.1:22323434-22327307:+	--
gene28615	143	4.34758	59	1.83371	2.37092	1.24545	4.89939e-09	7.05841e-09	up	yes	LOC108635335	lncRNA	chrNW_017213807.1:6878-11536:-	--
gene5957	50	1.52013	124	3.85389	0.394441	-1.34212	5.30473e-09	7.633e-09	down	yes	LOC108636064	lncRNA	chrNC_030812.1:102424922-102427040:-	--
gene446	20	0.608053	73	2.26882	0.268003	-1.89968	8.63269e-09	1.21853e-08	down	yes	LOC108635782	lncRNA	chrNC_030808.1:76661666-76664858:-	--
gene14323	893	27.1495	652	20.264	1.33979	0.422008	1.10486e-08	1.54393e-08	up	no	LOC102186225	lncRNA	chrNC_030821.1:69395631-69620204:+	--
gene14347	73	2.21939	156	4.84844	0.457753	-1.12736	1.14188e-08	1.59339e-08	down	yes	LOC108637533	lncRNA	chrNC_030821.1:74933221-74972009:-	--
gene1304	936	28.4569	1172	36.4255	0.781235	-0.356172	1.60534e-08	2.21792e-08	down	no	LOC102178778	lncRNA	chrNC_030809.1:11107729-11110933:-	--
gene5809	89	2.70583	177	5.50112	0.49187	-1.02365	1.89797e-08	2.60077e-08	down	yes	LOC102175559	lncRNA	chrNC_030812.1:95750250-95753299:+	--
gene26412	18	0.547247	67	2.08234	0.262803	-1.92794	2.56622e-08	3.47343e-08	down	yes	LOC108634319	lncRNA	chrNW_017189516.1:20967600-20980308:-	--
gene17686	198	6.01972	318	9.88337	0.609076	-0.715306	2.79521e-08	3.77391e-08	down	no	LOC102188967	lncRNA	chrNC_030825.1:45836675-45843903:+	--
gene6496	3	0.0912079	34	1.05671	0.0863129	-3.53428	3.68706e-08	4.92343e-08	down	yes	LOC108636216	lncRNA	chrNC_030813.1:36833918-36837403:+	--
gene34	2	0.0608053	31	0.963473	0.0631105	-3.98598	4.20026e-08	5.56813e-08	down	yes	LOC108636734	lncRNA	chrNC_030808.1:3049218-3070792:-	--
gene26060	157	4.77321	264	8.20506	0.58174	-0.781553	4.60635e-08	6.08309e-08	down	no	LOC108634197	lncRNA	chrNC_030836.1:45768464-45770032:+	--
gene4481	130	3.95234	55	1.70939	2.31214	1.20923	5.03256e-08	6.62653e-08	up	yes	LOC106502031	lncRNA	chrNC_030811.1:68431536-68437529:+	--
gene22626	32	0.972884	89	2.7661	0.351717	-1.50751	6.74472e-08	8.78821e-08	down	yes	LOC108633557	lncRNA	chrNC_030830.1:24325198-24327481:-	--
gene10005	109	3.31389	199	6.18487	0.535805	-0.90022	8.56509e-08	1.10496e-07	down	no	LOC102189941	lncRNA	chrNC_030816.1:74138671-74141302:+	--
gene26999	95	2.88825	180	5.59436	0.516279	-0.953777	8.99704e-08	1.15712e-07	down	no	LOC102189102	lncRNA	chrNW_017189517.1:28701200-28715520:-	--
gene27532	67	2.03698	141	4.38225	0.464824	-1.10524	9.25444e-08	1.18814e-07	down	yes	LOC108634640	lncRNA	chrNW_017189703.1:17363-26116:-	--
gene20607	200	6.08053	313	9.72797	0.625056	-0.677943	1.4716e-07	1.85799e-07	down	no	LOC102174435	lncRNA	chrNC_030828.1:13420790-13435153:-	--
gene4613	468	14.2284	629	19.5492	0.727828	-0.458331	1.66995e-07	2.09758e-07	down	no	LOC102170937	lncRNA	chrNC_030811.1:89030412-89033471:-	--
gene21659	61	1.85456	129	4.00929	0.462566	-1.11227	2.82608e-07	3.4702e-07	down	yes	LOC108633360	lncRNA	chrNC_030829.1:48900773-48915577:-	--
gene18764	102	3.10107	184	5.71868	0.54227	-0.882917	4.07919e-07	4.93755e-07	down	no	LOC108638243	lncRNA	chrNC_030826.1:10433322-10446944:+	--
gene20467	17	0.516845	59	1.83371	0.281858	-1.82696	4.67013e-07	5.61458e-07	down	yes	FAM134B	lncRNA	chrNC_030827.1:56450873-56607068:+	--
gene24267	18	0.547247	60	1.86479	0.293464	-1.76875	6.69973e-07	7.90071e-07	down	yes	LOC106503653	lncRNA	chrNC_030833.1:1278823-1290349:-	--
gene12841	59	1.79375	123	3.82281	0.469224	-1.09165	7.87147e-07	9.21207e-07	down	yes	LOC102188416	lncRNA	chrNC_030819.1:67109762-67147008:+	--
gene2401	72	2.18899	141	4.38225	0.499513	-1.00141	8.35504e-07	9.75657e-07	down	yes	LOC108634147	lncRNA	chrNC_030810.1:15310119-15315197:-	--
gene18369	19	0.57765	61	1.89587	0.304689	-1.71459	9.41506e-07	1.09399e-06	down	yes	LOC108638034	lncRNA	chrNC_030825.1:60642308-60660572:-	--
gene18139	14	0.425637	52	1.61615	0.263365	-1.92486	9.55026e-07	1.10794e-06	down	yes	LOC108638116	lncRNA	chrNC_030825.1:55578170-55579028:-	--
gene10773	161	4.89482	256	7.95642	0.615204	-0.700863	9.84639e-07	1.1414e-06	down	no	LOC106502533	lncRNA	chrNC_030817.1:67218640-67225971:+	--
gene17414	197	5.98932	109	3.3877	1.76796	0.822088	1.07325e-06	1.23873e-06	up	no	LOC102183093	lncRNA	chrNC_030825.1:23528852-23530343:-	--
gene12936	31	0.942481	80	2.48638	0.379057	-1.39951	1.29344e-06	1.48207e-06	down	yes	LOC108637310	lncRNA	chrNC_030819.1:84753833-84757493:-	--
gene17861	25	0.760066	70	2.17558	0.349362	-1.51721	1.51071e-06	1.71827e-06	down	yes	LOC106503127	lncRNA	chrNC_030825.1:49797839-49800985:-	--
gene21926	120	3.64832	202	6.27811	0.581116	-0.783101	1.67332e-06	1.89586e-06	down	no	LOC108633355	lncRNA	chrNC_030829.1:59400621-59404786:-	--
gene2843	414	12.5867	281	8.73342	1.44121	0.527281	1.81472e-06	2.04539e-06	up	no	LOC102188008	lncRNA	chrNC_030810.1:62744378-62760426:+	--
gene21775	4889	148.638	4336	134.762	1.10297	0.141395	2.56505e-06	2.85612e-06	up	no	LOC102190274	lncRNA	chrNC_030829.1:51478200-51480196:-	--
gene28279	297	9.02958	414	12.867	0.701761	-0.510948	2.73654e-06	3.04226e-06	down	no	LOC102183959	lncRNA	chrNW_017201244.1:44721-49154:+	--
gene12485	54	1.64174	112	3.48093	0.471638	-1.08425	2.77816e-06	3.08561e-06	down	yes	LOC102178635	lncRNA	chrNC_030818.1:106156420-106159461:+	--
gene21243	5333	162.137	5703	177.248	0.914748	-0.128554	2.87361e-06	3.18739e-06	down	no	KLC1	lncRNA	chrNC_030828.1:67516790-67583822:+	--
gene18981	8	0.243221	38	1.18103	0.20594	-2.27971	3.07497e-06	3.39851e-06	down	yes	LOC108638261	lncRNA	chrNC_030826.1:21909076-21914643:+	--
gene9678	41	1.24651	9	0.279718	4.4563	2.15585	3.63463e-06	3.98104e-06	up	yes	LOC108636720	lncRNA	chrNC_030816.1:23404013-23433685:+	--
gene12766	39	1.1857	89	2.7661	0.428655	-1.22211	4.27012e-06	4.63552e-06	down	yes	LOC108633260	lncRNA	chrNC_030819.1:57938471-57968370:-	--
gene27700	575	17.4815	726	22.5639	0.774755	-0.368188	4.49219e-06	4.8604e-06	down	no	TANGO2	lncRNA	chrNW_017189851.1:587519-605289:+	--
gene14196	11	0.334429	43	1.33643	0.25024	-1.99861	4.91371e-06	5.29302e-06	down	yes	LOC108637530	lncRNA	chrNC_030821.1:52010264-52013025:+	--
gene5524	7	0.212818	35	1.08779	0.195643	-2.35371	5.01323e-06	5.39229e-06	down	yes	LOC108636018	lncRNA	chrNC_030812.1:64447394-64492455:-	--
gene19611	1	0.0304026	20	0.621595	0.0489106	-4.35371	6.3995e-06	6.80102e-06	down	yes	LOC102177924	lncRNA	chrNC_030826.1:41476591-41478139:-	--
gene12297	51	1.55053	105	3.26338	0.475132	-1.0736	6.74779e-06	7.1556e-06	down	yes	LOC106502663	lncRNA	chrNC_030818.1:98759514-98765728:+	--
gene8678	20	0.608053	58	1.80263	0.337315	-1.56783	7.29999e-06	7.70116e-06	down	yes	SOX7	lncRNA	chrNC_030815.1:8398338-8405131:+	--
gene28167	35	1.06409	7	0.217558	4.89106	2.29015	8.955e-06	9.34242e-06	up	yes	LOC108634969	lncRNA	chrNW_017195484.1:4899-8740:-	--
gene11327	2751	83.6376	3024	93.9852	0.889902	-0.168282	9.42562e-06	9.81592e-06	down	no	LOC106502506	lncRNA	chrNC_030817.1:99476805-99478377:+	--
gene26800	43	1.30731	11	0.341877	3.82392	1.93505	9.72708e-06	1.01083e-05	up	yes	LOC108634473	lncRNA	chrNW_017189517.1:2055946-2167767:+	--
gene6338	622	18.9104	771	23.9625	0.789168	-0.341596	1.05257e-05	1.08996e-05	down	no	LOC102171315	lncRNA	chrNC_030813.1:7294903-7295954:-	--
gene21930	5	0.152013	29	0.901313	0.168657	-2.56783	1.25679e-05	1.29027e-05	down	yes	LOC102169635	lncRNA	chrNC_030829.1:59457509-59459095:+	--
gene17276	7	0.212818	33	1.02563	0.2075	-2.26882	1.45512e-05	1.4822e-05	down	yes	LOC108637956	lncRNA	chrNC_030825.1:12075040-12077117:-	--
gene21612	2	0.0608053	21	0.652675	0.0931631	-3.4241	1.93293e-05	1.93991e-05	down	yes	LOC108633357	lncRNA	chrNC_030829.1:46964422-46968477:+	--
gene12701	174	5.29006	101	3.13906	1.68524	0.752952	2.14514e-05	2.14407e-05	up	no	LOC106502707	lncRNA	chrNC_030819.1:51221132-51242787:+	--
gene17418	138	4.19556	212	6.58891	0.636761	-0.651176	2.98989e-05	2.93388e-05	down	no	LOC102184183	lncRNA	chrNC_030825.1:24599750-24609228:-	--
gene10459	365	11.097	476	14.794	0.7501	-0.414845	3.30548e-05	3.22091e-05	down	no	LOC108636973	lncRNA	chrNC_030817.1:33640951-33643858:+	--
gene4404	2	0.0608053	20	0.621595	0.0978213	-3.35371	3.566e-05	3.45239e-05	down	yes	LOC108635850	lncRNA	chrNC_030811.1:54332692-54337861:+	--
gene8851	90	2.73624	42	1.30535	2.09617	1.06776	4.06706e-05	3.9078e-05	up	yes	LOC102168346	lncRNA	chrNC_030815.1:29730587-29734180:-	--
gene12257	6	0.182416	29	0.901313	0.202389	-2.3048	4.07953e-05	3.91721e-05	down	yes	LOC106502659	lncRNA	chrNC_030818.1:97927541-97936874:-	--
gene12371	26	0.790468	63	1.95803	0.403707	-1.30862	4.49342e-05	4.29143e-05	down	yes	LOC108637172	lncRNA	chrNC_030818.1:102622947-102625843:+	--
gene3093	0	0.0152013	15	0.466197	0.0326071	-4.93867	6.17844e-05	5.79775e-05	down	yes	LOC106501933	lncRNA	chrNC_030810.1:90427998-90429607:+	--
gene21412	83	2.52342	140	4.35117	0.57994	-0.786024	6.33389e-05	5.93507e-05	down	no	LOC106503413	lncRNA	chrNC_030829.1:13198586-13223513:-	--
gene12103	2	0.0608053	19	0.590516	0.10297	-3.27971	6.57368e-05	6.14699e-05	down	yes	LOC108637160	lncRNA	chrNC_030818.1:86479793-86480981:-	--
gene11183	115	3.4963	180	5.59436	0.624969	-0.678143	6.69341e-05	6.24799e-05	down	no	LOC108636833	lncRNA	chrNC_030817.1:85635140-85641526:-	--
gene10118	8	0.243221	32	0.994553	0.244553	-2.03178	6.79193e-05	6.33591e-05	down	yes	LOC108636751	lncRNA	chrNC_030816.1:87954909-87957491:-	--
gene21344	77	2.341	132	4.10253	0.570624	-0.809388	6.79545e-05	6.33819e-05	down	no	LOC106503408	lncRNA	chrNC_030829.1:7176992-7192906:+	--
gene19481	37	1.1249	78	2.42422	0.464024	-1.10773	6.90523e-05	6.43444e-05	down	yes	LOC108638282	lncRNA	chrNC_030826.1:38971567-38972804:-	--
gene21448	21	0.638455	54	1.67831	0.380416	-1.39435	7.30994e-05	6.78031e-05	down	yes	LOC108633165	lncRNA	chrNC_030829.1:15152972-15169300:+	--
gene14003	101	3.07067	162	5.03492	0.609873	-0.713418	7.65887e-05	7.09049e-05	down	no	LOC102173583	lncRNA	chrNC_030821.1:19247105-19267777:-	--
gene15925	1	0.0304026	16	0.497276	0.0611383	-4.03178	7.74019e-05	7.15222e-05	down	yes	LOC102186708	lncRNA	chrNC_030823.1:26104629-26115683:+	--
gene20739	34	1.03369	73	2.26882	0.455606	-1.13414	8.72126e-05	8.00577e-05	down	yes	LOC108638515	lncRNA	chrNC_030828.1:23501768-23503984:+	--
gene13198	61	1.85456	110	3.41877	0.542463	-0.882402	9.06081e-05	8.29667e-05	down	no	LOC106502753	lncRNA	chrNC_030820.1:38912696-38914750:-	--
gene18840	19	0.57765	2	0.0621595	9.29302	3.21615	9.08315e-05	8.31452e-05	up	yes	LOC108638249	lncRNA	chrNC_030826.1:14483737-14486174:-	--
gene12497	4	0.121611	23	0.714835	0.170124	-2.55534	0.000104887	9.51056e-05	down	yes	LOC108637285	lncRNA	chrNC_030819.1:757904-759613:+	--
gene8651	66	2.00657	116	3.60525	0.556569	-0.845367	0.000106242	9.62594e-05	down	no	LOC108636606	lncRNA	chrNC_030815.1:5706633-5707980:-	--
gene214	187	5.68529	264	8.20506	0.692901	-0.52928	0.000110192	9.96541e-05	down	no	LOC108637877	lncRNA	chrNC_030808.1:45794656-45795597:+	--
gene18642	29	0.881676	65	2.02019	0.436433	-1.19617	0.000111926	0.000101066	down	yes	LOC106503176	lncRNA	chrNC_030825.1:66967065-66982648:-	--
gene8510	8	0.243221	31	0.963473	0.252442	-1.98598	0.00011206	0.000101156	down	yes	LOC106502274	lncRNA	chrNC_030814.1:103858059-103865090:+	--
gene24898	32	0.972884	8	0.248638	3.91285	1.96822	0.000113924	0.000102791	up	yes	LOC102185059	lncRNA	chrNC_030834.1:28594134-28735709:-	--
gene15318	0	0.0152013	14	0.435117	0.0349362	-4.83913	0.000114303	0.000102864	down	yes	LOC108637675	lncRNA	chrNC_030822.1:36685003-36689127:+	--
gene1572	6	0.182416	27	0.839154	0.217381	-2.2017	0.000118114	0.000106017	down	yes	LOC108637734	lncRNA	chrNC_030809.1:34891596-34912574:+	--
gene19965	21	0.638455	3	0.0932393	6.84749	2.77557	0.000126713	0.000113267	up	yes	LOC108638194	lncRNA	chrNC_030826.1:53902414-53905699:+	--
gene19780	22	0.668858	54	1.67831	0.398531	-1.32724	0.000133868	0.000119353	down	yes	LOC108638307	lncRNA	chrNC_030826.1:46525101-46526772:-	--
gene23312	14	0.425637	0	0.0155399	27.39	4.77557	0.000140459	0.000124829	up	yes	LOC108633769	lncRNA	chrNC_030831.1:61878239-61880720:+	--
gene12060	74	2.24979	125	3.88497	0.579102	-0.788111	0.000151667	0.000134081	down	no	LOC108637157	lncRNA	chrNC_030818.1:78339006-78349701:-	--
gene19303	565	17.1775	684	21.2586	0.808027	-0.307525	0.00017111	0.000149912	down	no	LOC102187162	lncRNA	chrNC_030826.1:32889529-32891676:-	--
gene13845	8	0.243221	30	0.932393	0.260857	-1.93867	0.000183964	0.000160478	down	yes	LOC108637377	lncRNA	chrNC_030820.1:80796673-80797861:+	--
gene20083	8	0.243221	30	0.932393	0.260857	-1.93867	0.000183964	0.000160478	down	yes	LOC108638198	lncRNA	chrNC_030826.1:57201618-57205234:-	--
gene23165	29	0.881676	7	0.217558	4.0526	2.01885	0.000187649	0.000163328	up	yes	LOC106503540	lncRNA	chrNC_030831.1:42532844-42533826:-	--
gene23888	60	1.82416	106	3.29446	0.553705	-0.85281	0.000189325	0.000164689	down	no	LOC108633897	lncRNA	chrNC_030832.1:27103935-27108404:+	--
gene8040	133	4.04355	197	6.12272	0.660418	-0.598549	0.000189561	0.00016487	down	no	LOC102178619	lncRNA	chrNC_030814.1:92457976-92461083:+	--
gene9693	48	1.45933	90	2.79718	0.521713	-0.938671	0.000191484	0.000166419	down	no	LOC108636723	lncRNA	chrNC_030816.1:26231295-26258911:-	--
gene15793	28	0.851274	62	1.92695	0.441773	-1.17862	0.000192285	0.000167041	down	yes	LOC106502944	lncRNA	chrNC_030823.1:2858011-2860627:-	--
gene24947	7	0.212818	28	0.870234	0.244553	-2.03178	0.0001944	0.000168703	down	yes	LOC106503660	lncRNA	chrNC_030834.1:36863341-36870478:-	--
gene2052	35	1.06409	72	2.23774	0.47552	-1.07242	0.00019589	0.000169921	down	yes	LOC108638309	lncRNA	chrNC_030809.1:120711108-120718187:+	--
gene3774	0	0.0152013	13	0.404037	0.0376236	-4.73222	0.000212613	0.000183422	down	yes	LOC106503645	lncRNA	chrNC_030810.1:117055657-117058223:+	--
gene18884	20	0.608053	3	0.0932393	6.52142	2.70519	0.000224013	0.000192577	up	yes	LOC108638267	lncRNA	chrNC_030826.1:18051948-18061362:-	--
gene26077	105	3.19228	162	5.03492	0.634027	-0.657384	0.00023345	0.00020019	down	no	LOC108634225	lncRNA	chrNC_030836.1:45939864-45943806:+	--
gene5613	13	0.395234	0	0.0155399	25.4335	4.66866	0.000258392	0.000220099	up	yes	LOC102172252	lncRNA	chrNC_030812.1:73192549-73199801:-	--
gene12397	163	4.95563	231	7.17943	0.690254	-0.534801	0.000260751	0.000221978	down	no	LOC108637175	lncRNA	chrNC_030818.1:103525156-103528659:+	--
gene19847	212	6.44536	288	8.95097	0.720073	-0.473785	0.000261851	0.000222851	down	no	LOC108638311	lncRNA	chrNC_030826.1:49643784-49646894:+	--
gene7887	9	0.273624	31	0.963473	0.283997	-1.81605	0.000274851	0.000233068	down	yes	LOC108636383	lncRNA	chrNC_030814.1:87340615-87342622:+	--
gene27764	26	0.790468	58	1.80263	0.438509	-1.18932	0.000280527	0.000237641	down	yes	LOC102171853	lncRNA	chrNW_017189940.1:44933-98733:+	--
gene27281	15	0.456039	41	1.27427	0.357883	-1.48244	0.000296396	0.000249964	down	yes	LOC108634530	lncRNA	chrNW_017189560.1:63544-64489:-	--
gene4920	4	0.121611	21	0.652675	0.186326	-2.4241	0.000321876	0.000269861	down	yes	LOC108635995	lncRNA	chrNC_030812.1:25761845-25767426:+	--
gene12313	0	0.0152013	12	0.372957	0.0407589	-4.61674	0.000397738	0.000328715	down	yes	LOC102171346	lncRNA	chrNC_030818.1:99392758-99394868:+	--
gene28450	89	2.70583	47	1.46075	1.85236	0.889365	0.000455393	0.000373573	up	no	LOC108635194	lncRNA	chrNW_017211824.1:6001-10425:-	--
gene25118	237	7.20542	313	9.72797	0.740691	-0.433056	0.00046002	0.000377263	down	no	LOC108634151	lncRNA	chrNC_030835.1:14499365-14504760:-	--
gene536	226	6.87099	300	9.32393	0.73692	-0.44042	0.000495145	0.000403192	down	no	LOC102188899	lncRNA	chrNC_030808.1:83319445-83327074:-	--
gene12488	3	0.0912079	18	0.559436	0.163035	-2.61674	0.000507385	0.000412072	down	yes	LOC108637189	lncRNA	chrNC_030818.1:106185331-106187099:-	--
gene17093	1	0.0304026	13	0.404037	0.0752471	-3.73222	0.000513574	0.000416579	down	yes	LOC108637893	lncRNA	chrNC_030824.1:60531235-60534243:+	--
gene11931	4	0.121611	20	0.621595	0.195643	-2.35371	0.000560097	0.000452285	down	yes	LOC102189216	lncRNA	chrNC_030818.1:68180378-68196006:-	--
gene16951	4	0.121611	20	0.621595	0.195643	-2.35371	0.000560097	0.000452285	down	yes	LOC108637888	lncRNA	chrNC_030824.1:30305033-30309128:+	--
gene21255	4	0.121611	20	0.621595	0.195643	-2.35371	0.000560097	0.000452285	down	yes	LOC108638463	lncRNA	chrNC_030828.1:68383688-68386081:+	--
gene11444	144	4.37798	204	6.34027	0.690503	-0.53428	0.000607139	0.000487682	down	no	LOC106502586	lncRNA	chrNC_030818.1:9122657-9124458:-	--
gene26932	13	0.395234	36	1.11887	0.353243	-1.50127	0.000620495	0.000497933	down	yes	LOC102169082	lncRNA	chrNW_017189517.1:20131508-20134112:-	--
gene23628	108	3.28348	161	5.00384	0.656192	-0.607809	0.000623891	0.000500316	down	no	LOC108633914	lncRNA	chrNC_030832.1:10559507-10562796:-	--
gene5364	55	1.67214	95	2.95258	0.566334	-0.820276	0.000630219	0.000505183	down	no	LOC108636015	lncRNA	chrNC_030812.1:56613321-56617883:+	--
gene1006	25	0.760066	54	1.67831	0.452876	-1.14281	0.000685462	0.000545957	down	yes	LOC108636576	lncRNA	chrNC_030808.1:146074561-146085374:-	--
gene6709	268	8.1479	345	10.7225	0.759887	-0.396143	0.000709607	0.000563772	down	no	LOC102183584	lncRNA	chrNC_030813.1:72844532-72869123:-	--
gene18819	2	0.0608053	15	0.466197	0.130428	-2.93867	0.00074904	0.000590815	down	yes	LOC102180344	lncRNA	chrNC_030826.1:13949763-13951615:+	--
gene22045	2	0.0608053	15	0.466197	0.130428	-2.93867	0.00074904	0.000590815	down	yes	LOC106503516	lncRNA	chrNC_030830.1:13689203-13692813:-	--
gene4745	2	0.0608053	15	0.466197	0.130428	-2.93867	0.00074904	0.000590815	down	yes	LOC102175825	lncRNA	chrNC_030811.1:112627193-112631676:+	--
gene6667	6138	186.611	6377	198.196	0.941551	-0.0868892	0.000754605	0.000594893	down	no	LOC102170130	lncRNA	chrNC_030813.1:68924922-68936167:+	--
gene21506	28	0.851274	8	0.248638	3.42374	1.77557	0.000760299	0.000599051	up	yes	LOC106503430	lncRNA	chrNC_030829.1:21196329-21217213:+	--
gene16096	51	1.55053	89	2.7661	0.560549	-0.835088	0.000780361	0.000613786	down	no	LOC108637776	lncRNA	chrNC_030823.1:42768608-42783074:-	--
gene7056	70	2.12818	113	3.51201	0.605972	-0.722676	0.000836266	0.000654421	down	no	LOC108636249	lncRNA	chrNC_030813.1:117260695-117264253:+	--
gene3235	11	0.334429	0	0.0155399	21.5207	4.42765	0.000889147	0.000691832	up	yes	LOC102171206	lncRNA	chrNC_030810.1:99449918-99452909:+	--
gene7128	33	1.00329	11	0.341877	2.93464	1.55318	0.000890731	0.000692972	up	yes	LOC102185919	lncRNA	chrNC_030814.1:14295612-14297386:+	--
gene23060	527	16.0222	415	12.8981	1.24221	0.312912	0.0009107	0.000707381	up	no	LOC102182363	lncRNA	chrNC_030831.1:25839658-25841650:+	--
gene4781	1	0.0304026	12	0.372957	0.0815177	-3.61674	0.000968876	0.000749886	down	yes	LOC108635861	lncRNA	chrNC_030811.1:120611385-120677267:-	--
gene24295	4	0.121611	19	0.590516	0.20594	-2.27971	0.000969672	0.000750304	down	yes	LOC108634022	lncRNA	chrNC_030833.1:6741882-6743640:+	--
gene8028	512	15.5661	403	12.5251	1.24279	0.313584	0.00105344	0.000811157	up	no	LOC102179558	lncRNA	chrNC_030814.1:92095571-92116577:+	--
gene23566	9	0.273624	28	0.870234	0.314425	-1.66921	0.00111509	0.000854031	down	yes	LOC108633879	lncRNA	chrNC_030832.1:3719824-3720897:+	--
gene10680	37	1.1249	69	2.1445	0.524549	-0.930851	0.00118216	0.000902455	down	no	LOC108636993	lncRNA	chrNC_030817.1:60096105-60123543:-	--
gene21892	486	14.7757	580	18.0263	0.819675	-0.286877	0.00119551	0.00091098	down	no	LOC108638630	lncRNA	chrNC_030829.1:57205787-57207183:-	--
gene2368	35	1.06409	66	2.05126	0.518749	-0.946891	0.00129285	0.000979679	down	no	LOC106501985	lncRNA	chrNC_030810.1:13823783-13827798:-	--
gene14092	11	0.334429	31	0.963473	0.347108	-1.52654	0.00130307	0.000986786	down	yes	LOC102181136	lncRNA	chrNC_030821.1:37261248-37304883:-	--
gene8247	102	3.10107	150	4.66197	0.665185	-0.588173	0.00134459	0.00101652	down	no	LOC108636403	lncRNA	chrNC_030814.1:97773688-97790536:-	--
gene19978	302	9.18159	378	11.7482	0.781535	-0.355618	0.00135562	0.00102405	down	no	LOC102184471	lncRNA	chrNC_030826.1:54414541-54419037:-	--
gene12490	2	0.0608053	14	0.435117	0.139745	-2.83913	0.00136904	0.00103208	down	yes	LOC108637188	lncRNA	chrNC_030818.1:106188362-106190782:-	--
gene15527	2	0.0608053	14	0.435117	0.139745	-2.83913	0.00136904	0.00103208	down	yes	LOC102186229	lncRNA	chrNC_030822.1:54440233-54447438:-	--
gene18007	2	0.0608053	14	0.435117	0.139745	-2.83913	0.00136904	0.00103208	down	yes	LOC106503134	lncRNA	chrNC_030825.1:52866940-52876525:-	--
gene12118	0	0.0152013	10	0.310798	0.0489106	-4.35371	0.00141786	0.00106151	down	yes	LOC108637161	lncRNA	chrNC_030818.1:87523609-87526467:-	--
gene25166	0	0.0152013	10	0.310798	0.0489106	-4.35371	0.00141786	0.00106151	down	yes	LOC106503698	lncRNA	chrNC_030835.1:17264756-17273682:+	--
gene13078	39	1.1857	71	2.20666	0.537328	-0.896125	0.00144154	0.001078	down	no	LOC108637381	lncRNA	chrNC_030820.1:24482915-24486852:+	--
gene3955	28	0.851274	56	1.74047	0.489106	-1.03178	0.00146087	0.00109162	down	yes	LOC102189097	lncRNA	chrNC_030811.1:8758253-8769894:+	--
gene13959	6	0.182416	22	0.683755	0.266785	-1.90625	0.00154025	0.00114728	down	yes	LOC108637514	lncRNA	chrNC_030821.1:14509772-14518277:+	--
gene23872	3	0.0912079	16	0.497276	0.183415	-2.44682	0.00159556	0.00118607	down	yes	LOC108633866	lncRNA	chrNC_030832.1:26903278-26904456:+	--
gene28578	65	1.97617	104	3.2323	0.611383	-0.709852	0.00160581	0.00119293	down	no	LOC108635298	lncRNA	chrNW_017213449.1:17722-23933:-	--
gene10176	5	0.152013	20	0.621595	0.244553	-2.03178	0.00163718	0.00121546	down	yes	LOC108636918	lncRNA	chrNC_030817.1:911427-913120:+	--
gene3389	4	0.121611	18	0.559436	0.217381	-2.2017	0.0016693	0.0012326	down	yes	LOC108635658	lncRNA	chrNC_030810.1:102631058-102632734:+	--
gene27031	35	1.06409	65	2.02019	0.52673	-0.924865	0.00174364	0.00128329	down	no	LOC108634464	lncRNA	chrNW_017189517.1:34038376-34051632:-	--
gene13179	9	0.273624	27	0.839154	0.326071	-1.61674	0.00175572	0.00128991	down	yes	LOC106502754	lncRNA	chrNC_030820.1:37708015-37711889:-	--
gene20376	20	0.608053	44	1.36751	0.444642	-1.16928	0.00179928	0.00131976	down	yes	LOC108638402	lncRNA	chrNC_030827.1:33660498-33697833:-	--
gene20178	1	0.0304026	11	0.341877	0.0889284	-3.49121	0.00183097	0.00134032	down	yes	LOC106501764	lncRNA	chrNC_030827.1:5084012-5096468:+	--
gene20091	281	8.54314	207	6.43351	1.32791	0.409159	0.00184263	0.00134836	up	no	LOC106503297	lncRNA	chrNC_030826.1:57707336-57860932:+	--
gene10354	11	0.334429	30	0.932393	0.358678	-1.47924	0.00200003	0.00145626	down	yes	LOC102173854	lncRNA	chrNC_030817.1:23105518-23120485:+	--
gene21862	11	0.334429	30	0.932393	0.358678	-1.47924	0.00200003	0.00145626	down	yes	LOC108638623	lncRNA	chrNC_030829.1:55158472-55170691:-	--
gene25987	28	0.851274	55	1.70939	0.497999	-1.00578	0.00201355	0.00146483	down	yes	LOC102171411	lncRNA	chrNC_030836.1:44403216-44406213:-	--
gene14344	120	3.64832	75	2.33098	1.56514	0.646292	0.00203268	0.00147805	up	no	LOC106502828	lncRNA	chrNC_030821.1:73901972-73904744:-	--
gene23764	11	0.334429	1	0.0310798	10.7603	3.42765	0.00221613	0.00159812	up	yes	LOC102173436	lncRNA	chrNC_030832.1:22387646-22412348:-	--
gene13848	18	0.547247	4	0.124319	4.40196	2.13815	0.0022674	0.00163089	up	yes	LOC106502805	lncRNA	chrNC_030820.1:81119839-81122681:-	--
gene6666	18	0.547247	4	0.124319	4.40196	2.13815	0.0022674	0.00163089	up	yes	LOC108636224	lncRNA	chrNC_030813.1:68922777-68938103:-	--
gene21685	38	1.1553	68	2.11342	0.546648	-0.871315	0.00232761	0.00167132	down	no	LOC106503449	lncRNA	chrNC_030829.1:49463534-49465589:+	--
gene24421	10	0.304026	28	0.870234	0.349362	-1.51721	0.00235018	0.00168505	down	yes	LOC102168798	lncRNA	chrNC_030833.1:23192361-23303831:+	--
gene6708	2	0.0608053	13	0.404037	0.150494	-2.73222	0.00249452	0.00178091	down	yes	LOC102180384	lncRNA	chrNC_030813.1:72805381-72822790:+	--
gene16689	216	6.56697	154	4.78628	1.37204	0.456321	0.00252299	0.00180015	up	no	LOC108637847	lncRNA	chrNC_030824.1:7863473-7868957:-	--
gene128	32	0.972884	12	0.372957	2.60857	1.38326	0.00268828	0.00191273	up	yes	LOC102188976	lncRNA	chrNC_030808.1:34826096-34855603:+	--
gene11096	0	0.0152013	9	0.279718	0.0543451	-4.2017	0.00270402	0.00191787	down	yes	LOC106502519	lncRNA	chrNC_030817.1:80010476-80042249:+	--
gene19213	0	0.0152013	9	0.279718	0.0543451	-4.2017	0.00270402	0.00191787	down	yes	LOC108638269	lncRNA	chrNC_030826.1:27499961-27512646:+	--
gene19536	0	0.0152013	9	0.279718	0.0543451	-4.2017	0.00270402	0.00191787	down	yes	LOC108638284	lncRNA	chrNC_030826.1:40194776-40199530:-	--
gene20514	0	0.0152013	9	0.279718	0.0543451	-4.2017	0.00270402	0.00191787	down	yes	LOC106503333	lncRNA	chrNC_030827.1:68607014-68619964:+	--
gene15450	62	1.88496	98	3.04582	0.618869	-0.692293	0.00273689	0.0019398	down	no	LOC108637679	lncRNA	chrNC_030822.1:49279392-49570289:+	--
gene12650	23	0.69926	47	1.46075	0.4787	-1.06281	0.00281734	0.00199294	down	yes	LOC102180681	lncRNA	chrNC_030819.1:38405492-38493197:-	--
gene26269	127	3.86113	82	2.54854	1.51504	0.599353	0.00300096	0.00211517	up	no	LOC102168615	lncRNA	chrNW_017189516.1:8605947-8802860:-	--
gene15810	29	0.881676	55	1.70939	0.515785	-0.955159	0.00309017	0.00217387	down	no	LOC108637765	lncRNA	chrNC_030823.1:3754469-3780209:-	--
gene421	9	0.273624	0	0.0155399	17.6078	4.13815	0.00313532	0.00220299	up	yes	LOC106502081	lncRNA	chrNC_030808.1:72868957-72870905:-	--
gene7642	13	0.395234	32	0.994553	0.397399	-1.33134	0.00320831	0.00224888	down	yes	LOC108636374	lncRNA	chrNC_030814.1:67536956-67551490:+	--
gene5359	27	0.820871	52	1.61615	0.507918	-0.977332	0.00336466	0.00235144	down	no	LOC108636014	lncRNA	chrNC_030812.1:56570490-56575818:+	--
gene12649	22	0.668858	45	1.39859	0.478237	-1.0642	0.00343484	0.00239678	down	yes	LOC108637295	lncRNA	chrNC_030819.1:38399106-38405452:-	--
gene28303	1	0.0304026	10	0.310798	0.0978213	-3.35371	0.00346526	0.00241284	down	yes	LOC108635072	lncRNA	chrNW_017202378.1:3775-5361:-	--
gene22975	47	1.42892	78	2.42422	0.589436	-0.762593	0.00363198	0.00252083	down	no	LOC102188994	lncRNA	chrNC_030831.1:3967962-3984330:+	--
gene2853	7	0.212818	22	0.683755	0.311249	-1.68386	0.00364414	0.0025255	down	yes	LOC106501952	lncRNA	chrNC_030810.1:63885704-63889567:-	--
gene1923	15	0.456039	3	0.0932393	4.89106	2.29015	0.00364559	0.0025255	up	yes	LOC102181440	lncRNA	chrNC_030809.1:104586241-104663276:+	--
gene21689	12	0.364832	30	0.932393	0.391285	-1.35371	0.00385025	0.00265911	down	yes	LOC108633349	lncRNA	chrNC_030829.1:49847475-49859231:-	--
gene24711	16	0.486442	36	1.11887	0.434761	-1.2017	0.00390741	0.00269573	down	yes	LOC108634086	lncRNA	chrNC_030834.1:5626133-5629500:+	--
gene26978	14	0.425637	33	1.02563	0.414999	-1.26882	0.00393581	0.0027134	down	yes	LOC108634468	lncRNA	chrNW_017189517.1:25231201-25241248:-	--
gene24848	245	7.44864	181	5.62544	1.3241	0.405012	0.00396742	0.0027323	up	no	LOC106503672	lncRNA	chrNC_030834.1:20559966-20568508:+	--
gene21588	10	0.304026	1	0.0310798	9.78213	3.29015	0.00413421	0.00283684	up	yes	LOC108633384	lncRNA	chrNC_030829.1:43217751-43223804:-	--
gene10609	9	0.273624	25	0.776994	0.352157	-1.50571	0.00425889	0.00291693	down	yes	LOC108636991	lncRNA	chrNC_030817.1:52501579-52518858:+	--
gene12767	9	0.273624	25	0.776994	0.352157	-1.50571	0.00425889	0.00291693	down	yes	LOC108637301	lncRNA	chrNC_030819.1:57946811-57948296:-	--
gene1763	2	0.0608053	12	0.372957	0.163035	-2.61674	0.00452811	0.00308976	down	yes	LOC102181078	lncRNA	chrNC_030809.1:65498879-65526331:-	--
gene2246	2	0.0608053	12	0.372957	0.163035	-2.61674	0.00452811	0.00308976	down	yes	LOC102173359	lncRNA	chrNC_030810.1:3322735-3334922:+	--
gene9692	2	0.0608053	12	0.372957	0.163035	-2.61674	0.00452811	0.00308976	down	yes	LOC106502467	lncRNA	chrNC_030816.1:26205193-26259784:-	--
gene25357	11	0.334429	28	0.870234	0.384298	-1.3797	0.00461129	0.00314031	down	yes	LOC102176410	lncRNA	chrNC_030835.1:42417722-42451571:+	--
gene26615	33	1.00329	59	1.83371	0.547136	-0.870029	0.00461581	0.00314229	down	no	LOC108634337	lncRNA	chrNW_017189516.1:45580204-45587871:-	--
gene19360	97	2.94905	60	1.86479	1.58144	0.661242	0.00464258	0.00315978	up	no	LOC102173120	lncRNA	chrNC_030826.1:34813392-34819216:-	--
gene28506	40	1.21611	68	2.11342	0.575419	-0.797315	0.00476875	0.00324114	down	no	LOC102179377	lncRNA	chrNW_017212294.1:1403-17806:+	--
gene14294	4	0.121611	16	0.497276	0.244553	-2.03178	0.00485152	0.00329319	down	yes	LOC102190616	lncRNA	chrNC_030821.1:65862202-65871462:+	--
gene21395	8	0.243221	23	0.714835	0.340248	-1.55534	0.00498933	0.00337931	down	yes	LOC108638642	lncRNA	chrNC_030829.1:12350525-12352445:+	--
gene539	61	1.85456	33	1.02563	1.80821	0.854563	0.00502196	0.00339945	up	no	LOC108635871	lncRNA	chrNC_030808.1:83487202-83492180:-	--
gene12642	34	1.03369	60	1.86479	0.554321	-0.851208	0.0050484	0.00341537	down	no	LOC102181790	lncRNA	chrNC_030819.1:35802017-35805950:+	--
gene13839	65	1.97617	36	1.11887	1.76622	0.820663	0.00514766	0.0034789	up	no	NFATC2	lncRNA	chrNC_030820.1:78762347-78918637:-	--
gene6597	0	0.0152013	8	0.248638	0.0611383	-4.03178	0.00519476	0.00348622	down	yes	LOC108636219	lncRNA	chrNC_030813.1:59340358-59347006:-	--
gene7098	0	0.0152013	8	0.248638	0.0611383	-4.03178	0.00519476	0.00348622	down	yes	LOC108636335	lncRNA	chrNC_030814.1:7914027-7956764:-	--
gene8786	38	1.1553	17	0.528356	2.18659	1.12868	0.00528647	0.0035425	up	yes	LOC102178623	lncRNA	chrNC_030815.1:22867714-22895969:+	--
gene2481	98	2.97946	138	4.28901	0.694673	-0.525595	0.00546738	0.00365245	down	no	LOC106501978	lncRNA	chrNC_030810.1:19351455-19376896:-	--
gene17115	32	0.972884	57	1.77155	0.549172	-0.86467	0.00561104	0.00373905	down	no	LOC108637895	lncRNA	chrNC_030824.1:66096088-66098096:+	--
gene18841	8	0.243221	0	0.0155399	15.6514	3.96822	0.00594782	0.00391981	up	yes	LOC108638250	lncRNA	chrNC_030826.1:14486297-14490004:+	--
gene3516	8	0.243221	0	0.0155399	15.6514	3.96822	0.00594782	0.00391981	up	yes	LOC102175818	lncRNA	chrNC_030810.1:105704659-105719203:-	--
gene6974	8	0.243221	0	0.0155399	15.6514	3.96822	0.00594782	0.00391981	up	yes	LOC102170039	lncRNA	chrNC_030813.1:110569415-110577018:-	--
gene19274	52	1.58094	27	0.839154	1.88397	0.913772	0.00611413	0.00402127	up	no	LOC108638274	lncRNA	chrNC_030826.1:29471282-29477763:-	--
gene6214	210	6.38455	264	8.20506	0.778124	-0.361929	0.00648688	0.00424736	down	no	LOC106502157	lncRNA	chrNC_030812.1:114568525-114577154:-	--
gene12742	9	0.273624	24	0.745915	0.36683	-1.44682	0.00655519	0.0042861	down	yes	LOC102188230	lncRNA	chrNC_030819.1:55233424-55244285:-	--
gene19383	1	0.0304026	9	0.279718	0.10869	-3.2017	0.00656578	0.0042861	down	yes	LOC108638277	lncRNA	chrNC_030826.1:35738206-35743000:+	--
gene5228	1	0.0304026	9	0.279718	0.10869	-3.2017	0.00656578	0.0042861	down	yes	LOC108636007	lncRNA	chrNC_030812.1:45860305-45875147:+	--
gene8918	57	1.73295	88	2.73502	0.633615	-0.658322	0.00661736	0.00431833	down	no	LOC102183064	lncRNA	chrNC_030815.1:41498975-41502416:-	--
gene17216	42	1.27691	69	2.1445	0.595434	-0.747987	0.00714648	0.00463729	down	no	LOC108637951	lncRNA	chrNC_030825.1:4115826-4129084:+	--
gene19251	5	0.152013	17	0.528356	0.28771	-1.79731	0.00747584	0.00483282	down	yes	LOC106503259	lncRNA	chrNC_030826.1:28399205-28401632:-	--
gene19464	5	0.152013	17	0.528356	0.28771	-1.79731	0.00747584	0.00483282	down	yes	LOC106503239	lncRNA	chrNC_030826.1:38305079-38307402:+	--
gene9833	1585	48.1882	1702	52.8978	0.910968	-0.134528	0.00753197	0.00486589	down	no	LOC102181601	lncRNA	chrNC_030816.1:51037457-51039335:+	--
gene14012	54	1.64174	29	0.901313	1.8215	0.865127	0.0076422	0.0049333	up	no	LOC108637519	lncRNA	chrNC_030821.1:20461651-20466563:-	--
gene17951	269	8.17831	206	6.40243	1.27737	0.353182	0.0079073	0.00508857	up	no	LOC108637986	lncRNA	chrNC_030825.1:51679753-51685249:+	--
gene28379	111	3.37469	151	4.69305	0.719083	-0.475769	0.00796958	0.00512769	down	no	LOC108635136	lncRNA	chrNW_017207382.1:8465-18177:-	--
gene12754	4	0.121611	15	0.466197	0.260857	-1.93867	0.00817794	0.0052469	down	yes	LOC102185374	lncRNA	chrNC_030819.1:56398632-56429863:+	--
gene19873	4	0.121611	15	0.466197	0.260857	-1.93867	0.00817794	0.0052469	down	yes	LOC106503223	lncRNA	chrNC_030826.1:50239933-50245524:-	--
gene17107	2	0.0608053	11	0.341877	0.177857	-2.49121	0.0081817	0.0052469	down	yes	LOC106503010	lncRNA	chrNC_030824.1:64305076-64308171:+	--
gene27978	2	0.0608053	11	0.341877	0.177857	-2.49121	0.0081817	0.0052469	down	yes	LOC106503990	lncRNA	chrNW_017190161.1:96517-103156:+	--
gene24075	62	1.88496	93	2.89042	0.652142	-0.616742	0.00843389	0.00539682	down	no	LOC108633882	lncRNA	chrNC_030832.1:36825398-36826917:+	--
gene14930	3	0.0912079	13	0.404037	0.225741	-2.14726	0.00853573	0.00545361	down	yes	LOC108637659	lncRNA	chrNC_030822.1:27172031-27182294:+	--
gene3645	3	0.0912079	13	0.404037	0.225741	-2.14726	0.00853573	0.00545361	down	yes	LOC102185883	lncRNA	chrNC_030810.1:110411116-110453924:-	--
gene7195	83	2.52342	118	3.66741	0.688065	-0.539384	0.00853753	0.00545361	down	no	LOC102189670	lncRNA	chrNC_030814.1:29246005-29258699:-	--
gene13696	19	0.57765	38	1.18103	0.489106	-1.03178	0.0087551	0.00558346	down	yes	LOC106502792	lncRNA	chrNC_030820.1:69352199-69366533:-	--
gene9353	7	0.212818	20	0.621595	0.342374	-1.54635	0.00913019	0.00580247	down	yes	LOC108636578	lncRNA	chrNC_030815.1:88557388-88558681:+	--
gene20336	42	1.27691	68	2.11342	0.60419	-0.726925	0.00919617	0.00583934	down	no	LOC108638403	lncRNA	chrNC_030827.1:26310336-26311165:+	--
gene20125	405	12.3131	327	10.1631	1.21155	0.276851	0.0096353	0.00609375	up	no	LOC102172100	lncRNA	chrNC_030826.1:62468464-62485648:-	--
gene499	47	1.42892	74	2.2999	0.621297	-0.686644	0.00975004	0.00615768	down	no	LOC108635842	lncRNA	chrNC_030808.1:82156045-82164682:+	--
gene4922	56	1.70255	85	2.64178	0.64447	-0.633816	0.00986826	0.00622363	down	no	LOC102190854	lncRNA	chrNC_030812.1:25771047-25775809:+	--
gene24665	9	0.273624	23	0.714835	0.382779	-1.38542	0.0100035	0.00629536	down	yes	LOC102184308	lncRNA	chrNC_030833.1:42488489-42493009:-	--
gene23145	0	0.0152013	7	0.217558	0.0698723	-3.83913	0.010059	0.00629918	down	yes	LOC106503547	lncRNA	chrNC_030831.1:39685233-39696772:+	--
gene23215	0	0.0152013	7	0.217558	0.0698723	-3.83913	0.010059	0.00629918	down	yes	LOC108633793	lncRNA	chrNC_030831.1:47679666-47692741:+	--
gene24829	0	0.0152013	7	0.217558	0.0698723	-3.83913	0.010059	0.00629918	down	yes	LOC108634080	lncRNA	chrNC_030834.1:18933549-18939629:+	--
gene28047	0	0.0152013	7	0.217558	0.0698723	-3.83913	0.010059	0.00629918	down	yes	LOC108634877	lncRNA	chrNW_017191299.1:1409-2626:-	--
gene13102	52	1.58094	80	2.48638	0.635838	-0.653268	0.0101255	0.00633608	down	no	LOC102175415	lncRNA	chrNC_030820.1:27660327-27677490:+	--
gene3134	36	1.09449	17	0.528356	2.07151	1.05068	0.0104241	0.00650353	up	yes	LOC106501935	lncRNA	chrNC_030810.1:93390086-93407605:+	--
gene10411	30	0.912079	13	0.404037	2.25741	1.17467	0.0105088	0.00655356	up	yes	LOC102181690	lncRNA	chrNC_030817.1:28911636-28933024:-	--
gene14013	166	5.04684	120	3.72957	1.35319	0.436369	0.0110543	0.00685875	up	no	LOC108637520	lncRNA	chrNC_030821.1:20484071-20491672:-	--
gene12631	7	0.212818	0	0.0155399	13.695	3.77557	0.0113678	0.00701612	up	yes	LOC108637272	lncRNA	chrNC_030819.1:33515996-33519521:-	--
gene13862	7	0.212818	0	0.0155399	13.695	3.77557	0.0113678	0.00701612	up	yes	LOC102176344	lncRNA	chrNC_030821.1:1111135-1114919:-	--
gene19987	7	0.212818	0	0.0155399	13.695	3.77557	0.0113678	0.00701612	up	yes	LOC102185776	lncRNA	chrNC_030826.1:54584053-54596835:-	--
gene10120	5	0.152013	16	0.497276	0.305691	-1.70985	0.0121959	0.00748387	down	yes	LOC108636752	lncRNA	chrNC_030816.1:87963449-87968577:-	--
gene1900	1	0.0304026	8	0.248638	0.122277	-3.03178	0.0124489	0.00761121	down	yes	LOC106502882	lncRNA	chrNC_030809.1:99608443-99617246:+	--
gene19348	1	0.0304026	8	0.248638	0.122277	-3.03178	0.0124489	0.00761121	down	yes	LOC102170729	lncRNA	chrNC_030826.1:34401249-34407219:-	--
gene25710	1	0.0304026	8	0.248638	0.122277	-3.03178	0.0124489	0.00761121	down	yes	LOC108634236	lncRNA	chrNC_030836.1:35456625-35460753:+	--
gene6820	25	0.760066	45	1.39859	0.543451	-0.879777	0.0125115	0.00763916	down	no	LOC106502218	lncRNA	chrNC_030813.1:89449539-89467756:-	--
gene21805	17	0.516845	34	1.05671	0.489106	-1.03178	0.0131506	0.00799441	down	yes	LOC102173511	lncRNA	chrNC_030829.1:52407692-52463032:-	--
gene13577	4	0.121611	14	0.435117	0.279489	-1.83913	0.013665	0.00828222	down	yes	LOC108637413	lncRNA	chrNC_030820.1:62407497-62422917:-	--
gene10145	15	0.456039	31	0.963473	0.473329	-1.07909	0.0140461	0.00849736	down	yes	LOC108636755	lncRNA	chrNC_030816.1:89699542-89718419:-	--
gene9799	41	1.24651	65	2.02019	0.617026	-0.696596	0.01416	0.00855921	down	no	LOC102173003	lncRNA	chrNC_030816.1:47041558-47045211:+	--
gene10137	8	0.243221	1	0.0310798	7.8257	2.96822	0.0144145	0.00868705	up	yes	LOC108636786	lncRNA	chrNC_030816.1:89247422-89250960:-	--
gene21539	2	0.0608053	10	0.310798	0.195643	-2.35371	0.0147001	0.00884349	down	yes	LOC102173237	lncRNA	chrNC_030829.1:31419267-31494474:-	--
gene456	2	0.0608053	10	0.310798	0.195643	-2.35371	0.0147001	0.00884349	down	yes	LOC108636846	lncRNA	chrNC_030808.1:79071177-79090033:+	--
gene19694	3	0.0912079	12	0.372957	0.244553	-2.03178	0.0147133	0.00884349	down	yes	LOC108638306	lncRNA	chrNC_030826.1:43098818-43130666:+	--
gene2796	26	0.790468	11	0.341877	2.31214	1.20923	0.0147941	0.00888931	up	yes	LOC108635570	lncRNA	chrNC_030810.1:54496447-54520353:+	--
gene17591	32	0.972884	15	0.466197	2.08685	1.06133	0.0148952	0.00894456	up	yes	LOC102169124	lncRNA	chrNC_030825.1:36990101-36994819:+	--
gene6598	9	0.273624	22	0.683755	0.400178	-1.32129	0.0151266	0.00906869	down	yes	LOC102172700	lncRNA	chrNC_030813.1:59347113-59363800:-	--
gene5983	24	0.729663	43	1.33643	0.545979	-0.873082	0.0152879	0.00915225	down	no	LOC106502143	lncRNA	chrNC_030812.1:102765897-102766501:-	--
gene13419	16	0.486442	5	0.155399	3.13028	1.64629	0.0158108	0.00944265	up	yes	LOC108637401	lncRNA	chrNC_030820.1:53785455-53790295:+	--
gene12047	452	13.742	374	11.6238	1.18222	0.241505	0.0163844	0.00975592	up	no	LOC102173396	lncRNA	chrNC_030818.1:75270990-75336810:+	--
gene5054	32	0.972884	53	1.64723	0.590619	-0.7597	0.0168674	0.0100124	down	no	LOC102174907	lncRNA	chrNC_030812.1:29904222-29916337:-	--
gene21952	14	0.425637	4	0.124319	3.42374	1.77557	0.0172785	0.010229	up	yes	LOC102179617	lncRNA	chrNC_030830.1:765292-769039:-	--
gene6823	45	1.36812	69	2.1445	0.637965	-0.648451	0.0176654	0.0104402	down	no	LOC106502219	lncRNA	chrNC_030813.1:89520311-89547024:-	--
gene20792	65	1.97617	93	2.89042	0.683697	-0.548571	0.0177467	0.0104819	down	no	LOC108638464	lncRNA	chrNC_030828.1:27326877-27332323:+	--
gene3133	52	1.58094	30	0.932393	1.69557	0.761769	0.0189485	0.0111214	up	no	LOC106501936	lncRNA	chrNC_030810.1:93387905-93390030:+	--
gene11891	19	0.57765	7	0.217558	2.65515	1.40879	0.0190296	0.0111516	up	yes	LOC108637112	lncRNA	chrNC_030818.1:63324184-63325423:-	--
gene23282	19	0.57765	7	0.217558	2.65515	1.40879	0.0190296	0.0111516	up	yes	LOC108633791	lncRNA	chrNC_030831.1:58101679-58112337:-	--
gene4086	19	0.57765	7	0.217558	2.65515	1.40879	0.0190296	0.0111516	up	yes	LOC108635831	lncRNA	chrNC_030811.1:15529762-15533782:-	--
gene9624	30	0.912079	50	1.55399	0.586928	-0.768746	0.0190308	0.0111516	down	no	LOC106502464	lncRNA	chrNC_030816.1:15972265-15978012:-	--
gene13082	0	0.0152013	6	0.186479	0.0815177	-3.61674	0.0196462	0.0113825	down	yes	LOC102171166	lncRNA	chrNC_030820.1:24986222-25005718:-	--
gene13369	0	0.0152013	6	0.186479	0.0815177	-3.61674	0.0196462	0.0113825	down	yes	LOC108637399	lncRNA	chrNC_030820.1:52366533-52407231:+	--
gene16042	0	0.0152013	6	0.186479	0.0815177	-3.61674	0.0196462	0.0113825	down	yes	LOC108637772	lncRNA	chrNC_030823.1:39584629-39596340:-	--
gene20516	0	0.0152013	6	0.186479	0.0815177	-3.61674	0.0196462	0.0113825	down	yes	LOC106503325	lncRNA	chrNC_030827.1:69516632-69529156:+	--
gene22046	0	0.0152013	6	0.186479	0.0815177	-3.61674	0.0196462	0.0113825	down	yes	LOC106503513	lncRNA	chrNC_030830.1:13794166-13808530:+	--
gene22537	0	0.0152013	6	0.186479	0.0815177	-3.61674	0.0196462	0.0113825	down	yes	LOC108633514	lncRNA	chrNC_030830.1:22241067-22243043:-	--
gene28647	0	0.0152013	6	0.186479	0.0815177	-3.61674	0.0196462	0.0113825	down	yes	LOC108635358	lncRNA	chrNW_017214291.1:11899-18522:+	--
gene23420	15	0.456039	30	0.932393	0.489106	-1.03178	0.0198464	0.0114882	down	yes	LOC106503566	lncRNA	chrNC_030832.1:1432444-1432924:+	--
gene6224	15	0.456039	30	0.932393	0.489106	-1.03178	0.0198464	0.0114882	down	yes	LOC108636076	lncRNA	chrNC_030812.1:115304263-115320613:+	--
gene2836	283	8.60394	225	6.99295	1.23037	0.299097	0.0198704	0.0114953	up	no	C3H1orf52	lncRNA	chrNC_030810.1:62360131-62367898:-	--
gene21921	301	9.15119	241	7.49023	1.22175	0.28895	0.0201087	0.0116263	up	no	LOC108638626	lncRNA	chrNC_030829.1:59149679-59153707:+	--
gene19907	35	1.06409	56	1.74047	0.611383	-0.709852	0.0206116	0.0118936	down	no	LOC106503235	lncRNA	chrNC_030826.1:50622103-50625943:+	--
gene23481	58	1.76335	35	1.08779	1.62104	0.696918	0.0218554	0.0124624	up	no	LOC102189366	lncRNA	chrNC_030832.1:2373201-2374710:-	--
gene18406	6	0.182416	0	0.0155399	11.7386	3.55318	0.0219036	0.0124624	up	yes	LOC108638039	lncRNA	chrNC_030825.1:61882096-61884197:+	--
gene2503	6	0.182416	0	0.0155399	11.7386	3.55318	0.0219036	0.0124624	up	yes	LOC106501974	lncRNA	chrNC_030810.1:20011606-20034411:-	--
gene25423	6	0.182416	0	0.0155399	11.7386	3.55318	0.0219036	0.0124624	up	yes	LOC108634252	lncRNA	chrNC_030836.1:6787585-6791086:-	--
gene10030	4	0.121611	13	0.404037	0.300989	-1.73222	0.02261	0.0128332	down	yes	LOC108636782	lncRNA	chrNC_030816.1:75279931-75280558:-	--
gene24257	9	0.273624	21	0.652675	0.419234	-1.25417	0.0226508	0.0128514	down	yes	LOC102181650	lncRNA	chrNC_030833.1:917328-922013:+	--
gene455	37	1.1249	58	1.80263	0.624032	-0.680308	0.0232359	0.0131539	down	no	LOC108635822	lncRNA	chrNC_030808.1:78901522-78902740:+	--
gene5022	93	2.82744	124	3.85389	0.733659	-0.446817	0.0232378	0.0131539	down	no	LOC108636001	lncRNA	chrNC_030812.1:28364670-28366619:+	--
gene16817	1	0.0304026	7	0.217558	0.139745	-2.83913	0.0236037	0.0133096	down	yes	LOC108637871	lncRNA	chrNC_030824.1:17462792-17464616:+	--
gene26319	1	0.0304026	7	0.217558	0.139745	-2.83913	0.0236037	0.0133096	down	yes	LOC108634316	lncRNA	chrNW_017189516.1:11309424-11310560:+	--
gene13829	15	0.456039	5	0.155399	2.93464	1.55318	0.0250697	0.0140875	up	yes	LOC108637376	lncRNA	chrNC_030820.1:77854739-77855626:+	--
gene19120	3	0.0912079	11	0.341877	0.266785	-1.90625	0.0251299	0.0141091	down	yes	LOC108638266	lncRNA	chrNC_030826.1:26348975-26350724:+	--
gene21428	3	0.0912079	11	0.341877	0.266785	-1.90625	0.0251299	0.0141091	down	yes	LOC102171283	lncRNA	chrNC_030829.1:14646826-14648915:-	--
gene23138	23	0.69926	10	0.310798	2.24989	1.16985	0.0255494	0.0143173	up	yes	LOC108633798	lncRNA	chrNC_030831.1:38011761-38024557:+	--
gene1182	39	1.1857	60	1.86479	0.635838	-0.653268	0.0259475	0.0145223	down	no	LOC108637154	lncRNA	chrNC_030809.1:6392119-6396348:-	--
gene2760	6	0.182416	16	0.497276	0.36683	-1.44682	0.0264353	0.0147489	down	yes	LOC106501965	lncRNA	chrNC_030810.1:46707317-46714131:-	--
gene25032	7	0.212818	1	0.0310798	6.84749	2.77557	0.0269083	0.0149657	up	yes	LOC108634134	lncRNA	chrNC_030835.1:2254836-2259158:-	--
gene25862	7	0.212818	1	0.0310798	6.84749	2.77557	0.0269083	0.0149657	up	yes	LOC102186750	lncRNA	chrNC_030836.1:41469694-41470266:-	--
gene26428	7	0.212818	1	0.0310798	6.84749	2.77557	0.0269083	0.0149657	up	yes	LOC106503836	lncRNA	chrNW_017189516.1:21601362-21619942:-	--
gene4411	7	0.212818	1	0.0310798	6.84749	2.77557	0.0269083	0.0149657	up	yes	LOC108635851	lncRNA	chrNC_030811.1:54788963-54792720:+	--
gene16078	86	2.61463	58	1.80263	1.45045	0.536504	0.02711	0.0150708	up	no	LOC108637773	lncRNA	chrNC_030823.1:41640728-41644684:+	--
gene20552	644	19.5793	710	22.0666	0.88728	-0.172538	0.0278691	0.0154561	down	no	LOC102175755	lncRNA	chrNC_030828.1:1128292-1135469:+	--
gene2881	187	5.68529	227	7.05511	0.80584	-0.311434	0.0284461	0.0157285	down	no	LOC102173804	lncRNA	chrNC_030810.1:66940168-66963271:-	--
gene25148	45	1.36812	26	0.808074	1.69306	0.759633	0.0294372	0.0162275	up	no	LOC102183395	lncRNA	chrNC_030835.1:16331344-16334140:-	--
gene22022	13	0.395234	26	0.808074	0.489106	-1.03178	0.030128	0.0165694	down	yes	LOC106503509	lncRNA	chrNC_030830.1:9945221-9970950:+	--
gene6782	11	0.334429	3	0.0932393	3.58678	1.84269	0.0304082	0.0167062	up	yes	LOC106502214	lncRNA	chrNC_030813.1:86178800-86180681:+	--
gene13049	9	0.273624	2	0.0621595	4.40196	2.13815	0.0308786	0.0169361	up	yes	LOC108637363	lncRNA	chrNC_030820.1:19479820-19498191:-	--
gene25458	100	3.04026	130	4.04037	0.752471	-0.410292	0.0317654	0.0173754	down	no	LOC106503718	lncRNA	chrNC_030836.1:12041499-12046670:-	--
gene2059	38	1.1553	21	0.652675	1.7701	0.82383	0.0318602	0.0174207	up	no	LOC102168307	lncRNA	chrNC_030809.1:121713539-121733037:+	--
gene9359	27	0.820871	44	1.36751	0.600267	-0.736324	0.0341045	0.0185389	down	no	LOC102172541	lncRNA	chrNC_030815.1:89373077-89394367:-	--
gene1842	14	0.425637	27	0.839154	0.507221	-0.979313	0.0343024	0.0186344	down	no	LOC102186638	lncRNA	chrNC_030809.1:89721615-89727393:+	--
gene1405	35	1.06409	19	0.590516	1.80197	0.849576	0.0344628	0.0187111	up	no	LOC108637527	lncRNA	chrNC_030809.1:16323786-16326854:-	--
gene13679	71	2.15859	96	2.98366	0.72347	-0.466995	0.037545	0.0202439	down	no	LOC108637424	lncRNA	chrNC_030820.1:66948897-66954651:-	--
gene8943	65	1.97617	89	2.7661	0.714425	-0.485146	0.0380956	0.0205125	down	no	LOC108636560	lncRNA	chrNC_030815.1:45033974-45045591:-	--
gene12686	0	0.0152013	5	0.155399	0.0978213	-3.35371	0.0387371	0.0206756	down	yes	LOC108637298	lncRNA	chrNC_030819.1:50679460-50688085:+	--
gene12960	0	0.0152013	5	0.155399	0.0978213	-3.35371	0.0387371	0.0206756	down	yes	LOC102181967	lncRNA	chrNC_030820.1:3135205-3211861:-	--
gene17651	0	0.0152013	5	0.155399	0.0978213	-3.35371	0.0387371	0.0206756	down	yes	LOC106503103	lncRNA	chrNC_030825.1:41609030-41617630:-	--
gene20968	0	0.0152013	5	0.155399	0.0978213	-3.35371	0.0387371	0.0206756	down	yes	LOC108638466	lncRNA	chrNC_030828.1:44986302-44999964:+	--
gene27792	0	0.0152013	5	0.155399	0.0978213	-3.35371	0.0387371	0.0206756	down	yes	LOC108634754	lncRNA	chrNW_017189962.1:219915-233322:-	--
gene6088	0	0.0152013	5	0.155399	0.0978213	-3.35371	0.0387371	0.0206756	down	yes	LOC108636071	lncRNA	chrNC_030812.1:108620724-108634382:+	--
gene7316	0	0.0152013	5	0.155399	0.0978213	-3.35371	0.0387371	0.0206756	down	yes	LOC108636348	lncRNA	chrNC_030814.1:48616701-48647168:-	--
gene12404	312	9.48562	257	7.9875	1.18756	0.247998	0.0408076	0.0216958	up	no	LOC102169190	lncRNA	chrNC_030818.1:103656471-103660388:+	--
gene12147	6	0.182416	15	0.466197	0.391285	-1.35371	0.0409868	0.0217733	down	yes	LOC108637163	lncRNA	chrNC_030818.1:91990905-91995650:+	--
gene21945	6	0.182416	15	0.466197	0.391285	-1.35371	0.0409868	0.0217733	down	yes	LOC102180551	lncRNA	chrNC_030830.1:103134-111587:-	--
gene13711	39	1.1857	58	1.80263	0.657764	-0.604359	0.0410648	0.0218108	down	no	LOC102191351	lncRNA	chrNC_030820.1:71770887-71775452:+	--
gene11693	8	0.243221	18	0.559436	0.434761	-1.2017	0.041312	0.0219222	down	yes	LOC106502619	lncRNA	chrNC_030818.1:37908259-38107469:+	--
gene12225	3	0.0912079	10	0.310798	0.293464	-1.76875	0.0424643	0.022407	down	yes	LOC108637165	lncRNA	chrNC_030818.1:95190884-95239315:+	--
gene1347	3	0.0912079	10	0.310798	0.293464	-1.76875	0.0424643	0.022407	down	yes	LOC108637416	lncRNA	chrNC_030809.1:14385537-14386279:-	--
gene6618	3	0.0912079	10	0.310798	0.293464	-1.76875	0.0424643	0.022407	down	yes	LOC108636276	lncRNA	chrNC_030813.1:61424080-61424704:+	--
gene12971	5	0.152013	0	0.0155399	9.78213	3.29015	0.0425812	0.022407	up	yes	LOC108637379	lncRNA	chrNC_030820.1:5359125-5360034:+	--
gene19986	5	0.152013	0	0.0155399	9.78213	3.29015	0.0425812	0.022407	up	yes	LOC102185500	lncRNA	chrNC_030826.1:54579727-54583919:-	--
gene3689	5	0.152013	0	0.0155399	9.78213	3.29015	0.0425812	0.022407	up	yes	LOC102171288	lncRNA	chrNC_030810.1:111727804-111729780:+	--
gene9562	5	0.152013	0	0.0155399	9.78213	3.29015	0.0425812	0.022407	up	yes	LOC106502459	lncRNA	chrNC_030816.1:6015267-6018515:+	--
gene17085	1	0.0304026	6	0.186479	0.163035	-2.61674	0.0447127	0.0233964	down	yes	LOC102174864	lncRNA	chrNC_030824.1:58943233-58949822:+	--
gene18782	1	0.0304026	6	0.186479	0.163035	-2.61674	0.0447127	0.0233964	down	yes	LOC102173776	lncRNA	chrNC_030826.1:12017487-12033196:+	--
gene21959	1	0.0304026	6	0.186479	0.163035	-2.61674	0.0447127	0.0233964	down	yes	LOC108633475	lncRNA	chrNC_030830.1:1584653-1599029:+	--
gene24604	1	0.0304026	6	0.186479	0.163035	-2.61674	0.0447127	0.0233964	down	yes	LOC108634024	lncRNA	chrNC_030833.1:36754774-36761776:-	--
gene362	1	0.0304026	6	0.186479	0.163035	-2.61674	0.0447127	0.0233964	down	yes	LOC108635582	lncRNA	chrNC_030808.1:68894669-68910719:-	--
gene8208	1	0.0304026	6	0.186479	0.163035	-2.61674	0.0447127	0.0233964	down	yes	LOC102172137	lncRNA	chrNC_030814.1:96628992-96657344:+	--
gene8788	1	0.0304026	6	0.186479	0.163035	-2.61674	0.0447127	0.0233964	down	yes	LOC108636545	lncRNA	chrNC_030815.1:22921830-22933415:+	--
gene13083	12	0.364832	4	0.124319	2.93464	1.55318	0.0450904	0.0235604	up	yes	LOC106502736	lncRNA	chrNC_030820.1:25029258-25030941:-	--
gene18982	2	0.0608053	8	0.248638	0.244553	-2.03178	0.0464008	0.0241675	down	yes	LOC106503197	lncRNA	chrNC_030826.1:21919149-21927201:-	--
gene21810	2	0.0608053	8	0.248638	0.244553	-2.03178	0.0464008	0.0241675	down	yes	LOC102174884	lncRNA	chrNC_030829.1:52606995-52611433:-	--
gene22869	2	0.0608053	8	0.248638	0.244553	-2.03178	0.0464008	0.0241675	down	yes	LOC106503484	lncRNA	chrNC_030830.1:40974307-40976291:-	--
gene26658	2	0.0608053	8	0.248638	0.244553	-2.03178	0.0464008	0.0241675	down	yes	LOC108634354	lncRNA	chrNW_017189516.1:50655929-50676921:+	--
gene2206	366	11.1274	413	12.8359	0.866891	-0.206078	0.046408	0.0241692	down	no	LOC108633867	lncRNA	chrNC_030810.1:1110162-1114621:+	--
gene21247	5494	167.032	5581	173.456	0.962964	-0.0544467	0.0470318	0.0244614	down	no	LOC108638524	lncRNA	chrNC_030828.1:67735151-67736617:-	--
gene7255	28	0.851274	44	1.36751	0.622499	-0.683857	0.0470524	0.02447	down	no	LOC102176792	lncRNA	chrNC_030814.1:41505472-41516702:+	--
gene3137	97	2.94905	124	3.85389	0.765215	-0.386063	0.0475162	0.0246958	down	no	LOC108635587	lncRNA	chrNC_030810.1:93612069-93619940:+	--
gene5191	33	1.00329	50	1.55399	0.64562	-0.631242	0.048618	0.025217	down	no	LOC108636004	lncRNA	chrNC_030812.1:42745832-42767102:+	--
gene22516	62	1.88496	41	1.27427	1.47925	0.564864	0.0493099	0.025533	up	no	LOC108633466	lncRNA	chrNC_030830.1:21998428-22005252:-	--
gene1203	55	1.67214	76	2.36206	0.707917	-0.498348	0.0495253	0.0256332	down	no	LOC108637167	lncRNA	chrNC_030809.1:7312885-7337110:-	--
gene3849	5	0.152013	13	0.404037	0.376236	-1.41029	0.0496774	0.0256824	down	yes	LOC108635818	lncRNA	chrNC_030811.1:6053521-6054427:-	--
gene22800	6	0.182416	1	0.0310798	5.86928	2.55318	0.0501609	0.0258322	up	no	LOC102182550	lncRNA	chrNC_030830.1:37724202-37753374:-	--
gene4361	6	0.182416	1	0.0310798	5.86928	2.55318	0.0501609	0.0258322	up	no	LOC102171569	lncRNA	chrNC_030811.1:50502648-50510855:+	--
gene9425	6	0.182416	1	0.0310798	5.86928	2.55318	0.0501609	0.0258322	up	no	LOC106502448	lncRNA	chrNC_030815.1:98447235-98452482:+	--
gene16453	10	0.304026	3	0.0932393	3.26071	1.70519	0.0504615	0.0259392	up	no	LOC106503007	lncRNA	chrNC_030823.1:74099176-74112375:-	--
gene14324	24	0.729663	12	0.372957	1.95643	0.96822	0.0505835	0.0259904	up	no	LOC106502827	lncRNA	chrNC_030821.1:69788663-69790805:+	--
gene5365	7	0.212818	16	0.497276	0.427968	-1.22443	0.0508952	0.0261414	down	no	LOC106502106	lncRNA	chrNC_030812.1:56621007-56629518:+	--
gene17895	48	1.45933	30	0.932393	1.56514	0.646292	0.0510111	0.0261964	up	no	LOC102187074	lncRNA	chrNC_030825.1:50396617-50402144:-	--
gene21508	45	1.36812	64	1.98911	0.687806	-0.539927	0.0525398	0.026906	down	no	LOC102188361	lncRNA	chrNC_030829.1:21237549-21385040:+	--
gene6352	30	0.912079	46	1.42967	0.637965	-0.648451	0.0527228	0.0269879	down	no	LOC108636202	lncRNA	chrNC_030813.1:11910494-12031491:+	--
gene13681	8	0.243221	2	0.0621595	3.91285	1.96822	0.0536785	0.0274149	up	no	LOC108637425	lncRNA	chrNC_030820.1:67048216-67052585:-	--
gene24215	8	0.243221	2	0.0621595	3.91285	1.96822	0.0536785	0.0274149	up	no	LOC108633850	lncRNA	chrNC_030832.1:42435024-42438659:+	--
gene11539	26	0.790468	41	1.27427	0.62033	-0.688892	0.0536855	0.0274161	down	no	LOC108637104	lncRNA	chrNC_030818.1:15031517-15032456:+	--
gene5308	64	1.94577	43	1.33643	1.45594	0.541955	0.0543577	0.0277376	up	no	LOC102180828	lncRNA	chrNC_030812.1:55646847-55653260:-	--
gene12806	32	0.972884	18	0.559436	1.73904	0.798295	0.0552543	0.0281657	up	no	LOC108637302	lncRNA	chrNC_030819.1:63456453-63457287:+	--
gene12423	53	1.61134	73	2.26882	0.710209	-0.493684	0.0563376	0.028678	down	no	LOC108637176	lncRNA	chrNC_030818.1:104277486-104280322:-	--
gene12400	10	0.304026	20	0.621595	0.489106	-1.03178	0.0571953	0.0290415	down	no	LOC102168737	lncRNA	chrNC_030818.1:103568995-103574346:-	--
gene14447	10	0.304026	20	0.621595	0.489106	-1.03178	0.0571953	0.0290415	down	no	LOC106502817	lncRNA	chrNC_030821.1:81618666-81620154:+	--
gene16497	10	0.304026	20	0.621595	0.489106	-1.03178	0.0571953	0.0290415	down	no	LOC108637759	lncRNA	chrNC_030823.1:78339838-78341562:-	--
gene2914	10	0.304026	20	0.621595	0.489106	-1.03178	0.0571953	0.0290415	down	no	LOC108635576	lncRNA	chrNC_030810.1:70450155-70453323:-	--
gene24155	13	0.395234	24	0.745915	0.529865	-0.916303	0.0590847	0.0298921	down	no	LOC108633891	lncRNA	chrNC_030832.1:38899320-38901556:-	--
gene11637	4	0.121611	11	0.341877	0.355714	-1.49121	0.0597734	0.0301884	down	no	LOC106502611	lncRNA	chrNC_030818.1:28694960-28728961:-	--
gene7099	4	0.121611	11	0.341877	0.355714	-1.49121	0.0597734	0.0301884	down	no	LOC108636334	lncRNA	chrNC_030814.1:7956841-8051564:-	--
gene3152	77	2.341	100	3.10798	0.753224	-0.40885	0.0604907	0.0305165	down	no	LOC108635590	lncRNA	chrNC_030810.1:95178707-95187359:-	--
gene12543	13	0.395234	5	0.155399	2.54335	1.34673	0.0608927	0.0306982	up	no	LOC108637269	lncRNA	chrNC_030819.1:9967102-9969408:-	--
gene2672	13	0.395234	5	0.155399	2.54335	1.34673	0.0608927	0.0306982	up	no	LOC102168792	lncRNA	chrNC_030810.1:34045697-34083357:-	--
gene4205	8	0.243221	17	0.528356	0.460335	-1.11924	0.0610118	0.0307345	down	no	LOC108635836	lncRNA	chrNC_030811.1:27424452-27428318:+	--
gene22972	22	0.668858	11	0.341877	1.95643	0.96822	0.0612389	0.0308382	up	no	LOC108633794	lncRNA	chrNC_030831.1:3444561-3447527:-	--
gene26230	205	6.23254	165	5.12816	1.21536	0.281378	0.0614344	0.030926	up	no	LOC106503821	lncRNA	chrNW_017189516.1:3438056-3438981:-	--
gene8759	205	6.23254	165	5.12816	1.21536	0.281378	0.0614344	0.030926	up	no	LOC102173187	lncRNA	chrNC_030815.1:22077106-22143720:-	--
gene19815	171	5.19885	203	6.30919	0.824012	-0.279263	0.0617111	0.0310627	down	no	LOC102178854	lncRNA	chrNC_030826.1:47980046-47980469:+	--
gene16398	6	0.182416	14	0.435117	0.419234	-1.25417	0.0627415	0.0315353	down	no	LOC108637790	lncRNA	chrNC_030823.1:67922447-67927596:-	--
gene18013	26	0.790468	14	0.435117	1.81668	0.861305	0.0651862	0.0326099	up	no	LOC108637995	lncRNA	chrNC_030825.1:52914476-52919556:+	--
gene6816	11	0.334429	21	0.652675	0.512397	-0.964666	0.0652805	0.0326519	down	no	LOC108636281	lncRNA	chrNC_030813.1:89374512-89396309:-	--
gene221	14	0.425637	25	0.776994	0.547799	-0.868281	0.0656542	0.0327968	down	no	LOC106503198	lncRNA	chrNC_030808.1:46281011-46384605:+	--
gene4684	36	1.09449	52	1.61615	0.677224	-0.562295	0.0698534	0.0347464	down	no	LOC108635857	lncRNA	chrNC_030811.1:105105386-105282527:-	--
gene17942	956	29.0649	859	26.6975	1.08867	0.122573	0.0705177	0.035056	up	no	B3GNT8	lncRNA	chrNC_030825.1:51472134-51488453:-	--
gene10520	3	0.0912079	9	0.279718	0.326071	-1.61674	0.0708614	0.0351815	down	no	LOC102181128	lncRNA	chrNC_030817.1:41078332-41091463:-	--
gene8954	3	0.0912079	9	0.279718	0.326071	-1.61674	0.0708614	0.0351815	down	no	LOC102187766	lncRNA	chrNC_030815.1:46191507-46201895:-	--
gene2841	48	1.45933	66	2.05126	0.711427	-0.491212	0.0708721	0.0351815	down	no	LOC106501953	lncRNA	chrNC_030810.1:62694782-62711584:-	--
gene2926	9	0.273624	18	0.559436	0.489106	-1.03178	0.0711968	0.0353098	down	no	LOC102185419	lncRNA	chrNC_030810.1:71378228-71384928:+	--
gene11347	139	4.22597	167	5.19032	0.814201	-0.296543	0.072798	0.0360078	down	no	LOC102171160	lncRNA	chrNC_030818.1:776161-781605:+	--
gene25525	19	0.57765	31	0.963473	0.59955	-0.738049	0.0747292	0.0368342	down	no	LOC106503731	lncRNA	chrNC_030836.1:25509643-25511272:-	--
gene18333	89	2.70583	112	3.48093	0.77733	-0.363401	0.0751142	0.0370146	down	no	LOC102178761	lncRNA	chrNC_030825.1:59281094-59314642:-	--
gene4930	7	0.212818	15	0.466197	0.456499	-1.13132	0.0758935	0.037339	down	no	LOC106502089	lncRNA	chrNC_030812.1:26095673-26114379:-	--
gene7490	7	0.212818	15	0.466197	0.456499	-1.13132	0.0758935	0.037339	down	no	LOC108636363	lncRNA	chrNC_030814.1:60474900-60577019:-	--
gene1297	127	3.86113	98	3.04582	1.26768	0.342195	0.076468	0.0375901	up	no	LOC108637370	lncRNA	chrNC_030809.1:10893770-10895355:-	--
gene13154	33	1.00329	48	1.49183	0.672521	-0.572348	0.0767612	0.0377184	down	no	LOC102168462	lncRNA	chrNC_030820.1:35521851-35531820:+	--
gene3490	17	0.516845	8	0.248638	2.0787	1.05568	0.0772246	0.0379302	up	no	LOC102184485	lncRNA	chrNC_030810.1:105076271-105079227:-	--
gene24038	14	0.425637	6	0.186479	2.2825	1.19061	0.0772777	0.0379373	up	no	LOC106503588	lncRNA	chrNC_030832.1:36333878-36340500:+	--
gene15745	5	0.152013	12	0.372957	0.407589	-1.29481	0.0773424	0.0379458	down	no	LOC106502936	lncRNA	chrNC_030823.1:456571-460106:+	--
gene19443	58	1.76335	77	2.39314	0.736836	-0.440586	0.0775028	0.0380159	down	no	LOC102169699	lncRNA	chrNC_030826.1:37574201-37579521:-	--
gene15767	20	0.608053	32	0.994553	0.611383	-0.709852	0.0801194	0.039201	down	no	LOC102191067	lncRNA	chrNC_030823.1:1509700-1513591:+	--
gene19835	2	0.0608053	7	0.217558	0.279489	-1.83913	0.0812132	0.0396369	down	no	LOC106503289	lncRNA	chrNC_030826.1:49163388-49167454:+	--
gene2231	2	0.0608053	7	0.217558	0.279489	-1.83913	0.0812132	0.0396369	down	no	LOC102180181	lncRNA	chrNC_030810.1:2123351-2146812:-	--
gene3126	2	0.0608053	7	0.217558	0.279489	-1.83913	0.0812132	0.0396369	down	no	LOC102184965	lncRNA	chrNC_030810.1:92971455-92985897:+	--
gene4958	10	0.304026	19	0.590516	0.514849	-0.957779	0.0813475	0.0396892	down	no	LOC108636128	lncRNA	chrNC_030812.1:26759278-26759926:+	--
gene6334	13	0.395234	23	0.714835	0.552903	-0.854902	0.0814314	0.0397136	down	no	LOC106502172	lncRNA	chrNC_030813.1:7025152-7031724:-	--
gene18075	9	0.273624	3	0.0932393	2.93464	1.55318	0.0826788	0.0402651	up	no	LOC108638001	lncRNA	chrNC_030825.1:54102517-54127661:-	--
gene1254	1	0.0304026	5	0.155399	0.195643	-2.35371	0.0845063	0.0409523	down	no	LOC108637297	lncRNA	chrNC_030809.1:9582818-9584221:+	--
gene265	1	0.0304026	5	0.155399	0.195643	-2.35371	0.0845063	0.0409523	down	no	LOC102180967	lncRNA	chrNC_030808.1:56854404-56866889:-	--
gene28529	1	0.0304026	5	0.155399	0.195643	-2.35371	0.0845063	0.0409523	down	no	LOC108635254	lncRNA	chrNW_017212791.1:3940-13094:-	--
gene4130	1	0.0304026	5	0.155399	0.195643	-2.35371	0.0845063	0.0409523	down	no	LOC102168973	lncRNA	chrNC_030811.1:20854980-20870565:-	--
gene4262	1	0.0304026	5	0.155399	0.195643	-2.35371	0.0845063	0.0409523	down	no	LOC108635837	lncRNA	chrNC_030811.1:37454344-37473417:+	--
gene6074	1	0.0304026	5	0.155399	0.195643	-2.35371	0.0845063	0.0409523	down	no	LOC102176678	lncRNA	chrNC_030812.1:108358025-108369494:+	--
gene7084	1	0.0304026	5	0.155399	0.195643	-2.35371	0.0845063	0.0409523	down	no	LOC102181949	lncRNA	chrNC_030814.1:2257892-2404408:+	--
gene7214	1	0.0304026	5	0.155399	0.195643	-2.35371	0.0845063	0.0409523	down	no	LOC108636343	lncRNA	chrNC_030814.1:30318691-30320770:+	--
gene19468	62	1.88496	81	2.51746	0.748755	-0.417434	0.0849994	0.0411525	down	no	LOC102174331	lncRNA	chrNC_030826.1:38432754-38456677:+	--
gene5144	21	0.638455	11	0.341877	1.8675	0.901106	0.0850915	0.0411869	up	no	LOC102190664	lncRNA	chrNC_030812.1:33259356-33330112:+	--
gene23655	31	0.942481	45	1.39859	0.67388	-0.569437	0.0880564	0.0425237	down	no	LOC108633921	lncRNA	chrNC_030832.1:13658884-13668077:+	--
gene13813	2850	86.6475	2916	90.6286	0.956072	-0.0648088	0.0880771	0.0425266	down	no	LOC102189880	lncRNA	chrNC_030820.1:76907173-76910019:+	--
gene24150	8	0.243221	16	0.497276	0.489106	-1.03178	0.0889364	0.0429026	down	no	LOC102174083	lncRNA	chrNC_030832.1:38819722-38829643:-	--
gene26162	8	0.243221	16	0.497276	0.489106	-1.03178	0.0889364	0.0429026	down	no	LOC106503765	lncRNA	chrNC_030836.1:50252816-50277592:+	--
gene28812	8	0.243221	16	0.497276	0.489106	-1.03178	0.0889364	0.0429026	down	no	LOC108635494	lncRNA	chrNW_017217130.1:17-11544:+	--
gene4162	8	0.243221	16	0.497276	0.489106	-1.03178	0.0889364	0.0429026	down	no	LOC106502060	lncRNA	chrNC_030811.1:25358531-25452073:+	--
gene7549	14	0.425637	24	0.745915	0.570624	-0.809388	0.0894138	0.0431081	down	no	LOC102173557	lncRNA	chrNC_030814.1:64840888-64847278:-	--
gene8714	14	0.425637	24	0.745915	0.570624	-0.809388	0.0894138	0.0431081	down	no	LOC106502385	lncRNA	chrNC_030815.1:11468885-11471045:-	--
gene18043	43	1.30731	28	0.870234	1.50226	0.58713	0.0900421	0.0433789	up	no	LOC108638000	lncRNA	chrNC_030825.1:53565715-53584037:-	--
gene10907	461	14.0156	503	15.6331	0.896533	-0.157572	0.0901107	0.0434048	down	no	LOC102180501	lncRNA	chrNC_030817.1:76207524-76212086:-	--
gene10240	18	0.547247	9	0.279718	1.95643	0.96822	0.0904409	0.0435317	up	no	LOC106502578	lncRNA	chrNC_030817.1:14839687-14842681:-	--
gene10769	878	26.6935	930	28.9042	0.923517	-0.11479	0.0907747	0.0436702	down	no	INAFM2	lncRNA	chrNC_030817.1:67128481-67131735:-	--
gene27849	7	0.212818	2	0.0621595	3.42374	1.77557	0.0922922	0.0442665	up	no	LOC108634790	lncRNA	chrNW_017190051.1:115631-120264:+	--
gene6330	12	0.364832	5	0.155399	2.34771	1.23125	0.0930326	0.0445622	up	no	LOC102169083	lncRNA	chrNC_030813.1:6549665-6572189:+	--
gene16946	5	0.152013	1	0.0310798	4.89106	2.29015	0.0932432	0.0445622	up	no	LOC106503024	lncRNA	chrNC_030824.1:28861350-28865352:+	--
gene18361	5	0.152013	1	0.0310798	4.89106	2.29015	0.0932432	0.0445622	up	no	LOC108638025	lncRNA	chrNC_030825.1:60243304-60258460:-	--
gene25173	5	0.152013	1	0.0310798	4.89106	2.29015	0.0932432	0.0445622	up	no	LOC108634152	lncRNA	chrNC_030835.1:17526593-17534298:+	--
gene27407	5	0.152013	1	0.0310798	4.89106	2.29015	0.0932432	0.0445622	up	no	LOC108634585	lncRNA	chrNW_017189629.1:232110-253925:-	--
gene457	5	0.152013	1	0.0310798	4.89106	2.29015	0.0932432	0.0445622	up	no	LOC102169221	lncRNA	chrNC_030808.1:79127285-79133613:-	--
gene7159	5	0.152013	1	0.0310798	4.89106	2.29015	0.0932432	0.0445622	up	no	LOC108636454	lncRNA	chrNC_030814.1:19774001-19774233:-	--
gene72	5	0.152013	1	0.0310798	4.89106	2.29015	0.0932432	0.0445622	up	no	LOC106503722	lncRNA	chrNC_030808.1:8604066-8614850:-	--
gene15887	60	1.82416	42	1.30535	1.39745	0.482793	0.0936163	0.0447296	up	no	LOC108637767	lncRNA	chrNC_030823.1:22065014-22065572:+	--
gene10213	4	0.121611	10	0.310798	0.391285	-1.35371	0.095188	0.0453548	down	no	LOC108636921	lncRNA	chrNC_030817.1:11604741-11610622:-	--
gene26997	23	0.69926	35	1.08779	0.642825	-0.637501	0.0960356	0.0457141	down	no	LOC108634466	lncRNA	chrNW_017189517.1:28640788-28658516:+	--
gene25138	630	19.1537	560	17.4047	1.10049	0.138145	0.0988955	0.0469839	up	no	LOC102187373	lncRNA	chrNC_030835.1:15957232-15966639:+	--
gene12420	139	4.22597	164	5.09708	0.829095	-0.270391	0.103424	0.048941	down	no	LOC106502679	lncRNA	chrNC_030818.1:104193786-104198286:+	--
gene831	19	0.57765	10	0.310798	1.8586	0.894219	0.103682	0.0490514	up	no	LOC108636917	lncRNA	chrNC_030808.1:129806940-129810482:+	--
gene23605	402	12.2219	350	10.8779	1.12355	0.168061	0.110626	0.0520257	up	no	DEXI	lncRNA	chrNC_030832.1:9489811-9504601:-	--
gene4317	1324	40.2531	1377	42.7968	0.940562	-0.0884054	0.111324	0.0523286	down	no	LOC102182195	lncRNA	chrNC_030811.1:43566218-43569251:-	--
gene7762	7	0.212818	14	0.435117	0.489106	-1.03178	0.111571	0.0523909	down	no	LOC102170224	lncRNA	chrNC_030814.1:70616108-70622191:-	--
gene19254	37	1.1249	24	0.745915	1.50808	0.592711	0.112767	0.0528248	up	no	LOC106503225	lncRNA	chrNC_030826.1:28625455-28629406:-	--
gene13390	3	0.0912079	8	0.248638	0.36683	-1.44682	0.116507	0.0543208	down	no	LOC108637400	lncRNA	chrNC_030820.1:53211173-53217266:-	--
gene4733	3	0.0912079	8	0.248638	0.36683	-1.44682	0.116507	0.0543208	down	no	LOC106502010	lncRNA	chrNC_030811.1:111047510-111077733:-	--
gene27548	46	1.39852	61	1.89587	0.737669	-0.438955	0.11737	0.054684	down	no	LOC108634648	lncRNA	chrNW_017189723.1:11489-33056:-	--
gene23217	5	0.152013	11	0.341877	0.444642	-1.16928	0.118582	0.0551522	down	no	LOC102188912	lncRNA	chrNC_030831.1:47778991-47780489:+	--
gene27078	5	0.152013	11	0.341877	0.444642	-1.16928	0.118582	0.0551522	down	no	LOC106503781	lncRNA	chrNW_017189517.1:37399906-37407611:-	--
gene20849	18	0.547247	28	0.870234	0.628851	-0.66921	0.120148	0.055792	down	no	LOC106503360	lncRNA	chrNC_030828.1:32220257-32233623:+	--
gene8221	18	0.547247	28	0.870234	0.628851	-0.66921	0.120148	0.055792	down	no	LOC106502285	lncRNA	chrNC_030814.1:96976352-96982181:-	--
gene13283	94	2.85785	114	3.54309	0.806596	-0.310081	0.12202	0.0565896	down	no	LOC108637394	lncRNA	chrNC_030820.1:44570019-44574488:+	--
gene17713	23	0.69926	34	1.05671	0.661732	-0.595681	0.122595	0.0568159	down	no	LOC106503116	lncRNA	chrNC_030825.1:46492537-46508255:-	--
gene6536	8	0.243221	15	0.466197	0.521713	-0.938671	0.127818	0.0590032	down	no	LOC106502190	lncRNA	chrNC_030813.1:45346547-45347973:-	--
gene9377	30	0.912079	19	0.590516	1.54455	0.627183	0.133082	0.0612065	up	no	LOC108636579	lncRNA	chrNC_030815.1:91098474-91101488:-	--
gene16833	64	1.94577	47	1.46075	1.33203	0.413631	0.133243	0.0612757	up	no	LOC106503034	lncRNA	chrNC_030824.1:18069969-18074907:+	--
gene21479	8	0.243221	3	0.0932393	2.60857	1.38326	0.133446	0.061321	up	no	LOC108633373	lncRNA	chrNC_030829.1:16696167-16704185:-	--
gene13870	46	1.39852	32	0.994553	1.40618	0.491782	0.135425	0.062133	up	no	LOC106502871	lncRNA	chrNC_030821.1:1458156-1580238:+	--
gene8601	82	2.49302	100	3.10798	0.802134	-0.318084	0.137912	0.0631704	down	no	LOC102172703	lncRNA	chrNC_030814.1:107299518-107360306:+	--
gene21303	16	0.486442	25	0.776994	0.626056	-0.675636	0.13861	0.0634353	down	no	LOC102168308	lncRNA	chrNC_030829.1:122692-144859:+	--
gene20712	2	0.0608053	6	0.186479	0.326071	-1.61674	0.140242	0.0639675	down	no	LOC106503354	lncRNA	chrNC_030828.1:21581284-21584651:+	--
gene3096	2	0.0608053	6	0.186479	0.326071	-1.61674	0.140242	0.0639675	down	no	LOC108635585	lncRNA	chrNC_030810.1:90938229-90939831:+	--
gene14829	32	0.972884	44	1.36751	0.711427	-0.491212	0.140257	0.0639695	down	no	LOC102186613	lncRNA	chrNC_030822.1:9224337-9244862:-	--
gene14313	6	0.182416	12	0.372957	0.489106	-1.03178	0.140713	0.0641078	down	no	LOC108637499	lncRNA	chrNC_030821.1:67239130-67239547:-	--
gene25117	87	2.64503	105	3.26338	0.810519	-0.303082	0.146413	0.0664257	down	no	LOC106503703	lncRNA	chrNC_030835.1:14476785-14506415:-	--
gene27043	22	0.668858	32	0.994553	0.672521	-0.572348	0.148449	0.0672661	down	no	LOC108634458	lncRNA	chrNW_017189517.1:35094684-35252354:+	--
gene11958	4	0.121611	9	0.279718	0.434761	-1.2017	0.149085	0.0674605	down	no	LOC102172165	lncRNA	chrNC_030818.1:71107555-71110941:-	--
gene25387	130	3.95234	151	4.69305	0.84217	-0.247817	0.150503	0.0680419	down	no	LOC102173639	lncRNA	chrNC_030836.1:803889-880165:+	--
gene2971	18	0.547247	27	0.839154	0.652142	-0.616742	0.1558	0.0702277	down	no	LOC102173353	lncRNA	chrNC_030810.1:78244487-78254721:+	--
gene18042	6	0.182416	2	0.0621595	2.93464	1.55318	0.15651	0.070445	up	no	LOC108637999	lncRNA	chrNC_030825.1:53548722-53551886:-	--
gene6137	61	1.85456	76	2.36206	0.785144	-0.34897	0.158129	0.0711298	down	no	LOC108636074	lncRNA	chrNC_030812.1:110778889-110855788:-	--
gene13186	1	0.0304026	4	0.124319	0.244553	-2.03178	0.159023	0.0712097	down	no	LOC102189769	lncRNA	chrNC_030820.1:37888764-37890136:+	--
gene16755	1	0.0304026	4	0.124319	0.244553	-2.03178	0.159023	0.0712097	down	no	LOC106503025	lncRNA	chrNC_030824.1:11066495-11150840:+	--
gene25421	1	0.0304026	4	0.124319	0.244553	-2.03178	0.159023	0.0712097	down	no	LOC108634251	lncRNA	chrNC_030836.1:6716688-6718890:-	--
gene26408	1	0.0304026	4	0.124319	0.244553	-2.03178	0.159023	0.0712097	down	no	LOC108634366	lncRNA	chrNW_017189516.1:20800856-20806453:+	--
gene26451	1	0.0304026	4	0.124319	0.244553	-2.03178	0.159023	0.0712097	down	no	LOC108634339	lncRNA	chrNW_017189516.1:23821017-23843972:+	--
gene4170	1	0.0304026	4	0.124319	0.244553	-2.03178	0.159023	0.0712097	down	no	LOC106502058	lncRNA	chrNC_030811.1:25878368-25894118:-	--
gene459	1	0.0304026	4	0.124319	0.244553	-2.03178	0.159023	0.0712097	down	no	LOC106502102	lncRNA	chrNC_030808.1:79288726-79294395:-	--
gene7004	1	0.0304026	4	0.124319	0.244553	-2.03178	0.159023	0.0712097	down	no	LOC102176030	lncRNA	chrNC_030813.1:114139014-114143775:-	--
gene8608	1	0.0304026	4	0.124319	0.244553	-2.03178	0.159023	0.0712097	down	no	LOC108636409	lncRNA	chrNC_030814.1:107509111-107511868:-	--
gene22258	510	15.5053	544	16.9074	0.917074	-0.124889	0.160052	0.0715938	down	no	LOC102173795	lncRNA	chrNC_030830.1:18908229-18911597:+	--
gene18794	14	0.425637	22	0.683755	0.622499	-0.683857	0.160262	0.0716714	down	no	LOC106503184	lncRNA	chrNC_030826.1:12524567-12526868:-	--
gene4402	7	0.212818	13	0.404037	0.52673	-0.924865	0.16148	0.0721503	down	no	LOC106502039	lncRNA	chrNC_030811.1:54320069-54322705:+	--
gene10172	98	2.97946	116	3.60525	0.826421	-0.275051	0.163903	0.0731605	down	no	LOC108636916	lncRNA	chrNC_030817.1:408879-418753:+	--
gene14864	12	0.364832	6	0.186479	1.95643	0.96822	0.166852	0.0742898	up	no	LOC108637626	lncRNA	chrNC_030822.1:18286892-18295768:+	--
gene7914	25	0.760066	35	1.08779	0.698723	-0.517207	0.167967	0.0747468	down	no	LOC108636387	lncRNA	chrNC_030814.1:88983109-88984897:+	--
gene14821	40	1.21611	28	0.870234	1.39745	0.482793	0.171013	0.0759522	up	no	LOC108637652	lncRNA	chrNC_030822.1:8806252-8807519:+	--
gene19755	9	0.273624	4	0.124319	2.20098	1.13815	0.171795	0.0762358	up	no	LOC106503276	lncRNA	chrNC_030826.1:44712864-44728616:+	--
gene2695	4	0.121611	1	0.0310798	3.91285	1.96822	0.172471	0.0762588	up	no	LOC108635643	lncRNA	chrNC_030810.1:37692918-37699491:+	--
gene28013	4	0.121611	1	0.0310798	3.91285	1.96822	0.172471	0.0762588	up	no	LOC108634848	lncRNA	chrNW_017190431.1:4095-6995:+	--
gene8895	4	0.121611	1	0.0310798	3.91285	1.96822	0.172471	0.0762588	up	no	LOC106502403	lncRNA	chrNC_030815.1:38975194-38991333:+	--
gene1778	74	2.24979	57	1.77155	1.26996	0.344783	0.173228	0.0765472	up	no	LOC102176740	lncRNA	chrNC_030809.1:70791722-70841146:+	--
gene28894	120	3.64832	139	4.32009	0.8445	-0.24383	0.174403	0.0770026	down	no	LOC108635557	lncRNA	chrNW_017219117.1:2139-14226:+	--
gene27192	16	0.486442	9	0.279718	1.73904	0.798295	0.17528	0.0773201	up	no	LOC102178988	lncRNA	chrNW_017189528.1:6612-34198:-	--
gene3098	21	0.638455	30	0.932393	0.684749	-0.546353	0.179716	0.0790273	down	no	LOC106501937	lncRNA	chrNC_030810.1:90971305-90985780:+	--
gene20966	54	1.64174	40	1.24319	1.32059	0.401179	0.180074	0.0791547	up	no	LOC108638517	lncRNA	chrNC_030828.1:44956792-44964146:-	--
gene18371	8	0.243221	14	0.435117	0.558979	-0.839135	0.180893	0.0794135	down	no	LOC108638036	lncRNA	chrNC_030825.1:60681139-60697996:-	--
gene23267	8	0.243221	14	0.435117	0.558979	-0.839135	0.180893	0.0794135	down	no	LOC102168593	lncRNA	chrNC_030831.1:56173118-56193729:+	--
gene9804	8	0.243221	14	0.435117	0.558979	-0.839135	0.180893	0.0794135	down	no	LOC108636728	lncRNA	chrNC_030816.1:47832736-47846649:-	--
gene16719	34	1.03369	45	1.39859	0.739094	-0.43617	0.181201	0.0795311	down	no	LOC108637849	lncRNA	chrNC_030824.1:8825649-8828724:-	--
gene23163	22	0.668858	31	0.963473	0.694215	-0.526545	0.187209	0.0818739	down	no	LOC106503536	lncRNA	chrNC_030831.1:42294839-42296459:+	--
gene20051	3	0.0912079	7	0.217558	0.419234	-1.25417	0.188195	0.0821454	down	no	LOC106503275	lncRNA	chrNC_030826.1:55640877-55643340:+	--
gene23097	3	0.0912079	7	0.217558	0.419234	-1.25417	0.188195	0.0821454	down	no	LOC108633789	lncRNA	chrNC_030831.1:33424738-33435265:+	--
gene16449	103	3.13147	120	3.72957	0.839633	-0.25217	0.192495	0.0837978	down	no	LOC102169208	lncRNA	chrNC_030823.1:72537278-72624208:+	--
gene2136	6	0.182416	11	0.341877	0.533571	-0.906249	0.205489	0.088867	down	no	LOC102172104	lncRNA	chrNC_030809.1:132345569-132398585:+	--
gene2187	6	0.182416	11	0.341877	0.533571	-0.906249	0.205489	0.088867	down	no	LOC106502005	lncRNA	chrNC_030810.1:435111-441224:+	--
gene8641	25	0.760066	34	1.05671	0.719274	-0.475387	0.208345	0.0899165	down	no	LOC102190222	lncRNA	chrNC_030815.1:1776929-1779139:+	--
gene1062	7	0.212818	3	0.0932393	2.2825	1.19061	0.211574	0.091109	up	no	LOC108636725	lncRNA	chrNC_030808.1:152763697-152773536:+	--
gene9512	10	0.304026	16	0.497276	0.611383	-0.709852	0.215927	0.0927041	down	no	LOC102183692	lncRNA	chrNC_030815.1:110182933-110209573:-	--
gene22366	23	0.69926	15	0.466197	1.49993	0.584891	0.216633	0.0929596	up	no	LOC102169815	lncRNA	chrNC_030830.1:19847302-19851541:+	--
gene10472	27	0.820871	36	1.11887	0.733659	-0.446817	0.221389	0.0947855	down	no	LOC102185573	lncRNA	chrNC_030817.1:35620232-35669767:+	--
gene23021	15	0.456039	22	0.683755	0.666963	-0.584321	0.222205	0.095114	down	no	LOC102172314	lncRNA	chrNC_030831.1:21251302-21262263:+	--
gene2234	130	3.95234	147	4.56873	0.865086	-0.209084	0.228231	0.0974725	down	no	LOC102179832	lncRNA	chrNC_030810.1:2668465-2676728:+	--
gene15390	4	0.121611	8	0.248638	0.489106	-1.03178	0.229049	0.0976511	down	no	LOC108637676	lncRNA	chrNC_030822.1:41844517-41845310:-	--
gene10383	7	0.212818	12	0.372957	0.570624	-0.809388	0.229744	0.097858	down	no	LOC108636958	lncRNA	chrNC_030817.1:25925354-25928643:-	--
gene12083	7	0.212818	12	0.372957	0.570624	-0.809388	0.229744	0.097858	down	no	LOC106502642	lncRNA	chrNC_030818.1:82812559-82819303:+	--
gene17681	7	0.212818	12	0.372957	0.570624	-0.809388	0.229744	0.097858	down	no	LOC102188164	lncRNA	chrNC_030825.1:45381807-45386063:-	--
gene27831	7	0.212818	12	0.372957	0.570624	-0.809388	0.229744	0.097858	down	no	LOC108634778	lncRNA	chrNW_017190007.1:102781-110060:-	--
gene1874	56	1.70255	68	2.11342	0.805587	-0.311888	0.229801	0.097858	down	no	LOC108638091	lncRNA	chrNC_030809.1:96265269-96266298:-	--
gene6898	764	23.2276	702	21.818	1.06461	0.0903216	0.230894	0.0982736	up	no	LOC102177511	lncRNA	chrNC_030813.1:98175060-98183499:-	--
gene22908	11	0.334429	17	0.528356	0.632961	-0.659811	0.231726	0.0985847	down	no	LOC106503473	lncRNA	chrNC_030830.1:42102616-42132071:+	--
gene18837	178	5.41167	197	6.12272	0.883867	-0.178098	0.232261	0.0987978	down	no	LOC108638248	lncRNA	chrNC_030826.1:14412903-14415494:-	--
gene25697	2	0.0608053	5	0.155399	0.391285	-1.35371	0.238036	0.100823	down	no	LOC102170585	lncRNA	chrNC_030836.1:32050591-32058607:-	--
gene538	48	1.45933	59	1.83371	0.795834	-0.329461	0.238791	0.101121	down	no	LOC102189625	lncRNA	chrNC_030808.1:83445029-83452107:-	--
gene19703	39	1.1857	49	1.52291	0.778577	-0.361088	0.24193	0.102214	down	no	LOC108638226	lncRNA	chrNC_030826.1:43452113-43452842:+	--
gene11346	1237	37.608	1154	35.8661	1.04857	0.0684223	0.246359	0.103883	up	no	LOC102171344	lncRNA	chrNC_030818.1:718502-891116:+	--
gene5753	12	0.364832	18	0.559436	0.652142	-0.616742	0.246502	0.103898	down	no	LOC102170034	lncRNA	chrNC_030812.1:89406337-89415148:+	--
gene16014	8	0.243221	13	0.404037	0.601977	-0.73222	0.251753	0.105777	down	no	LOC106502954	lncRNA	chrNC_030823.1:36042701-36044435:-	--
gene19744	8	0.243221	13	0.404037	0.601977	-0.73222	0.251753	0.105777	down	no	LOC106503262	lncRNA	chrNC_030826.1:44379020-44381350:-	--
gene27491	8	0.243221	13	0.404037	0.601977	-0.73222	0.251753	0.105777	down	no	LOC108634609	lncRNA	chrNW_017189676.1:26636-28433:+	--
gene6306	8	0.243221	13	0.404037	0.601977	-0.73222	0.251753	0.105777	down	no	LOC106502168	lncRNA	chrNC_030813.1:3782181-3786882:+	--
gene1150	475	14.4412	431	13.3954	1.07808	0.10846	0.258137	0.108242	up	no	LOC106503576	lncRNA	chrNC_030809.1:3994684-4003331:+	--
gene11605	8	0.243221	4	0.124319	1.95643	0.96822	0.259017	0.108495	up	no	LOC106502607	lncRNA	chrNC_030818.1:25024060-25033317:+	--
gene23609	8	0.243221	4	0.124319	1.95643	0.96822	0.259017	0.108495	up	no	LOC108633919	lncRNA	chrNC_030832.1:9799776-9811943:+	--
gene13828	13	0.395234	19	0.590516	0.669303	-0.579268	0.260342	0.108948	down	no	LOC108637375	lncRNA	chrNC_030820.1:77839515-77842199:+	--
gene20027	5	0.152013	2	0.0621595	2.44553	1.29015	0.260797	0.109014	up	no	LOC108638196	lncRNA	chrNC_030826.1:55300097-55301971:+	--
gene6531	5	0.152013	2	0.0621595	2.44553	1.29015	0.260797	0.109014	up	no	LOC106502189	lncRNA	chrNC_030813.1:44942758-44949625:+	--
gene24832	5	0.152013	9	0.279718	0.543451	-0.879777	0.264054	0.110132	down	no	LOC106503675	lncRNA	chrNC_030834.1:19255412-19274888:-	--
gene6541	5	0.152013	9	0.279718	0.543451	-0.879777	0.264054	0.110132	down	no	LOC106502199	lncRNA	chrNC_030813.1:45809483-45820424:-	--
gene7393	12	0.364832	7	0.217558	1.67694	0.745828	0.268421	0.11171	up	no	LOC106502360	lncRNA	chrNC_030814.1:56884623-57178160:-	--
gene11884	36	1.09449	45	1.39859	0.78257	-0.353708	0.271382	0.112795	down	no	LOC108637150	lncRNA	chrNC_030818.1:62877204-62879698:+	--
gene10323	2311	70.2605	2334	72.5402	0.968573	-0.0460673	0.276509	0.114707	down	no	TTC9	lncRNA	chrNC_030817.1:20729938-20811838:-	--
gene22132	17	0.516845	11	0.341877	1.51178	0.596251	0.279821	0.115966	up	no	LOC108633418	lncRNA	chrNC_030830.1:18282518-18286528:+	--
gene9129	17	0.516845	11	0.341877	1.51178	0.596251	0.279821	0.115966	up	no	LOC108636570	lncRNA	chrNC_030815.1:66516233-66520406:+	--
gene18957	21	0.638455	28	0.870234	0.733659	-0.446817	0.280835	0.116363	down	no	LOC108638260	lncRNA	chrNC_030826.1:20668213-20670690:-	--
gene7460	52	1.58094	62	1.92695	0.820436	-0.285537	0.291612	0.120367	down	no	LOC106502354	lncRNA	chrNC_030814.1:59064499-59073950:+	--
gene4597	6	0.182416	10	0.310798	0.586928	-0.768746	0.294324	0.121256	down	no	LOC108635917	lncRNA	chrNC_030811.1:88026640-88029171:+	--
gene13964	1	0.0304026	3	0.0932393	0.326071	-1.61674	0.296992	0.121796	down	no	LOC106502872	lncRNA	chrNC_030821.1:15373120-15506067:-	--
gene17475	1	0.0304026	3	0.0932393	0.326071	-1.61674	0.296992	0.121796	down	no	LOC102173030	lncRNA	chrNC_030825.1:27123400-27132135:+	--
gene25193	1	0.0304026	3	0.0932393	0.326071	-1.61674	0.296992	0.121796	down	no	LOC108634144	lncRNA	chrNC_030835.1:19281901-19284275:-	--
gene26786	1	0.0304026	3	0.0932393	0.326071	-1.61674	0.296992	0.121796	down	no	LOC108634295	lncRNA	chrNW_017189516.1:65305353-65307529:+	--
gene9097	1	0.0304026	3	0.0932393	0.326071	-1.61674	0.296992	0.121796	down	no	LOC108636642	lncRNA	chrNC_030815.1:62842023-62847665:-	--
gene10794	3	0.0912079	6	0.186479	0.489106	-1.03178	0.297566	0.121796	down	no	LOC108637000	lncRNA	chrNC_030817.1:72433443-72601447:-	--
gene24322	3	0.0912079	6	0.186479	0.489106	-1.03178	0.297566	0.121796	down	no	LOC102176388	lncRNA	chrNC_030833.1:9284123-9290415:-	--
gene27050	3	0.0912079	6	0.186479	0.489106	-1.03178	0.297566	0.121796	down	no	LOC108634475	lncRNA	chrNW_017189517.1:35583250-35595738:-	--
gene27432	3	0.0912079	6	0.186479	0.489106	-1.03178	0.297566	0.121796	down	no	LOC106503928	lncRNA	chrNW_017189642.1:19958-23878:+	--
gene6925	3	0.0912079	6	0.186479	0.489106	-1.03178	0.297566	0.121796	down	no	LOC108636236	lncRNA	chrNC_030813.1:102317784-102321174:+	--
gene8092	3	0.0912079	6	0.186479	0.489106	-1.03178	0.297566	0.121796	down	no	LOC106502306	lncRNA	chrNC_030814.1:93796890-93805470:+	--
gene22923	213	6.47576	230	7.14835	0.90591	-0.14256	0.298543	0.122127	down	no	LOC102182078	lncRNA	chrNC_030830.1:45527792-45535870:+	--
gene21055	9	0.273624	5	0.155399	1.76078	0.816217	0.300121	0.12261	up	no	LOC108638511	lncRNA	chrNC_030828.1:56060249-56068495:+	--
gene9640	9	0.273624	5	0.155399	1.76078	0.816217	0.300121	0.12261	up	no	LOC106502469	lncRNA	chrNC_030816.1:19489278-19567440:-	--
gene13190	837	25.447	778	24.1801	1.0524	0.0736775	0.304955	0.124308	up	no	LOC106502755	lncRNA	chrNC_030820.1:37987537-37989190:+	--
gene23798	11	0.334429	16	0.497276	0.672521	-0.572348	0.30688	0.124945	down	no	LOC106503592	lncRNA	chrNC_030832.1:25854073-25858704:+	--
gene26743	11	0.334429	16	0.497276	0.672521	-0.572348	0.30688	0.124945	down	no	LOC108634367	lncRNA	chrNW_017189516.1:57392899-57398014:+	--
gene7540	11	0.334429	16	0.497276	0.672521	-0.572348	0.30688	0.124945	down	no	LOC102176322	lncRNA	chrNC_030814.1:64352814-64388099:-	--
gene11727	3	0.0912079	1	0.0310798	2.93464	1.55318	0.31639	0.127867	up	no	LOC106502620	lncRNA	chrNC_030818.1:44210900-44212701:-	--
gene17104	3	0.0912079	1	0.0310798	2.93464	1.55318	0.31639	0.127867	up	no	LOC106503011	lncRNA	chrNC_030824.1:64076083-64080760:+	--
gene17950	3	0.0912079	1	0.0310798	2.93464	1.55318	0.31639	0.127867	up	no	LOC108637984	lncRNA	chrNC_030825.1:51632517-51639758:-	--
gene22002	3	0.0912079	1	0.0310798	2.93464	1.55318	0.31639	0.127867	up	no	LOC106503511	lncRNA	chrNC_030830.1:7064985-7067017:-	--
gene24109	3	0.0912079	1	0.0310798	2.93464	1.55318	0.31639	0.127867	up	no	LOC108633848	lncRNA	chrNC_030832.1:37251820-37253714:-	--
gene24514	3	0.0912079	1	0.0310798	2.93464	1.55318	0.31639	0.127867	up	no	LOC108634031	lncRNA	chrNC_030833.1:30704536-30708098:-	--
gene25698	3	0.0912079	1	0.0310798	2.93464	1.55318	0.31639	0.127867	up	no	LOC108634249	lncRNA	chrNC_030836.1:32065802-32082477:-	--
gene28498	3	0.0912079	1	0.0310798	2.93464	1.55318	0.31639	0.127867	up	no	LOC108635229	lncRNA	chrNW_017212212.1:13578-14144:-	--
gene3469	3	0.0912079	1	0.0310798	2.93464	1.55318	0.31639	0.127867	up	no	LOC108635599	lncRNA	chrNC_030810.1:104638827-104647112:-	--
gene24991	12	0.364832	17	0.528356	0.690503	-0.53428	0.322324	0.129987	down	no	LOC108634088	lncRNA	chrNC_030834.1:43371802-43372337:-	--
gene13665	6	0.182416	3	0.0932393	1.95643	0.96822	0.328323	0.131979	up	no	LOC106502791	lncRNA	chrNC_030820.1:66033540-66036272:-	--
gene23154	6	0.182416	3	0.0932393	1.95643	0.96822	0.328323	0.131979	up	no	LOC102173519	lncRNA	chrNC_030831.1:41711998-41758845:+	--
gene28742	6	0.182416	3	0.0932393	1.95643	0.96822	0.328323	0.131979	up	no	LOC108635434	lncRNA	chrNW_017215735.1:11716-18856:-	--
gene426	6	0.182416	3	0.0932393	1.95643	0.96822	0.328323	0.131979	up	no	LOC108636843	lncRNA	chrNC_030808.1:73350134-73359281:-	--
gene7861	6	0.182416	3	0.0932393	1.95643	0.96822	0.328323	0.131979	up	no	LOC108636381	lncRNA	chrNC_030814.1:83282678-83285260:-	--
gene691	40	1.21611	31	0.963473	1.26221	0.335952	0.3285	0.132042	up	no	LOC108636061	lncRNA	chrNC_030808.1:110006450-110008114:-	--
gene19387	26	0.790468	19	0.590516	1.33861	0.420732	0.330945	0.132879	up	no	LOC108638278	lncRNA	chrNC_030826.1:35828927-35830927:+	--
gene8019	110	3.34429	94	2.9215	1.14472	0.194991	0.335166	0.134344	up	no	LOC106502310	lncRNA	chrNC_030814.1:91918324-91920019:+	--
gene28427	10	0.304026	6	0.186479	1.63035	0.705186	0.336061	0.134582	up	no	LOC108635176	lncRNA	chrNW_017211618.1:2709-26904:-	--
gene1521	13	0.395234	18	0.559436	0.706487	-0.501265	0.336583	0.134709	down	no	LOC102172108	lncRNA	chrNC_030809.1:28955944-28964668:+	--
gene16381	13	0.395234	18	0.559436	0.706487	-0.501265	0.336583	0.134709	down	no	LOC106502990	lncRNA	chrNC_030823.1:64910700-64913247:+	--
gene4555	13	0.395234	18	0.559436	0.706487	-0.501265	0.336583	0.134709	down	no	LOC106502027	lncRNA	chrNC_030811.1:76706666-76708682:-	--
gene16454	20	0.608053	26	0.808074	0.752471	-0.410292	0.336893	0.134814	down	no	LOC108637794	lncRNA	chrNC_030823.1:74117667-74152640:+	--
gene16436	8	0.243221	12	0.372957	0.652142	-0.616742	0.344033	0.137235	down	no	LOC108637792	lncRNA	chrNC_030823.1:71732933-71734323:+	--
gene9219	8	0.243221	12	0.372957	0.652142	-0.616742	0.344033	0.137235	down	no	LOC102188855	lncRNA	chrNC_030815.1:74712045-74742654:+	--
gene23234	36	1.09449	28	0.870234	1.2577	0.33079	0.360943	0.143265	up	no	LOC106503542	lncRNA	chrNC_030831.1:49661072-49662556:+	--
gene19524	16	0.486442	11	0.341877	1.42285	0.508788	0.363709	0.144197	up	no	LOC108638224	lncRNA	chrNC_030826.1:39933900-39936742:+	--
gene2359	34	1.03369	41	1.27427	0.811201	-0.301869	0.365951	0.144958	down	no	LOC106501986	lncRNA	chrNC_030810.1:13675515-13679135:+	--
gene6298	11	0.334429	7	0.217558	1.53719	0.620297	0.367786	0.145557	up	no	LOC108636198	lncRNA	chrNC_030813.1:2419401-2425502:+	--
gene20351	24	0.729663	30	0.932393	0.78257	-0.353708	0.369157	0.146011	down	no	LOC106503313	lncRNA	chrNC_030827.1:31276276-31276867:-	--
gene24050	35	1.06409	42	1.30535	0.815177	-0.294814	0.370921	0.1466	down	no	LOC102169853	lncRNA	chrNC_030832.1:36460913-36468860:+	--
gene5353	16	0.486442	21	0.652675	0.745305	-0.424097	0.373483	0.14743	down	no	LOC106502109	lncRNA	chrNC_030812.1:56503366-56515610:-	--
gene4960	5	0.152013	8	0.248638	0.611383	-0.709852	0.381576	0.150219	down	no	LOC108635996	lncRNA	chrNC_030812.1:26804097-26807093:-	--
gene10734	7	0.212818	4	0.124319	1.71187	0.775575	0.381871	0.150219	up	no	LOC108636994	lncRNA	chrNC_030817.1:66146320-66148592:+	--
gene14199	7	0.212818	4	0.124319	1.71187	0.775575	0.381871	0.150219	up	no	LOC102168556	lncRNA	chrNC_030821.1:52636894-52641251:-	--
gene15913	7	0.212818	4	0.124319	1.71187	0.775575	0.381871	0.150219	up	no	LOC108637768	lncRNA	chrNC_030823.1:25259544-25261625:-	--
gene16728	7	0.212818	4	0.124319	1.71187	0.775575	0.381871	0.150219	up	no	LOC108637851	lncRNA	chrNC_030824.1:9097215-9098388:+	--
gene27076	7	0.212818	4	0.124319	1.71187	0.775575	0.381871	0.150219	up	no	LOC108634462	lncRNA	chrNW_017189517.1:37377750-37384672:-	--
gene4915	7	0.212818	4	0.124319	1.71187	0.775575	0.381871	0.150219	up	no	LOC106502088	lncRNA	chrNC_030812.1:25678783-25710994:-	--
gene11885	26	0.790468	32	0.994553	0.794798	-0.33134	0.383085	0.150567	down	no	LOC102179014	lncRNA	chrNC_030818.1:62987883-63001195:-	--
gene11175	10	0.304026	14	0.435117	0.698723	-0.517207	0.383205	0.150567	down	no	LOC108636832	lncRNA	chrNC_030817.1:84904529-84925152:+	--
gene19789	10	0.304026	14	0.435117	0.698723	-0.517207	0.383205	0.150567	down	no	LOC102172296	lncRNA	chrNC_030826.1:47381864-47386693:+	--
gene27241	31	0.942481	24	0.745915	1.26352	0.337454	0.387678	0.152085	up	no	LOC106503887	lncRNA	chrNW_017189541.1:10117-11854:+	--
gene26991	24	0.729663	18	0.559436	1.30428	0.383258	0.391767	0.153545	up	no	LOC102169181	lncRNA	chrNW_017189517.1:27477495-27482017:+	--
gene6422	69	2.09778	58	1.80263	1.16374	0.218763	0.393747	0.154249	up	no	LOC108636209	lncRNA	chrNC_030813.1:22255049-22268179:+	--
gene2838	40	1.21611	32	0.994553	1.22277	0.290148	0.394969	0.15426	up	no	LOC108635571	lncRNA	chrNC_030810.1:62386587-62406350:+	--
gene11150	2	0.0608053	4	0.124319	0.489106	-1.03178	0.395037	0.15426	down	no	LOC106502515	lncRNA	chrNC_030817.1:81879750-81883695:+	--
gene12130	2	0.0608053	4	0.124319	0.489106	-1.03178	0.395037	0.15426	down	no	LOC108637162	lncRNA	chrNC_030818.1:88220698-88232896:+	--
gene1425	2	0.0608053	4	0.124319	0.489106	-1.03178	0.395037	0.15426	down	no	LOC108633356	lncRNA	chrNC_030809.1:17217170-17220225:+	--
gene14321	2	0.0608053	4	0.124319	0.489106	-1.03178	0.395037	0.15426	down	no	LOC108637500	lncRNA	chrNC_030821.1:69252732-69270150:-	--
gene16336	2	0.0608053	4	0.124319	0.489106	-1.03178	0.395037	0.15426	down	no	LOC106502994	lncRNA	chrNC_030823.1:60616398-60628183:-	--
gene19419	2	0.0608053	4	0.124319	0.489106	-1.03178	0.395037	0.15426	down	no	LOC102189707	lncRNA	chrNC_030826.1:36872914-36884463:-	--
gene9431	2	0.0608053	4	0.124319	0.489106	-1.03178	0.395037	0.15426	down	no	LOC108636582	lncRNA	chrNC_030815.1:99433868-99437487:+	--
gene4466	1180	35.8751	1195	37.1403	0.965934	-0.0500037	0.398339	0.155342	down	no	LOC102184495	lncRNA	chrNC_030811.1:64891184-64893660:-	--
gene20621	78	2.3714	87	2.70394	0.877018	-0.189321	0.399663	0.155775	down	no	LOC106503345	lncRNA	chrNC_030828.1:15937415-15942663:-	--
gene7862	11	0.334429	15	0.466197	0.717356	-0.479239	0.399859	0.155841	down	no	LOC106502319	lncRNA	chrNC_030814.1:83323822-83332167:-	--
gene18871	29	0.881676	35	1.08779	0.810519	-0.303082	0.401753	0.156423	down	no	LOC108638253	lncRNA	chrNC_030826.1:17483462-17486129:-	--
gene18813	82	2.49302	70	2.17558	1.14591	0.196489	0.401872	0.156459	up	no	LOC102179411	lncRNA	chrNC_030826.1:13804681-13810710:-	--
gene10263	19	0.57765	24	0.745915	0.774418	-0.368815	0.403515	0.156995	down	no	LOC108636904	lncRNA	chrNC_030817.1:16653823-16655815:-	--
gene409	6	0.182416	9	0.279718	0.652142	-0.616742	0.412526	0.160086	down	no	LOC106501983	lncRNA	chrNC_030808.1:71739387-71740951:+	--
gene19967	153	4.6516	136	4.22685	1.10049	0.138145	0.416082	0.161285	up	no	LOC102182441	lncRNA	chrNC_030826.1:54011282-54014017:+	--
gene24966	21	0.638455	26	0.808074	0.790095	-0.339902	0.420627	0.162798	down	no	LOC108634092	lncRNA	chrNC_030834.1:38401116-38402890:-	--
gene6022	67	2.03698	75	2.33098	0.87387	-0.194509	0.422153	0.163303	down	no	LOC102181372	lncRNA	chrNC_030812.1:105070550-105094387:+	--
gene1263	92	2.79704	101	3.13906	0.891045	-0.166429	0.423186	0.163643	down	no	TRNP1	lncRNA	chrNC_030809.1:9742674-9749154:+	--
gene10144	4	0.121611	2	0.0621595	1.95643	0.96822	0.424799	0.163776	up	no	LOC106502494	lncRNA	chrNC_030816.1:89523307-89526014:+	--
gene12431	4	0.121611	2	0.0621595	1.95643	0.96822	0.424799	0.163776	up	no	LOC108637179	lncRNA	chrNC_030818.1:104530929-104533792:-	--
gene25364	4	0.121611	2	0.0621595	1.95643	0.96822	0.424799	0.163776	up	no	LOC106503685	lncRNA	chrNC_030835.1:43640533-43643317:-	--
gene28459	4	0.121611	2	0.0621595	1.95643	0.96822	0.424799	0.163776	up	no	LOC108635202	lncRNA	chrNW_017211840.1:1212-16025:+	--
gene8923	4	0.121611	2	0.0621595	1.95643	0.96822	0.424799	0.163776	up	no	LOC108636557	lncRNA	chrNC_030815.1:41839788-41860266:+	--
gene9579	4	0.121611	2	0.0621595	1.95643	0.96822	0.424799	0.163776	up	no	LOC108636716	lncRNA	chrNC_030816.1:9471525-9545772:-	--
gene4804	76	2.3106	65	2.02019	1.14376	0.19378	0.425871	0.16402	up	no	LOC108636124	lncRNA	chrNC_030812.1:5151541-5209553:-	--
gene17065	13	0.395234	17	0.528356	0.748045	-0.418803	0.428673	0.164911	down	no	LOC108637891	lncRNA	chrNC_030824.1:56127762-56276309:-	--
gene11352	103	3.13147	90	2.79718	1.11951	0.162867	0.433451	0.16652	up	no	LOC106502597	lncRNA	chrNC_030818.1:1616435-1617484:+	--
gene8571	36	1.09449	42	1.30535	0.838468	-0.254172	0.437244	0.167746	down	no	LOC108636407	lncRNA	chrNC_030814.1:105796347-105799847:-	--
gene28352	7	0.212818	10	0.310798	0.684749	-0.546353	0.438582	0.168018	down	no	LOC108635115	lncRNA	chrNW_017205643.1:2714-14348:-	--
gene13915	190	5.7765	201	6.24703	0.924679	-0.112976	0.43887	0.168117	down	no	LOC102191062	lncRNA	chrNC_030821.1:8885523-8887715:-	--
gene25256	46	1.39852	38	1.18103	1.18415	0.243854	0.439617	0.16837	up	no	LOC102169358	lncRNA	chrNC_030835.1:27677430-27743556:+	--
gene13077	3	0.0912079	5	0.155399	0.586928	-0.768746	0.458372	0.1743	down	no	LOC106502743	lncRNA	chrNC_030820.1:24446916-24469324:-	--
gene22839	3	0.0912079	5	0.155399	0.586928	-0.768746	0.458372	0.1743	down	no	LOC106503482	lncRNA	chrNC_030830.1:39470661-39559617:+	--
gene25521	3	0.0912079	5	0.155399	0.586928	-0.768746	0.458372	0.1743	down	no	LOC106503738	lncRNA	chrNC_030836.1:25392730-25400132:-	--
gene25969	3	0.0912079	5	0.155399	0.586928	-0.768746	0.458372	0.1743	down	no	LOC102169263	lncRNA	chrNC_030836.1:44154996-44159072:+	--
gene73	3	0.0912079	5	0.155399	0.586928	-0.768746	0.458372	0.1743	down	no	LOC102186800	lncRNA	chrNC_030808.1:8618967-8625949:-	--
gene13949	9	0.273624	6	0.186479	1.46732	0.553183	0.462336	0.175432	up	no	LOC106502853	lncRNA	chrNC_030821.1:13049761-13055544:+	--
gene1249	43	1.30731	49	1.52291	0.858432	-0.220225	0.464584	0.17616	down	no	LOC102168588	lncRNA	chrNC_030809.1:9333724-9343822:-	--
gene1673	15	0.456039	11	0.341877	1.33393	0.415679	0.465257	0.176255	up	no	LOC106503086	lncRNA	chrNC_030809.1:47101544-47104505:+	--
gene19116	15	0.456039	11	0.341877	1.33393	0.415679	0.465257	0.176255	up	no	LOC108638265	lncRNA	chrNC_030826.1:26279116-26281647:+	--
gene21443	15	0.456039	11	0.341877	1.33393	0.415679	0.465257	0.176255	up	no	LOC102173615	lncRNA	chrNC_030829.1:14960018-14966813:+	--
gene18091	464	14.1068	476	14.794	0.953552	-0.0686167	0.46594	0.176468	down	no	DMWD	lncRNA	chrNC_030825.1:54375337-54382480:-	--
gene11358	28	0.851274	33	1.02563	0.829999	-0.268819	0.467567	0.177016	down	no	LOC102173309	lncRNA	chrNC_030818.1:1873666-1886297:+	--
gene18382	133	4.04355	142	4.41333	0.916213	-0.126245	0.468212	0.177215	down	no	LOC108638035	lncRNA	chrNC_030825.1:61047581-61064577:-	--
gene25699	290	8.81676	301	9.35501	0.942464	-0.0854906	0.471369	0.178237	down	no	JAM3	lncRNA	chrNC_030836.1:32281387-32313757:-	--
gene12243	17	0.516845	21	0.652675	0.791886	-0.336635	0.473241	0.178841	down	no	LOC108637166	lncRNA	chrNC_030818.1:96911044-96937584:-	--
gene11451	18	0.547247	22	0.683755	0.800356	-0.321287	0.482374	0.181637	down	no	LOC102191530	lncRNA	chrNC_030818.1:9668185-9684391:+	--
gene21444	31	0.942481	36	1.11887	0.84235	-0.247509	0.48319	0.181909	down	no	LOC102173976	lncRNA	chrNC_030829.1:14967423-14986377:+	--
gene19442	32	0.972884	37	1.14995	0.846022	-0.241233	0.487943	0.183333	down	no	LOC106503278	lncRNA	chrNC_030826.1:37571692-37573192:-	--
gene13630	10	0.304026	7	0.217558	1.39745	0.482793	0.493674	0.185107	up	no	LOC108637420	lncRNA	chrNC_030820.1:64454815-64455925:+	--
gene4424	5	0.152013	3	0.0932393	1.63035	0.705186	0.496365	0.185629	up	no	LOC108635852	lncRNA	chrNC_030811.1:56285540-56297040:+	--
gene5670	5	0.152013	3	0.0932393	1.63035	0.705186	0.496365	0.185629	up	no	LOC108636027	lncRNA	chrNC_030812.1:77151951-77156904:+	--
gene7585	5	0.152013	3	0.0932393	1.63035	0.705186	0.496365	0.185629	up	no	LOC108636368	lncRNA	chrNC_030814.1:66624060-66628675:+	--
gene20162	25	0.760066	20	0.621595	1.22277	0.290148	0.501272	0.187189	up	no	LOC106503307	lncRNA	chrNC_030827.1:4042300-4046671:-	--
gene24171	56	1.70255	62	1.92695	0.883547	-0.178621	0.501551	0.18727	down	no	LOC108633888	lncRNA	chrNC_030832.1:39354087-39358242:+	--
gene16094	4	0.121611	6	0.186479	0.652142	-0.616742	0.503442	0.187582	down	no	LOC108637774	lncRNA	chrNC_030823.1:42672916-42690070:+	--
gene4996	4	0.121611	6	0.186479	0.652142	-0.616742	0.503442	0.187582	down	no	LOC108635998	lncRNA	chrNC_030812.1:27478844-27503131:-	--
gene5009	4	0.121611	6	0.186479	0.652142	-0.616742	0.503442	0.187582	down	no	LOC106502092	lncRNA	chrNC_030812.1:28085447-28093710:-	--
gene6093	4	0.121611	6	0.186479	0.652142	-0.616742	0.503442	0.187582	down	no	LOC108636072	lncRNA	chrNC_030812.1:108740785-108742815:-	--
gene7200	4	0.121611	6	0.186479	0.652142	-0.616742	0.503442	0.187582	down	no	LOC108636341	lncRNA	chrNC_030814.1:29605972-29623444:-	--
gene26281	113	3.4355	101	3.13906	1.09444	0.130188	0.509547	0.189495	up	no	LOC108634356	lncRNA	chrNW_017189516.1:9621510-9654343:+	--
gene5551	11	0.334429	14	0.435117	0.768596	-0.379703	0.512073	0.190265	down	no	LOC106502121	lncRNA	chrNC_030812.1:66673274-66705046:+	--
gene20791	26	0.790468	21	0.652675	1.21112	0.276342	0.512635	0.190402	up	no	LOC108638513	lncRNA	chrNC_030828.1:27287088-27288871:-	--
gene26905	71	2.15859	62	1.92695	1.12021	0.163771	0.513213	0.19058	up	no	LOC106503791	lncRNA	chrNW_017189517.1:16822043-16839941:-	--
gene94	18	0.547247	14	0.435117	1.2577	0.33079	0.518285	0.192245	up	no	LOC102176916	lncRNA	chrNC_030808.1:18978130-19436815:-	--
gene12752	11	0.334429	8	0.248638	1.34504	0.427652	0.520874	0.193018	up	no	LOC102186026	lncRNA	chrNC_030819.1:56331709-56336351:+	--
gene21150	11	0.334429	8	0.248638	1.34504	0.427652	0.520874	0.193018	up	no	LOC102191088	lncRNA	chrNC_030828.1:64586286-64599869:+	--
gene18926	38	1.1553	32	0.994553	1.16163	0.216148	0.531567	0.196599	up	no	LOC102188704	lncRNA	chrNC_030826.1:19882756-19883890:+	--
gene20554	5	0.152013	7	0.217558	0.698723	-0.517207	0.537497	0.198242	down	no	LOC106503337	lncRNA	chrNC_030828.1:1346787-1351080:+	--
gene24393	5	0.152013	7	0.217558	0.698723	-0.517207	0.537497	0.198242	down	no	LOC106503642	lncRNA	chrNC_030833.1:17478904-17526979:+	--
gene27992	5	0.152013	7	0.217558	0.698723	-0.517207	0.537497	0.198242	down	no	LOC106502818	lncRNA	chrNW_017190166.1:50407-53654:-	--
gene8974	5	0.152013	7	0.217558	0.698723	-0.517207	0.537497	0.198242	down	no	LOC102172064	lncRNA	chrNC_030815.1:49101722-49108594:-	--
gene21112	124	3.76993	131	4.07145	0.925942	-0.111007	0.539049	0.198702	down	no	LOC106503380	lncRNA	chrNC_030828.1:59731508-59733859:-	--
gene11860	1	0.0304026	2	0.0621595	0.489106	-1.03178	0.547569	0.200506	down	no	LOC108637147	lncRNA	chrNC_030818.1:60066439-60069753:-	--
gene11918	1	0.0304026	2	0.0621595	0.489106	-1.03178	0.547569	0.200506	down	no	LOC108637152	lncRNA	chrNC_030818.1:67338767-67422540:-	--
gene1379	1	0.0304026	2	0.0621595	0.489106	-1.03178	0.547569	0.200506	down	no	LOC108637483	lncRNA	chrNC_030809.1:15204639-15229635:+	--
gene14479	1	0.0304026	2	0.0621595	0.489106	-1.03178	0.547569	0.200506	down	no	LOC108637503	lncRNA	chrNC_030821.1:91353236-91362563:+	--
gene21922	1	0.0304026	2	0.0621595	0.489106	-1.03178	0.547569	0.200506	down	no	LOC102169143	lncRNA	chrNC_030829.1:59185385-59188902:+	--
gene23436	1	0.0304026	2	0.0621595	0.489106	-1.03178	0.547569	0.200506	down	no	LOC108633898	lncRNA	chrNC_030832.1:1626761-1627583:+	--
gene26171	1	0.0304026	2	0.0621595	0.489106	-1.03178	0.547569	0.200506	down	no	LOC102176306	lncRNA	chrNC_030836.1:50557055-50571932:+	--
gene9107	1	0.0304026	2	0.0621595	0.489106	-1.03178	0.547569	0.200506	down	no	LOC106502416	lncRNA	chrNC_030815.1:63621056-63628330:-	--
gene8106	50	1.52013	55	1.70939	0.889284	-0.169283	0.547935	0.200542	down	no	LOC102176315	lncRNA	chrNC_030814.1:94167317-94170043:+	--
gene18338	6	0.182416	4	0.124319	1.46732	0.553183	0.54842	0.200542	up	no	LOC108638019	lncRNA	chrNC_030825.1:59443786-59446814:-	--
gene20177	6	0.182416	4	0.124319	1.46732	0.553183	0.54842	0.200542	up	no	LOC102191373	lncRNA	chrNC_030827.1:5065453-5129093:+	--
gene13184	15	0.456039	18	0.559436	0.815177	-0.294814	0.558043	0.20363	down	no	LOC108637388	lncRNA	chrNC_030820.1:37874630-37876116:+	--
gene305	21	0.638455	17	0.528356	1.20838	0.273075	0.560703	0.204548	up	no	LOC108634083	lncRNA	chrNC_030808.1:63980293-63983931:-	--
gene12115	6	0.182416	8	0.248638	0.733659	-0.446817	0.564309	0.205506	down	no	LOC106502641	lncRNA	chrNC_030818.1:87421921-87431480:-	--
gene23153	6	0.182416	8	0.248638	0.733659	-0.446817	0.564309	0.205506	down	no	LOC106503541	lncRNA	chrNC_030831.1:41568754-41595578:-	--
gene25039	6	0.182416	8	0.248638	0.733659	-0.446817	0.564309	0.205506	down	no	LOC108634158	lncRNA	chrNC_030835.1:2936085-2940203:-	--
gene17396	13	0.395234	10	0.310798	1.27168	0.346732	0.566065	0.205992	up	no	LOC102173492	lncRNA	chrNC_030825.1:22110173-22119351:-	--
gene18995	16	0.486442	19	0.590516	0.823758	-0.279707	0.567009	0.206246	down	no	LOC108638262	lncRNA	chrNC_030826.1:22442630-22443603:+	--
gene17470	2	0.0608053	1	0.0310798	1.95643	0.96822	0.57251	0.20718	up	no	LOC108637971	lncRNA	chrNC_030825.1:26945911-26947279:-	--
gene19998	2	0.0608053	1	0.0310798	1.95643	0.96822	0.57251	0.20718	up	no	LOC108638195	lncRNA	chrNC_030826.1:54813303-54815130:+	--
gene23224	2	0.0608053	1	0.0310798	1.95643	0.96822	0.57251	0.20718	up	no	LOC106503538	lncRNA	chrNC_030831.1:48790006-48802374:-	--
gene23546	2	0.0608053	1	0.0310798	1.95643	0.96822	0.57251	0.20718	up	no	LOC108633928	lncRNA	chrNC_030832.1:3302740-3305861:-	--
gene8924	2	0.0608053	1	0.0310798	1.95643	0.96822	0.57251	0.20718	up	no	LOC106502405	lncRNA	chrNC_030815.1:41874007-41893452:+	--
gene9048	2	0.0608053	1	0.0310798	1.95643	0.96822	0.57251	0.20718	up	no	LOC108636568	lncRNA	chrNC_030815.1:59905234-59907779:+	--
gene12001	66	2.00657	71	2.20666	0.909324	-0.137133	0.578131	0.208866	down	no	LOC108637155	lncRNA	chrNC_030818.1:72382234-72403147:+	--
gene14264	37	1.1249	41	1.27427	0.882777	-0.179879	0.582157	0.2101	down	no	LOC102177353	lncRNA	chrNC_030821.1:62266061-62284891:-	--
gene5675	18	0.547247	21	0.652675	0.838468	-0.254172	0.582786	0.210262	down	no	LOC102185157	lncRNA	chrNC_030812.1:77365134-77379099:-	--
gene23306	14	0.425637	11	0.341877	1.245	0.316143	0.585156	0.210975	up	no	LOC106503556	lncRNA	chrNC_030831.1:61217665-61223890:-	--
gene7261	14	0.425637	11	0.341877	1.245	0.316143	0.585156	0.210975	up	no	LOC106502348	lncRNA	chrNC_030814.1:41830072-41833770:+	--
gene230	203	6.17173	188	5.843	1.05626	0.0789671	0.588518	0.211809	up	no	LOC102171918	lncRNA	chrNC_030808.1:51688542-51694240:+	--
gene18162	7	0.212818	5	0.155399	1.3695	0.453647	0.588627	0.211809	up	no	LOC108638004	lncRNA	chrNC_030825.1:56127767-56131153:-	--
gene25215	7	0.212818	5	0.155399	1.3695	0.453647	0.588627	0.211809	up	no	LOC108634145	lncRNA	chrNC_030835.1:20592579-20593831:+	--
gene27671	7	0.212818	5	0.155399	1.3695	0.453647	0.588627	0.211809	up	no	LOC106503935	lncRNA	chrNW_017189851.1:15861-17323:+	--
gene7332	7	0.212818	5	0.155399	1.3695	0.453647	0.588627	0.211809	up	no	LOC108636455	lncRNA	chrNC_030814.1:49397699-49417138:-	--
gene23588	40	1.21611	44	1.36751	0.889284	-0.169283	0.590975	0.212472	down	no	LOC108633899	lncRNA	chrNC_030832.1:7565425-7566930:-	--
gene8006	61	1.85456	54	1.67831	1.10502	0.14407	0.592672	0.213003	up	no	LOC108636391	lncRNA	chrNC_030814.1:91293237-91294598:-	--
gene13279	35	1.06409	30	0.932393	1.14125	0.190612	0.594844	0.213718	up	no	LOC106502759	lncRNA	chrNC_030820.1:43954805-43957366:-	--
gene5065	8	0.243221	10	0.310798	0.78257	-0.353708	0.604116	0.216453	down	no	LOC106502096	lncRNA	chrNC_030812.1:30249514-30302122:-	--
gene7062	8	0.243221	10	0.310798	0.78257	-0.353708	0.604116	0.216453	down	no	LOC106502243	lncRNA	chrNC_030813.1:117514355-117514855:+	--
gene16141	65	1.97617	58	1.80263	1.09627	0.132607	0.610541	0.218354	up	no	NPHP4	lncRNA	chrNC_030823.1:45852414-45998917:+	--
gene27475	9	0.273624	11	0.341877	0.800356	-0.321287	0.619376	0.220961	down	no	LOC108634603	lncRNA	chrNW_017189664.1:19724-22351:+	--
gene8965	119	3.61791	109	3.3877	1.06796	0.0948535	0.619782	0.221079	up	no	LOC102170604	lncRNA	chrNC_030815.1:48103346-48358321:-	--
gene19195	8	0.243221	6	0.186479	1.30428	0.383258	0.620987	0.22124	up	no	LOC108638268	lncRNA	chrNC_030826.1:27298367-27306071:-	--
gene22043	8	0.243221	6	0.186479	1.30428	0.383258	0.620987	0.22124	up	no	LOC102169347	lncRNA	chrNC_030830.1:12815987-12818225:+	--
gene510	8	0.243221	6	0.186479	1.30428	0.383258	0.620987	0.22124	up	no	LOC106502122	lncRNA	chrNC_030808.1:82515882-82516400:-	--
gene14043	10	0.304026	12	0.372957	0.815177	-0.294814	0.632462	0.224768	down	no	LOC102188518	lncRNA	chrNC_030821.1:26031382-26155002:-	--
gene9112	10	0.304026	12	0.372957	0.815177	-0.294814	0.632462	0.224768	down	no	LOC106502417	lncRNA	chrNC_030815.1:63920881-64523458:-	--
gene10148	2	0.0608053	3	0.0932393	0.652142	-0.616742	0.636132	0.225212	down	no	LOC108636787	lncRNA	chrNC_030816.1:89895772-89897749:-	--
gene13293	2	0.0608053	3	0.0932393	0.652142	-0.616742	0.636132	0.225212	down	no	LOC108637395	lncRNA	chrNC_030820.1:46438897-46450185:-	--
gene17139	2	0.0608053	3	0.0932393	0.652142	-0.616742	0.636132	0.225212	down	no	LOC102178931	lncRNA	chrNC_030824.1:68752898-68819624:-	--
gene2560	2	0.0608053	3	0.0932393	0.652142	-0.616742	0.636132	0.225212	down	no	LOC102172959	lncRNA	chrNC_030810.1:21967407-21990575:-	--
gene4366	2	0.0608053	3	0.0932393	0.652142	-0.616742	0.636132	0.225212	down	no	LOC108635846	lncRNA	chrNC_030811.1:51265802-51269909:+	--
gene7212	2	0.0608053	3	0.0932393	0.652142	-0.616742	0.636132	0.225212	down	no	LOC108636342	lncRNA	chrNC_030814.1:30248294-30259647:+	--
gene2820	29	0.881676	32	0.994553	0.886505	-0.173799	0.638231	0.225833	down	no	LOC102191009	lncRNA	chrNC_030810.1:61581674-61589508:-	--
gene19834	18	0.547247	15	0.466197	1.17386	0.231254	0.645899	0.227954	up	no	LOC108638231	lncRNA	chrNC_030826.1:49095080-49095874:+	--
gene15529	32	0.972884	35	1.08779	0.894366	-0.161063	0.647892	0.228465	down	no	LOC106502883	lncRNA	chrNC_030822.1:54457204-54460073:+	--
gene8592	19	0.57765	16	0.497276	1.16163	0.216148	0.658216	0.231674	up	no	LOC106502249	lncRNA	chrNC_030814.1:107041997-107048859:-	--
gene23066	79	2.40181	72	2.23774	1.07332	0.102076	0.663928	0.233333	up	no	LOC108633787	lncRNA	chrNC_030831.1:26022688-26056754:+	--
gene17310	39	1.1857	42	1.30535	0.90834	-0.138695	0.665394	0.233695	down	no	LOC108637960	lncRNA	chrNC_030825.1:14652313-14654628:+	--
gene23069	32	0.972884	28	0.870234	1.11796	0.160865	0.66619	0.233932	up	no	LOC108633788	lncRNA	chrNC_030831.1:26170303-26196356:+	--
gene25728	10	0.304026	8	0.248638	1.22277	0.290148	0.670603	0.234787	up	no	LOC102176765	lncRNA	chrNC_030836.1:36479769-36492386:-	--
gene10112	3	0.0912079	2	0.0621595	1.46732	0.553183	0.671307	0.234787	up	no	LOC106502490	lncRNA	chrNC_030816.1:86076516-86089958:-	--
gene10911	3	0.0912079	2	0.0621595	1.46732	0.553183	0.671307	0.234787	up	no	LOC106502531	lncRNA	chrNC_030817.1:76298064-76310927:+	--
gene13278	3	0.0912079	2	0.0621595	1.46732	0.553183	0.671307	0.234787	up	no	LOC106502758	lncRNA	chrNC_030820.1:43380693-43386026:-	--
gene16858	3	0.0912079	2	0.0621595	1.46732	0.553183	0.671307	0.234787	up	no	LOC102182335	lncRNA	chrNC_030824.1:19106100-19120520:+	--
gene17486	3	0.0912079	2	0.0621595	1.46732	0.553183	0.671307	0.234787	up	no	LOC108637975	lncRNA	chrNC_030825.1:27352576-27358366:+	--
gene24112	3	0.0912079	2	0.0621595	1.46732	0.553183	0.671307	0.234787	up	no	LOC108633847	lncRNA	chrNC_030832.1:37326013-37328925:+	--
gene17897	3	0.0912079	4	0.124319	0.733659	-0.446817	0.683557	0.238105	down	no	LOC106503122	lncRNA	chrNC_030825.1:50471109-50492246:-	--
gene20137	3	0.0912079	4	0.124319	0.733659	-0.446817	0.683557	0.238105	down	no	LOC108638418	lncRNA	chrNC_030827.1:1273497-1548438:-	--
gene1833	67	2.03698	61	1.89587	1.07443	0.103572	0.684817	0.238445	up	no	LOC106502907	lncRNA	chrNC_030809.1:88135494-88342949:+	--
gene19458	107	3.25308	99	3.0769	1.05726	0.0803304	0.689564	0.239898	up	no	LOC102171816	lncRNA	chrNC_030826.1:38193530-38197370:+	--
gene2111	11	0.334429	9	0.279718	1.19559	0.257727	0.690286	0.240078	up	no	LOC108638407	lncRNA	chrNC_030809.1:130704073-130706860:-	--
gene9907	37	1.1249	33	1.02563	1.09678	0.133279	0.699379	0.242895	up	no	LOC106502481	lncRNA	chrNC_030816.1:60058421-60061347:-	--
gene20195	71	2.15859	74	2.2999	0.938555	-0.0914862	0.702632	0.24388	down	no	LOC108638410	lncRNA	chrNC_030827.1:6929175-6930261:-	--
gene16580	20	0.608053	22	0.683755	0.889284	-0.169283	0.703934	0.244245	down	no	LOC106503045	lncRNA	chrNC_030824.1:1456719-1477780:+	--
gene13013	12	0.364832	10	0.310798	1.17386	0.231254	0.707546	0.245281	up	no	LOC106502748	lncRNA	chrNC_030820.1:15869716-15875667:-	--
gene8156	12	0.364832	10	0.310798	1.17386	0.231254	0.707546	0.245281	up	no	LOC108636400	lncRNA	chrNC_030814.1:95268548-95284211:-	--
gene19957	22	0.668858	24	0.745915	0.896695	-0.157311	0.711675	0.246581	down	no	LOC106503240	lncRNA	chrNC_030826.1:53198753-53200895:+	--
gene17246	4	0.121611	5	0.155399	0.78257	-0.353708	0.713896	0.246969	down	no	LOC106503084	lncRNA	chrNC_030825.1:9093381-9115086:+	--
gene14265	40	1.21611	36	1.11887	1.0869	0.120223	0.716607	0.24769	up	no	LOC102171894	lncRNA	chrNC_030821.1:62353926-62359142:-	--
gene16533	13	0.395234	11	0.341877	1.15607	0.209228	0.722865	0.249529	up	no	LOC106503063	lncRNA	chrNC_030824.1:71203-72318:+	--
gene2485	27	0.820871	29	0.901313	0.91075	-0.134873	0.726567	0.250058	down	no	LOC108635640	lncRNA	chrNC_030810.1:19492744-19496898:-	--
gene10372	4	0.121611	3	0.0932393	1.30428	0.383258	0.726616	0.250058	up	no	LOC102168354	lncRNA	chrNC_030817.1:23940700-23942629:+	--
gene13155	4	0.121611	3	0.0932393	1.30428	0.383258	0.726616	0.250058	up	no	LOC108637364	lncRNA	chrNC_030820.1:35607620-35631590:-	--
gene19280	4	0.121611	3	0.0932393	1.30428	0.383258	0.726616	0.250058	up	no	LOC108638275	lncRNA	chrNC_030826.1:30466980-30488602:+	--
gene920	4	0.121611	3	0.0932393	1.30428	0.383258	0.726616	0.250058	up	no	LOC108636439	lncRNA	chrNC_030808.1:141549694-141559933:-	--
gene27344	5	0.152013	6	0.186479	0.815177	-0.294814	0.735225	0.252354	down	no	LOC106501866	lncRNA	chrNW_017189589.1:1986-6771:+	--
gene6223	5	0.152013	6	0.186479	0.815177	-0.294814	0.735225	0.252354	down	no	LOC108636140	lncRNA	chrNC_030812.1:115287429-115288350:-	--
gene17715	14	0.425637	12	0.372957	1.14125	0.190612	0.736601	0.252678	up	no	LOC108638121	lncRNA	chrNC_030825.1:46533361-46551446:+	--
gene9179	35	1.06409	37	1.14995	0.925336	-0.11195	0.742029	0.254301	down	no	LOC102178073	lncRNA	chrNC_030815.1:70432052-70484297:-	--
gene6297	46	1.39852	42	1.30535	1.07138	0.0994646	0.746531	0.255561	up	no	LOC106502166	lncRNA	chrNC_030813.1:2393866-2399984:+	--
gene18236	39	1.1857	41	1.27427	0.930495	-0.10393	0.747357	0.255814	down	no	LOC108638007	lncRNA	chrNC_030825.1:57225386-57226161:+	--
gene8526	41	1.24651	43	1.33643	0.932714	-0.100493	0.749598	0.256402	down	no	LOC102191786	lncRNA	chrNC_030814.1:104233439-104235828:-	--
gene14310	47	1.42892	43	1.33643	1.06921	0.0965441	0.751032	0.256686	up	no	LOC106502835	lncRNA	chrNC_030821.1:67062807-67070091:+	--
gene594	90	2.73624	84	2.6107	1.04808	0.0677557	0.756811	0.258341	up	no	LOC106502158	lncRNA	chrNC_030808.1:95470430-95581144:-	--
gene14087	16	0.486442	14	0.435117	1.11796	0.160865	0.760341	0.259274	up	no	LOC106502867	lncRNA	chrNC_030821.1:36448624-36771736:+	--
gene21756	57	1.73295	59	1.83371	0.945053	-0.081533	0.760879	0.25943	down	no	LOC108638606	lncRNA	chrNC_030829.1:51063537-51066429:-	--
gene25283	5	0.152013	4	0.124319	1.22277	0.290148	0.763608	0.259648	up	no	LOC108634148	lncRNA	chrNC_030835.1:31993916-32007572:+	--
gene4871	5	0.152013	4	0.124319	1.22277	0.290148	0.763608	0.259648	up	no	LOC102177307	lncRNA	chrNC_030812.1:21810173-21813562:+	--
gene693	5	0.152013	4	0.124319	1.22277	0.290148	0.763608	0.259648	up	no	LOC106502323	lncRNA	chrNC_030808.1:110105303-110109142:-	--
gene14014	338	10.2761	323	10.0388	1.02364	0.0337091	0.763923	0.25974	up	no	LOC108637521	lncRNA	chrNC_030821.1:20527247-20544110:-	--
gene1365	75	2.2802	70	2.17558	1.04808	0.0677557	0.777415	0.263518	up	no	LOC108638639	lncRNA	chrNC_030809.1:14797776-14806535:+	--
gene1122	18	0.547247	16	0.497276	1.10049	0.138145	0.780293	0.264264	up	no	LOC108637120	lncRNA	chrNC_030809.1:2592831-2598653:+	--
gene24433	19	0.57765	17	0.528356	1.0933	0.128685	0.789166	0.266699	up	no	LOC102188110	lncRNA	chrNC_030833.1:27070379-27078387:+	--
gene6019	19	0.57765	17	0.528356	1.0933	0.128685	0.789166	0.266699	up	no	LOC108636066	lncRNA	chrNC_030812.1:104707378-104735160:+	--
gene8603	6	0.182416	5	0.155399	1.17386	0.231254	0.790799	0.266943	up	no	LOC102172529	lncRNA	chrNC_030814.1:107339499-107349939:-	--
gene23644	11	0.334429	12	0.372957	0.896695	-0.157311	0.793821	0.267788	down	no	LOC106503608	lncRNA	chrNC_030832.1:13155035-13158074:-	--
gene8973	38	1.1553	35	1.08779	1.06206	0.0868645	0.797089	0.268834	up	no	LOC108633238	lncRNA	chrNC_030815.1:49039356-49096384:-	--
gene10960	7	0.212818	6	0.186479	1.14125	0.190612	0.812004	0.272782	up	no	LOC106502529	lncRNA	chrNC_030817.1:76876559-76898806:-	--
gene24333	7	0.212818	6	0.186479	1.14125	0.190612	0.812004	0.272782	up	no	LOC108634034	lncRNA	chrNC_030833.1:9644313-9651449:+	--
gene3007	7	0.212818	6	0.186479	1.14125	0.190612	0.812004	0.272782	up	no	LOC102172228	lncRNA	chrNC_030810.1:86143633-86152682:+	--
gene1406	16	0.486442	17	0.528356	0.920671	-0.119243	0.812381	0.27282	down	no	LOC106503414	lncRNA	chrNC_030809.1:16374806-16384846:-	--
gene4357	16	0.486442	17	0.528356	0.920671	-0.119243	0.812381	0.27282	down	no	LOC106502042	lncRNA	chrNC_030811.1:50426729-50433903:-	--
gene16477	22	0.668858	20	0.621595	1.07603	0.105724	0.812398	0.27282	up	no	LOC102174324	lncRNA	chrNC_030823.1:76367812-76414150:-	--
gene28875	18	0.547247	19	0.590516	0.926728	-0.109782	0.817004	0.274131	down	no	LOC106503977	lncRNA	chrNW_017218518.1:2271-13033:+	--
gene26460	515	15.6574	511	15.8818	0.98587	-0.0205308	0.819705	0.27488	down	no	LOC102182682	lncRNA	chrNW_017189516.1:24508219-24568948:-	--
gene2861	8	0.243221	7	0.217558	1.11796	0.160865	0.829228	0.27708	up	no	LOC106501949	lncRNA	chrNC_030810.1:64556285-64582196:+	--
gene18282	28	0.851274	29	0.901313	0.944481	-0.082406	0.829291	0.27708	down	no	LOC106503145	lncRNA	chrNC_030825.1:58090088-58090979:+	--
gene18320	29	0.881676	30	0.932393	0.945606	-0.0806896	0.829928	0.277205	down	no	LOC108638020	lncRNA	chrNC_030825.1:58808796-58817023:-	--
gene8942	65	1.97617	66	2.05126	0.963391	-0.0538063	0.830986	0.277489	down	no	LOC106502407	lncRNA	chrNC_030815.1:44959293-44963096:-	--
gene10578	414	12.5867	411	12.7738	0.985353	-0.0212876	0.832173	0.277703	down	no	PIGBOS1	lncRNA	chrNC_030817.1:48186282-48189711:-	--
gene27428	56	1.70255	57	1.77155	0.961051	-0.0573151	0.832764	0.277845	down	no	LOC102185732	lncRNA	chrNW_017189639.1:13663-39519:-	--
gene28196	72	2.18899	68	2.11342	1.03575	0.0506822	0.835387	0.278403	up	no	LOC106503783	lncRNA	chrNW_017196818.1:22503-34904:+	--
gene26025	513	15.5965	508	15.7885	0.987841	-0.0176496	0.845033	0.281106	down	no	LOC102178707	lncRNA	chrNC_030836.1:45005333-45009061:-	--
gene20793	233	7.08381	232	7.21051	0.982429	-0.0255748	0.848417	0.282088	down	no	LOC102178490	lncRNA	chrNC_030828.1:27357308-27391150:+	--
gene20168	559	16.9951	552	17.156	0.990618	-0.0135999	0.875159	0.289616	down	no	LOC108638392	lncRNA	chrNC_030827.1:4634588-4646409:+	--
gene28653	361	10.9753	349	10.8468	1.01185	0.0169918	0.875316	0.289652	up	no	LOC102175195	lncRNA	chrNW_017214431.1:4967-14649:-	--
gene26406	94	2.85785	94	2.9215	0.978213	-0.03178	0.879958	0.29081	down	no	LOC108634361	lncRNA	chrNW_017189516.1:20602054-20606262:-	--
gene15769	1206	36.6656	1187	36.8917	0.993871	-0.00886999	0.880461	0.29096	down	no	LOC102191260	lncRNA	chrNC_030823.1:1541087-1546207:+	--
gene13661	125	3.80033	120	3.72957	1.01897	0.0271137	0.883073	0.291643	up	no	LOC108637372	lncRNA	chrNC_030820.1:65831607-65840196:-	--
gene22662	13	0.395234	12	0.372957	1.05973	0.0836973	0.884725	0.292089	up	no	LOC108633483	lncRNA	chrNC_030830.1:28287213-28287750:+	--
gene2240	37	1.1249	35	1.08779	1.03411	0.0483904	0.886857	0.292694	up	no	LOC106501995	lncRNA	chrNC_030810.1:3195966-3205795:-	--
gene21681	15	0.456039	14	0.435117	1.04808	0.0677557	0.899397	0.296	up	no	LOC102191471	lncRNA	chrNC_030829.1:49361566-49370765:-	--
gene1409	246	7.47905	238	7.39699	1.01109	0.0159168	0.90341	0.297103	up	no	LOC102176474	lncRNA	chrNC_030809.1:16452632-16459268:+	--
gene19646	16	0.486442	15	0.466197	1.04343	0.0613294	0.905817	0.297711	up	no	LOC108638305	lncRNA	chrNC_030826.1:42250523-42253513:-	--
gene20158	55	1.67214	55	1.70939	0.978213	-0.03178	0.908033	0.298339	down	no	LOC102187714	lncRNA	chrNC_030827.1:3864055-3908575:+	--
gene10247	52	1.58094	52	1.61615	0.978213	-0.03178	0.910565	0.298987	down	no	LOC102190882	lncRNA	chrNC_030817.1:15617331-15619024:+	--
gene19320	19	0.57765	18	0.559436	1.03256	0.0462225	0.922386	0.302158	up	no	LOC102189342	lncRNA	chrNC_030826.1:33605324-33633757:+	--
gene1624	20	0.608053	19	0.590516	1.0297	0.0422206	0.9272	0.303379	up	no	LOC108637783	lncRNA	chrNC_030809.1:41876212-41878596:+	--
gene28694	20	0.608053	19	0.590516	1.0297	0.0422206	0.9272	0.303379	up	no	LOC108635394	lncRNA	chrNW_017215060.1:3957-7337:+	--
gene23920	52	1.58094	50	1.55399	1.01734	0.0248036	0.930821	0.304359	up	no	LOC102187096	lncRNA	chrNC_030832.1:27842141-27847087:-	--
gene28682	522	15.8702	508	15.7885	1.00517	0.00744135	0.934036	0.305189	up	no	LOC108635385	lncRNA	chrNW_017214887.1:12678-14298:-	--
gene7150	58	1.76335	56	1.74047	1.01315	0.0188461	0.944405	0.307773	up	no	LOC108636336	lncRNA	chrNC_030814.1:16519627-16531327:-	--
gene18336	87	2.64503	86	2.67286	0.989587	-0.0151012	0.945117	0.307969	down	no	LOC108638018	lncRNA	chrNC_030825.1:59403650-59444523:+	--
gene21275	18	0.547247	18	0.559436	0.978213	-0.03178	0.947309	0.308494	down	no	LOC108638529	lncRNA	chrNC_030828.1:68823174-68826602:-	--
gene21446	16	0.486442	16	0.497276	0.978213	-0.03178	0.950318	0.309183	down	no	LOC106503412	lncRNA	chrNC_030829.1:15143405-15152517:+	--
gene25042	16	0.486442	16	0.497276	0.978213	-0.03178	0.950318	0.309183	down	no	LOC108634139	lncRNA	chrNC_030835.1:3167684-3194936:+	--
gene8927	16	0.486442	16	0.497276	0.978213	-0.03178	0.950318	0.309183	down	no	LOC106502399	lncRNA	chrNC_030815.1:42445498-42479005:-	--
gene20998	81	2.46261	80	2.48638	0.99044	-0.0138581	0.951405	0.30945	down	no	LOC102188715	lncRNA	chrNC_030828.1:48717311-48762154:+	--
gene20464	15	0.456039	15	0.466197	0.978213	-0.03178	0.951894	0.309558	down	no	LOC106503330	lncRNA	chrNC_030827.1:56007158-56011964:+	--
gene11711	13	0.395234	13	0.404037	0.978213	-0.03178	0.955212	0.310292	down	no	LOC102169110	lncRNA	chrNC_030818.1:43161154-43164718:-	--
gene10073	265	8.0567	258	8.01858	1.00475	0.00684133	0.956758	0.310642	up	no	LOC102179478	lncRNA	chrNC_030816.1:81853496-81855441:-	--
gene17952	12	0.364832	12	0.372957	0.978213	-0.03178	0.956967	0.310642	down	no	LOC108637987	lncRNA	chrNC_030825.1:51687310-51693326:-	--
gene26928	12	0.364832	12	0.372957	0.978213	-0.03178	0.956967	0.310642	down	no	LOC108634479	lncRNA	chrNW_017189517.1:20041756-20044868:-	--
gene10969	9	0.273624	9	0.279718	0.978213	-0.03178	0.962728	0.311956	down	no	LOC108637002	lncRNA	chrNC_030817.1:77144284-77150151:+	--
gene8715	8	0.243221	8	0.248638	0.978213	-0.03178	0.964858	0.312249	down	no	LOC108636608	lncRNA	chrNC_030815.1:11507398-11542949:+	--
gene8885	8	0.243221	8	0.248638	0.978213	-0.03178	0.964858	0.312249	down	no	LOC102176325	lncRNA	chrNC_030815.1:38250661-38255565:+	--
gene23939	6	0.182416	6	0.186479	0.978213	-0.03178	0.969564	0.313133	down	no	LOC102190010	lncRNA	chrNC_030832.1:32398772-32410301:-	--
gene6975	6	0.182416	6	0.186479	0.978213	-0.03178	0.969564	0.313133	down	no	LOC102170218	lncRNA	chrNC_030813.1:110577661-110615681:+	--
gene7194	6	0.182416	6	0.186479	0.978213	-0.03178	0.969564	0.313133	down	no	LOC108636340	lncRNA	chrNC_030814.1:29232343-29233583:-	--
gene18025	33	1.00329	32	0.994553	1.00878	0.0126142	0.971884	0.313471	up	no	LOC102190065	lncRNA	chrNC_030825.1:53178507-53181422:+	--
gene17592	5	0.152013	5	0.155399	0.978213	-0.03178	0.972215	0.313471	down	no	LOC108637978	lncRNA	chrNC_030825.1:36998111-37003861:+	--
gene19495	5	0.152013	5	0.155399	0.978213	-0.03178	0.972215	0.313471	down	no	LOC106503226	lncRNA	chrNC_030826.1:39149778-39151507:+	--
gene21434	5	0.152013	5	0.155399	0.978213	-0.03178	0.972215	0.313471	down	no	LOC108638616	lncRNA	chrNC_030829.1:14719006-14728780:+	--
gene5474	5	0.152013	5	0.155399	0.978213	-0.03178	0.972215	0.313471	down	no	LOC106502116	lncRNA	chrNC_030812.1:58641332-58711805:+	--
gene11463	4	0.121611	4	0.124319	0.978213	-0.03178	0.975147	0.313553	down	no	LOC108637131	lncRNA	chrNC_030818.1:9979608-9983915:-	--
gene12057	4	0.121611	4	0.124319	0.978213	-0.03178	0.975147	0.313553	down	no	LOC106502652	lncRNA	chrNC_030818.1:78109485-78148320:+	--
gene15000	4	0.121611	4	0.124319	0.978213	-0.03178	0.975147	0.313553	down	no	LOC108637666	lncRNA	chrNC_030822.1:30670700-30692168:-	--
gene18372	4	0.121611	4	0.124319	0.978213	-0.03178	0.975147	0.313553	down	no	LOC108638037	lncRNA	chrNC_030825.1:60715163-60715764:-	--
gene21717	4	0.121611	4	0.124319	0.978213	-0.03178	0.975147	0.313553	down	no	LOC106503453	lncRNA	chrNC_030829.1:50472510-50474266:-	--
gene4810	4	0.121611	4	0.124319	0.978213	-0.03178	0.975147	0.313553	down	no	LOC102181471	lncRNA	chrNC_030812.1:5949358-5954439:-	--
gene4838	4	0.121611	4	0.124319	0.978213	-0.03178	0.975147	0.313553	down	no	LOC102190583	lncRNA	chrNC_030812.1:12010339-12012289:-	--
gene834	4	0.121611	4	0.124319	0.978213	-0.03178	0.975147	0.313553	down	no	LOC108636254	lncRNA	chrNC_030808.1:130059907-130063711:-	--
gene13666	3	0.0912079	3	0.0932393	0.978213	-0.03178	0.978476	0.313553	down	no	LOC108637423	lncRNA	chrNC_030820.1:66034176-66041199:+	--
gene20432	3	0.0912079	3	0.0932393	0.978213	-0.03178	0.978476	0.313553	down	no	LOC106503317	lncRNA	chrNC_030827.1:41763822-41772113:-	--
gene6579	3	0.0912079	3	0.0932393	0.978213	-0.03178	0.978476	0.313553	down	no	LOC106502192	lncRNA	chrNC_030813.1:58388956-58400737:-	--
gene818	3	0.0912079	3	0.0932393	0.978213	-0.03178	0.978476	0.313553	down	no	LOC108636247	lncRNA	chrNC_030808.1:129123889-129126007:+	--
gene9921	3	0.0912079	3	0.0932393	0.978213	-0.03178	0.978476	0.313553	down	no	LOC108636733	lncRNA	chrNC_030816.1:62114974-62164263:+	--
gene13857	2	0.0608053	2	0.0621595	0.978213	-0.03178	0.982425	0.313553	down	no	LOC106502858	lncRNA	chrNC_030821.1:479398-508143:+	--
gene23742	2	0.0608053	2	0.0621595	0.978213	-0.03178	0.982425	0.313553	down	no	LOC106503611	lncRNA	chrNC_030832.1:20903265-20918087:-	--
gene28703	2	0.0608053	2	0.0621595	0.978213	-0.03178	0.982425	0.313553	down	no	LOC108635400	lncRNA	chrNW_017215147.1:526-1726:+	--
[truncated: 13 more rows]

## Sheet: M-C
Gene	M1_count	M2_count	M3_count	M_normalize	C1_count	C2_count	C3_count	C_normalize	FoldChange	Log2FoldChange	pval	padj	Up/Down	Significant	GeneName	Biotype	Position	Description
[truncated: 1,333 more rows]
