# Supplementary material for: MAPK1 Is Regulated by LOC102188416/miR-143-3p Axis in Dairy Goat Mammary Epithelial Cells
Source: Genes (Basel). 2022 Jun 3;13(6):1013. doi: 10.3390/genes13061013 (PMC9222919; doi:10.3390/genes13061013)
Supplement: Supplementary file 1 [file genes-13-01013-s001.zip › supplementary tables/Table S7.xlsx]

## Sheet: M-C-BP
Description	GO	p	FDR	Significant	Gene_in_de	Annotated	Up_Gene	Up_Count	Down_Gene	Down_Count	Links	Result
cell cycle	GO:0007049	4.8e-10	6.0864e-06	940	gene10043|gene1005|gene10079|gene10082|gene10084|gene1010|gene10135|gene1025|gene10265|gene10286|gene10325|gene10338|gene10350|gene10421|gene10442|gene1047|gene10470|gene10524|gene10541|gene10556|gene10561|gene10580|gene10589|gene10605|gene10645|gene10701|gene10708|gene10740|gene10745|gene10752|gene10758|gene10765|gene1077|gene10774|gene1106|gene11109|gene11111|gene11118|gene11149|gene11176|gene1…	1509	gene10079|gene11111|gene11694|gene12266|gene12769|gene13935|gene13944|gene14454|gene15063|gene17621|gene19244|gene20307|gene20893|gene21133|gene21773|gene24279|gene3204|gene4957|gene4999|gene6493|gene7905|gene8761|gene9116|gene9910	24	gene11954|gene13296|gene13408|gene1486|gene15279|gene15881|gene17590|gene19202|gene20001|gene20303|gene21138|gene21343|gene22040|gene2323|gene23408|gene24774|gene25375|gene26156|gene2659|gene3525|gene4284|gene5350|gene6828|gene8186|gene8568|gene8658	26	http://amigo.geneontology.org/cgi-bin/amigo/term_details?term=GO:0007049	yes
cell cycle process	GO:0022402	1.8e-09	1.1412e-05	699	gene10043|gene1005|gene10082|gene10084|gene1010|gene10135|gene10265|gene10325|gene10350|gene10421|gene10442|gene1047|gene10470|gene10524|gene10541|gene10556|gene10605|gene10708|gene10740|gene10745|gene10752|gene10758|gene10765|gene1077|gene10774|gene1106|gene11109|gene11111|gene11118|gene11149|gene11176|gene11190|gene11193|gene11208|gene11213|gene11217|gene11343|gene11350|gene11377|gene11404|gene…	1103	gene11111|gene11694|gene12266|gene12769|gene13935|gene17621|gene19244|gene20893|gene21133|gene24279|gene7905|gene8761	12	gene11954|gene15279|gene15881|gene20001|gene21138|gene21343|gene22040|gene2323|gene23408|gene25375|gene26156|gene2659|gene3525|gene4284|gene5350|gene6828|gene8186|gene8568	18	http://amigo.geneontology.org/cgi-bin/amigo/term_details?term=GO:0022402	yes
mitotic cell cycle	GO:0000278	6.2e-09	2.62053e-05	540	gene10043|gene1005|gene10082|gene1010|gene10265|gene10325|gene10350|gene10421|gene10442|gene10470|gene10541|gene10556|gene10605|gene10740|gene10745|gene10758|gene10765|gene10774|gene1106|gene11109|gene11111|gene11118|gene11149|gene11176|gene11193|gene11208|gene11213|gene11217|gene11343|gene11350|gene11377|gene11404|gene11486|gene11491|gene11523|gene11534|gene11538|gene11596|gene11608|gene11645|ge…	839	gene11111|gene12769|gene13935|gene19244|gene20893|gene21133|gene24279|gene8761|gene9910	9	gene11954|gene20001|gene21138|gene21343|gene22040|gene23408|gene25375|gene26156|gene3525|gene4284|gene6828|gene8186|gene8568	13	http://amigo.geneontology.org/cgi-bin/amigo/term_details?term=GO:0000278	yes
mitotic cell cycle process	GO:1903047	1.1e-07	0.0003487	484	gene10043|gene1005|gene10082|gene1010|gene10265|gene10325|gene10350|gene10421|gene10442|gene10470|gene10541|gene10556|gene10605|gene10740|gene10745|gene10758|gene10765|gene10774|gene1106|gene11109|gene11111|gene11118|gene11149|gene11176|gene11193|gene11208|gene11213|gene11217|gene11343|gene11350|gene11377|gene11404|gene11486|gene11491|gene11523|gene11534|gene11538|gene11596|gene11608|gene11645|ge…	756	gene11111|gene13935|gene19244|gene20893|gene21133|gene24279|gene8761	7	gene11954|gene20001|gene21138|gene21343|gene22040|gene23408|gene25375|gene3525|gene4284|gene6828|gene8186|gene8568	12	http://amigo.geneontology.org/cgi-bin/amigo/term_details?term=GO:1903047	yes
intracellular transport	GO:0046907	3.2e-07	0.000781933	897	gene1002|gene10032|gene10042|gene1005|gene10079|gene10082|gene10084|gene10134|gene10169|gene10171|gene10205|gene1022|gene10230|gene10264|gene10414|gene10418|gene10428|gene10442|gene10444|gene10457|gene10458|gene1047|gene10577|gene10586|gene1061|gene10619|gene10641|gene10650|gene10682|gene1070|gene10708|gene10720|gene10721|gene10748|gene10785|gene10803|gene11075|gene11115|gene11118|gene11174|gene1…	1470	gene10079|gene11694|gene14091|gene1426|gene1427|gene14405|gene1683|gene16975|gene1836|gene19069|gene19312|gene20307|gene20893|gene21083|gene2252|gene2254|gene22624|gene22899|gene24147|gene24636|gene24745|gene27061|gene3204|gene3311|gene3454|gene463|gene4957|gene5684|gene6887|gene7275|gene8476|gene8477|gene8478|gene885|gene9116	35	gene10721|gene11594|gene12788|gene14486|gene15453|gene15468|gene15881|gene16715|gene17834|gene19617|gene19929|gene20910|gene20921|gene24533|gene24774|gene25250|gene25298|gene25472|gene2659|gene27989|gene3405|gene4191|gene4572|gene4743|gene6172|gene7581	26	http://amigo.geneontology.org/cgi-bin/amigo/term_details?term=GO:0046907	yes
single-organism organelle organization	GO:1902589	3.7e-07	0.000781933	1248	gene10034|gene10038|gene10043|gene10044|gene1005|gene10079|gene10082|gene10084|gene1010|gene10110|gene10138|gene10174|gene10220|gene10260|gene10264|gene10265|gene1031|gene10408|gene10412|gene10420|gene10423|gene10440|gene10444|gene1047|gene10470|gene10487|gene10523|gene10524|gene10544|gene10556|gene10558|gene10559|gene10584|gene10605|gene1061|gene10623|gene10645|gene10669|gene10681|gene1070|gene1…	2084	gene10079|gene10408|gene10412|gene11694|gene12769|gene13124|gene13935|gene1426|gene1427|gene18880|gene19069|gene19244|gene20307|gene20385|gene20893|gene21133|gene24147|gene24279|gene24448|gene24900|gene26377|gene27021|gene27061|gene3091|gene3311|gene346|gene4413|gene4957|gene5051|gene5684|gene5715|gene5911|gene6675|gene8476|gene8477|gene8478|gene9861	37	gene10721|gene10947|gene11186|gene13057|gene14955|gene15279|gene15881|gene1589|gene17552|gene19284|gene19929|gene20001|gene20910|gene20921|gene21138|gene21263|gene22494|gene23019|gene2323|gene23408|gene23951|gene25368|gene25375|gene26506|gene2659|gene2993|gene3525|gene4760|gene4819|gene4972|gene5004|gene5273|gene6001|gene6703|gene6828|gene8186	36	http://amigo.geneontology.org/cgi-bin/amigo/term_details?term=GO:1902589	yes
multi-organism transport	GO:0044766	1.1e-06	0.001902	45	gene10082|gene11686|gene12306|gene12342|gene13332|gene14764|gene15035|gene15795|gene16387|gene16844|gene18240|gene19100|gene19467|gene19825|gene20397|gene2068|gene21564|gene21907|gene22029|gene22479|gene22534|gene22899|gene23964|gene23973|gene24636|gene24875|gene25366|gene2585|gene2626|gene27355|gene4133|gene4478|gene4480|gene4549|gene4609|gene4943|gene5217|gene5526|gene6211|gene660|gene8476|gene…	52	gene22899|gene24636|gene8476|gene8477|gene8478	5	.	0	http://amigo.geneontology.org/cgi-bin/amigo/term_details?term=GO:0044766	yes
regulation of macromolecule metabolic process	GO:0060255	1.2e-06	0.001902	2560	gene10033|gene10034|gene10043|gene10059|gene10076|gene1008|gene10084|gene101|gene1010|gene10110|gene10113|gene10135|gene10154|gene10160|gene10163|gene10168|gene10170|gene10171|gene10174|gene10179|gene10188|gene10196|gene10205|gene10220|gene10230|gene1025|gene10260|gene10262|gene10264|gene10269|gene10275|gene10289|gene10316|gene10322|gene10325|gene10338|gene10350|gene10368|gene1037|gene10382|gene1…	4427	gene10170|gene10425|gene10522|gene11111|gene11555|gene11694|gene12769|gene1279|gene12851|gene13124|gene13207|gene13444|gene13498|gene13537|gene14091|gene14180|gene1426|gene1427|gene1430|gene14405|gene15063|gene15214|gene15219|gene15222|gene15223|gene16038|gene16221|gene16222|gene16352|gene16416|gene16520|gene16737|gene1678|gene1709|gene17295|gene17379|gene17451|gene17621|gene17883|gene18036|gene1…	101	gene1069|gene10947|gene11565|gene11944|gene11954|gene12481|gene13296|gene13408|gene13692|gene14399|gene14486|gene14859|gene1486|gene14955|gene1500|gene15279|gene15453|gene15468|gene15626|gene15743|gene15881|gene16210|gene16375|gene16634|gene17154|gene17590|gene17676|gene17718|gene17834|gene17889|gene19134|gene19206|gene19284|gene19325|gene19517|gene19617|gene19925|gene19929|gene20303|gene20603|ge…	100	http://amigo.geneontology.org/cgi-bin/amigo/term_details?term=GO:0060255	yes
response to UV	GO:0009411	1.7e-06	0.0022824	81	gene10368|gene10586|gene10645|gene10745|gene11133|gene11213|gene11645|gene11648|gene1178|gene12521|gene12769|gene13299|gene13684|gene13945|gene14783|gene14860|gene15387|gene15558|gene15853|gene16152|gene16226|gene16422|gene16960|gene17111|gene17379|gene1798|gene18073|gene18190|gene18193|gene18253|gene19099|gene19325|gene20241|gene20278|gene20377|gene20893|gene2117|gene21494|gene21699|gene21700|ge…	105	gene12769|gene17379|gene20893|gene4413	4	gene19325|gene710	2	http://amigo.geneontology.org/cgi-bin/amigo/term_details?term=GO:0009411	yes
transport of virus	GO:0046794	1.8e-06	0.0022824	44	gene10082|gene11686|gene12306|gene12342|gene13332|gene14764|gene15035|gene16387|gene16844|gene18240|gene19100|gene19467|gene19825|gene20397|gene2068|gene21564|gene21907|gene22029|gene22479|gene22534|gene22899|gene23964|gene23973|gene24636|gene24875|gene25366|gene2585|gene2626|gene27355|gene4133|gene4478|gene4480|gene4549|gene4609|gene4943|gene5217|gene5526|gene6211|gene660|gene8476|gene8477|gene8…	51	gene22899|gene24636|gene8476|gene8477|gene8478	5	.	0	http://amigo.geneontology.org/cgi-bin/amigo/term_details?term=GO:0046794	yes
single-organism intracellular transport	GO:1902582	2.2e-06	0.00232467	756	gene1002|gene10032|gene10042|gene10079|gene10084|gene10134|gene10169|gene10171|gene10205|gene1022|gene10230|gene10264|gene10414|gene10418|gene10428|gene10442|gene10444|gene10457|gene10458|gene1047|gene10577|gene10586|gene1061|gene10619|gene10641|gene1070|gene10708|gene10720|gene10721|gene10748|gene10785|gene10803|gene11075|gene11115|gene11118|gene11174|gene11176|gene11247|gene11249|gene11256|gene…	1237	gene10079|gene11694|gene14091|gene1426|gene1427|gene14405|gene1683|gene16975|gene1836|gene19069|gene19312|gene20307|gene20893|gene21083|gene2252|gene22624|gene22899|gene24147|gene24745|gene3204|gene3311|gene3454|gene463|gene4957|gene5684|gene6887|gene885|gene9116	28	gene10721|gene11594|gene12788|gene15453|gene15468|gene15881|gene16715|gene17834|gene19617|gene20910|gene20921|gene24533|gene24774|gene25250|gene25298|gene25472|gene2659|gene27989|gene3405|gene4191|gene4572|gene4743|gene6172	23	http://amigo.geneontology.org/cgi-bin/amigo/term_details?term=GO:1902582	yes
protein modification by small protein conjugation or removal	GO:0070647	2.2e-06	0.00232467	519	gene10043|gene10077|gene10081|gene10110|gene10165|gene10277|gene10325|gene10475|gene10528|gene10541|gene10542|gene10559|gene10586|gene10624|gene10689|gene10774|gene11107|gene11112|gene11190|gene11193|gene1121|gene11316|gene1132|gene11321|gene11343|gene1145|gene1148|gene11486|gene11538|gene11628|gene11638|gene11649|gene11686|gene11705|gene11729|gene1178|gene11790|gene11810|gene11855|gene11864|gene…	829	gene12907|gene1426|gene1427|gene14405|gene14602|gene15063|gene15219|gene15222|gene15223|gene16221|gene17379|gene18036|gene18703|gene18880|gene1905|gene1915|gene19472|gene19921|gene20893|gene22098|gene22877|gene23116|gene346|gene5650|gene6493|gene6495|gene9927	27	gene14955|gene1500|gene1696|gene21343|gene22477|gene23951|gene241|gene25250|gene26722|gene5239|gene9689|gene9800	12	http://amigo.geneontology.org/cgi-bin/amigo/term_details?term=GO:0070647	yes
organelle organization	GO:0006996	2.7e-06	0.002536	1845	gene10034|gene10038|gene10043|gene10044|gene1005|gene10079|gene10082|gene10084|gene1010|gene10110|gene10135|gene10138|gene10168|gene10174|gene1022|gene10220|gene1025|gene10260|gene10264|gene10265|gene10288|gene1031|gene10316|gene10408|gene10412|gene10420|gene10423|gene10440|gene10443|gene10444|gene10458|gene1047|gene10470|gene10487|gene10523|gene10524|gene10533|gene10538|gene10541|gene10544|gene1…	3156	gene10079|gene10408|gene10412|gene11694|gene12638|gene12769|gene1279|gene13124|gene13935|gene1426|gene1427|gene14367|gene14405|gene14782|gene1678|gene17156|gene1836|gene18880|gene19069|gene19244|gene20307|gene20385|gene20893|gene21133|gene21478|gene21847|gene22099|gene2252|gene22877|gene24147|gene24279|gene24448|gene24639|gene24745|gene24900|gene26377|gene26949|gene27021|gene27061|gene3091|gene33…	58	gene10628|gene10721|gene10947|gene11186|gene11954|gene12104|gene13057|gene14095|gene14955|gene15279|gene15468|gene15881|gene1589|gene15980|gene17552|gene19284|gene19517|gene19617|gene19929|gene20001|gene20303|gene20910|gene20921|gene21138|gene21263|gene22494|gene23019|gene2323|gene23408|gene23951|gene25368|gene25375|gene26506|gene2659|gene27160|gene2993|gene3525|gene3865|gene4405|gene4760|gene481…	52	http://amigo.geneontology.org/cgi-bin/amigo/term_details?term=GO:0006996	yes
Golgi vesicle transport	GO:0048193	2.8e-06	0.002536	180	gene10042|gene10079|gene1022|gene10264|gene10458|gene1061|gene10619|gene10641|gene10721|gene11176|gene11515|gene11534|gene11594|gene11681|gene11731|gene11811|gene11938|gene11974|gene11990|gene12018|gene12080|gene12232|gene12281|gene12292|gene12808|gene13094|gene13189|gene13400|gene13466|gene13548|gene13808|gene14293|gene14299|gene1468|gene14901|gene14934|gene15453|gene15485|gene15487|gene15499|ge…	262	gene10079|gene19069|gene20307|gene24745|gene4957	5	gene10721|gene11594|gene15453|gene20910|gene20921|gene27989	6	http://amigo.geneontology.org/cgi-bin/amigo/term_details?term=GO:0048193	yes
organic substance metabolic process	GO:0071704	5.2e-06	0.00439573	5193	gene1001|gene1002|gene1003|gene10031|gene10032|gene10033|gene10034|gene10043|gene10044|gene10057|gene10059|gene10069|gene10074|gene10075|gene10076|gene10077|gene1008|gene10081|gene10082|gene10084|gene10096|gene10097|gene101|gene1010|gene10107|gene10110|gene10113|gene10117|gene10135|gene10154|gene1016|gene10160|gene10163|gene10165|gene10166|gene10167|gene10168|gene1017|gene10170|gene10171|gene1017…	9231	gene10107|gene10170|gene10425|gene10522|gene11111|gene11113|gene11555|gene11694|gene11939|gene12139|gene12266|gene12769|gene1279|gene12851|gene12907|gene13124|gene13207|gene13444|gene13498|gene13537|gene13647|gene13672|gene14091|gene14180|gene1426|gene1427|gene1430|gene14405|gene1443|gene14602|gene14865|gene14968|gene15063|gene15214|gene15219|gene15222|gene15223|gene15797|gene16038|gene16221|gene…	193	gene10117|gene10214|gene10297|gene10492|gene10628|gene1069|gene10723|gene10947|gene1140|gene11460|gene11517|gene11518|gene11528|gene11565|gene1158|gene11594|gene11800|gene11928|gene11944|gene11954|gene12241|gene12481|gene12788|gene1286|gene12973|gene13296|gene13366|gene13408|gene13610|gene13692|gene13783|gene14095|gene14230|gene14399|gene14486|gene14859|gene1486|gene14935|gene14955|gene1500|gene1…	203	http://amigo.geneontology.org/cgi-bin/amigo/term_details?term=GO:0071704	yes
mitotic nuclear envelope disassembly	GO:0007077	6.5e-06	0.00493111	24	gene10265|gene12093|gene12306|gene12342|gene14764|gene15035|gene16387|gene18240|gene19100|gene20397|gene2068|gene21907|gene22029|gene23973|gene25366|gene2626|gene3504|gene4133|gene4609|gene4943|gene5217|gene5526|gene6211|gene9989	25	.	0	.	0	http://amigo.geneontology.org/cgi-bin/amigo/term_details?term=GO:0007077	yes
DNA replication	GO:0006260	6.8e-06	0.00493111	214	gene1002|gene1025|gene10645|gene10685|gene10707|gene10745|gene10803|gene10968|gene11213|gene11288|gene11689|gene12108|gene12512|gene12769|gene12778|gene1285|gene12997|gene13002|gene13095|gene13178|gene13288|gene13299|gene13378|gene13403|gene13481|gene1362|gene13662|gene13860|gene13908|gene14005|gene14008|gene14146|gene1417|gene14268|gene1437|gene14403|gene14616|gene14617|gene14862|gene14968|gene1…	320	gene12769|gene14968|gene20893|gene6675|gene6832	5	gene23408|gene26046|gene8186	3	http://amigo.geneontology.org/cgi-bin/amigo/term_details?term=GO:0006260	yes
multi-organism intracellular transport	GO:1902583	7e-06	0.00493111	41	gene10082|gene11686|gene12306|gene12342|gene14764|gene15035|gene15795|gene16387|gene16844|gene18240|gene19100|gene19467|gene19825|gene20397|gene2068|gene21564|gene21907|gene22029|gene22479|gene22534|gene22899|gene23964|gene23973|gene24636|gene24875|gene25366|gene2626|gene27355|gene4133|gene4549|gene4609|gene4943|gene5217|gene5526|gene6211|gene660|gene8476|gene8477|gene8478|gene9657|gene9989	48	gene22899|gene24636|gene8476|gene8477|gene8478	5	.	0	http://amigo.geneontology.org/cgi-bin/amigo/term_details?term=GO:1902583	yes
protein modification by small protein conjugation	GO:0032446	7.8e-06	0.00520547	451	gene10043|gene10077|gene10081|gene10110|gene10165|gene10277|gene10325|gene10475|gene10559|gene10586|gene10624|gene10689|gene10774|gene11107|gene11112|gene11190|gene11193|gene1121|gene11316|gene11321|gene11343|gene1145|gene1148|gene11538|gene11628|gene11638|gene11649|gene11686|gene11705|gene11729|gene1178|gene11790|gene11810|gene11864|gene11879|gene12044|gene12046|gene12137|gene12209|gene12254|gen…	719	gene12907|gene1426|gene1427|gene14405|gene14602|gene15063|gene15219|gene15222|gene15223|gene16221|gene17379|gene18036|gene18703|gene18880|gene1905|gene1915|gene19472|gene19921|gene20893|gene22098|gene22877|gene346|gene6493|gene6495|gene9927	25	gene14955|gene1500|gene1696|gene21343|gene22477|gene23951|gene241|gene25250|gene26722|gene5239|gene9689|gene9800	12	http://amigo.geneontology.org/cgi-bin/amigo/term_details?term=GO:0032446	yes
macromolecule localization	GO:0033036	1.1e-05	0.00581167	1292	gene1002|gene10032|gene10038|gene10042|gene1005|gene10077|gene10079|gene10082|gene10084|gene101|gene10110|gene10113|gene10138|gene10171|gene10205|gene1022|gene10230|gene10264|gene10350|gene10374|gene10385|gene10418|gene10423|gene10425|gene10428|gene10442|gene10443|gene10444|gene10457|gene10458|gene10465|gene1047|gene10489|gene10494|gene10547|gene10577|gene10584|gene10586|gene10619|gene10623|gene1…	2188	gene10079|gene10425|gene11694|gene12138|gene12236|gene12510|gene12638|gene12769|gene14091|gene1426|gene1427|gene14405|gene15350|gene15698|gene1683|gene17123|gene18036|gene1836|gene1905|gene19939|gene20307|gene20893|gene21083|gene21335|gene2252|gene2254|gene22624|gene22896|gene22899|gene24188|gene24517|gene24636|gene24745|gene25731|gene27061|gene2871|gene3204|gene3292|gene3454|gene4509|gene463|gen…	51	gene10947|gene1140|gene11594|gene11766|gene12104|gene12241|gene12550|gene12788|gene13853|gene14486|gene14935|gene14955|gene1500|gene15279|gene15453|gene15543|gene1567|gene15743|gene15881|gene16210|gene17145|gene17576|gene17761|gene17834|gene18906|gene19202|gene19617|gene19929|gene20614|gene20910|gene22040|gene22477|gene22677|gene24242|gene24533|gene24921|gene25250|gene25298|gene26053|gene26335|ge…	51	http://amigo.geneontology.org/cgi-bin/amigo/term_details?term=GO:0033036	yes
cellular metabolic process	GO:0044237	1.1e-05	0.00581167	5081	gene10018|gene1002|gene1003|gene10031|gene10032|gene10033|gene10034|gene10043|gene10044|gene10048|gene10057|gene10059|gene10069|gene10074|gene10075|gene10076|gene10077|gene10081|gene10082|gene10084|gene10096|gene10097|gene101|gene1010|gene10107|gene10110|gene10113|gene10117|gene10135|gene10154|gene1016|gene10160|gene10165|gene10166|gene10167|gene10168|gene1017|gene10170|gene10171|gene10174|gene10…	9034	gene10107|gene10170|gene10425|gene10522|gene11111|gene11113|gene11555|gene11694|gene12139|gene12266|gene12769|gene12851|gene12907|gene13207|gene13444|gene13498|gene13537|gene13538|gene13647|gene13672|gene13786|gene14180|gene1426|gene1427|gene1430|gene14405|gene1443|gene14602|gene14865|gene14968|gene15063|gene15214|gene15219|gene15222|gene15223|gene15797|gene16038|gene16221|gene16222|gene16352|gen…	177	gene10117|gene10214|gene10297|gene10492|gene10628|gene1069|gene10721|gene10723|gene10947|gene1140|gene11460|gene11517|gene11518|gene11528|gene11565|gene1158|gene11594|gene11800|gene11944|gene11954|gene12104|gene12241|gene12481|gene12788|gene1286|gene12973|gene13296|gene13366|gene13408|gene13610|gene13692|gene13885|gene14095|gene14230|gene14399|gene14859|gene1486|gene14935|gene14955|gene1500|gene1…	178	http://amigo.geneontology.org/cgi-bin/amigo/term_details?term=GO:0044237	yes
tRNA export from nucleus	GO:0006409	1.1e-05	0.00581167	23	gene12306|gene12342|gene14764|gene15035|gene16387|gene18240|gene19100|gene20397|gene2068|gene21907|gene22029|gene23973|gene25366|gene2626|gene4133|gene4609|gene4943|gene5217|gene5248|gene5526|gene6211|gene9226|gene9989	24	.	0	.	0	http://amigo.geneontology.org/cgi-bin/amigo/term_details?term=GO:0006409	yes
intracellular transport of virus	GO:0075733	1.1e-05	0.00581167	40	gene10082|gene11686|gene12306|gene12342|gene14764|gene15035|gene16387|gene16844|gene18240|gene19100|gene19467|gene19825|gene20397|gene2068|gene21564|gene21907|gene22029|gene22479|gene22534|gene22899|gene23964|gene23973|gene24636|gene24875|gene25366|gene2626|gene27355|gene4133|gene4549|gene4609|gene4943|gene5217|gene5526|gene6211|gene660|gene8476|gene8477|gene8478|gene9657|gene9989	47	gene22899|gene24636|gene8476|gene8477|gene8478	5	.	0	http://amigo.geneontology.org/cgi-bin/amigo/term_details?term=GO:0075733	yes
cellular response to DNA damage stimulus	GO:0006974	1.1e-05	0.00581167	453	gene10076|gene10181|gene10220|gene1025|gene10340|gene10346|gene1037|gene10421|gene10645|gene10685|gene10745|gene10798|gene1087|gene10905|gene10968|gene11086|gene11133|gene11190|gene11213|gene11288|gene11458|gene11471|gene11645|gene11648|gene11673|gene1168|gene11686|gene11705|gene1178|gene11837|gene11908|gene1191|gene11954|gene11959|gene12079|gene12220|gene12356|gene12380|gene12428|gene12512|gene1…	724	gene12769|gene1426|gene1427|gene18703|gene20893|gene21133|gene21720|gene345|gene346	9	gene11954|gene15279|gene20001|gene22502|gene23408|gene26046|gene2993|gene5004|gene5239|gene5559	10	http://amigo.geneontology.org/cgi-bin/amigo/term_details?term=GO:0006974	yes
macromolecule metabolic process	GO:0043170	1.3e-05	0.00634	4399	gene1002|gene1003|gene10033|gene10034|gene10043|gene10044|gene10057|gene10059|gene10069|gene10076|gene10077|gene1008|gene10081|gene10084|gene10097|gene101|gene1010|gene10110|gene10113|gene10135|gene10154|gene1016|gene10160|gene10163|gene10165|gene10166|gene10167|gene10168|gene10170|gene10171|gene10174|gene10179|gene10181|gene10188|gene10189|gene10196|gene10205|gene10220|gene10230|gene10235|gene10…	7786	gene10170|gene10425|gene10522|gene11111|gene11113|gene11555|gene11694|gene11939|gene12769|gene1279|gene12851|gene12907|gene13124|gene13207|gene13444|gene13498|gene13537|gene13672|gene14091|gene14180|gene1426|gene1427|gene1430|gene14405|gene14602|gene14865|gene14968|gene15063|gene15214|gene15219|gene15222|gene15223|gene16038|gene16221|gene16222|gene16352|gene16416|gene16520|gene16737|gene16738|gen…	162	gene1069|gene10947|gene11460|gene11518|gene11565|gene11594|gene11800|gene11928|gene11944|gene11954|gene12241|gene12481|gene12788|gene13296|gene13366|gene13408|gene13692|gene13783|gene14399|gene14486|gene14859|gene1486|gene14955|gene1500|gene15279|gene15453|gene15468|gene15626|gene15743|gene15838|gene15881|gene15980|gene16210|gene16375|gene16537|gene16634|gene1696|gene17145|gene17154|gene17424|gen…	152	http://amigo.geneontology.org/cgi-bin/amigo/term_details?term=GO:0043170	yes
regulation of primary metabolic process	GO:0080090	1.3e-05	0.00634	2523	gene10032|gene10033|gene10034|gene10043|gene10059|gene10076|gene10082|gene10084|gene101|gene1010|gene10110|gene10113|gene10135|gene10154|gene10160|gene10163|gene10168|gene10170|gene10171|gene10174|gene10179|gene10188|gene10196|gene10220|gene10230|gene1025|gene10260|gene10262|gene10264|gene10269|gene10275|gene10289|gene10316|gene10322|gene10325|gene10338|gene10350|gene10368|gene1037|gene10387|gene…	4385	gene10170|gene10425|gene10522|gene11111|gene11555|gene11694|gene12769|gene1279|gene12851|gene13207|gene13444|gene13498|gene13537|gene13647|gene14180|gene1426|gene1427|gene1430|gene14405|gene15063|gene15214|gene15219|gene15222|gene15223|gene16038|gene16221|gene16222|gene16352|gene16416|gene16520|gene16737|gene1678|gene1709|gene17295|gene17379|gene17451|gene17621|gene17883|gene18036|gene18614|gene1…	100	gene1069|gene10947|gene11565|gene1158|gene11944|gene11954|gene12481|gene13296|gene13408|gene13692|gene14399|gene14859|gene1486|gene14955|gene1500|gene15279|gene15453|gene15468|gene15743|gene15881|gene16210|gene16375|gene16634|gene17154|gene17590|gene17676|gene17718|gene17834|gene17889|gene18906|gene19134|gene19284|gene19517|gene19617|gene19925|gene20603|gene20921|gene21343|gene21534|gene21779|gen…	100	http://amigo.geneontology.org/cgi-bin/amigo/term_details?term=GO:0080090	yes
cellular macromolecule localization	GO:0070727	1.5e-05	0.00679286	776	gene1002|gene10032|gene10038|gene1005|gene10077|gene10079|gene10082|gene10084|gene10110|gene10138|gene10171|gene10205|gene10230|gene10374|gene10418|gene10423|gene10425|gene10428|gene10442|gene10444|gene1047|gene10489|gene10577|gene10584|gene10586|gene10619|gene10623|gene10641|gene10650|gene10669|gene10681|gene1070|gene10748|gene10758|gene10765|gene10774|gene10803|gene1087|gene1090|gene1105|gene11…	1284	gene10079|gene10425|gene12236|gene12769|gene14091|gene1426|gene1427|gene14405|gene15350|gene1683|gene18036|gene1905|gene20307|gene20893|gene21083|gene21335|gene2254|gene22624|gene22899|gene24636|gene24745|gene27061|gene3204|gene3454|gene463|gene4957|gene6887	27	gene11594|gene12788|gene14486|gene15453|gene1567|gene15881|gene17145|gene17834|gene19929|gene20910|gene22040|gene22477|gene24533|gene25250|gene25298|gene26335|gene3865|gene4191|gene4743|gene4949|gene6349|gene9689	22	http://amigo.geneontology.org/cgi-bin/amigo/term_details?term=GO:0070727	yes
mitotic nuclear division	GO:0007067	1.5e-05	0.00679286	272	gene10043|gene10082|gene10265|gene10470|gene10605|gene10740|gene10745|gene10758|gene10765|gene10774|gene1106|gene11118|gene11176|gene11208|gene11213|gene11217|gene11343|gene11350|gene11377|gene11523|gene11534|gene11538|gene11596|gene11959|gene12003|gene12220|gene12281|gene1239|gene12478|gene12652|gene12694|gene12697|gene12773|gene12792|gene12820|gene12852|gene1302|gene13028|gene13478|gene13485|ge…	419	gene13935|gene21133|gene24279	3	gene20001|gene6828|gene8186	3	http://amigo.geneontology.org/cgi-bin/amigo/term_details?term=GO:0007067	yes
cellular response to UV	GO:0034644	1.8e-05	0.00787034	48	gene10368|gene10586|gene10745|gene11133|gene1178|gene13299|gene13684|gene13945|gene14783|gene15387|gene15558|gene16152|gene16226|gene16960|gene17111|gene17379|gene18073|gene18190|gene18193|gene18253|gene19325|gene20241|gene21699|gene21700|gene21790|gene21901|gene22705|gene22810|gene22868|gene23088|gene23634|gene25229|gene25665|gene26888|gene27269|gene27355|gene4413|gene449|gene450|gene6031|gene61…	59	gene17379|gene4413	2	gene19325|gene710	2	http://amigo.geneontology.org/cgi-bin/amigo/term_details?term=GO:0034644	yes
nuclear envelope disassembly	GO:0051081	2.4e-05	0.00951	25	gene10265|gene12093|gene12306|gene12342|gene14764|gene15035|gene16387|gene18240|gene19100|gene20397|gene2068|gene21907|gene22029|gene23973|gene25366|gene2626|gene3504|gene4133|gene4609|gene4943|gene5217|gene5526|gene6211|gene8406|gene9989	27	.	0	.	0	http://amigo.geneontology.org/cgi-bin/amigo/term_details?term=GO:0051081	yes
membrane disassembly	GO:0030397	2.4e-05	0.00951	25	gene10265|gene12093|gene12306|gene12342|gene14764|gene15035|gene16387|gene18240|gene19100|gene20397|gene2068|gene21907|gene22029|gene23973|gene25366|gene2626|gene3504|gene4133|gene4609|gene4943|gene5217|gene5526|gene6211|gene8406|gene9989	27	.	0	.	0	http://amigo.geneontology.org/cgi-bin/amigo/term_details?term=GO:0030397	yes
cellular protein localization	GO:0034613	2.4e-05	0.00951	769	gene1002|gene10032|gene10038|gene1005|gene10077|gene10079|gene10082|gene10084|gene10110|gene10138|gene10171|gene10205|gene10230|gene10374|gene10418|gene10423|gene10425|gene10428|gene10442|gene10444|gene1047|gene10489|gene10577|gene10584|gene10586|gene10619|gene10623|gene10641|gene10650|gene10669|gene10681|gene1070|gene10748|gene10758|gene10765|gene10774|gene10803|gene1087|gene1090|gene1105|gene11…	1275	gene10079|gene10425|gene12236|gene12769|gene14091|gene1426|gene1427|gene14405|gene15350|gene1683|gene18036|gene1905|gene20307|gene20893|gene21083|gene21335|gene2254|gene22624|gene22899|gene24636|gene24745|gene27061|gene3204|gene3454|gene463|gene4957|gene6887	27	gene11594|gene12788|gene14486|gene15453|gene1567|gene15881|gene17145|gene17834|gene19929|gene20910|gene22040|gene22477|gene24533|gene25250|gene25298|gene26335|gene3865|gene4191|gene4743|gene4949|gene6349|gene9689	22	http://amigo.geneontology.org/cgi-bin/amigo/term_details?term=GO:0034613	yes
protein localization	GO:0008104	2.7e-05	0.0103745	1105	gene1002|gene10032|gene10038|gene10042|gene1005|gene10077|gene10079|gene10082|gene10084|gene10110|gene10138|gene10171|gene10205|gene1022|gene10230|gene10264|gene10374|gene10385|gene10418|gene10423|gene10425|gene10428|gene10442|gene10443|gene10444|gene10457|gene10458|gene10465|gene1047|gene10489|gene10494|gene10577|gene10584|gene10586|gene10619|gene10623|gene10641|gene1065|gene10650|gene10669|gene…	1865	gene10079|gene10425|gene12138|gene12236|gene12510|gene12769|gene14091|gene1426|gene1427|gene14405|gene15350|gene15698|gene1683|gene17123|gene18036|gene1836|gene1905|gene20307|gene20893|gene21083|gene21335|gene2252|gene2254|gene22624|gene22896|gene22899|gene24188|gene24636|gene24745|gene25731|gene27061|gene2871|gene3204|gene3292|gene3454|gene4509|gene463|gene4957|gene5684|gene5911|gene6887|gene885…	45	gene10947|gene11594|gene11766|gene12104|gene12241|gene12550|gene12788|gene13853|gene14486|gene14955|gene1500|gene15279|gene15453|gene15543|gene1567|gene15743|gene15881|gene16210|gene17145|gene17761|gene17834|gene18906|gene19202|gene19617|gene19929|gene20910|gene22040|gene22477|gene22677|gene24242|gene24533|gene25250|gene25298|gene26335|gene27327|gene3865|gene4191|gene4743|gene4949|gene6349|gene94…	42	http://amigo.geneontology.org/cgi-bin/amigo/term_details?term=GO:0008104	yes
regulation of gene expression	GO:0010468	2.9e-05	0.0108153	2030	gene10033|gene10034|gene10043|gene10059|gene10076|gene1008|gene10084|gene101|gene1010|gene10110|gene10113|gene10135|gene10154|gene10160|gene10168|gene10170|gene10171|gene10174|gene10179|gene10188|gene10205|gene10220|gene10230|gene1025|gene10262|gene10269|gene10275|gene10316|gene10322|gene10325|gene10338|gene10350|gene10368|gene1037|gene10382|gene10387|gene10394|gene10413|gene10414|gene10416|gene1…	3510	gene10170|gene10425|gene11555|gene12769|gene12851|gene13124|gene13207|gene13444|gene13498|gene13537|gene14091|gene14180|gene1426|gene1427|gene1430|gene14405|gene15063|gene15214|gene15219|gene15222|gene15223|gene16038|gene16222|gene16352|gene16416|gene16520|gene1678|gene1709|gene17295|gene17379|gene17451|gene17621|gene17883|gene18614|gene18703|gene18830|gene18880|gene19175|gene19457|gene19939|gene…	83	gene10947|gene11565|gene11944|gene12481|gene13296|gene13692|gene14399|gene14486|gene14859|gene14955|gene1500|gene15279|gene15626|gene15881|gene16210|gene16375|gene16634|gene17154|gene17676|gene17718|gene17834|gene17889|gene19134|gene19206|gene19284|gene19517|gene19925|gene20303|gene20603|gene20921|gene21343|gene21534|gene22040|gene22477|gene2323|gene23315|gene23316|gene23714|gene23900|gene24079|g…	73	http://amigo.geneontology.org/cgi-bin/amigo/term_details?term=GO:0010468	yes
protein complex subunit organization	GO:0071822	3.1e-05	0.0112309	859	gene10043|gene10044|gene1005|gene10076|gene10084|gene10179|gene1025|gene10382|gene10421|gene10489|gene10544|gene10556|gene1058|gene10583|gene1061|gene10628|gene10669|gene10681|gene10686|gene10708|gene10720|gene10721|gene10745|gene10748|gene10754|gene10758|gene10765|gene10775|gene10785|gene10803|gene10804|gene10947|gene10954|gene10968|gene11063|gene11115|gene11118|gene11131|gene11149|gene11176|gen…	1434	gene11555|gene11694|gene13124|gene15214|gene16737|gene17198|gene17295|gene17883|gene19921|gene19939|gene20385|gene20893|gene22099|gene24900|gene25837|gene2871|gene3752|gene5684|gene7275|gene9499	20	gene10628|gene10721|gene10947|gene11565|gene12636|gene13057|gene14486|gene14955|gene15453|gene15881|gene16537|gene17552|gene17680|gene20910|gene21138|gene22494|gene23019|gene23926|gene23951|gene25368|gene26506|gene27160|gene3078|gene3525|gene4711|gene4760|gene4972|gene5004|gene5273|gene8186|gene8699	31	http://amigo.geneontology.org/cgi-bin/amigo/term_details?term=GO:0071822	yes
primary metabolic process	GO:0044238	3.2e-05	0.0112711	5005	gene1001|gene1002|gene1003|gene10031|gene10032|gene10033|gene10034|gene10043|gene10044|gene10057|gene10059|gene10069|gene10074|gene10075|gene10076|gene10077|gene10081|gene10082|gene10084|gene10096|gene10097|gene101|gene1010|gene10107|gene10110|gene10113|gene10117|gene10135|gene10154|gene1016|gene10160|gene10163|gene10165|gene10166|gene10167|gene10168|gene10170|gene10171|gene10174|gene10179|gene10…	8907	gene10107|gene10170|gene10425|gene10522|gene11111|gene11113|gene11555|gene11694|gene11939|gene12139|gene12266|gene12769|gene1279|gene12851|gene12907|gene13207|gene13444|gene13498|gene13537|gene13647|gene13672|gene14180|gene1426|gene1427|gene1430|gene14405|gene14602|gene14865|gene14968|gene15063|gene15214|gene15219|gene15222|gene15223|gene15797|gene16038|gene16221|gene16222|gene16352|gene16391|gen…	185	gene10117|gene10214|gene10492|gene10628|gene1069|gene10723|gene10947|gene1140|gene11460|gene11517|gene11518|gene11528|gene11565|gene1158|gene11594|gene11800|gene11928|gene11944|gene11954|gene12241|gene12481|gene12788|gene1286|gene12973|gene13296|gene13366|gene13408|gene13610|gene13692|gene13783|gene14095|gene14230|gene14399|gene14859|gene1486|gene14935|gene14955|gene1500|gene15279|gene15453|gene1…	189	http://amigo.geneontology.org/cgi-bin/amigo/term_details?term=GO:0044238	yes
intracellular protein transport	GO:0006886	3.3e-05	0.0113092	484	gene1002|gene10032|gene1005|gene10079|gene10082|gene10171|gene10205|gene10230|gene10418|gene10428|gene10442|gene10444|gene1047|gene10577|gene10586|gene10619|gene10641|gene10650|gene1070|gene10748|gene10803|gene11075|gene11115|gene11118|gene11174|gene11249|gene11256|gene11268|gene11269|gene11307|gene11330|gene11420|gene11459|gene11475|gene1148|gene11594|gene11620|gene11625|gene11681|gene11686|gene…	783	gene10079|gene14091|gene1426|gene1427|gene14405|gene1683|gene20307|gene20893|gene21083|gene2254|gene22624|gene22899|gene24636|gene24745|gene27061|gene3204|gene3454|gene463|gene4957|gene6887	20	gene11594|gene14486|gene15453|gene15881|gene19929|gene24533|gene25250|gene4191|gene4743	9	http://amigo.geneontology.org/cgi-bin/amigo/term_details?term=GO:0006886	yes
cellular response to stress	GO:0033554	4e-05	0.0132985	903	gene10048|gene10076|gene10110|gene10181|gene10220|gene10235|gene1025|gene10262|gene10313|gene10322|gene10340|gene10346|gene10350|gene10368|gene1037|gene10382|gene10414|gene10421|gene10442|gene1047|gene10492|gene10495|gene10586|gene10645|gene10663|gene10685|gene107|gene10745|gene10746|gene10783|gene10785|gene10798|gene1087|gene10905|gene10968|gene11086|gene11118|gene11133|gene11190|gene11196|gene1…	1513	gene11555|gene11694|gene12769|gene13538|gene1426|gene1427|gene16416|gene18036|gene18703|gene18733|gene18734|gene1905|gene19472|gene20893|gene21133|gene21720|gene23916|gene24147|gene24279|gene345|gene346|gene4413|gene6526|gene6675|gene8761|gene9116|gene9927	27	gene10492|gene11565|gene11954|gene12104|gene13296|gene15279|gene15881|gene16332|gene16375|gene18279|gene1891|gene20001|gene20603|gene20921|gene22502|gene23315|gene23316|gene23408|gene23816|gene26046|gene2659|gene26844|gene2993|gene3865|gene5004|gene5239|gene5350|gene5559|gene5861|gene7391|gene8699|gene9339	32	http://amigo.geneontology.org/cgi-bin/amigo/term_details?term=GO:0033554	yes
protein catabolic process	GO:0030163	4.1e-05	0.0132985	449	gene10081|gene10084|gene10110|gene10179|gene10205|gene10235|gene10277|gene10325|gene10442|gene10448|gene10475|gene10541|gene10542|gene10583|gene10586|gene10650|gene10665|gene10703|gene10774|gene11109|gene11111|gene11193|gene1121|gene11343|gene11458|gene11459|gene1148|gene11638|gene11649|gene11671|gene11673|gene11686|gene11790|gene11810|gene11855|gene11858|gene11864|gene1192|gene12044|gene12091|ge…	724	gene11111|gene13498|gene14602|gene16221|gene17379|gene17575|gene18703|gene19921|gene20893|gene21720|gene22098|gene22895|gene22897|gene22982|gene23116|gene25424|gene26331|gene4937|gene5650|gene6493|gene6495|gene9281	22	gene12241|gene14955|gene1500|gene15453|gene1696|gene17154|gene22477|gene23900|gene241|gene5012|gene9689	11	http://amigo.geneontology.org/cgi-bin/amigo/term_details?term=GO:0030163	yes
protein transport	GO:0015031	4.2e-05	0.0132985	796	gene1002|gene10032|gene10042|gene1005|gene10079|gene10082|gene10084|gene10171|gene10205|gene1022|gene10230|gene10264|gene10385|gene10418|gene10428|gene10442|gene10444|gene10457|gene10458|gene10465|gene1047|gene10494|gene10577|gene10586|gene10619|gene10641|gene1065|gene10650|gene10681|gene1070|gene10748|gene1075|gene10785|gene10803|gene1090|gene10947|gene1095|gene11075|gene11115|gene11118|gene1114…	1326	gene10079|gene12138|gene12510|gene14091|gene1426|gene1427|gene14405|gene15698|gene1683|gene17123|gene18036|gene1905|gene20307|gene20893|gene21083|gene2252|gene2254|gene22624|gene22896|gene22899|gene24636|gene24745|gene25731|gene27061|gene2871|gene3204|gene3292|gene3454|gene463|gene4957|gene5684|gene5911|gene6887|gene885|gene8899|gene9499	36	gene10947|gene11594|gene11766|gene12104|gene12241|gene12550|gene13853|gene14486|gene14955|gene15279|gene15453|gene15543|gene15743|gene15881|gene16210|gene17761|gene18906|gene19202|gene19617|gene19929|gene24242|gene24533|gene25250|gene27327|gene4191|gene4743|gene9456	27	http://amigo.geneontology.org/cgi-bin/amigo/term_details?term=GO:0015031	yes
proteolysis	GO:0006508	4.3e-05	0.0132985	562	gene10081|gene10110|gene10163|gene10179|gene10205|gene10235|gene10277|gene10325|gene10448|gene10475|gene1052|gene10541|gene10542|gene10545|gene10583|gene10586|gene10600|gene10665|gene10703|gene10774|gene11109|gene11111|gene11127|gene11193|gene11196|gene1121|gene11225|gene113|gene11343|gene1145|gene11458|gene11459|gene1148|gene1156|gene11622|gene11638|gene11649|gene11671|gene11673|gene11686|gene11…	919	gene11111|gene11939|gene1279|gene13498|gene14602|gene16221|gene1709|gene17379|gene17575|gene18703|gene19921|gene20225|gene20893|gene21083|gene21720|gene22098|gene22895|gene22897|gene22976|gene22982|gene23116|gene24742|gene25424|gene4937|gene4999|gene5650|gene6493|gene6495|gene7127|gene7129|gene9281|gene9747	32	gene12241|gene13783|gene14955|gene1500|gene15453|gene16537|gene1696|gene17154|gene17426|gene17718|gene18285|gene19134|gene21779|gene23315|gene23316|gene23900|gene241|gene25998|gene26635|gene3254|gene3406|gene6746|gene710|gene7348|gene7358|gene8568|gene9488	27	http://amigo.geneontology.org/cgi-bin/amigo/term_details?term=GO:0006508	yes
cellular catabolic process	GO:0044248	4.6e-05	0.0138595	1040	gene10048|gene10081|gene10082|gene10084|gene10096|gene10110|gene10117|gene10168|gene10179|gene10194|gene10205|gene1021|gene10234|gene10235|gene10273|gene10277|gene10289|gene10313|gene10325|gene10346|gene10350|gene10442|gene10448|gene1047|gene10475|gene10478|gene10492|gene10495|gene10541|gene10542|gene1058|gene10583|gene10586|gene10638|gene10665|gene1070|gene10703|gene10717|gene10719|gene10723|gen…	1755	gene11111|gene11694|gene13207|gene13498|gene13647|gene14602|gene15063|gene15219|gene15222|gene15223|gene15797|gene16221|gene16738|gene17379|gene17575|gene18703|gene18733|gene18734|gene19472|gene19921|gene20385|gene20419|gene20631|gene20893|gene21720|gene22098|gene22895|gene22897|gene22976|gene22982|gene23116|gene25424|gene2779|gene27848|gene4428|gene4937|gene5650|gene6115|gene6493|gene6495|gene71…	46	gene10117|gene10492|gene10723|gene11528|gene11565|gene1158|gene12104|gene12241|gene1286|gene14095|gene14955|gene1500|gene15468|gene16332|gene1696|gene17154|gene17834|gene1891|gene19617|gene21250|gene21932|gene2323|gene23841|gene23900|gene241|gene24582|gene24669|gene24921|gene25298|gene26053|gene2659|gene2993|gene3406|gene3865|gene5012|gene5202|gene5205|gene5861|gene8033|gene8186	40	http://amigo.geneontology.org/cgi-bin/amigo/term_details?term=GO:0044248	yes
regulation of metabolic process	GO:0019222	4.7e-05	0.0138595	2853	gene10018|gene10032|gene10033|gene10034|gene10043|gene10059|gene10076|gene1008|gene10082|gene10084|gene101|gene1010|gene10110|gene10113|gene10135|gene10154|gene10160|gene10163|gene10168|gene10170|gene10171|gene10174|gene10179|gene10188|gene10196|gene10205|gene10220|gene10230|gene1025|gene10260|gene10262|gene10264|gene10269|gene10275|gene10289|gene10313|gene10316|gene10322|gene10325|gene10338|gene…	4995	gene10170|gene10425|gene10522|gene11111|gene11555|gene11694|gene12769|gene1279|gene12851|gene13124|gene13207|gene13444|gene13498|gene13537|gene13538|gene13647|gene13786|gene14091|gene14180|gene1426|gene1427|gene1430|gene14405|gene15063|gene15214|gene15219|gene15222|gene15223|gene16038|gene16221|gene16222|gene16352|gene16416|gene16520|gene16737|gene1678|gene1709|gene17295|gene17379|gene17451|gene1…	112	gene1069|gene10947|gene11565|gene1158|gene11944|gene11954|gene12104|gene12481|gene13296|gene13408|gene13692|gene14399|gene14486|gene14859|gene1486|gene14955|gene1500|gene15279|gene15453|gene15468|gene15626|gene15743|gene15881|gene16210|gene16332|gene16375|gene16634|gene17154|gene17590|gene17676|gene17718|gene17834|gene17889|gene18906|gene1891|gene19134|gene19206|gene19284|gene19325|gene19517|gene…	116	http://amigo.geneontology.org/cgi-bin/amigo/term_details?term=GO:0019222	yes
cellular protein catabolic process	GO:0044257	5.4e-05	0.0155618	381	gene10081|gene10084|gene10110|gene10179|gene10205|gene10235|gene10277|gene10325|gene10442|gene10448|gene10475|gene10541|gene10542|gene10583|gene10586|gene10665|gene10703|gene10774|gene11109|gene11111|gene11193|gene1121|gene11343|gene11458|gene11459|gene1148|gene11638|gene11649|gene11671|gene11673|gene11686|gene11790|gene11810|gene11855|gene11864|gene12044|gene12091|gene12137|gene12148|gene12241|g…	609	gene11111|gene13498|gene14602|gene16221|gene17379|gene17575|gene18703|gene19921|gene20893|gene21720|gene22098|gene22895|gene22897|gene22982|gene23116|gene25424|gene4937|gene5650|gene6493|gene6495|gene9281	21	gene12241|gene14955|gene1500|gene1696|gene23900|gene241	6	http://amigo.geneontology.org/cgi-bin/amigo/term_details?term=GO:0044257	yes
cell division	GO:0051301	5.6e-05	0.0157796	455	gene10043|gene10082|gene10135|gene10265|gene1047|gene10470|gene10541|gene10605|gene10740|gene10745|gene10752|gene10758|gene10765|gene10774|gene1106|gene11118|gene11149|gene11176|gene11208|gene11213|gene11217|gene11343|gene11350|gene11377|gene11404|gene11486|gene11523|gene11524|gene11534|gene11538|gene11596|gene11608|gene11628|gene11645|gene11648|gene11681|gene11724|gene11757|gene11892|gene11954|g…	736	gene12769|gene13935|gene13944|gene19244|gene21133|gene24279|gene3204	7	gene11954|gene15881|gene20001|gene20303|gene2323|gene23408|gene24774|gene6828|gene7391|gene8186	10	http://amigo.geneontology.org/cgi-bin/amigo/term_details?term=GO:0051301	yes
establishment of protein localization	GO:0045184	6e-05	0.0165391	867	gene1002|gene10032|gene10042|gene1005|gene10079|gene10082|gene10084|gene10171|gene10205|gene1022|gene10230|gene10264|gene10385|gene10418|gene10428|gene10442|gene10443|gene10444|gene10457|gene10458|gene10465|gene1047|gene10494|gene10577|gene10586|gene10619|gene10641|gene1065|gene10650|gene10681|gene1070|gene10748|gene1075|gene10785|gene10803|gene1087|gene1090|gene10947|gene1095|gene1106|gene11075|…	1453	gene10079|gene12138|gene12510|gene12769|gene14091|gene1426|gene1427|gene14405|gene15698|gene1683|gene17123|gene18036|gene1905|gene20307|gene20893|gene21083|gene2252|gene2254|gene22624|gene22896|gene22899|gene24636|gene24745|gene25731|gene27061|gene2871|gene3204|gene3292|gene3454|gene463|gene4957|gene5684|gene5911|gene6887|gene885|gene8899|gene9499	37	gene10947|gene11594|gene11766|gene12104|gene12241|gene12550|gene13853|gene14486|gene14955|gene15279|gene15453|gene15543|gene15743|gene15881|gene16210|gene17761|gene17834|gene18906|gene19202|gene19617|gene19929|gene24242|gene24533|gene25250|gene25298|gene26335|gene27327|gene4191|gene4743|gene9456	30	http://amigo.geneontology.org/cgi-bin/amigo/term_details?term=GO:0045184	yes
response to ionizing radiation	GO:0010212	6.4e-05	0.0172664	81	gene10076|gene10745|gene11645|gene1178|gene11959|gene12025|gene12769|gene12844|gene1288|gene13249|gene13533|gene14154|gene14964|gene15039|gene15411|gene15482|gene15558|gene15585|gene1560|gene15618|gene15673|gene16086|gene16152|gene16302|gene16423|gene16628|gene1705|gene17197|gene18073|gene18190|gene18747|gene18847|gene1907|gene19609|gene19781|gene20029|gene20278|gene20377|gene20399|gene20630|gene…	111	gene12769|gene20893|gene5911	3	.	0	http://amigo.geneontology.org/cgi-bin/amigo/term_details?term=GO:0010212	yes
tRNA transport	GO:0051031	6.8e-05	0.0179633	23	gene12306|gene12342|gene14764|gene15035|gene16387|gene18240|gene19100|gene20397|gene2068|gene21907|gene22029|gene23973|gene25366|gene2626|gene4133|gene4609|gene4943|gene5217|gene5248|gene5526|gene6211|gene9226|gene9989	25	.	0	.	0	http://amigo.geneontology.org/cgi-bin/amigo/term_details?term=GO:0051031	yes
nitrogen compound metabolic process	GO:0006807	7e-05	0.0181143	3275	gene1002|gene1003|gene10031|gene10032|gene10033|gene10043|gene10057|gene10059|gene10076|gene10082|gene10084|gene101|gene1010|gene10110|gene10113|gene10117|gene10154|gene10160|gene10168|gene10171|gene10174|gene10179|gene10181|gene10188|gene10194|gene10214|gene10220|gene10224|gene10230|gene10234|gene1025|gene10260|gene10262|gene10264|gene10273|gene10275|gene10276|gene10286|gene10287|gene10289|gene1…	5763	gene10425|gene11113|gene11555|gene11694|gene12139|gene12266|gene12769|gene12851|gene13207|gene13444|gene13537|gene14180|gene1426|gene1427|gene1430|gene14405|gene1443|gene14865|gene14968|gene15063|gene15214|gene15219|gene15222|gene15223|gene15797|gene16038|gene16222|gene16352|gene16416|gene16520|gene16737|gene16738|gene1678|gene1709|gene17295|gene17451|gene17621|gene17644|gene17883|gene18614|gene1…	123	gene10117|gene10214|gene10492|gene10628|gene10723|gene10947|gene1140|gene11460|gene11517|gene11518|gene11528|gene11565|gene1158|gene11800|gene11944|gene12481|gene1286|gene12973|gene13692|gene14399|gene14859|gene14955|gene15279|gene15453|gene15468|gene15743|gene15881|gene16210|gene16529|gene16634|gene17154|gene17576|gene17590|gene17676|gene17718|gene17834|gene17889|gene18906|gene19206|gene19207|ge…	111	http://amigo.geneontology.org/cgi-bin/amigo/term_details?term=GO:0006807	yes
nucleic acid metabolic process	GO:0090304	7.2e-05	0.0182592	2615	gene1002|gene1003|gene10033|gene10043|gene10057|gene10059|gene10076|gene10084|gene101|gene1010|gene10110|gene10113|gene10154|gene10160|gene10168|gene10171|gene10174|gene10179|gene10181|gene10188|gene10220|gene10230|gene1025|gene10260|gene10262|gene10275|gene10276|gene10286|gene10316|gene10322|gene10338|gene10346|gene10350|gene1037|gene10382|gene10387|gene10394|gene10413|gene10414|gene10416|gene10…	4571	gene10425|gene11113|gene11555|gene11694|gene12769|gene12851|gene13207|gene13444|gene13537|gene14180|gene1426|gene1427|gene1430|gene14405|gene14865|gene14968|gene15063|gene15214|gene15219|gene15222|gene15223|gene16038|gene16222|gene16352|gene16416|gene16520|gene16737|gene16738|gene1678|gene1709|gene17295|gene17451|gene17621|gene17644|gene17883|gene18614|gene18703|gene18830|gene18880|gene19175|gene…	97	gene10947|gene11460|gene11518|gene11565|gene11944|gene12481|gene13692|gene14399|gene14859|gene14955|gene15279|gene16210|gene16634|gene17676|gene17718|gene17834|gene17889|gene19284|gene19717|gene19925|gene20303|gene20603|gene20921|gene21343|gene22040|gene22477|gene2323|gene23408|gene23714|gene23900|gene24079|gene24533|gene24705|gene24774|gene24858|gene25250|gene25298|gene25696|gene26046|gene26156|…	66	http://amigo.geneontology.org/cgi-bin/amigo/term_details?term=GO:0090304	yes
cellular component disassembly	GO:0022411	8.8e-05	0.0214585	163	gene10044|gene10265|gene10556|gene10721|gene10968|gene11078|gene1126|gene11522|gene11534|gene1161|gene11612|gene11681|gene11687|gene12093|gene12155|gene12281|gene12292|gene12300|gene12306|gene12342|gene12356|gene1240|gene12819|gene12873|gene12905|gene12997|gene13171|gene13222|gene13277|gene13404|gene13663|gene14413|gene14764|gene14901|gene15035|gene15604|gene1565|gene15688|gene15881|gene16071|gen…	244	gene3752	1	gene10721|gene15881|gene16537|gene17426|gene17718|gene18278|gene26506|gene3525|gene5273	9	http://amigo.geneontology.org/cgi-bin/amigo/term_details?term=GO:0022411	yes
metabolic process	GO:0008152	8.8e-05	0.0214585	5445	gene1001|gene10018|gene1002|gene1003|gene10031|gene10032|gene10033|gene10034|gene10043|gene10044|gene10048|gene10057|gene10059|gene10069|gene10074|gene10075|gene10076|gene10077|gene1008|gene10081|gene10082|gene10084|gene10096|gene10097|gene101|gene1010|gene10107|gene10110|gene10113|gene10117|gene10135|gene10154|gene1016|gene10160|gene10163|gene10165|gene10166|gene10167|gene10168|gene1017|gene1017…	9729	gene10107|gene10170|gene10425|gene10522|gene11111|gene11113|gene11555|gene11694|gene11939|gene12139|gene12266|gene12769|gene1279|gene12851|gene12907|gene13124|gene13207|gene13444|gene13498|gene13537|gene13538|gene13647|gene13672|gene13786|gene14091|gene14180|gene1426|gene1427|gene1430|gene14405|gene1443|gene14602|gene14865|gene14968|gene15063|gene15214|gene15219|gene15222|gene15223|gene15797|gene…	199	gene10117|gene10214|gene10297|gene10492|gene10628|gene1069|gene10721|gene10723|gene10947|gene1140|gene11460|gene11517|gene11518|gene11528|gene11565|gene1158|gene11594|gene11800|gene11928|gene11944|gene11954|gene12104|gene12241|gene12481|gene12788|gene1286|gene12973|gene13296|gene13366|gene13408|gene13610|gene13692|gene13783|gene13885|gene14095|gene14230|gene14399|gene14486|gene14859|gene1486|gene…	217	http://amigo.geneontology.org/cgi-bin/amigo/term_details?term=GO:0008152	yes
cellular macromolecule metabolic process	GO:0044260	9.2e-05	0.021603	4093	gene1002|gene1003|gene10033|gene10034|gene10043|gene10044|gene10057|gene10059|gene10069|gene10076|gene10077|gene10081|gene10084|gene10097|gene101|gene1010|gene10110|gene10113|gene10135|gene10154|gene1016|gene10160|gene10165|gene10166|gene10167|gene10168|gene10170|gene10171|gene10174|gene10179|gene10181|gene10188|gene10189|gene10196|gene10205|gene10220|gene10230|gene10235|gene1025|gene10260|gene10…	7253	gene10170|gene10425|gene10522|gene11111|gene11113|gene11555|gene11694|gene12769|gene12851|gene12907|gene13207|gene13444|gene13498|gene13537|gene13672|gene14180|gene1426|gene1427|gene1430|gene14405|gene14602|gene14865|gene14968|gene15063|gene15214|gene15219|gene15222|gene15223|gene16038|gene16221|gene16222|gene16352|gene16416|gene16520|gene16737|gene16738|gene1678|gene1709|gene17198|gene17295|gene…	140	gene1069|gene10947|gene11460|gene11518|gene11565|gene11594|gene11800|gene11944|gene11954|gene12241|gene12481|gene12788|gene13296|gene13366|gene13408|gene13692|gene14399|gene14859|gene1486|gene14955|gene1500|gene15279|gene15453|gene15468|gene15743|gene15881|gene15980|gene16210|gene16375|gene16634|gene1696|gene17154|gene17576|gene17676|gene17718|gene17834|gene17889|gene18906|gene19206|gene19284|gen…	121	http://amigo.geneontology.org/cgi-bin/amigo/term_details?term=GO:0044260	yes
proteolysis involved in cellular protein catabolic process	GO:0051603	9.2e-05	0.021603	366	gene10081|gene10110|gene10179|gene10205|gene10235|gene10277|gene10325|gene10448|gene10475|gene10541|gene10542|gene10583|gene10586|gene10665|gene10703|gene10774|gene11109|gene11111|gene11193|gene1121|gene11343|gene11459|gene1148|gene11638|gene11649|gene11671|gene11673|gene11686|gene11790|gene11810|gene11855|gene11864|gene12044|gene12091|gene12137|gene12148|gene12241|gene12326|gene1241|gene12478|ge…	586	gene11111|gene13498|gene14602|gene16221|gene17379|gene17575|gene18703|gene19921|gene20893|gene21720|gene22098|gene22895|gene22897|gene22982|gene23116|gene25424|gene4937|gene5650|gene6493|gene6495|gene9281	21	gene12241|gene14955|gene1500|gene1696|gene23900|gene241	6	http://amigo.geneontology.org/cgi-bin/amigo/term_details?term=GO:0051603	yes
cellular macromolecule catabolic process	GO:0044265	0.0001	0.0226429	533	gene10081|gene10084|gene10110|gene10168|gene10179|gene10205|gene10235|gene10277|gene10325|gene10346|gene10350|gene10442|gene10448|gene10475|gene10478|gene10541|gene10542|gene10583|gene10586|gene10665|gene10703|gene10774|gene11075|gene11109|gene11111|gene11174|gene11193|gene1121|gene11214|gene1124|gene11258|gene11268|gene11332|gene11343|gene11458|gene11459|gene1148|gene11608|gene11617|gene11638|ge…	874	gene11111|gene11694|gene13207|gene13498|gene14602|gene16221|gene16738|gene17379|gene17575|gene18703|gene19921|gene20631|gene20893|gene21720|gene22098|gene22895|gene22897|gene22982|gene23116|gene25424|gene4937|gene5650|gene6493|gene6495|gene9281	25	gene12241|gene14955|gene1500|gene1696|gene2323|gene23900|gene241|gene5012	8	http://amigo.geneontology.org/cgi-bin/amigo/term_details?term=GO:0044265	yes
nucleic acid phosphodiester bond hydrolysis	GO:0090305	0.0001	0.0226429	100	gene10076|gene10346|gene11288|gene11686|gene1197|gene12300|gene12336|gene12521|gene12522|gene12738|gene12797|gene1285|gene13114|gene13207|gene13336|gene13908|gene14183|gene14358|gene1461|gene14874|gene15548|gene15618|gene1568|gene15708|gene16075|gene16125|gene16769|gene17025|gene17392|gene17495|gene17647|gene18070|gene18073|gene18190|gene18838|gene19007|gene19014|gene19286|gene19467|gene20024|gen…	142	gene13207|gene20631|gene3085|gene5515	4	.	0	http://amigo.geneontology.org/cgi-bin/amigo/term_details?term=GO:0090305	yes
cytosolic transport	GO:0016482	0.00012	0.0266947	523	gene1002|gene10042|gene10079|gene10084|gene10171|gene1022|gene10230|gene10418|gene10428|gene10442|gene10444|gene1047|gene10586|gene1061|gene10619|gene10641|gene10682|gene10721|gene10748|gene10803|gene11075|gene11115|gene11118|gene11174|gene11184|gene11247|gene11249|gene11256|gene11268|gene11269|gene11301|gene11330|gene1148|gene11515|gene11534|gene11594|gene11620|gene11625|gene11628|gene11681|gene…	858	gene10079|gene11694|gene14091|gene1426|gene1427|gene14405|gene16975|gene19069|gene20307|gene20893|gene21083|gene22899|gene24745|gene3204|gene3454|gene4957|gene7275|gene885	18	gene10721|gene11594|gene15453|gene15468|gene15881|gene16715|gene17834|gene19617|gene20910|gene20921|gene24533|gene25250|gene25298|gene27989|gene4191|gene4572|gene4743	17	http://amigo.geneontology.org/cgi-bin/amigo/term_details?term=GO:0016482	yes
DNA biosynthetic process	GO:0071897	0.00013	0.0284207	89	gene10645|gene10685|gene10803|gene11288|gene11686|gene12512|gene12769|gene12778|gene1285|gene12997|gene13299|gene13662|gene13860|gene13908|gene14005|gene14146|gene14403|gene15618|gene1568|gene15708|gene15922|gene15950|gene15986|gene16173|gene1639|gene16395|gene16422|gene16425|gene16471|gene16769|gene16922|gene17516|gene17560|gene18152|gene18703|gene18747|gene18772|gene19007|gene19188|gene19233|ge…	125	gene12769|gene18703|gene20893|gene21720|gene6832	5	gene26046	1	http://amigo.geneontology.org/cgi-bin/amigo/term_details?term=GO:0071897	yes
cellular nitrogen compound metabolic process	GO:0034641	0.00015	0.0322373	3080	gene1002|gene1003|gene10031|gene10032|gene10033|gene10043|gene10057|gene10059|gene10076|gene10082|gene10084|gene101|gene1010|gene10110|gene10113|gene10117|gene10154|gene10160|gene10168|gene10171|gene10174|gene10179|gene10181|gene10188|gene10220|gene10224|gene10230|gene10234|gene1025|gene10260|gene10262|gene10264|gene10275|gene10276|gene10286|gene10287|gene10289|gene1031|gene10316|gene10322|gene10…	5420	gene10425|gene11113|gene11555|gene11694|gene12139|gene12266|gene12769|gene12851|gene13207|gene13444|gene13537|gene14180|gene1426|gene1427|gene1430|gene14405|gene1443|gene14865|gene14968|gene15063|gene15214|gene15219|gene15222|gene15223|gene15797|gene16038|gene16222|gene16352|gene16416|gene16520|gene16737|gene16738|gene1678|gene1709|gene17295|gene17451|gene17621|gene17644|gene17883|gene18614|gene1…	118	gene10117|gene10628|gene10723|gene10947|gene1140|gene11460|gene11517|gene11518|gene11528|gene11565|gene1158|gene11944|gene12481|gene1286|gene13692|gene14399|gene14859|gene14955|gene15279|gene15453|gene15468|gene16210|gene16529|gene16634|gene17154|gene17576|gene17590|gene17676|gene17718|gene17834|gene17889|gene18906|gene19284|gene19617|gene19717|gene19925|gene20303|gene20603|gene20921|gene21250|ge…	93	http://amigo.geneontology.org/cgi-bin/amigo/term_details?term=GO:0034641	yes
positive regulation of chromosome organization	GO:2001252	0.00018	0.03804	74	gene10174|gene10220|gene10260|gene10735|gene1178|gene12335|gene12997|gene13336|gene13908|gene14309|gene14403|gene14955|gene15381|gene15503|gene15618|gene15708|gene16387|gene16425|gene16471|gene16536|gene16601|gene17367|gene17560|gene17609|gene17816|gene18|gene18193|gene18602|gene18805|gene19632|gene19687|gene20399|gene20822|gene20893|gene21415|gene21634|gene22014|gene22278|gene22873|gene2312|gene…	102	gene20893	1	gene14955	1	http://amigo.geneontology.org/cgi-bin/amigo/term_details?term=GO:2001252	yes
DNA repair	GO:0006281	0.00019	0.0394951	306	gene10076|gene10181|gene1025|gene10346|gene10421|gene10645|gene10685|gene10745|gene10798|gene10905|gene10968|gene11288|gene11471|gene11645|gene11648|gene11673|gene11686|gene11705|gene1178|gene11837|gene11908|gene11959|gene12079|gene12356|gene12428|gene12512|gene12521|gene12522|gene12769|gene12773|gene1285|gene1288|gene13002|gene13178|gene13299|gene13326|gene13336|gene13403|gene13684|gene13908|gen…	487	gene12769|gene18703|gene20893|gene21720|gene345|gene346	6	gene15279|gene23408|gene26046|gene5004|gene5239	5	http://amigo.geneontology.org/cgi-bin/amigo/term_details?term=GO:0006281	yes
response to endoplasmic reticulum stress	GO:0034976	0.0002	0.040254	94	gene10110|gene10368|gene10663|gene10746|gene10783|gene11247|gene11289|gene11555|gene11747|gene11776|gene12102|gene12148|gene12560|gene12801|gene1295|gene12950|gene13342|gene13466|gene13511|gene13615|gene13724|gene13827|gene14406|gene15025|gene15485|gene15768|gene16071|gene16374|gene16375|gene16416|gene16625|gene17124|gene17188|gene17267|gene17442|gene17449|gene18190|gene19453|gene19891|gene20172|…	134	gene11555|gene16416|gene20893|gene24147	4	gene16375	1	http://amigo.geneontology.org/cgi-bin/amigo/term_details?term=GO:0034976	yes
regulation of cellular biosynthetic process	GO:0031326	0.0002	0.040254	1857	gene10032|gene10033|gene10034|gene10043|gene10059|gene10076|gene10084|gene101|gene1010|gene10110|gene10113|gene10154|gene10160|gene10168|gene10170|gene10171|gene10174|gene10179|gene10220|gene10230|gene1025|gene10262|gene10269|gene10275|gene10316|gene10322|gene10338|gene10350|gene10368|gene10387|gene10394|gene10413|gene10414|gene10416|gene10421|gene10423|gene10425|gene1044|gene10442|gene10478|gene…	3222	gene10170|gene10425|gene11555|gene12769|gene12851|gene13207|gene13444|gene13537|gene13647|gene14180|gene1426|gene1427|gene1430|gene14405|gene15063|gene15214|gene15219|gene15222|gene15223|gene16038|gene16222|gene16352|gene16416|gene16520|gene1678|gene1709|gene17295|gene17451|gene17621|gene17883|gene18614|gene18703|gene18830|gene18880|gene19312|gene19457|gene20395|gene20893|gene21083|gene21133|gene…	73	gene10947|gene11565|gene11944|gene12481|gene13692|gene14399|gene14859|gene14955|gene15279|gene16210|gene16375|gene16634|gene17154|gene17590|gene17676|gene17718|gene17834|gene17889|gene18906|gene19284|gene19517|gene19925|gene20603|gene20921|gene21343|gene21534|gene22040|gene22477|gene2323|gene23714|gene23900|gene24079|gene24242|gene24533|gene24705|gene24774|gene25250|gene25298|gene25696|gene26156|…	63	http://amigo.geneontology.org/cgi-bin/amigo/term_details?term=GO:0031326	yes
regulation of cellular macromolecule biosynthetic process	GO:2000112	0.00022	0.0435875	1768	gene10033|gene10034|gene10043|gene10059|gene10076|gene10084|gene101|gene1010|gene10110|gene10113|gene10154|gene10160|gene10168|gene10170|gene10171|gene10174|gene10179|gene10220|gene10230|gene1025|gene10262|gene10269|gene10275|gene10316|gene10322|gene10338|gene10350|gene10368|gene10387|gene10394|gene10413|gene10414|gene10416|gene10421|gene10423|gene10425|gene1044|gene10442|gene10478|gene10523|gene…	3064	gene10170|gene10425|gene11555|gene12769|gene12851|gene13207|gene13444|gene13537|gene14180|gene1426|gene1427|gene1430|gene14405|gene15063|gene15214|gene15219|gene15222|gene15223|gene16038|gene16222|gene16352|gene16416|gene16520|gene1678|gene1709|gene17295|gene17451|gene17621|gene17883|gene18614|gene18703|gene18830|gene18880|gene19457|gene20395|gene20893|gene21083|gene21133|gene21478|gene21847|gene…	68	gene10947|gene11565|gene11944|gene12481|gene13692|gene14399|gene14859|gene14955|gene15279|gene16210|gene16375|gene16634|gene17676|gene17834|gene17889|gene19284|gene19517|gene19925|gene20603|gene20921|gene21343|gene21534|gene22040|gene22477|gene2323|gene23714|gene23900|gene24079|gene24533|gene24705|gene24774|gene25250|gene25298|gene25696|gene26156|gene26335|gene2659|gene27416|gene3254|gene4191|gen…	55	http://amigo.geneontology.org/cgi-bin/amigo/term_details?term=GO:2000112	yes
regulation of biosynthetic process	GO:0009889	0.00024	0.0461091	1873	gene10032|gene10033|gene10034|gene10043|gene10059|gene10076|gene10084|gene101|gene1010|gene10110|gene10113|gene10154|gene10160|gene10168|gene10170|gene10171|gene10174|gene10179|gene10220|gene10230|gene1025|gene10262|gene10269|gene10275|gene10316|gene10322|gene10338|gene10350|gene10368|gene10387|gene10394|gene10413|gene10414|gene10416|gene10421|gene10423|gene10425|gene1044|gene10442|gene10478|gene…	3253	gene10170|gene10425|gene11555|gene12769|gene12851|gene13207|gene13444|gene13537|gene13647|gene14180|gene1426|gene1427|gene1430|gene14405|gene15063|gene15214|gene15219|gene15222|gene15223|gene16038|gene16222|gene16352|gene16416|gene16520|gene1678|gene1709|gene17295|gene17451|gene17621|gene17883|gene18614|gene18703|gene18830|gene18880|gene19312|gene19457|gene20395|gene20893|gene21083|gene21133|gene…	73	gene10947|gene11565|gene11944|gene12481|gene13692|gene14399|gene14859|gene14955|gene15279|gene15881|gene16210|gene16375|gene16634|gene17154|gene17590|gene17676|gene17718|gene17834|gene17889|gene18906|gene19284|gene19517|gene19925|gene20603|gene20921|gene21343|gene21534|gene22040|gene22477|gene2323|gene23321|gene23714|gene23900|gene24079|gene24242|gene24533|gene24705|gene24774|gene25250|gene25298|…	65	http://amigo.geneontology.org/cgi-bin/amigo/term_details?term=GO:0009889	yes
telomere maintenance	GO:0000723	0.00024	0.0461091	66	gene10909|gene12769|gene1285|gene12997|gene13403|gene13662|gene13908|gene14146|gene1426|gene1427|gene14309|gene14403|gene14617|gene14862|gene1560|gene15618|gene15708|gene15971|gene16425|gene16471|gene16769|gene16922|gene17219|gene17560|gene17609|gene18073|gene18152|gene18747|gene18847|gene19007|gene19233|gene20893|gene21244|gene21415|gene21634|gene23634|gene23814|gene24395|gene24436|gene24817|gen…	90	gene12769|gene1426|gene1427|gene20893	4	.	0	http://amigo.geneontology.org/cgi-bin/amigo/term_details?term=GO:0000723	yes
protein ubiquitination	GO:0016567	0.00025	0.0473134	388	gene10043|gene10077|gene10081|gene10110|gene10165|gene10277|gene10325|gene10475|gene10559|gene10586|gene10624|gene10689|gene10774|gene11107|gene11112|gene11190|gene1121|gene11316|gene11321|gene11343|gene1145|gene1148|gene11538|gene11628|gene11638|gene11649|gene11686|gene11705|gene1178|gene11790|gene11810|gene11864|gene11879|gene12044|gene12046|gene12137|gene12209|gene12254|gene12298|gene12379|gen…	629	gene12907|gene14405|gene14602|gene15063|gene15219|gene15222|gene15223|gene16221|gene17379|gene18036|gene18703|gene18880|gene1905|gene19472|gene19921|gene20893|gene22098|gene22877|gene346|gene6493|gene6495|gene9927	22	gene14955|gene1500|gene1696|gene21343|gene23951|gene241|gene26722|gene5239|gene9689|gene9800	10	http://amigo.geneontology.org/cgi-bin/amigo/term_details?term=GO:0016567	yes
nuclear division	GO:0000280	0.00027	0.0493111	326	gene10043|gene10082|gene10135|gene10265|gene10470|gene10605|gene10740|gene10745|gene10758|gene10765|gene10774|gene1106|gene11118|gene11176|gene11208|gene11213|gene11217|gene11343|gene11350|gene11377|gene11523|gene11534|gene11538|gene11596|gene11645|gene11648|gene11892|gene11954|gene11959|gene12003|gene12220|gene12281|gene1239|gene12478|gene12652|gene12694|gene12697|gene12769|gene12773|gene12792|g…	523	gene12769|gene13935|gene21133|gene24279	4	gene11954|gene20001|gene20303|gene2323|gene23408|gene6828|gene8186	7	http://amigo.geneontology.org/cgi-bin/amigo/term_details?term=GO:0000280	yes
regulation of cell cycle	GO:0051726	0.00027	0.0493111	474	gene10043|gene1010|gene10135|gene10338|gene10350|gene10421|gene10442|gene1047|gene10470|gene10556|gene10645|gene10701|gene10740|gene10745|gene10752|gene1077|gene10774|gene1106|gene11109|gene11111|gene11149|gene11176|gene11190|gene11208|gene11213|gene11217|gene11321|gene11350|gene11523|gene11524|gene11534|gene11538|gene11608|gene11628|gene11645|gene11686|gene11694|gene11858|gene11954|gene11992|gen…	778	gene11111|gene11694|gene12266|gene12769|gene15063|gene17621|gene20893|gene21133|gene24279|gene4999|gene6493|gene7905|gene8761|gene9116	14	gene11954|gene13408|gene1486|gene15279|gene15881|gene19202|gene23408|gene24774|gene26156|gene2659|gene4284|gene6828|gene8186|gene8568|gene8658	15	http://amigo.geneontology.org/cgi-bin/amigo/term_details?term=GO:0051726	yes
macromolecule catabolic process	GO:0009057	0.00028	0.0493111	628	gene10081|gene10084|gene10110|gene10168|gene10179|gene10205|gene10235|gene10277|gene10325|gene10346|gene10350|gene10442|gene10448|gene1047|gene10475|gene10478|gene10541|gene10542|gene10583|gene10586|gene10650|gene10665|gene10703|gene10774|gene11075|gene11109|gene11111|gene11174|gene11193|gene1121|gene11214|gene1124|gene11258|gene11268|gene11332|gene11343|gene11458|gene11459|gene1148|gene11608|gen…	1046	gene11111|gene11694|gene13207|gene13498|gene14602|gene16221|gene16738|gene17379|gene17575|gene18703|gene19921|gene20631|gene20893|gene21720|gene22098|gene22895|gene22897|gene22982|gene23116|gene25424|gene26331|gene4937|gene5650|gene6493|gene6495|gene9281	26	gene12241|gene14955|gene1500|gene15453|gene15743|gene1696|gene17154|gene21701|gene22477|gene2323|gene23900|gene241|gene3402|gene5012|gene9689	15	http://amigo.geneontology.org/cgi-bin/amigo/term_details?term=GO:0009057	yes
post-Golgi vesicle-mediated transport	GO:0006892	0.00028	0.0493111	60	gene10079|gene1022|gene10458|gene10619|gene11594|gene11681|gene11811|gene11938|gene12018|gene13094|gene13400|gene13808|gene14293|gene1468|gene15453|gene15795|gene16003|gene16285|gene1707|gene17438|gene17633|gene18932|gene19069|gene19338|gene19765|gene20109|gene20307|gene20872|gene20910|gene20928|gene21890|gene21948|gene22031|gene23160|gene23432|gene23552|gene23684|gene24102|gene24402|gene24468|ge…	81	gene10079|gene19069|gene20307|gene4957	4	gene11594|gene15453|gene20910	3	http://amigo.geneontology.org/cgi-bin/amigo/term_details?term=GO:0006892	yes
mitotic recombination	GO:0006312	0.00028	0.0493111	28	gene10909|gene12769|gene1285|gene13936|gene14309|gene15708|gene16077|gene16769|gene16922|gene17609|gene18073|gene18152|gene18747|gene18847|gene19007|gene19540|gene21244|gene21361|gene24707|gene24817|gene26611|gene3836|gene4680|gene471|gene5328|gene6591|gene7908|gene8955	33	gene12769	1	.	0	http://amigo.geneontology.org/cgi-bin/amigo/term_details?term=GO:0006312	yes
organelle fission	GO:0048285	0.00029	0.0503726	348	gene10043|gene10082|gene10110|gene10135|gene10265|gene10470|gene10605|gene10740|gene10745|gene10758|gene10765|gene10774|gene1106|gene11118|gene11176|gene11208|gene11213|gene11217|gene11343|gene11350|gene11377|gene1145|gene1148|gene11523|gene11534|gene11538|gene11596|gene11645|gene11648|gene11892|gene11954|gene11959|gene12003|gene12220|gene12281|gene1239|gene12478|gene12652|gene12694|gene12697|gen…	561	gene12769|gene13935|gene21133|gene24279|gene5342	5	gene11954|gene20001|gene20303|gene21263|gene2323|gene23408|gene6828|gene8186	8	http://amigo.geneontology.org/cgi-bin/amigo/term_details?term=GO:0048285	no
telomere organization	GO:0032200	0.0003	0.0514054	67	gene10909|gene12769|gene1285|gene12997|gene13403|gene13662|gene13908|gene14146|gene1426|gene1427|gene14309|gene14403|gene14617|gene14862|gene1560|gene15618|gene15708|gene15971|gene16425|gene16471|gene16769|gene16922|gene17219|gene17560|gene17609|gene18073|gene18152|gene18747|gene18847|gene19007|gene19188|gene19233|gene20893|gene21244|gene21415|gene21634|gene23634|gene23814|gene24395|gene24436|gen…	92	gene12769|gene1426|gene1427|gene20893	4	.	0	http://amigo.geneontology.org/cgi-bin/amigo/term_details?term=GO:0032200	no
heterocycle metabolic process	GO:0046483	0.00036	0.060864	2981	gene1002|gene1003|gene10031|gene10032|gene10033|gene10043|gene10057|gene10059|gene10076|gene10082|gene10084|gene101|gene1010|gene10110|gene10113|gene10117|gene10154|gene10160|gene10168|gene10171|gene10174|gene10179|gene10181|gene10188|gene10220|gene10230|gene1025|gene10260|gene10262|gene10275|gene10276|gene10286|gene10287|gene10289|gene1031|gene10316|gene10322|gene10338|gene10346|gene10350|gene10…	5253	gene10425|gene11113|gene11555|gene11694|gene12139|gene12266|gene12769|gene12851|gene13207|gene13444|gene13537|gene14180|gene1426|gene1427|gene1430|gene14405|gene1443|gene14865|gene14968|gene15063|gene15214|gene15219|gene15222|gene15223|gene16038|gene16222|gene16352|gene16416|gene16520|gene16737|gene16738|gene1678|gene1709|gene17295|gene17451|gene17621|gene17644|gene17883|gene18614|gene18703|gene1…	108	gene10117|gene10628|gene10947|gene11460|gene11517|gene11518|gene11528|gene11565|gene1158|gene11944|gene12481|gene13692|gene14399|gene14859|gene14955|gene15279|gene15468|gene16210|gene16634|gene17676|gene17718|gene17834|gene17889|gene18906|gene19134|gene19284|gene19717|gene19925|gene20303|gene20603|gene20921|gene21343|gene22040|gene22477|gene2323|gene23408|gene23714|gene23841|gene23900|gene24079|g…	81	http://amigo.geneontology.org/cgi-bin/amigo/term_details?term=GO:0046483	no
regulation of macromolecule biosynthetic process	GO:0010556	0.00037	0.0617316	1801	gene10033|gene10034|gene10043|gene10059|gene10076|gene10084|gene101|gene1010|gene10110|gene10113|gene10154|gene10160|gene10168|gene10170|gene10171|gene10174|gene10179|gene10220|gene10230|gene1025|gene10262|gene10269|gene10275|gene10316|gene10322|gene10338|gene10350|gene10368|gene10387|gene10394|gene10413|gene10414|gene10416|gene10421|gene10423|gene10425|gene1044|gene10442|gene10478|gene10523|gene…	3129	gene10170|gene10425|gene11555|gene12769|gene12851|gene13207|gene13444|gene13537|gene14180|gene1426|gene1427|gene1430|gene14405|gene15063|gene15214|gene15219|gene15222|gene15223|gene16038|gene16222|gene16352|gene16416|gene16520|gene1678|gene1709|gene17295|gene17451|gene17621|gene17883|gene18614|gene18703|gene18830|gene18880|gene19457|gene20395|gene20893|gene21083|gene21133|gene21478|gene21847|gene…	70	gene10947|gene11565|gene11944|gene12481|gene13692|gene14399|gene14859|gene14955|gene15279|gene15881|gene16210|gene16375|gene16634|gene17590|gene17676|gene17718|gene17834|gene17889|gene19284|gene19517|gene19925|gene20603|gene20921|gene21343|gene21534|gene22040|gene22477|gene2323|gene23321|gene23714|gene23900|gene24079|gene24242|gene24533|gene24705|gene24774|gene25250|gene25298|gene25696|gene26156|…	60	http://amigo.geneontology.org/cgi-bin/amigo/term_details?term=GO:0010556	no
RNA phosphodiester bond hydrolysis	GO:0090501	0.00038	0.0625766	34	gene12336|gene12738|gene12797|gene13114|gene14183|gene1461|gene16125|gene17025|gene17495|gene18838|gene19014|gene19286|gene20024|gene21403|gene21852|gene22165|gene22726|gene2340|gene23703|gene24625|gene2478|gene24847|gene25286|gene26426|gene27961|gene28253|gene3489|gene5190|gene5515|gene6305|gene7043|gene7777|gene8903|gene9077	42	gene5515	1	.	0	http://amigo.geneontology.org/cgi-bin/amigo/term_details?term=GO:0090501	no
skin development	GO:0043588	0.0004	0.0650256	157	gene10350|gene10416|gene10670|gene1087|gene11726|gene11873|gene11928|gene11957|gene11972|gene1204|gene12112|gene1212|gene12286|gene12396|gene12450|gene1256|gene12592|gene12630|gene12690|gene12694|gene12965|gene13180|gene13366|gene13435|gene13436|gene1353|gene13707|gene13823|gene14005|gene14413|gene14787|gene14886|gene1520|gene15462|gene15516|gene15613|gene1567|gene15673|gene15881|gene16247|gene16…	239	gene16520|gene3204	2	gene11928|gene12630|gene13366|gene1567|gene15881|gene18276|gene18278|gene19134|gene19202|gene19206|gene19207|gene21024|gene22521|gene22677|gene23164|gene24774|gene25998|gene28039|gene28040|gene3376|gene3377|gene3396|gene4191|gene4284|gene4649|gene4711|gene4972|gene6098|gene7358|gene8033|gene8186|gene8394	32	http://amigo.geneontology.org/cgi-bin/amigo/term_details?term=GO:0043588	no
mitotic cell cycle phase transition	GO:0044772	0.00041	0.0658076	245	gene10043|gene1005|gene1010|gene10350|gene10421|gene10442|gene10470|gene10556|gene10745|gene10774|gene1106|gene11109|gene11111|gene11193|gene11208|gene11213|gene11217|gene11350|gene11491|gene11608|gene11645|gene11686|gene11954|gene12096|gene12108|gene12111|gene12129|gene12220|gene12380|gene12694|gene12792|gene1285|gene1302|gene13028|gene13095|gene13182|gene1340|gene13533|gene13587|gene13624|gene1…	387	gene11111|gene20893|gene8761	3	gene11954|gene20001|gene21343|gene22040|gene23408|gene25375|gene3525|gene4284|gene8568	9	http://amigo.geneontology.org/cgi-bin/amigo/term_details?term=GO:0044772	no
regulation of cellular metabolic process	GO:0031323	0.00042	0.06657	2574	gene10018|gene10032|gene10033|gene10034|gene10043|gene10059|gene10076|gene10082|gene10084|gene101|gene1010|gene10110|gene10113|gene10154|gene10160|gene10168|gene10170|gene10171|gene10174|gene10179|gene10188|gene10196|gene10220|gene10230|gene1025|gene10260|gene10262|gene10264|gene10269|gene10275|gene10289|gene10313|gene10316|gene10322|gene10325|gene10338|gene10350|gene10368|gene1037|gene10387|gene…	4520	gene10170|gene10425|gene10522|gene11111|gene11555|gene11694|gene12769|gene12851|gene13207|gene13444|gene13498|gene13537|gene13538|gene13647|gene13786|gene14180|gene1426|gene1427|gene1430|gene14405|gene15063|gene15214|gene15219|gene15222|gene15223|gene16038|gene16221|gene16222|gene16352|gene16416|gene16520|gene16737|gene1678|gene1709|gene17295|gene17379|gene17451|gene17621|gene17883|gene18036|gene…	96	gene1069|gene10947|gene11565|gene1158|gene11944|gene11954|gene12104|gene12481|gene13296|gene13408|gene13692|gene14399|gene14859|gene1486|gene14955|gene1500|gene15279|gene15453|gene15468|gene15743|gene15881|gene16210|gene16332|gene16375|gene16634|gene17154|gene17590|gene17676|gene17718|gene17834|gene17889|gene18906|gene1891|gene19206|gene19284|gene19517|gene19617|gene19925|gene19929|gene20603|gene…	97	http://amigo.geneontology.org/cgi-bin/amigo/term_details?term=GO:0031323	no
sphingolipid metabolic process	GO:0006665	0.00044	0.068879	81	gene10194|gene10224|gene11156|gene11224|gene11254|gene11289|gene11800|gene12267|gene12268|gene1286|gene12973|gene13040|gene1329|gene13724|gene1381|gene1474|gene15920|gene16810|gene17185|gene17590|gene18171|gene18190|gene188|gene19072|gene19206|gene19207|gene1945|gene19522|gene19977|gene19985|gene20194|gene20279|gene20377|gene20574|gene20921|gene20948|gene2101|gene21142|gene22611|gene23310|gene238…	115	gene1945|gene7302	2	gene11800|gene1286|gene12973|gene17590|gene19206|gene19207|gene20921|gene6349|gene648|gene7003|gene8033|gene9569	12	http://amigo.geneontology.org/cgi-bin/amigo/term_details?term=GO:0006665	no
regulation of protein metabolic process	GO:0051246	0.00046	0.0711317	973	gene10034|gene10043|gene10084|gene10110|gene10113|gene10135|gene10163|gene10168|gene10170|gene10174|gene10196|gene10220|gene10260|gene10264|gene10269|gene10322|gene10325|gene10350|gene10368|gene1037|gene10421|gene10442|gene10448|gene10475|gene10478|gene10522|gene10523|gene10527|gene1053|gene10583|gene10586|gene10650|gene1069|gene10720|gene10735|gene10746|gene1077|gene10774|gene10785|gene10803|gen…	1657	gene10170|gene10522|gene11111|gene11555|gene1279|gene13498|gene14405|gene15063|gene16038|gene16221|gene1709|gene17379|gene18036|gene1905|gene20225|gene20385|gene20893|gene21083|gene21133|gene21335|gene21851|gene22877|gene22895|gene22897|gene22976|gene24051|gene24188|gene24742|gene3454|gene3752|gene4999|gene5342|gene6493|gene8761	34	gene1069|gene10947|gene11954|gene13296|gene13408|gene1486|gene14955|gene1500|gene15453|gene15468|gene15743|gene15881|gene16210|gene16375|gene17154|gene17718|gene19134|gene19284|gene19517|gene19617|gene19925|gene20921|gene21343|gene21534|gene21779|gene22477|gene2323|gene23315|gene23316|gene23870|gene23951|gene24242|gene24774|gene24921|gene25998|gene26182|gene3254|gene3406|gene3745|gene4743|gene536…	50	http://amigo.geneontology.org/cgi-bin/amigo/term_details?term=GO:0051246	no
endomembrane system organization	GO:0010256	0.0005	0.0763855	278	gene10038|gene10079|gene10084|gene1022|gene10265|gene10533|gene10541|gene10577|gene10681|gene10721|gene10748|gene1087|gene11069|gene11118|gene11217|gene11289|gene11534|gene11567|gene11594|gene11634|gene11640|gene11681|gene11683|gene11731|gene11776|gene11811|gene11938|gene12018|gene12028|gene12044|gene12093|gene1222|gene12256|gene12281|gene12306|gene12323|gene12342|gene12408|gene12450|gene12499|ge…	444	gene10079|gene19244|gene20307|gene24147|gene24745|gene4413|gene4957|gene6887|gene885	9	gene10721|gene11594|gene1567|gene15881|gene20921|gene26335|gene6172	7	http://amigo.geneontology.org/cgi-bin/amigo/term_details?term=GO:0010256	no
organic cyclic compound metabolic process	GO:1901360	0.00051	0.0769857	3072	gene1001|gene1002|gene1003|gene10031|gene10032|gene10033|gene10043|gene10057|gene10059|gene10076|gene10082|gene10084|gene101|gene1010|gene10110|gene10113|gene10117|gene10154|gene10160|gene10168|gene10171|gene10174|gene10179|gene10181|gene10188|gene10214|gene10220|gene10230|gene10234|gene1025|gene10253|gene10260|gene10262|gene10275|gene10276|gene10286|gene10287|gene10289|gene1031|gene10316|gene103…	5423	gene10425|gene11113|gene11555|gene11694|gene12139|gene12266|gene12769|gene12851|gene13207|gene13444|gene13537|gene14180|gene1426|gene1427|gene1430|gene14405|gene1443|gene14865|gene14968|gene15063|gene15214|gene15219|gene15222|gene15223|gene16038|gene16222|gene16352|gene16416|gene16520|gene16737|gene16738|gene1678|gene1709|gene17295|gene17451|gene17621|gene17644|gene17883|gene18614|gene18703|gene1…	110	gene10117|gene10214|gene10492|gene10628|gene10947|gene11460|gene11517|gene11518|gene11528|gene11565|gene1158|gene11944|gene12481|gene13692|gene14399|gene14859|gene14955|gene15279|gene15453|gene15468|gene15881|gene16210|gene16634|gene17256|gene17576|gene17676|gene17718|gene17834|gene17889|gene18184|gene18906|gene19284|gene19717|gene19925|gene20303|gene20603|gene20921|gene21343|gene22040|gene22477|…	88	http://amigo.geneontology.org/cgi-bin/amigo/term_details?term=GO:1901360	no
nucleobase-containing compound metabolic process	GO:0006139	0.00053	0.0787034	2912	gene1002|gene1003|gene10032|gene10033|gene10043|gene10057|gene10059|gene10076|gene10082|gene10084|gene101|gene1010|gene10110|gene10113|gene10117|gene10154|gene10160|gene10168|gene10171|gene10174|gene10179|gene10181|gene10188|gene10220|gene10230|gene1025|gene10260|gene10262|gene10275|gene10276|gene10286|gene10287|gene10289|gene10316|gene10322|gene10338|gene10346|gene10350|gene1037|gene10380|gene10…	5134	gene10425|gene11113|gene11555|gene11694|gene12139|gene12266|gene12769|gene12851|gene13207|gene13444|gene13537|gene14180|gene1426|gene1427|gene1430|gene14405|gene14865|gene14968|gene15063|gene15214|gene15219|gene15222|gene15223|gene16038|gene16222|gene16352|gene16416|gene16520|gene16737|gene16738|gene1678|gene1709|gene17295|gene17451|gene17621|gene17644|gene17883|gene18614|gene18703|gene18830|gene…	106	gene10117|gene10628|gene10947|gene11460|gene11517|gene11518|gene11528|gene11565|gene1158|gene11944|gene12481|gene13692|gene14399|gene14859|gene14955|gene15279|gene15468|gene16210|gene16634|gene17676|gene17718|gene17834|gene17889|gene18906|gene19284|gene19717|gene19925|gene20303|gene20603|gene20921|gene21343|gene22040|gene22477|gene2323|gene23408|gene23714|gene23841|gene23900|gene24079|gene24533|g…	78	http://amigo.geneontology.org/cgi-bin/amigo/term_details?term=GO:0006139	no
response to X-ray	GO:0010165	0.00054	0.0787034	19	gene11645|gene12769|gene14964|gene1560|gene15618|gene16152|gene18073|gene20278|gene20399|gene20705|gene21030|gene22810|gene23293|gene25029|gene3836|gene450|gene5236|gene7183|gene7788	21	gene12769	1	.	0	http://amigo.geneontology.org/cgi-bin/amigo/term_details?term=GO:0010165	no
telomere maintenance via recombination	GO:0000722	0.00054	0.0787034	19	gene10909|gene12769|gene1285|gene14309|gene16769|gene16922|gene17609|gene18152|gene18747|gene19007|gene21244|gene24817|gene26611|gene4680|gene471|gene5328|gene6591|gene7908|gene8955	21	gene12769	1	.	0	http://amigo.geneontology.org/cgi-bin/amigo/term_details?term=GO:0000722	no
programmed cell death	GO:0012501	0.00056	0.0806909	852	gene10048|gene10058|gene10079|gene1008|gene1010|gene10110|gene10135|gene10153|gene10163|gene10165|gene10220|gene10277|gene10322|gene10350|gene10368|gene10382|gene10416|gene10421|gene10423|gene10425|gene10471|gene10496|gene10523|gene10544|gene10603|gene10639|gene10670|gene10677|gene10681|gene10690|gene10730|gene10732|gene10746|gene10756|gene10774|gene10775|gene10803|gene10807|gene1087|gene11078|ge…	1445	gene10058|gene10079|gene10425|gene11555|gene12769|gene1279|gene13786|gene1426|gene1427|gene15698|gene16038|gene1709|gene17198|gene18036|gene18734|gene1905|gene19079|gene20225|gene20307|gene20395|gene20893|gene21083|gene21478|gene22877|gene24051|gene24638|gene24639|gene3311|gene333|gene3454|gene4413|gene4957|gene4999|gene6526|gene6902|gene6903|gene7905|gene8441|gene8761|gene9116|gene9927	41	gene11565|gene12481|gene13296|gene1486|gene15279|gene15543|gene15743|gene15881|gene16210|gene17119|gene17154|gene17718|gene17834|gene1891|gene19134|gene19202|gene19250|gene19525|gene19925|gene20921|gene2124|gene22502|gene2323|gene23322|gene23765|gene23816|gene24774|gene25179|gene25298|gene26335|gene2659|gene26844|gene27989|gene2993|gene3273|gene3406|gene3525|gene3745|gene4191|gene4284|gene4405|ge…	50	http://amigo.geneontology.org/cgi-bin/amigo/term_details?term=GO:0012501	no
amino acid activation	GO:0043038	0.00057	0.081209	43	gene12502|gene1367|gene1473|gene15886|gene15889|gene16288|gene1682|gene17109|gene17188|gene17850|gene1805|gene19678|gene19820|gene20423|gene20800|gene21148|gene21596|gene21747|gene21848|gene21976|gene22505|gene22685|gene23273|gene23747|gene25471|gene26152|gene2645|gene3013|gene3158|gene4406|gene5657|gene6401|gene6407|gene6694|gene7208|gene7376|gene7441|gene7442|gene7533|gene79|gene8257|gene9309|g…	56	gene21148	1	.	0	http://amigo.geneontology.org/cgi-bin/amigo/term_details?term=GO:0043038	no
regulation of cellular protein metabolic process	GO:0032268	0.00061	0.0859422	813	gene10034|gene10043|gene10084|gene10110|gene10113|gene10168|gene10170|gene10174|gene10196|gene10220|gene10260|gene10269|gene10322|gene10325|gene10350|gene10368|gene1037|gene10421|gene10442|gene10475|gene10478|gene10522|gene10523|gene10527|gene1053|gene10583|gene1069|gene10720|gene10735|gene1077|gene10774|gene10785|gene10803|gene10947|gene1105|gene11095|gene11109|gene11111|gene11130|gene11131|gene…	1377	gene10170|gene10522|gene11111|gene11555|gene13498|gene14405|gene15063|gene16038|gene16221|gene17379|gene18036|gene1905|gene20385|gene20893|gene21133|gene21335|gene22877|gene22976|gene24188|gene24742|gene3454|gene3752|gene5342|gene6493|gene8761	25	gene1069|gene10947|gene11954|gene13296|gene13408|gene1486|gene14955|gene1500|gene15453|gene15468|gene15743|gene15881|gene16210|gene16375|gene17154|gene19284|gene19517|gene19925|gene20921|gene21343|gene21534|gene2323|gene23315|gene23316|gene23870|gene23951|gene24774|gene24921|gene26182|gene3745|gene4743|gene5363|gene6001|gene6828|gene7391|gene8186|gene9488|gene9689	38	http://amigo.geneontology.org/cgi-bin/amigo/term_details?term=GO:0032268	no
organic substance transport	GO:0071702	0.00064	0.0872602	1163	gene1002|gene10032|gene10042|gene1005|gene10079|gene10082|gene10084|gene10110|gene10113|gene10134|gene10171|gene10205|gene1022|gene10230|gene10264|gene10337|gene10350|gene10385|gene10418|gene10419|gene10428|gene10442|gene10444|gene10457|gene10458|gene10465|gene1047|gene10494|gene10547|gene10577|gene10586|gene10619|gene10641|gene1065|gene10650|gene10681|gene1070|gene10717|gene10748|gene1075|gene10…	1997	gene10079|gene11694|gene12138|gene12510|gene12638|gene14091|gene1426|gene1427|gene14405|gene1443|gene14958|gene15698|gene16352|gene1683|gene17123|gene17383|gene18036|gene1836|gene1905|gene19939|gene20307|gene20395|gene20893|gene21083|gene2252|gene2254|gene22624|gene22896|gene22899|gene23193|gene24517|gene24636|gene24745|gene25731|gene27061|gene2871|gene3091|gene3204|gene3292|gene3454|gene3515|gen…	55	gene10947|gene1140|gene11594|gene11766|gene11888|gene12104|gene12241|gene12550|gene13853|gene13885|gene14486|gene1483|gene14955|gene15279|gene15453|gene15543|gene1567|gene15743|gene15881|gene16210|gene17154|gene17576|gene17590|gene17761|gene18906|gene19202|gene19617|gene1989|gene19929|gene20339|gene20614|gene21380|gene21381|gene21692|gene21843|gene23714|gene23765|gene24242|gene24533|gene24921|gen…	54	http://amigo.geneontology.org/cgi-bin/amigo/term_details?term=GO:0071702	no
cellular localization	GO:0051641	0.00064	0.0872602	1395	gene1002|gene10032|gene10038|gene10042|gene1005|gene10077|gene10079|gene10082|gene10084|gene10110|gene10134|gene10138|gene10169|gene10171|gene10205|gene10206|gene1022|gene10230|gene10264|gene10374|gene10385|gene10412|gene10414|gene10418|gene10423|gene10425|gene10428|gene10442|gene10444|gene10457|gene10458|gene1047|gene10470|gene10489|gene10577|gene10584|gene10586|gene1061|gene10619|gene10623|gene…	2410	gene10079|gene10412|gene10425|gene11694|gene12138|gene12236|gene12510|gene12638|gene12769|gene13935|gene14091|gene1426|gene1427|gene14405|gene15350|gene15698|gene1683|gene16975|gene17123|gene18036|gene1836|gene1905|gene19069|gene19244|gene19312|gene19939|gene20307|gene20395|gene20893|gene21083|gene21335|gene21407|gene2252|gene2254|gene22624|gene22899|gene24147|gene24636|gene24745|gene27061|gene28…	60	gene10721|gene10947|gene11594|gene11766|gene12788|gene13853|gene14486|gene14955|gene15279|gene15453|gene15468|gene15543|gene1567|gene15743|gene15881|gene16210|gene16332|gene16715|gene17145|gene17154|gene17834|gene18906|gene19202|gene19617|gene1989|gene19929|gene20910|gene20921|gene21692|gene21779|gene22040|gene22477|gene24242|gene24533|gene24774|gene25250|gene25298|gene25472|gene26157|gene26335|g…	55	http://amigo.geneontology.org/cgi-bin/amigo/term_details?term=GO:0051641	no
membrane lipid metabolic process	GO:0006643	0.00064	0.0872602	107	gene10194|gene10224|gene1034|gene10363|gene10579|gene11156|gene11224|gene11254|gene11289|gene11565|gene11800|gene12267|gene12268|gene12270|gene12523|gene1253|gene1286|gene12973|gene13040|gene1329|gene13724|gene1381|gene14411|gene1474|gene15614|gene15920|gene16034|gene16810|gene17154|gene17185|gene17590|gene18171|gene18190|gene188|gene18923|gene19072|gene19206|gene19207|gene19308|gene1945|gene1952…	158	gene1945|gene7302	2	gene11565|gene11800|gene1286|gene12973|gene17154|gene17590|gene19206|gene19207|gene20921|gene6349|gene648|gene6656|gene7003|gene8033|gene9569	15	http://amigo.geneontology.org/cgi-bin/amigo/term_details?term=GO:0006643	no
cell death	GO:0008219	0.00073	0.0974358	901	gene10048|gene10058|gene10079|gene1008|gene1010|gene10110|gene10135|gene10153|gene10163|gene10165|gene10179|gene10220|gene10277|gene10322|gene10340|gene10350|gene10368|gene10382|gene10416|gene10421|gene10423|gene10425|gene10471|gene10496|gene10523|gene10544|gene10603|gene10639|gene10670|gene10677|gene10681|gene10690|gene10730|gene10732|gene10746|gene10756|gene10774|gene10775|gene10803|gene10807|g…	1534	gene10058|gene10079|gene10425|gene11555|gene12769|gene1279|gene13786|gene14091|gene1426|gene1427|gene15698|gene16038|gene1709|gene17198|gene18036|gene18157|gene18734|gene1905|gene19079|gene20225|gene20307|gene20395|gene20893|gene21083|gene21478|gene22877|gene24051|gene24638|gene24639|gene3311|gene333|gene3454|gene4413|gene4957|gene4999|gene6526|gene6902|gene6903|gene7905|gene8441|gene8761|gene911…	43	gene11565|gene12481|gene13296|gene1486|gene15279|gene15453|gene15543|gene15743|gene15881|gene16210|gene17119|gene17154|gene17718|gene17834|gene18277|gene18279|gene1891|gene19134|gene19202|gene19250|gene19525|gene19925|gene20921|gene2124|gene22502|gene2323|gene23322|gene23765|gene23816|gene24774|gene25179|gene25298|gene26335|gene2659|gene26844|gene27989|gene2993|gene3273|gene3406|gene3525|gene3745…	53	http://amigo.geneontology.org/cgi-bin/amigo/term_details?term=GO:0008219	no
nucleotide-excision repair, DNA incision	GO:0033683	0.00074	0.0977417	21	gene10076|gene11288|gene11686|gene12521|gene12522|gene1285|gene16769|gene18070|gene18073|gene19007|gene20784|gene2117|gene21485|gene23429|gene23634|gene25532|gene26888|gene4680|gene471|gene6591|gene9091	24	.	0	.	0	http://amigo.geneontology.org/cgi-bin/amigo/term_details?term=GO:0033683	no
negative regulation of protein metabolic process	GO:0051248	0.00077	0.100656	328	gene10043|gene10110|gene10168|gene10196|gene10325|gene10368|gene10475|gene1053|gene10746|gene1077|gene10774|gene10803|gene10947|gene11140|gene11196|gene11206|gene11290|gene11343|gene11513|gene11555|gene11628|gene11638|gene11686|gene11747|gene11776|gene1178|gene12091|gene12123|gene12148|gene12365|gene1239|gene12478|gene12561|gene12652|gene12694|gene12863|gene1295|gene1313|gene13288|gene13296|gene1…	532	gene11555|gene13498|gene14405|gene15063|gene16221|gene17379|gene18036|gene1905|gene20893|gene21335|gene24051|gene24742|gene3454|gene8761	14	gene10947|gene13296|gene13408|gene14955|gene1500|gene15453|gene15468|gene16375|gene19517|gene19617|gene21343|gene22477|gene2323|gene23315|gene23316|gene23951|gene26182|gene6001|gene9689	19	http://amigo.geneontology.org/cgi-bin/amigo/term_details?term=GO:0051248	no
protein polyubiquitination	GO:0000209	0.00078	0.100922	137	gene10110|gene10165|gene10325|gene10586|gene11112|gene11321|gene11343|gene11686|gene11810|gene11879|gene12137|gene12209|gene12254|gene12478|gene12718|gene13336|gene13345|gene13510|gene13599|gene1373|gene13821|gene13995|gene14009|gene14299|gene1435|gene14405|gene14413|gene14783|gene14842|gene15063|gene15219|gene15222|gene15223|gene1568|gene16186|gene16206|gene16285|gene16422|gene16507|gene16806|ge…	208	gene14405|gene15063|gene15219|gene15222|gene15223|gene19472|gene19921|gene22098|gene346|gene6493|gene6495|gene9927	12	gene241|gene5239	2	http://amigo.geneontology.org/cgi-bin/amigo/term_details?term=GO:0000209	no
positive regulation of organelle organization	GO:0010638	0.00079	0.101184	225	gene10034|gene10110|gene10174|gene10220|gene10260|gene10470|gene10681|gene10735|gene10740|gene10754|gene10775|gene10804|gene1106|gene11127|gene11282|gene1145|gene1148|gene11523|gene11534|gene11628|gene11747|gene1178|gene11892|gene12097|gene12123|gene12231|gene12254|gene12335|gene12408|gene12894|gene12997|gene13068|gene13171|gene13336|gene13531|gene13544|gene13587|gene13620|gene13908|gene14146|gen…	356	gene20385|gene20893|gene24745|gene6526	4	gene14955|gene23951|gene3525|gene6001|gene6828|gene8186	6	http://amigo.geneontology.org/cgi-bin/amigo/term_details?term=GO:0010638	no
tRNA aminoacylation	GO:0043039	0.0008	0.10144	42	gene12502|gene1367|gene1473|gene15886|gene15889|gene16288|gene1682|gene17109|gene17188|gene17850|gene1805|gene19678|gene19820|gene20423|gene20800|gene21148|gene21596|gene21747|gene21848|gene21976|gene22505|gene22685|gene23273|gene23747|gene25471|gene26152|gene2645|gene3013|gene3158|gene4406|gene5657|gene6401|gene6407|gene7208|gene7376|gene7441|gene7442|gene7533|gene79|gene8257|gene9309|gene9740	55	gene21148	1	.	0	http://amigo.geneontology.org/cgi-bin/amigo/term_details?term=GO:0043039	no
catabolic process	GO:0009056	0.00082	0.102179	1193	gene10048|gene10081|gene10082|gene10084|gene10096|gene10110|gene10117|gene10168|gene10179|gene10194|gene10205|gene1021|gene10234|gene10235|gene10273|gene10277|gene10289|gene10313|gene10325|gene10346|gene10350|gene10442|gene10448|gene1047|gene10475|gene10478|gene10488|gene10492|gene10495|gene10523|gene10541|gene10542|gene1058|gene10583|gene10586|gene10638|gene10650|gene10665|gene1070|gene10703|gen…	2053	gene11111|gene11694|gene13207|gene13498|gene13647|gene14602|gene15063|gene15219|gene15222|gene15223|gene15797|gene16221|gene16738|gene17379|gene17575|gene18703|gene18733|gene18734|gene19111|gene19472|gene19921|gene20385|gene20419|gene20631|gene20893|gene21335|gene21720|gene22098|gene22895|gene22897|gene22976|gene22982|gene23116|gene25205|gene25424|gene26331|gene2779|gene27848|gene4428|gene4937|ge…	50	gene10117|gene10492|gene10723|gene1140|gene11528|gene11565|gene1158|gene12104|gene12241|gene1286|gene13783|gene14095|gene14955|gene1500|gene15453|gene15468|gene15743|gene16332|gene16537|gene1696|gene17154|gene17424|gene17834|gene18184|gene18277|gene1891|gene19617|gene21250|gene21701|gene21932|gene22477|gene23171|gene2323|gene23841|gene23900|gene241|gene24377|gene24582|gene24647|gene24648|gene2464…	58	http://amigo.geneontology.org/cgi-bin/amigo/term_details?term=GO:0009056	no
DNA-dependent DNA replication	GO:0006261	0.00083	0.102179	90	gene10685|gene10745|gene11213|gene12769|gene12778|gene13095|gene13178|gene13299|gene13378|gene13481|gene13860|gene13908|gene14008|gene14146|gene14268|gene1437|gene15708|gene15951|gene16077|gene16091|gene16769|gene16852|gene16922|gene17111|gene17290|gene17328|gene17392|gene17401|gene17609|gene1798|gene1804|gene18253|gene1832|gene19007|gene19099|gene19535|gene19540|gene19733|gene19877|gene20672|gen…	131	gene12769	1	gene23408|gene26046	2	http://amigo.geneontology.org/cgi-bin/amigo/term_details?term=GO:0006261	no
tRNA aminoacylation for protein translation	GO:0006418	0.00083	0.102179	40	gene12502|gene1367|gene1473|gene15886|gene15889|gene16288|gene1682|gene17188|gene17850|gene1805|gene19678|gene19820|gene20423|gene20800|gene21148|gene21596|gene21747|gene21848|gene21976|gene22505|gene22685|gene23273|gene23747|gene25471|gene26152|gene2645|gene3013|gene3158|gene4406|gene5657|gene6401|gene6407|gene7208|gene7376|gene7441|gene7442|gene7533|gene79|gene8257|gene9309	52	gene21148	1	.	0	http://amigo.geneontology.org/cgi-bin/amigo/term_details?term=GO:0006418	no
spindle organization	GO:0007051	0.00086	0.104854	85	gene10043|gene1005|gene10084|gene10708|gene10745|gene10765|gene11176|gene11217|gene11534|gene1226|gene12281|gene12652|gene1302|gene13205|gene13485|gene13534|gene13548|gene13590|gene13868|gene14308|gene14788|gene14934|gene16387|gene16425|gene16464|gene16471|gene16628|gene17015|gene17149|gene18208|gene18599|gene18660|gene18869|gene18925|gene19196|gene19309|gene19467|gene1947|gene19952|gene20238|gen…	123	.	0	gene21138	1	http://amigo.geneontology.org/cgi-bin/amigo/term_details?term=GO:0007051	no
tRNA metabolic process	GO:0006399	0.00087	0.105063	115	gene10420|gene10760|gene11489|gene11583|gene11953|gene12079|gene12283|gene12287|gene12336|gene12502|gene12797|gene13114|gene13307|gene1361|gene1367|gene13794|gene13836|gene13977|gene1473|gene14862|gene15587|gene15627|gene15886|gene15889|gene16203|gene16288|gene16369|gene1675|gene1682|gene16915|gene17025|gene17082|gene17109|gene17188|gene17647|gene17850|gene17890|gene1805|gene18307|gene18546|gene1…	172	gene21148	1	gene24858	1	http://amigo.geneontology.org/cgi-bin/amigo/term_details?term=GO:0006399	no
regulation of chromosome organization	GO:0033044	0.00092	0.109024	127	gene10174|gene10220|gene10260|gene10735|gene11350|gene1148|gene1178|gene12335|gene12997|gene13312|gene13336|gene13662|gene13782|gene13908|gene14009|gene14146|gene14309|gene1435|gene14403|gene14405|gene14777|gene14862|gene14955|gene15381|gene15503|gene15618|gene15708|gene15971|gene16226|gene16387|gene16425|gene16471|gene16536|gene16601|gene17219|gene17367|gene17392|gene17558|gene17560|gene17609|ge…	192	gene14405|gene20893|gene24279|gene5911	4	gene14955|gene19284|gene20921	3	http://amigo.geneontology.org/cgi-bin/amigo/term_details?term=GO:0033044	no
cellular lipid metabolic process	GO:0044255	0.00092	0.109024	443	gene10074|gene10075|gene10096|gene10107|gene10194|gene10205|gene10224|gene10293|gene10301|gene1034|gene10358|gene10360|gene10363|gene1047|gene10490|gene10579|gene1058|gene10717|gene10719|gene10723|gene10764|gene10815|gene10914|gene10947|gene11108|gene11156|gene11224|gene11254|gene11289|gene11290|gene1140|gene11565|gene1161|gene11800|gene11819|gene1192|gene12015|gene12016|gene12028|gene12093|gene1…	732	gene10107|gene15797|gene16391|gene1945|gene1950|gene20419|gene21335|gene2411|gene2677|gene2678|gene2779|gene27847|gene3311|gene6526|gene7302|gene9116	16	gene10723|gene10947|gene1140|gene11565|gene11800|gene1286|gene12973|gene13610|gene14095|gene14230|gene14935|gene17154|gene17576|gene17590|gene19134|gene19202|gene19206|gene19207|gene20820|gene20921|gene21932|gene23171|gene24512|gene24582|gene24584|gene24921|gene26053|gene26506|gene2659|gene2681|gene6349|gene648|gene6656|gene7003|gene7901|gene8033|gene8658|gene9569	38	http://amigo.geneontology.org/cgi-bin/amigo/term_details?term=GO:0044255	no
RNA metabolic process	GO:0016070	0.00096	0.111677	2264	gene1003|gene10033|gene10043|gene10057|gene10059|gene10076|gene10084|gene101|gene1010|gene10110|gene10113|gene10154|gene10160|gene10168|gene10171|gene10174|gene10179|gene10188|gene10220|gene10230|gene1025|gene10260|gene10262|gene10275|gene10276|gene10286|gene10316|gene10322|gene10338|gene10350|gene1037|gene10382|gene10387|gene10394|gene10413|gene10414|gene10416|gene10420|gene10421|gene10423|gene1…	3973	gene10425|gene11113|gene11555|gene11694|gene12769|gene12851|gene13207|gene13444|gene13537|gene14180|gene1426|gene1427|gene1430|gene14405|gene14865|gene15063|gene15214|gene15219|gene15222|gene15223|gene16038|gene16222|gene16352|gene16416|gene16520|gene16737|gene16738|gene1678|gene1709|gene17295|gene17451|gene17621|gene17644|gene17883|gene18614|gene18703|gene18830|gene18880|gene19175|gene19437|gene…	87	gene10947|gene11460|gene11518|gene11565|gene11944|gene12481|gene13692|gene14399|gene14859|gene14955|gene15279|gene16210|gene16634|gene17676|gene17718|gene17834|gene17889|gene19284|gene19717|gene19925|gene20303|gene20603|gene20921|gene21343|gene22040|gene22477|gene2323|gene23714|gene23900|gene24079|gene24533|gene24705|gene24774|gene24858|gene25250|gene25298|gene25696|gene26156|gene26335|gene2659|g…	61	http://amigo.geneontology.org/cgi-bin/amigo/term_details?term=GO:0016070	no
regulation of chromatin organization	GO:1902275	0.00096	0.111677	78	gene10174|gene10220|gene10260|gene10735|gene1148|gene1178|gene12335|gene13312|gene13336|gene13782|gene14009|gene1435|gene14405|gene14777|gene14955|gene15381|gene15503|gene15618|gene16226|gene16387|gene16536|gene16601|gene17367|gene17558|gene17754|gene17816|gene18|gene18193|gene18602|gene18805|gene18930|gene19284|gene19632|gene19687|gene1971|gene19781|gene20399|gene20822|gene20893|gene20921|gene21…	112	gene14405|gene20893|gene24279|gene5911	4	gene14955|gene19284|gene20921	3	http://amigo.geneontology.org/cgi-bin/amigo/term_details?term=GO:1902275	no
protein maturation	GO:0051604	0.00105	0.118945	226	gene10110|gene10135|gene10163|gene10280|gene10475|gene10545|gene10600|gene10633|gene10746|gene11127|gene11193|gene11247|gene113|gene1145|gene1156|gene11638|gene11776|gene11928|gene11972|gene12091|gene12137|gene12148|gene12389|gene12690|gene12708|gene13281|gene13342|gene13485|gene13498|gene13511|gene1352|gene13530|gene13662|gene13710|gene1373|gene13821|gene13995|gene14221|gene14299|gene1460|gene14…	359	gene13498|gene1709|gene17379|gene20893|gene21083|gene21851|gene24051|gene24742|gene25424|gene27848	10	gene11928|gene1500|gene15453|gene17145|gene17154|gene17718|gene18277|gene18285|gene23315|gene23316|gene23362|gene3406|gene9488	13	http://amigo.geneontology.org/cgi-bin/amigo/term_details?term=GO:0051604	no
macromolecule modification	GO:0043412	0.00106	0.118945	1625	gene10043|gene10069|gene10077|gene10081|gene1010|gene10110|gene10135|gene1016|gene10165|gene10174|gene10189|gene10196|gene10220|gene10235|gene10260|gene10265|gene10277|gene10289|gene1031|gene10322|gene10325|gene1034|gene10345|gene10363|gene10368|gene1037|gene10374|gene10380|gene10416|gene10420|gene10421|gene10428|gene1047|gene10475|gene10522|gene10523|gene10528|gene1053|gene10541|gene10542|gene10…	2827	gene10522|gene11555|gene12769|gene12907|gene13672|gene1426|gene1427|gene14405|gene14602|gene15063|gene15219|gene15222|gene15223|gene16038|gene16221|gene16352|gene16738|gene17198|gene17379|gene17644|gene18036|gene18177|gene18703|gene18880|gene1905|gene1915|gene19472|gene19921|gene20385|gene20893|gene21133|gene21335|gene21720|gene22098|gene22795|gene22877|gene23116|gene23916|gene24188|gene24841|gen…	57	gene1069|gene11594|gene11800|gene11954|gene12788|gene13296|gene13366|gene13408|gene1486|gene14955|gene1500|gene15279|gene15453|gene15468|gene15743|gene15881|gene15980|gene16210|gene16375|gene1696|gene17889|gene18906|gene19206|gene19284|gene19925|gene20303|gene20921|gene21024|gene21343|gene22477|gene22494|gene23315|gene23316|gene23870|gene23951|gene241|gene24774|gene24921|gene25250|gene26182|gene2…	62	http://amigo.geneontology.org/cgi-bin/amigo/term_details?term=GO:0043412	no
regulation of signal transduction by p53 class mediator	GO:1901796	0.00106	0.118945	76	gene1037|gene10968|gene11686|gene1178|gene12455|gene1285|gene13004|gene13444|gene13634|gene13708|gene13794|gene13823|gene13908|gene13945|gene14008|gene14616|gene15618|gene1568|gene15708|gene15773|gene15986|gene16152|gene16397|gene16628|gene16769|gene16815|gene16854|gene18772|gene18849|gene19007|gene19196|gene19453|gene19748|gene19821|gene20230|gene20377|gene20705|gene20893|gene21037|gene21246|gen…	109	gene13444|gene20893	2	gene2659|gene5559	2	http://amigo.geneontology.org/cgi-bin/amigo/term_details?term=GO:1901796	no
cell cycle phase transition	GO:0044770	0.00106	0.118945	260	gene10043|gene1005|gene1010|gene10350|gene10421|gene10442|gene10470|gene10556|gene10745|gene10774|gene1106|gene11109|gene11111|gene11193|gene11208|gene11213|gene11217|gene11350|gene11491|gene11608|gene11645|gene11686|gene11954|gene12096|gene12108|gene12111|gene12129|gene12220|gene12380|gene12694|gene12792|gene1285|gene1302|gene13028|gene13095|gene13182|gene1340|gene13533|gene13587|gene13624|gene1…	417	gene11111|gene20893|gene8761	3	gene11954|gene20001|gene21343|gene22040|gene23408|gene25375|gene3525|gene4284|gene8568	9	http://amigo.geneontology.org/cgi-bin/amigo/term_details?term=GO:0044770	no
modification-dependent macromolecule catabolic process	GO:0043632	0.0011	0.122351	328	gene10081|gene10110|gene10179|gene10205|gene10235|gene10277|gene10325|gene10448|gene10475|gene10541|gene10542|gene10586|gene10665|gene10703|gene10774|gene11193|gene1121|gene11343|gene11459|gene1148|gene11638|gene11649|gene11671|gene11686|gene11694|gene11790|gene11810|gene11855|gene11864|gene12044|gene12091|gene12137|gene12148|gene12241|gene12326|gene12336|gene1241|gene12478|gene12482|gene12484|ge…	534	gene11694|gene13498|gene14602|gene16221|gene17379|gene18703|gene19921|gene20893|gene21720|gene22098|gene22982|gene23116|gene4937|gene5650|gene6493|gene6495	16	gene12241|gene14955|gene1500|gene1696|gene23900|gene241	6	http://amigo.geneontology.org/cgi-bin/amigo/term_details?term=GO:0043632	no
negative regulation of viral process	GO:0048525	0.00111	0.12239	52	gene11555|gene12138|gene12844|gene1353|gene13737|gene1426|gene1427|gene14405|gene15462|gene16071|gene16221|gene16352|gene16737|gene17864|gene17867|gene18703|gene18994|gene20631|gene20893|gene21133|gene22368|gene22476|gene22479|gene22480|gene23162|gene2340|gene23548|gene24459|gene24636|gene26086|gene26088|gene26089|gene27051|gene27053|gene3454|gene4112|gene4529|gene5236|gene5590|gene569|gene6705|g…	71	gene11555|gene12138|gene1426|gene1427|gene14405|gene16221|gene16352|gene16737|gene17864|gene17867|gene18703|gene20631|gene20893|gene21133|gene24636|gene26086|gene26088|gene26089|gene3454|gene8119|gene8476|gene8477|gene8478	23	gene13737	1	http://amigo.geneontology.org/cgi-bin/amigo/term_details?term=GO:0048525	no
response to gamma radiation	GO:0010332	0.00113	0.123521	27	gene10076|gene1178|gene12769|gene12844|gene13533|gene15482|gene15585|gene1560|gene15618|gene15673|gene16152|gene16628|gene18190|gene19781|gene20377|gene20672|gene20893|gene21471|gene22868|gene24817|gene25029|gene25932|gene3836|gene450|gene5911|gene6017|gene794	33	gene12769|gene20893|gene5911	3	.	0	http://amigo.geneontology.org/cgi-bin/amigo/term_details?term=GO:0010332	no
cellular component organization or biogenesis	GO:0071840	0.00115	0.124632	2978	gene10018|gene1003|gene10034|gene10038|gene10043|gene10044|gene1005|gene10075|gene10076|gene10079|gene10082|gene10084|gene1010|gene10110|gene10135|gene10138|gene10146|gene1016|gene10166|gene10167|gene10168|gene10169|gene10170|gene10174|gene10179|gene10196|gene10206|gene1022|gene10220|gene1025|gene10260|gene10264|gene10265|gene10276|gene10280|gene10288|gene1031|gene10316|gene10374|gene10382|gene10…	5265	gene10079|gene10170|gene10408|gene10412|gene10425|gene11555|gene11694|gene12638|gene12769|gene1279|gene13124|gene13207|gene13424|gene13935|gene14091|gene1426|gene1427|gene14367|gene14405|gene14782|gene15214|gene15350|gene15491|gene1630|gene16352|gene16520|gene16737|gene1678|gene1683|gene17156|gene17198|gene17295|gene17575|gene17883|gene18157|gene1836|gene18734|gene18880|gene19069|gene19244|gene19…	100	gene10628|gene10721|gene10947|gene11186|gene11518|gene11565|gene11594|gene11954|gene12104|gene12481|gene12636|gene12788|gene13057|gene13408|gene13958|gene14095|gene14486|gene14955|gene1500|gene15279|gene15453|gene15468|gene15543|gene1567|gene15881|gene1589|gene15980|gene16537|gene16715|gene17145|gene17426|gene17552|gene17576|gene17590|gene17680|gene17718|gene18277|gene18278|gene18279|gene18649|ge…	118	http://amigo.geneontology.org/cgi-bin/amigo/term_details?term=GO:0071840	no
apoptotic process	GO:0006915	0.00116	0.124651	838	gene10048|gene10058|gene10079|gene1008|gene1010|gene10110|gene10135|gene10153|gene10163|gene10165|gene10220|gene10277|gene10322|gene10350|gene10368|gene10382|gene10416|gene10421|gene10423|gene10425|gene10471|gene10496|gene10523|gene10603|gene10639|gene10670|gene10677|gene10681|gene10690|gene10730|gene10732|gene10746|gene10756|gene10774|gene10775|gene10803|gene10807|gene1087|gene11078|gene11086|ge…	1427	gene10058|gene10079|gene10425|gene11555|gene12769|gene1279|gene13786|gene1426|gene1427|gene15698|gene16038|gene1709|gene18036|gene18734|gene1905|gene19079|gene20225|gene20307|gene20395|gene20893|gene21083|gene21478|gene22877|gene24051|gene24638|gene24639|gene3311|gene333|gene3454|gene4413|gene4957|gene4999|gene6526|gene6902|gene6903|gene7905|gene8441|gene8761|gene9116|gene9927	40	gene11565|gene12481|gene13296|gene1486|gene15279|gene15543|gene15743|gene15881|gene16210|gene17119|gene17154|gene17718|gene17834|gene1891|gene19134|gene19202|gene19250|gene19525|gene19925|gene20921|gene2124|gene22502|gene2323|gene23322|gene23765|gene23816|gene24774|gene25179|gene25298|gene26335|gene2659|gene26844|gene27989|gene2993|gene3273|gene3406|gene3525|gene3745|gene4191|gene4284|gene4405|ge…	49	http://amigo.geneontology.org/cgi-bin/amigo/term_details?term=GO:0006915	no
positive regulation of extrinsic apoptotic signaling pathway	GO:2001238	0.00119	0.1268	29	gene11458|gene13510|gene13981|gene1423|gene15881|gene17231|gene17363|gene17964|gene18190|gene18890|gene19176|gene20893|gene21699|gene22057|gene23293|gene24643|gene25284|gene2577|gene26049|gene26055|gene26515|gene27324|gene2837|gene3647|gene4284|gene4480|gene5992|gene6068|gene7974	36	gene20893	1	gene15881|gene4284	2	http://amigo.geneontology.org/cgi-bin/amigo/term_details?term=GO:2001238	no
cellular aromatic compound metabolic process	GO:0006725	0.00121	0.127857	2972	gene1002|gene1003|gene10031|gene10032|gene10033|gene10043|gene10057|gene10059|gene10076|gene10082|gene10084|gene101|gene1010|gene10110|gene10113|gene10117|gene10154|gene10160|gene10168|gene10171|gene10174|gene10179|gene10181|gene10188|gene10214|gene10220|gene10230|gene10234|gene1025|gene10260|gene10262|gene10275|gene10276|gene10286|gene10287|gene10289|gene10316|gene10322|gene10338|gene10346|gene1…	5255	gene10425|gene11113|gene11555|gene11694|gene12139|gene12266|gene12769|gene12851|gene13207|gene13444|gene13537|gene14180|gene1426|gene1427|gene1430|gene14405|gene1443|gene14865|gene14968|gene15063|gene15214|gene15219|gene15222|gene15223|gene16038|gene16222|gene16352|gene16416|gene16520|gene16737|gene16738|gene1678|gene1709|gene17295|gene17451|gene17621|gene17644|gene17883|gene18614|gene18703|gene1…	109	gene10117|gene10214|gene10492|gene10628|gene10947|gene11460|gene11517|gene11518|gene11528|gene11565|gene1158|gene11944|gene12481|gene13692|gene14399|gene14859|gene14955|gene15279|gene15468|gene15881|gene16210|gene16634|gene17676|gene17718|gene17834|gene17889|gene18906|gene19284|gene19717|gene19925|gene20303|gene20603|gene20921|gene21343|gene22040|gene22477|gene2323|gene23408|gene23714|gene23841|g…	81	http://amigo.geneontology.org/cgi-bin/amigo/term_details?term=GO:0006725	no
maturation of 5.8S rRNA	GO:0000460	0.00123	0.128896	35	gene12336|gene12797|gene13286|gene13618|gene14183|gene14410|gene15880|gene16068|gene16125|gene1636|gene16588|gene17258|gene19800|gene20003|gene20191|gene20306|gene21403|gene21852|gene22165|gene23703|gene2478|gene24810|gene24847|gene26426|gene26446|gene27961|gene2821|gene28253|gene3489|gene5515|gene6305|gene7043|gene8726|gene8903|gene9077	45	gene5515	1	.	0	http://amigo.geneontology.org/cgi-bin/amigo/term_details?term=GO:0000460	no
negative regulation of multi-organism process	GO:0043901	0.00127	0.131997	67	gene1145|gene11555|gene11620|gene12138|gene12844|gene1353|gene13599|gene13737|gene1426|gene1427|gene14405|gene15462|gene16071|gene16221|gene16352|gene16737|gene17295|gene17864|gene17867|gene18703|gene18734|gene18994|gene19098|gene19631|gene19966|gene20631|gene20893|gene21133|gene22098|gene22368|gene22457|gene22476|gene22479|gene22480|gene22526|gene23162|gene2340|gene23548|gene24459|gene24636|gene…	95	gene11555|gene12138|gene1426|gene1427|gene14405|gene16221|gene16352|gene16737|gene17295|gene17864|gene17867|gene18703|gene18734|gene19631|gene20631|gene20893|gene21133|gene22098|gene22457|gene22526|gene24636|gene26086|gene26088|gene26089|gene3454|gene4937|gene8119|gene8476|gene8477|gene8478	30	gene13737	1	http://amigo.geneontology.org/cgi-bin/amigo/term_details?term=GO:0043901	no
regulation of organelle organization	GO:0033043	0.00131	0.133681	535	gene10034|gene10043|gene10082|gene10084|gene10110|gene10135|gene10168|gene10174|gene10220|gene10260|gene10470|gene10556|gene10681|gene1070|gene10721|gene10735|gene10740|gene10748|gene10754|gene10765|gene10774|gene10775|gene10804|gene1089|gene1090|gene1106|gene11118|gene11127|gene11149|gene1126|gene11282|gene11350|gene11420|gene1145|gene1148|gene11491|gene11522|gene11523|gene11534|gene11550|gene11…	895	gene14405|gene17156|gene20385|gene20893|gene24279|gene24745|gene27021|gene27061|gene5342|gene5911|gene6526|gene6675|gene8476|gene8477|gene8478	15	gene10721|gene14955|gene15881|gene19284|gene19617|gene19929|gene20910|gene20921|gene21263|gene22494|gene23019|gene23951|gene26506|gene3525|gene5273|gene6001|gene6828|gene8186	18	http://amigo.geneontology.org/cgi-bin/amigo/term_details?term=GO:0033043	no
proteasomal protein catabolic process	GO:0010498	0.00133	0.133681	223	gene10110|gene10179|gene10205|gene10235|gene10325|gene10475|gene10583|gene10665|gene10703|gene10774|gene11109|gene11111|gene11193|gene11343|gene11459|gene1148|gene11638|gene11671|gene11673|gene11686|gene11790|gene11810|gene11864|gene12044|gene12091|gene12137|gene12148|gene1241|gene12478|gene12482|gene12484|gene12560|gene12633|gene12718|gene12844|gene12865|gene13342|gene13485|gene13498|gene13510|g…	355	gene11111|gene13498|gene17379|gene20893|gene22098|gene22982|gene4937	7	gene14955|gene1500|gene241	3	http://amigo.geneontology.org/cgi-bin/amigo/term_details?term=GO:0010498	no
negative regulation of cellular protein metabolic process	GO:0032269	0.00135	0.133681	289	gene10043|gene10110|gene10168|gene10196|gene10325|gene10368|gene10475|gene1053|gene1077|gene10774|gene10803|gene10947|gene11206|gene11290|gene11343|gene11513|gene11555|gene11628|gene11638|gene11686|gene11747|gene11776|gene1178|gene12123|gene12148|gene12365|gene1239|gene12478|gene12561|gene12652|gene12694|gene1295|gene1313|gene13288|gene13296|gene13408|gene13471|gene13478|gene13491|gene13498|gene1…	468	gene11555|gene13498|gene14405|gene15063|gene16221|gene17379|gene18036|gene1905|gene20893|gene21335|gene24742|gene3454|gene8761	13	gene10947|gene13296|gene13408|gene14955|gene1500|gene15453|gene15468|gene16375|gene19517|gene21343|gene2323|gene23315|gene23316|gene23951|gene26182|gene6001|gene9689	17	http://amigo.geneontology.org/cgi-bin/amigo/term_details?term=GO:0032269	no
positive regulation of extrinsic apoptotic signaling pathway in absence of ligand	GO:2001241	0.00136	0.133681	11	gene11458|gene15881|gene17231|gene18190|gene18890|gene24643|gene25284|gene26049|gene26515|gene4284|gene7974	11	.	0	gene15881|gene4284	2	http://amigo.geneontology.org/cgi-bin/amigo/term_details?term=GO:2001241	no
response to UV-B	GO:0010224	0.00136	0.133681	11	gene11645|gene19325|gene21699|gene21700|gene21901|gene22810|gene25029|gene25978|gene27269|gene710|gene7599	11	.	0	gene19325|gene710	2	http://amigo.geneontology.org/cgi-bin/amigo/term_details?term=GO:0010224	no
RNA phosphodiester bond hydrolysis, exonucleolytic	GO:0090503	0.00136	0.133681	11	gene12336|gene12738|gene12797|gene17495|gene21852|gene23703|gene2478|gene24847|gene5190|gene6305|gene9077	11	.	0	.	0	http://amigo.geneontology.org/cgi-bin/amigo/term_details?term=GO:0090503	no
sphingolipid biosynthetic process	GO:0030148	0.0014	0.136554	53	gene10224|gene11224|gene11800|gene12267|gene12268|gene12973|gene1381|gene1474|gene15920|gene16810|gene17185|gene17590|gene18171|gene188|gene19206|gene19207|gene1945|gene19522|gene19977|gene19985|gene20279|gene20377|gene20574|gene20921|gene20948|gene2101|gene21142|gene22611|gene24470|gene2458|gene2465|gene24664|gene25123|gene25182|gene25685|gene2842|gene355|gene4087|gene5038|gene5378|gene5584|gene…	73	gene1945	1	gene11800|gene12973|gene17590|gene19206|gene19207|gene20921|gene6349|gene8033|gene9569	9	http://amigo.geneontology.org/cgi-bin/amigo/term_details?term=GO:0030148	no
positive regulation of histone modification	GO:0031058	0.00143	0.138415	44	gene10174|gene10220|gene10260|gene10735|gene1178|gene12335|gene13336|gene14955|gene15381|gene15503|gene15618|gene16536|gene16601|gene17367|gene17816|gene18|gene18193|gene18602|gene18805|gene19632|gene19687|gene20399|gene20822|gene20893|gene22014|gene22278|gene22873|gene23814|gene23934|gene24932|gene25216|gene25229|gene25484|gene25923|gene26295|gene27355|gene2911|gene3420|gene460|gene4877|gene7051…	59	gene20893	1	gene14955	1	http://amigo.geneontology.org/cgi-bin/amigo/term_details?term=GO:0031058	no
response to interferon-alpha	GO:0035455	0.00148	0.14217	17	gene11|gene11555|gene13|gene16285|gene16387|gene16737|gene17933|gene24638|gene24639|gene26086|gene26088|gene26089|gene27798|gene3454|gene8476|gene8477|gene8478	19	gene11555|gene16737|gene24638|gene24639|gene26086|gene26088|gene26089|gene3454|gene8476|gene8477|gene8478	11	.	0	http://amigo.geneontology.org/cgi-bin/amigo/term_details?term=GO:0035455	no
DNA metabolic process	GO:0006259	0.00159	0.151588	606	gene1002|gene10076|gene10181|gene1025|gene10346|gene10421|gene10645|gene10685|gene10707|gene10740|gene10745|gene10758|gene10763|gene10798|gene10803|gene10905|gene10909|gene10968|gene11078|gene11115|gene11134|gene11213|gene11288|gene11377|gene11471|gene11645|gene11648|gene11673|gene11686|gene11689|gene11705|gene1178|gene11837|gene11908|gene11959|gene12003|gene12025|gene12079|gene12108|gene12300|ge…	1021	gene12769|gene13207|gene1426|gene1427|gene14405|gene14968|gene18703|gene20631|gene20893|gene21720|gene21773|gene22099|gene24279|gene27162|gene345|gene346|gene5911|gene6115|gene6675|gene6832|gene8761	21	gene15279|gene20303|gene23408|gene26046|gene27160|gene5004|gene5239|gene8186	8	http://amigo.geneontology.org/cgi-bin/amigo/term_details?term=GO:0006259	no
cellular response to radiation	GO:0071478	0.00161	0.152349	84	gene10076|gene10360|gene10368|gene10586|gene10745|gene11133|gene11222|gene1178|gene13249|gene13299|gene13533|gene13684|gene13945|gene14783|gene14808|gene15387|gene15482|gene15558|gene15585|gene1560|gene15618|gene15673|gene16152|gene16226|gene16423|gene16960|gene17111|gene17379|gene18073|gene18190|gene18193|gene18253|gene1907|gene19325|gene19781|gene20029|gene20119|gene20241|gene20399|gene20705|ge…	123	gene17379|gene4413	2	gene19325|gene21709|gene710	3	http://amigo.geneontology.org/cgi-bin/amigo/term_details?term=GO:0071478	no
cytokinesis	GO:0000910	0.00163	0.152906	95	gene1047|gene10541|gene10740|gene10752|gene11118|gene11149|gene11176|gene11217|gene11404|gene11486|gene11524|gene11534|gene11538|gene11628|gene11681|gene11892|gene12769|gene12819|gene13485|gene13533|gene13548|gene13590|gene13868|gene14308|gene14934|gene15959|gene16471|gene16482|gene16714|gene16783|gene17149|gene17348|gene1744|gene18599|gene1863|gene18660|gene1888|gene18889|gene18956|gene19200|gen…	141	gene12769|gene19244	2	.	0	http://amigo.geneontology.org/cgi-bin/amigo/term_details?term=GO:0000910	no
pore complex assembly	GO:0046931	0.00164	0.152906	14	gene11683|gene14392|gene15035|gene15959|gene16810|gene17447|gene22029|gene25915|gene2626|gene3513|gene4133|gene5150|gene5217|gene6617	15	.	0	.	0	http://amigo.geneontology.org/cgi-bin/amigo/term_details?term=GO:0046931	no
negative regulation of NF-kappaB transcription factor activity	GO:0032088	0.00166	0.153641	38	gene1010|gene11196|gene11565|gene11864|gene11879|gene11924|gene12148|gene13510|gene13599|gene14405|gene14860|gene14955|gene15063|gene17363|gene17451|gene17767|gene18750|gene19453|gene20247|gene20477|gene20969|gene21224|gene21266|gene21467|gene22477|gene22536|gene2340|gene23539|gene23554|gene25229|gene26011|gene27069|gene27959|gene4384|gene7260|gene8761|gene9414|gene9780	50	gene14405|gene15063|gene17451|gene8761	4	gene11565|gene14955|gene22477	3	http://amigo.geneontology.org/cgi-bin/amigo/term_details?term=GO:0032088	no
macromolecular complex subunit organization	GO:0043933	0.0017	0.156203	1017	gene10043|gene10044|gene1005|gene10076|gene10084|gene10168|gene10170|gene10179|gene1025|gene10382|gene10421|gene10489|gene10544|gene10556|gene10576|gene1058|gene10583|gene1061|gene10610|gene10628|gene10669|gene10681|gene10686|gene10708|gene10720|gene10721|gene10745|gene10748|gene10754|gene10758|gene10765|gene10775|gene10785|gene10803|gene10804|gene10947|gene10954|gene10968|gene11063|gene11069|gen…	1748	gene10170|gene11555|gene11694|gene13124|gene15214|gene16737|gene17198|gene17295|gene17883|gene18734|gene19921|gene19939|gene20385|gene20893|gene21847|gene22099|gene24900|gene25837|gene2871|gene3454|gene3752|gene5684|gene7275|gene9499	24	gene10628|gene10721|gene10947|gene11565|gene12636|gene13057|gene14486|gene14955|gene15453|gene15881|gene16537|gene17552|gene17576|gene17680|gene19517|gene19717|gene20910|gene21138|gene22494|gene23019|gene2323|gene23926|gene23951|gene25368|gene26506|gene27160|gene3078|gene3525|gene4711|gene4760|gene4972|gene5004|gene5273|gene8186|gene8699	35	http://amigo.geneontology.org/cgi-bin/amigo/term_details?term=GO:0043933	no
cellular response to amino acid stimulus	GO:0071230	0.00172	0.156904	36	gene10703|gene12025|gene12461|gene12506|gene12554|gene1295|gene13136|gene1334|gene13533|gene15400|gene15643|gene15917|gene16625|gene16945|gene20182|gene20304|gene20724|gene2091|gene2092|gene2265|gene22739|gene22905|gene23608|gene24096|gene24616|gene26465|gene4711|gene6436|gene6889|gene8123|gene8831|gene9261|gene9267|gene9721|gene9809|gene997	47	.	0	gene4711	1	http://amigo.geneontology.org/cgi-bin/amigo/term_details?term=GO:0071230	no
posttranscriptional regulation of gene expression	GO:0010608	0.00175	0.1585	316	gene10034|gene10113|gene10168|gene10170|gene10188|gene10205|gene10269|gene10325|gene10350|gene10368|gene10442|gene10478|gene10523|gene10527|gene10670|gene10947|gene1105|gene11095|gene11332|gene11409|gene11422|gene1145|gene1148|gene11513|gene1154|gene11555|gene11608|gene11617|gene11686|gene11776|gene11798|gene1183|gene11921|gene12059|gene12209|gene12256|gene12342|gene12365|gene12380|gene12385|gene…	516	gene10170|gene11555|gene15063|gene16352|gene20395|gene20893|gene21847|gene3085|gene3454|gene5911|gene9086	11	gene10947|gene13296|gene15626|gene16375|gene19517|gene20921|gene21343|gene21534|gene2323|gene4191	10	http://amigo.geneontology.org/cgi-bin/amigo/term_details?term=GO:0010608	no
response to radiation	GO:0009314	0.00177	0.159174	194	gene10076|gene10360|gene10368|gene10586|gene10645|gene10745|gene10789|gene11133|gene11193|gene11213|gene11222|gene11290|gene11645|gene11648|gene1178|gene11959|gene12025|gene12129|gene12481|gene12521|gene12633|gene12769|gene12844|gene1288|gene13249|gene13299|gene13533|gene13600|gene13684|gene13945|gene14154|gene14230|gene14783|gene14808|gene14860|gene14955|gene14964|gene15039|gene15387|gene15411|g…	307	gene12769|gene16975|gene17379|gene20893|gene4413|gene5911	6	gene12481|gene14230|gene14955|gene19325|gene21709|gene710	6	http://amigo.geneontology.org/cgi-bin/amigo/term_details?term=GO:0009314	no
response to stress	GO:0006950	0.00179	0.159839	1619	gene10|gene10003|gene10006|gene10007|gene10008|gene10009|gene10010|gene10017|gene10019|gene10020|gene10022|gene10023|gene10024|gene10025|gene10048|gene10076|gene10110|gene10123|gene10125|gene10166|gene10167|gene10174|gene10181|gene10220|gene10229|gene10235|gene1025|gene10262|gene10295|gene10313|gene10322|gene10325|gene10338|gene10340|gene10346|gene10350|gene10368|gene1037|gene10382|gene10386|gene…	2823	gene10006|gene10020|gene11113|gene11555|gene11694|gene12138|gene12769|gene13472|gene13538|gene13786|gene14091|gene1426|gene1427|gene1428|gene15063|gene15214|gene15219|gene15222|gene15223|gene15698|gene16038|gene16221|gene16352|gene16391|gene16416|gene16520|gene16737|gene16738|gene16975|gene1709|gene17123|gene17156|gene17295|gene17451|gene17864|gene17867|gene18036|gene18703|gene18733|gene18734|gen…	125	gene10022|gene10492|gene10723|gene10947|gene11565|gene11762|gene11766|gene11944|gene11954|gene1202|gene12104|gene1286|gene13296|gene13408|gene13737|gene1500|gene15279|gene15511|gene15543|gene15743|gene15838|gene15881|gene16210|gene16332|gene16375|gene17834|gene18276|gene18277|gene18278|gene18279|gene18906|gene1891|gene19134|gene20001|gene20603|gene20821|gene20921|gene21120|gene21121|gene21627|gen…	82	http://amigo.geneontology.org/cgi-bin/amigo/term_details?term=GO:0006950	no
nucleobase-containing compound transport	GO:0015931	0.00184	0.162903	125	gene1002|gene10113|gene10350|gene11301|gene11617|gene11694|gene11729|gene11858|gene12306|gene12342|gene12365|gene12713|gene13015|gene1340|gene13476|gene13707|gene13789|gene14391|gene14764|gene14788|gene15035|gene15530|gene15620|gene15959|gene16091|gene16387|gene16612|gene16810|gene1683|gene16988|gene17186|gene17383|gene17447|gene18240|gene1836|gene18468|gene18717|gene18930|gene19100|gene19157|gen…	191	gene11694|gene1683|gene17383|gene1836	4	gene9265	1	http://amigo.geneontology.org/cgi-bin/amigo/term_details?term=GO:0015931	no
regulation of cell cycle process	GO:0010564	0.00185	0.162903	299	gene10043|gene1010|gene10135|gene10350|gene10442|gene1047|gene10470|gene10556|gene10740|gene10745|gene10752|gene10774|gene1106|gene11109|gene11111|gene11149|gene11176|gene11190|gene11208|gene11213|gene11217|gene11350|gene11523|gene11524|gene11534|gene11538|gene11608|gene11628|gene11645|gene11686|gene11858|gene12097|gene12129|gene12148|gene12220|gene12380|gene1239|gene12675|gene12769|gene1285|gene…	487	gene11111|gene12769|gene20893|gene21133|gene24279	5	gene23408|gene6828|gene8186|gene8568	4	http://amigo.geneontology.org/cgi-bin/amigo/term_details?term=GO:0010564	no
regulation of mitotic cell cycle	GO:0007346	0.00189	0.165277	246	gene10043|gene1010|gene10350|gene10442|gene10470|gene10556|gene10740|gene10745|gene10774|gene1106|gene11109|gene11111|gene11208|gene11213|gene11217|gene11350|gene11523|gene11608|gene11645|gene11686|gene12129|gene12220|gene12380|gene1239|gene12769|gene1285|gene1302|gene13020|gene13478|gene13533|gene13534|gene13587|gene13590|gene13708|gene13868|gene13908|gene14115|gene14146|gene14221|gene14309|gene…	396	gene11111|gene12769|gene20893|gene24279	4	gene23408|gene26156|gene6828|gene8186|gene8568	5	http://amigo.geneontology.org/cgi-bin/amigo/term_details?term=GO:0007346	no
fatty acid oxidation	GO:0019395	0.00196	0.169929	57	gene10096|gene1058|gene10764|gene12015|gene12016|gene12310|gene12507|gene1295|gene13097|gene13909|gene14123|gene15006|gene15621|gene16500|gene16786|gene16957|gene17263|gene17381|gene17665|gene17842|gene17901|gene18229|gene18297|gene19134|gene19147|gene20004|gene20377|gene20419|gene21578|gene22069|gene22822|gene22836|gene23233|gene23443|gene24237|gene24318|gene24404|gene24905|gene2611|gene26125|ge…	80	gene20419|gene2779|gene6526|gene9116	4	gene19134	1	http://amigo.geneontology.org/cgi-bin/amigo/term_details?term=GO:0019395	no
regulation of proteolysis	GO:0030162	0.00197	0.169929	226	gene10110|gene10163|gene10448|gene10475|gene10583|gene11109|gene11111|gene11127|gene11193|gene11196|gene113|gene1145|gene11458|gene1148|gene11638|gene11776|gene11864|gene12091|gene12137|gene12148|gene1279|gene12865|gene12894|gene13022|gene13342|gene13485|gene13498|gene13511|gene1352|gene13662|gene1373|gene13821|gene13995|gene14221|gene14299|gene14359|gene1460|gene14781|gene14784|gene14861|gene149…	362	gene11111|gene1279|gene13498|gene1709|gene17379|gene20225|gene20893|gene21083|gene22895|gene22897|gene24742|gene4999	12	gene1500|gene15453|gene17154|gene19134|gene21779|gene23315|gene23316|gene25998|gene3254|gene3406|gene7348|gene7358|gene8568|gene9488	14	http://amigo.geneontology.org/cgi-bin/amigo/term_details?term=GO:0030162	no
nuclear export	GO:0051168	0.00199	0.170201	111	gene10171|gene10682|gene11249|gene11301|gene11858|gene12029|gene12306|gene12342|gene12365|gene12693|gene13015|gene1340|gene13476|gene13618|gene13707|gene13985|gene14183|gene1426|gene1427|gene14391|gene14764|gene15035|gene1568|gene16218|gene16387|gene16612|gene16742|gene17076|gene17186|gene17447|gene17937|gene18240|gene18468|gene18930|gene19100|gene19339|gene19797|gene20035|gene20149|gene20301|gen…	168	gene1426|gene1427|gene21083|gene3454	4	gene25250	1	http://amigo.geneontology.org/cgi-bin/amigo/term_details?term=GO:0051168	no
regulation of cellular component organization	GO:0051128	0.002	0.170201	1043	gene10034|gene10043|gene10076|gene10082|gene10084|gene10110|gene10135|gene10166|gene10167|gene10168|gene10174|gene10179|gene10196|gene10206|gene10220|gene10260|gene10408|gene10416|gene10423|gene10425|gene10470|gene10471|gene10489|gene10556|gene10561|gene10577|gene10586|gene10600|gene10681|gene1070|gene10720|gene10721|gene10732|gene10733|gene10735|gene10740|gene10745|gene10748|gene10754|gene10765|…	1796	gene10408|gene10425|gene11555|gene13124|gene13424|gene14091|gene14367|gene14405|gene15350|gene17156|gene17295|gene19069|gene19244|gene20320|gene20385|gene20395|gene20893|gene21847|gene2252|gene24051|gene24279|gene24745|gene27021|gene27061|gene2871|gene333|gene3752|gene4158|gene4325|gene5051|gene5342|gene5911|gene6526|gene6675|gene8476|gene8477|gene8478|gene8761|gene9204|gene9499	40	gene10721|gene11594|gene12481|gene13408|gene13958|gene14955|gene1500|gene15279|gene15453|gene15468|gene15881|gene17576|gene17718|gene18277|gene18279|gene19134|gene19250|gene19284|gene19617|gene19929|gene20603|gene20821|gene20910|gene20921|gene21263|gene21646|gene22477|gene22494|gene23019|gene2323|gene23315|gene23316|gene23900|gene23951|gene24193|gene24774|gene25375|gene26335|gene26506|gene26796|g…	50	http://amigo.geneontology.org/cgi-bin/amigo/term_details?term=GO:0051128	no
cellular amino acid metabolic process	GO:0006520	0.00207	0.174984	220	gene10031|gene10214|gene10234|gene10273|gene10287|gene10325|gene10396|gene10492|gene10494|gene10495|gene10502|gene10717|gene10719|gene10723|gene10746|gene10764|gene10815|gene1101|gene1102|gene1105|gene11063|gene1118|gene11247|gene11254|gene11310|gene1140|gene11479|gene11603|gene11621|gene11814|gene11919|gene11936|gene11985|gene12025|gene12106|gene12227|gene12302|gene12333|gene12502|gene12535|gene…	352	gene15797|gene21148|gene22618|gene27847|gene27848|gene3035|gene4790|gene6771|gene8672	9	gene10214|gene10492|gene10723|gene1140|gene16529|gene17718|gene21250|gene23714|gene26995|gene4405	10	http://amigo.geneontology.org/cgi-bin/amigo/term_details?term=GO:0006520	no
cellular component organization	GO:0016043	0.00209	0.175505	2844	gene10018|gene10034|gene10038|gene10043|gene10044|gene1005|gene10075|gene10076|gene10079|gene10082|gene10084|gene1010|gene10110|gene10135|gene10138|gene10146|gene10166|gene10167|gene10168|gene10169|gene10170|gene10174|gene10179|gene10196|gene10206|gene1022|gene10220|gene1025|gene10260|gene10264|gene10265|gene10280|gene10288|gene1031|gene10316|gene10374|gene10382|gene10408|gene10412|gene10416|gene…	5032	gene10079|gene10170|gene10408|gene10412|gene10425|gene11555|gene11694|gene12638|gene12769|gene1279|gene13124|gene13424|gene13935|gene14091|gene1426|gene1427|gene14367|gene14405|gene14782|gene15214|gene15350|gene15491|gene1630|gene16520|gene16737|gene1678|gene1683|gene17156|gene17198|gene17295|gene17575|gene17883|gene18157|gene1836|gene18734|gene18880|gene19069|gene19244|gene19921|gene19939|gene20…	96	gene10628|gene10721|gene10947|gene11186|gene11518|gene11565|gene11594|gene11954|gene12104|gene12481|gene12636|gene12788|gene13057|gene13408|gene13958|gene14095|gene14486|gene14955|gene1500|gene15279|gene15453|gene15468|gene15543|gene1567|gene15881|gene1589|gene15980|gene16537|gene16715|gene17145|gene17426|gene17552|gene17576|gene17680|gene17718|gene18277|gene18278|gene18279|gene18649|gene19134|ge…	117	http://amigo.geneontology.org/cgi-bin/amigo/term_details?term=GO:0016043	no
negative regulation of cellular metabolic process	GO:0031324	0.00211	0.176018	872	gene10043|gene10084|gene101|gene1010|gene10110|gene10168|gene10174|gene10188|gene10196|gene10220|gene10325|gene10368|gene1037|gene10423|gene10425|gene10442|gene10475|gene10528|gene1053|gene10586|gene10591|gene10638|gene10707|gene10735|gene10747|gene10763|gene1077|gene10774|gene10789|gene10803|gene10947|gene10963|gene11078|gene11084|gene11128|gene11133|gene11140|gene11193|gene11196|gene11206|gene1…	1493	gene10425|gene11555|gene12769|gene13498|gene13537|gene13647|gene1426|gene1427|gene14405|gene15063|gene16221|gene16416|gene16520|gene1678|gene17295|gene17379|gene17621|gene17883|gene18036|gene18880|gene1905|gene20893|gene21083|gene21335|gene21847|gene22188|gene22191|gene22877|gene24742|gene24841|gene26086|gene26088|gene3204|gene3454|gene5911|gene7905|gene8761|gene9116	38	gene10947|gene13296|gene13408|gene14955|gene1500|gene15453|gene15468|gene16210|gene16332|gene16375|gene17154|gene17676|gene1891|gene19517|gene19617|gene21343|gene22040|gene2323|gene23315|gene23316|gene23714|gene23951|gene24705|gene24774|gene25696|gene26156|gene26182|gene4191|gene4220|gene4743|gene5012|gene6001|gene6703|gene7472|gene9689	35	http://amigo.geneontology.org/cgi-bin/amigo/term_details?term=GO:0031324	no
modification-dependent protein catabolic process	GO:0019941	0.00219	0.181498	321	gene10081|gene10110|gene10179|gene10205|gene10235|gene10277|gene10325|gene10448|gene10475|gene10541|gene10542|gene10586|gene10665|gene10703|gene10774|gene11193|gene1121|gene11343|gene11459|gene1148|gene11638|gene11649|gene11671|gene11686|gene11790|gene11810|gene11855|gene11864|gene12044|gene12091|gene12137|gene12148|gene12241|gene12326|gene1241|gene12478|gene12482|gene12484|gene12560|gene12633|ge…	526	gene13498|gene14602|gene16221|gene17379|gene18703|gene19921|gene20893|gene21720|gene22098|gene22982|gene23116|gene4937|gene5650|gene6493|gene6495	15	gene12241|gene14955|gene1500|gene1696|gene23900|gene241	6	http://amigo.geneontology.org/cgi-bin/amigo/term_details?term=GO:0019941	no
lipid modification	GO:0030258	0.00236	0.193063	101	gene10074|gene10096|gene1058|gene10764|gene10914|gene12015|gene12016|gene12028|gene12310|gene12390|gene12507|gene1295|gene13097|gene1381|gene13909|gene14123|gene14226|gene14333|gene15006|gene15015|gene15621|gene15647|gene15888|gene16321|gene16500|gene16604|gene16786|gene16957|gene17263|gene17381|gene17576|gene17665|gene17842|gene17901|gene18229|gene18297|gene18702|gene18994|gene19134|gene19147|ge…	152	gene20419|gene2779|gene6526|gene9116	4	gene17576|gene19134|gene23171	3	http://amigo.geneontology.org/cgi-bin/amigo/term_details?term=GO:0030258	no
histone mRNA metabolic process	GO:0008334	0.00243	0.197515	16	gene11258|gene11332|gene12122|gene13143|gene14410|gene15618|gene16068|gene17369|gene18245|gene21059|gene2335|gene402|gene7023|gene795|gene8529|gene9090	18	.	0	.	0	http://amigo.geneontology.org/cgi-bin/amigo/term_details?term=GO:0008334	no
centrosome separation	GO:0051299	0.00248	0.19759	10	gene1239|gene13485|gene13548|gene16425|gene19200|gene19243|gene23659|gene24612|gene25665|gene27703	10	.	0	.	0	http://amigo.geneontology.org/cgi-bin/amigo/term_details?term=GO:0051299	no
response to thyroid hormone	GO:0097066	0.00248	0.19759	10	gene14865|gene16617|gene17718|gene19157|gene19506|gene20751|gene22905|gene3264|gene8666|gene8956	10	gene14865	1	gene17718	1	http://amigo.geneontology.org/cgi-bin/amigo/term_details?term=GO:0097066	no
protein modification process	GO:0036211	0.00252	0.19759	1540	gene10043|gene10069|gene10077|gene10081|gene1010|gene10110|gene10135|gene1016|gene10165|gene10174|gene10189|gene10196|gene10220|gene10235|gene10260|gene10265|gene10277|gene10289|gene1031|gene10322|gene10325|gene1034|gene10345|gene10363|gene10368|gene1037|gene10374|gene10380|gene10416|gene10421|gene10428|gene1047|gene10475|gene10522|gene10523|gene10528|gene1053|gene10541|gene10542|gene10544|gene10…	2686	gene10522|gene11555|gene12769|gene12907|gene13672|gene1426|gene1427|gene14405|gene14602|gene15063|gene15219|gene15222|gene15223|gene16038|gene16221|gene16352|gene16738|gene17198|gene17379|gene18036|gene18177|gene18703|gene18880|gene1905|gene1915|gene19472|gene19921|gene20385|gene20893|gene21133|gene21335|gene21720|gene22098|gene22877|gene23116|gene23916|gene24188|gene24841|gene26377|gene3454|gene…	53	gene1069|gene11594|gene11800|gene11954|gene12788|gene13296|gene13366|gene13408|gene1486|gene14955|gene1500|gene15279|gene15453|gene15468|gene15743|gene15881|gene15980|gene16210|gene16375|gene1696|gene17889|gene18906|gene19206|gene19284|gene19925|gene20921|gene21024|gene21343|gene22477|gene22494|gene23315|gene23316|gene23870|gene23951|gene241|gene24774|gene24921|gene25250|gene26182|gene2659|gene26…	61	http://amigo.geneontology.org/cgi-bin/amigo/term_details?term=GO:0036211	no
cellular protein modification process	GO:0006464	0.00252	0.19759	1540	gene10043|gene10069|gene10077|gene10081|gene1010|gene10110|gene10135|gene1016|gene10165|gene10174|gene10189|gene10196|gene10220|gene10235|gene10260|gene10265|gene10277|gene10289|gene1031|gene10322|gene10325|gene1034|gene10345|gene10363|gene10368|gene1037|gene10374|gene10380|gene10416|gene10421|gene10428|gene1047|gene10475|gene10522|gene10523|gene10528|gene1053|gene10541|gene10542|gene10544|gene10…	2686	gene10522|gene11555|gene12769|gene12907|gene13672|gene1426|gene1427|gene14405|gene14602|gene15063|gene15219|gene15222|gene15223|gene16038|gene16221|gene16352|gene16738|gene17198|gene17379|gene18036|gene18177|gene18703|gene18880|gene1905|gene1915|gene19472|gene19921|gene20385|gene20893|gene21133|gene21335|gene21720|gene22098|gene22877|gene23116|gene23916|gene24188|gene24841|gene26377|gene3454|gene…	53	gene1069|gene11594|gene11800|gene11954|gene12788|gene13296|gene13366|gene13408|gene1486|gene14955|gene1500|gene15279|gene15453|gene15468|gene15743|gene15881|gene15980|gene16210|gene16375|gene1696|gene17889|gene18906|gene19206|gene19284|gene19925|gene20921|gene21024|gene21343|gene22477|gene22494|gene23315|gene23316|gene23870|gene23951|gene241|gene24774|gene24921|gene25250|gene26182|gene2659|gene26…	61	http://amigo.geneontology.org/cgi-bin/amigo/term_details?term=GO:0006464	no
nuclear envelope organization	GO:0006998	0.00253	0.19759	44	gene10265|gene11534|gene12044|gene12093|gene12306|gene12323|gene12342|gene13590|gene14223|gene14764|gene15035|gene16071|gene16328|gene16330|gene16387|gene16925|gene17447|gene18090|gene18240|gene18660|gene19100|gene20397|gene2068|gene21902|gene21907|gene22029|gene22862|gene2391|gene23973|gene25242|gene25366|gene2626|gene3504|gene4133|gene4609|gene4943|gene5217|gene5526|gene6021|gene6111|gene6211|g…	60	.	0	.	0	http://amigo.geneontology.org/cgi-bin/amigo/term_details?term=GO:0006998	no
regulation of nitrogen compound metabolic process	GO:0051171	0.00254	0.19759	1891	gene10032|gene10033|gene10043|gene10059|gene10076|gene10082|gene10084|gene101|gene1010|gene10110|gene10154|gene10160|gene10171|gene10174|gene10179|gene10188|gene10220|gene10230|gene1025|gene10262|gene10264|gene10275|gene10316|gene10322|gene10325|gene10338|gene10350|gene1037|gene10387|gene10394|gene10413|gene10414|gene10416|gene10421|gene10423|gene10425|gene1044|gene10442|gene10478|gene10494|gene1…	3316	gene10425|gene11555|gene11694|gene12769|gene12851|gene13207|gene13444|gene13537|gene14180|gene1426|gene1427|gene1430|gene14405|gene15063|gene15214|gene15219|gene15222|gene15223|gene16038|gene16222|gene16352|gene16416|gene16520|gene16737|gene1678|gene1709|gene17295|gene17451|gene17621|gene17883|gene18614|gene18703|gene18830|gene18880|gene19175|gene19312|gene19457|gene20385|gene20395|gene20893|gene…	75	gene11565|gene1158|gene11944|gene12481|gene13692|gene14399|gene14859|gene14955|gene15279|gene15453|gene15468|gene16210|gene16634|gene17590|gene17676|gene17718|gene17834|gene17889|gene18906|gene19284|gene19617|gene19925|gene20603|gene20921|gene22040|gene22477|gene23714|gene23900|gene24079|gene24533|gene24669|gene24705|gene24774|gene25250|gene25298|gene25696|gene26156|gene26335|gene2659|gene27260|g…	62	http://amigo.geneontology.org/cgi-bin/amigo/term_details?term=GO:0051171	no
positive regulation of apoptotic signaling pathway	GO:2001235	0.00254	0.19759	66	gene10775|gene11131|gene11133|gene11234|gene11458|gene11747|gene12148|gene12380|gene13510|gene1352|gene13533|gene13724|gene13945|gene13981|gene1423|gene15881|gene16152|gene17111|gene17231|gene17363|gene17380|gene17648|gene17964|gene18190|gene18741|gene18890|gene19176|gene20063|gene20751|gene20893|gene21699|gene2183|gene22057|gene2312|gene23181|gene23293|gene23434|gene24040|gene24643|gene25229|gen…	95	gene20893	1	gene15881|gene3406|gene4284	3	http://amigo.geneontology.org/cgi-bin/amigo/term_details?term=GO:2001235	no
insulin receptor signaling pathway	GO:0008286	0.00258	0.199478	56	gene10712|gene11634|gene12104|gene12214|gene12365|gene12507|gene12997|gene13647|gene13662|gene13785|gene14007|gene1437|gene15424|gene15735|gene15794|gene16174|gene16500|gene17154|gene17207|gene17901|gene18994|gene19405|gene19475|gene19916|gene19948|gene20029|gene20241|gene21599|gene21688|gene21794|gene22812|gene23181|gene23430|gene23608|gene24280|gene24389|gene24568|gene24786|gene25188|gene25229|…	79	gene12214|gene13647	2	gene12104|gene17154|gene8186	3	http://amigo.geneontology.org/cgi-bin/amigo/term_details?term=GO:0008286	no
regulation of nucleobase-containing compound metabolic process	GO:0019219	0.0026	0.199806	1863	gene10032|gene10033|gene10043|gene10059|gene10076|gene10082|gene10084|gene101|gene1010|gene10110|gene10154|gene10160|gene10171|gene10174|gene10179|gene10188|gene10220|gene10230|gene1025|gene10262|gene10275|gene10316|gene10322|gene10338|gene10350|gene1037|gene10387|gene10394|gene10413|gene10414|gene10416|gene10421|gene10423|gene10425|gene1044|gene10442|gene10478|gene10528|gene10538|gene10558|gene1…	3266	gene10425|gene11555|gene11694|gene12769|gene12851|gene13207|gene13444|gene13537|gene14180|gene1426|gene1427|gene1430|gene14405|gene15063|gene15214|gene15219|gene15222|gene15223|gene16038|gene16222|gene16352|gene16416|gene16520|gene16737|gene1678|gene1709|gene17295|gene17451|gene17621|gene17883|gene18614|gene18703|gene18830|gene18880|gene19175|gene19312|gene19457|gene20385|gene20395|gene20893|gene…	75	gene11565|gene1158|gene11944|gene12481|gene13692|gene14399|gene14859|gene14955|gene15279|gene15468|gene16210|gene16634|gene17676|gene17718|gene17834|gene17889|gene18906|gene19284|gene19925|gene20603|gene20921|gene22040|gene22477|gene23714|gene23900|gene24079|gene24533|gene24669|gene24705|gene24774|gene25250|gene25298|gene25696|gene26156|gene26335|gene2659|gene27260|gene27416|gene2993|gene3254|gen…	58	http://amigo.geneontology.org/cgi-bin/amigo/term_details?term=GO:0019219	no
ER-nucleus signaling pathway	GO:0006984	0.00271	0.207005	42	gene11247|gene11555|gene11776|gene12148|gene12560|gene13466|gene13615|gene15025|gene15768|gene16374|gene16416|gene16625|gene16807|gene17124|gene17188|gene17442|gene18190|gene19453|gene20172|gene20241|gene2133|gene21504|gene21799|gene22868|gene23364|gene23966|gene24147|gene24510|gene24793|gene25955|gene26134|gene3431|gene3504|gene3741|gene3773|gene3828|gene4120|gene5294|gene6144|gene746|gene747|ge…	57	gene11555|gene16416|gene24147	3	.	0	http://amigo.geneontology.org/cgi-bin/amigo/term_details?term=GO:0006984	no
RNA surveillance	GO:0071025	0.00281	0.213358	13	gene12336|gene12797|gene13101|gene14410|gene16068|gene17940|gene20335|gene21852|gene22578|gene25206|gene6305|gene795|gene9077	14	.	0	.	0	http://amigo.geneontology.org/cgi-bin/amigo/term_details?term=GO:0071025	no
protein processing	GO:0016485	0.0029	0.218881	212	gene10110|gene10135|gene10163|gene10475|gene10545|gene10600|gene10633|gene10746|gene11127|gene11193|gene113|gene1145|gene1156|gene11638|gene11776|gene11928|gene11972|gene12091|gene12137|gene12148|gene12389|gene12690|gene12708|gene13281|gene13342|gene13485|gene13498|gene13511|gene1352|gene13530|gene13662|gene13710|gene1373|gene13821|gene13995|gene14221|gene14299|gene1460|gene14781|gene14784|gene14…	340	gene13498|gene1709|gene17379|gene20893|gene21083|gene21851|gene24051|gene24742|gene25424|gene27848	10	gene11928|gene1500|gene17145|gene17154|gene17718|gene18277|gene18285|gene23315|gene23316|gene23362|gene3406|gene9488	12	http://amigo.geneontology.org/cgi-bin/amigo/term_details?term=GO:0016485	no
protein complex biogenesis	GO:0070271	0.00299	0.224338	675	gene10043|gene10076|gene10179|gene1025|gene10382|gene10421|gene10489|gene10544|gene10556|gene1058|gene10583|gene1061|gene10628|gene10669|gene10681|gene10686|gene10708|gene10720|gene10721|gene10745|gene10748|gene10754|gene10758|gene10775|gene10785|gene10804|gene10947|gene10954|gene11063|gene11115|gene11118|gene11131|gene11149|gene11176|gene11206|gene11217|gene1126|gene11282|gene11290|gene1148|gene…	1148	gene11555|gene11694|gene15214|gene16737|gene17198|gene17295|gene17883|gene19921|gene19939|gene20385|gene20893|gene22099|gene25837|gene2871|gene5684|gene7275|gene9499	17	gene10628|gene10721|gene10947|gene12636|gene14486|gene15453|gene17552|gene17680|gene20910|gene22494|gene23019|gene23926|gene26506|gene27160|gene3078|gene4711|gene4760|gene5273|gene8186|gene8699	20	http://amigo.geneontology.org/cgi-bin/amigo/term_details?term=GO:0070271	no
intrinsic apoptotic signaling pathway	GO:0097193	0.00306	0.226481	140	gene10110|gene10220|gene10639|gene10746|gene1087|gene11086|gene11131|gene11133|gene11247|gene11458|gene1148|gene11565|gene11645|gene11648|gene11747|gene11776|gene1178|gene12148|gene12380|gene12551|gene12769|gene13511|gene1352|gene1353|gene13533|gene13587|gene13662|gene13724|gene13823|gene13908|gene14008|gene14406|gene14770|gene14807|gene15387|gene15485|gene15558|gene15618|gene15622|gene15807|gene…	218	gene12769|gene20893	2	gene11565|gene3406	2	http://amigo.geneontology.org/cgi-bin/amigo/term_details?term=GO:0097193	no
lipid oxidation	GO:0034440	0.00309	0.226481	57	gene10096|gene1058|gene10764|gene12015|gene12016|gene12310|gene12507|gene1295|gene13097|gene13909|gene14123|gene15006|gene15621|gene16500|gene16786|gene16957|gene17263|gene17381|gene17665|gene17842|gene17901|gene18229|gene18297|gene19134|gene19147|gene20004|gene20377|gene20419|gene21578|gene22069|gene22822|gene22836|gene23233|gene23443|gene24237|gene24318|gene24404|gene24905|gene2611|gene26125|ge…	81	gene20419|gene2779|gene6526|gene9116	4	gene19134	1	http://amigo.geneontology.org/cgi-bin/amigo/term_details?term=GO:0034440	no
cellular response to light stimulus	GO:0071482	0.00309	0.226481	57	gene10360|gene10368|gene10586|gene10745|gene11133|gene11222|gene1178|gene13299|gene13684|gene13945|gene14783|gene14808|gene15387|gene15558|gene16152|gene16226|gene16960|gene17111|gene17379|gene18073|gene18190|gene18193|gene18253|gene19325|gene20119|gene20241|gene20786|gene21699|gene21700|gene21709|gene21790|gene21901|gene22705|gene22810|gene22868|gene23088|gene23634|gene25229|gene25665|gene26667|…	81	gene17379|gene4413	2	gene19325|gene21709|gene710	3	http://amigo.geneontology.org/cgi-bin/amigo/term_details?term=GO:0071482	no
vesicle-mediated transport	GO:0016192	0.00309	0.226481	655	gene10042|gene10079|gene10084|gene10166|gene10167|gene10169|gene10206|gene1022|gene10264|gene10385|gene10412|gene10458|gene10471|gene10577|gene10586|gene1061|gene10619|gene10641|gene10681|gene1070|gene10720|gene10721|gene10730|gene10748|gene1075|gene10785|gene10803|gene1090|gene1095|gene11118|gene11176|gene11217|gene11269|gene11307|gene11321|gene11362|gene11420|gene11475|gene1148|gene11500|gene11…	1113	gene10079|gene10412|gene12638|gene14367|gene15350|gene17295|gene19069|gene19244|gene19312|gene20307|gene2252|gene24051|gene24745|gene27061|gene4957|gene5684|gene5715|gene885|gene9116|gene9204	20	gene10721|gene11594|gene14486|gene14955|gene15453|gene1567|gene16332|gene19617|gene1989|gene19929|gene20910|gene20921|gene21779|gene23951|gene25472|gene27989|gene2993|gene3254|gene3405|gene4819|gene6001|gene6172|gene8699|gene9456	24	http://amigo.geneontology.org/cgi-bin/amigo/term_details?term=GO:0016192	no
regulation of protein maturation	GO:1903317	0.00323	0.235382	122	gene10110|gene10135|gene10475|gene10746|gene11193|gene11638|gene12091|gene12137|gene12148|gene12690|gene13342|gene13485|gene13498|gene13511|gene13662|gene13710|gene1373|gene13821|gene13995|gene14221|gene14299|gene1460|gene14781|gene14784|gene14867|gene1500|gene15679|gene15830|gene15912|gene16196|gene16199|gene16302|gene1653|gene16598|gene16625|gene16927|gene17106|gene17111|gene17131|gene17154|gen…	188	gene13498|gene17379|gene21851|gene24051|gene24742	5	gene1500|gene17154|gene17718|gene23315|gene23316	5	http://amigo.geneontology.org/cgi-bin/amigo/term_details?term=GO:1903317	no
response to type I interferon	GO:0034340	0.00326	0.23621	36	gene11|gene11113|gene1145|gene13|gene1426|gene1427|gene15807|gene16221|gene16352|gene16737|gene1709|gene17295|gene17451|gene18225|gene19682|gene20631|gene21083|gene21763|gene23181|gene24052|gene24636|gene24638|gene24639|gene26067|gene26086|gene26088|gene26089|gene3454|gene5304|gene5342|gene5650|gene5960|gene6599|gene8119|gene8133|gene8478	48	gene11113|gene1426|gene1427|gene16221|gene16352|gene16737|gene1709|gene17295|gene17451|gene19682|gene20631|gene21083|gene24636|gene24638|gene24639|gene26067|gene26086|gene26088|gene26089|gene3454|gene5342|gene5650|gene8119|gene8478	24	.	0	http://amigo.geneontology.org/cgi-bin/amigo/term_details?term=GO:0034340	no
regulation of histone modification	GO:0031056	0.00345	0.248557	68	gene10174|gene10220|gene10260|gene10735|gene1148|gene1178|gene12335|gene13312|gene13336|gene13782|gene14009|gene1435|gene14777|gene14955|gene15381|gene15503|gene15618|gene16226|gene16536|gene16601|gene17367|gene17558|gene17754|gene17816|gene18|gene18193|gene18602|gene18805|gene18930|gene19284|gene19632|gene19687|gene20399|gene20822|gene20893|gene20921|gene2122|gene21483|gene21924|gene22014|gene22…	99	gene20893	1	gene14955|gene19284|gene20921	3	http://amigo.geneontology.org/cgi-bin/amigo/term_details?term=GO:0031056	no
organic substance catabolic process	GO:1901575	0.00347	0.248585	1003	gene10081|gene10082|gene10084|gene10096|gene10110|gene10117|gene10168|gene10179|gene10194|gene10205|gene1021|gene10234|gene10235|gene10273|gene10277|gene10289|gene10325|gene10346|gene10350|gene10442|gene10448|gene1047|gene10475|gene10478|gene10488|gene10523|gene10541|gene10542|gene1058|gene10583|gene10586|gene10650|gene10665|gene10703|gene10717|gene10719|gene10723|gene10746|gene10764|gene10774|ge…	1731	gene11111|gene11694|gene13207|gene13498|gene14602|gene15797|gene16221|gene16738|gene17379|gene17575|gene18703|gene19111|gene19472|gene19921|gene20385|gene20419|gene20631|gene20893|gene21335|gene21720|gene22098|gene22895|gene22897|gene22976|gene22982|gene23116|gene25205|gene25424|gene26331|gene2779|gene27848|gene4428|gene4937|gene5650|gene6115|gene6493|gene6495|gene7127|gene7129|gene7302|gene8672|…	43	gene10117|gene10723|gene1140|gene11528|gene11565|gene1158|gene12241|gene1286|gene14095|gene14955|gene1500|gene15453|gene15468|gene15743|gene1696|gene17154|gene17834|gene18184|gene21250|gene21701|gene21932|gene22477|gene23171|gene2323|gene23841|gene23900|gene241|gene24377|gene24647|gene24648|gene24649|gene24669|gene25298|gene26053|gene2659|gene2993|gene3402|gene5012|gene5789|gene8033|gene8186|gene…	42	http://amigo.geneontology.org/cgi-bin/amigo/term_details?term=GO:1901575	no
protein complex assembly	GO:0006461	0.00352	0.250058	673	gene10043|gene10076|gene10179|gene1025|gene10382|gene10421|gene10489|gene10544|gene10556|gene1058|gene10583|gene1061|gene10628|gene10669|gene10681|gene10686|gene10708|gene10720|gene10721|gene10745|gene10748|gene10754|gene10758|gene10775|gene10785|gene10804|gene10947|gene10954|gene11063|gene11115|gene11118|gene11131|gene11149|gene11176|gene11206|gene11217|gene1126|gene11282|gene11290|gene1148|gene…	1146	gene11555|gene11694|gene15214|gene16737|gene17198|gene17295|gene17883|gene19921|gene19939|gene20385|gene20893|gene22099|gene25837|gene2871|gene5684|gene7275|gene9499	17	gene10628|gene10721|gene10947|gene12636|gene14486|gene15453|gene17552|gene17680|gene20910|gene22494|gene23019|gene23926|gene26506|gene27160|gene3078|gene4711|gene4760|gene5273|gene8186|gene8699	20	http://amigo.geneontology.org/cgi-bin/amigo/term_details?term=GO:0006461	no
double-strand break repair	GO:0006302	0.00353	0.250058	123	gene10181|gene10346|gene10745|gene11645|gene1178|gene11908|gene11959|gene12079|gene12356|gene12428|gene12769|gene1285|gene1288|gene13326|gene13336|gene13403|gene13684|gene13908|gene13936|gene14009|gene14079|gene14154|gene14309|gene1435|gene15279|gene15482|gene1560|gene15618|gene1568|gene15708|gene15951|gene16059|gene16628|gene1705|gene17069|gene17120|gene17151|gene17219|gene17290|gene17392|gene18…	190	gene12769|gene20893|gene345|gene346	4	gene15279|gene23408|gene5004	3	http://amigo.geneontology.org/cgi-bin/amigo/term_details?term=GO:0006302	no
cellular modified amino acid metabolic process	GO:0006575	0.00358	0.250116	102	gene10031|gene10214|gene10234|gene10396|gene10492|gene10494|gene10495|gene10502|gene10717|gene10719|gene10723|gene10746|gene10815|gene1101|gene1102|gene1105|gene11247|gene11254|gene1140|gene11479|gene11814|gene11936|gene11985|gene12025|gene12302|gene12333|gene12535|gene13240|gene1329|gene13323|gene13724|gene13957|gene13961|gene14133|gene14207|gene14409|gene15705|gene15753|gene15840|gene16055|gene…	155	gene22618|gene27847|gene27848|gene3035|gene6771	5	gene10214|gene10492|gene10723|gene1140|gene16529|gene17718|gene23714|gene4405	8	http://amigo.geneontology.org/cgi-bin/amigo/term_details?term=GO:0006575	no
regulation of cellular response to heat	GO:1900034	0.00358	0.250116	32	gene12306|gene12342|gene1285|gene14764|gene15035|gene15618|gene16387|gene18237|gene18240|gene19007|gene19100|gene19628|gene20397|gene2068|gene21907|gene22029|gene23973|gene25229|gene25366|gene25397|gene2626|gene4133|gene4609|gene4680|gene4943|gene5217|gene5526|gene6144|gene6211|gene699|gene794|gene9989	42	.	0	.	0	http://amigo.geneontology.org/cgi-bin/amigo/term_details?term=GO:1900034	no
recombinational repair	GO:0000725	0.00359	0.250116	63	gene10346|gene10745|gene1178|gene12769|gene1285|gene13326|gene13336|gene13403|gene13908|gene13936|gene14309|gene15482|gene15618|gene15708|gene1705|gene17219|gene17290|gene18208|gene18747|gene18847|gene19007|gene1908|gene19311|gene19687|gene20705|gene20784|gene21244|gene21391|gene21527|gene23102|gene2312|gene23414|gene23634|gene23750|gene24190|gene24432|gene24748|gene25484|gene25665|gene26881|gene…	91	gene12769	1	gene5004	1	http://amigo.geneontology.org/cgi-bin/amigo/term_details?term=GO:0000725	no
chromosome organization	GO:0051276	0.00372	0.257757	524	gene1010|gene10174|gene10220|gene1025|gene10260|gene1031|gene10316|gene10470|gene10558|gene10559|gene10707|gene10735|gene10740|gene10745|gene10758|gene10763|gene10765|gene1077|gene10774|gene10909|gene10968|gene1101|gene1106|gene11069|gene11078|gene11115|gene11118|gene11217|gene11350|gene11377|gene11471|gene1148|gene11645|gene11673|gene11686|gene1178|gene11821|gene11855|gene11959|gene12003|gene120…	884	gene12769|gene13935|gene1426|gene1427|gene14405|gene1678|gene18880|gene20893|gene22099|gene22877|gene24279|gene26377|gene26949|gene346|gene5911|gene8761	16	gene14955|gene15279|gene19284|gene20921|gene2323|gene2659|gene27160|gene6703	8	http://amigo.geneontology.org/cgi-bin/amigo/term_details?term=GO:0051276	no
ubiquitin-dependent protein catabolic process	GO:0006511	0.00378	0.260491	315	gene10081|gene10110|gene10179|gene10205|gene10235|gene10277|gene10325|gene10448|gene10475|gene10541|gene10542|gene10586|gene10665|gene10703|gene10774|gene11193|gene1121|gene11343|gene11459|gene1148|gene11638|gene11649|gene11671|gene11686|gene11790|gene11810|gene11855|gene11864|gene12044|gene12091|gene12137|gene12148|gene12241|gene12326|gene1241|gene12478|gene12482|gene12484|gene12560|gene12633|ge…	519	gene13498|gene17379|gene18703|gene19921|gene20893|gene22098|gene22982|gene23116|gene4937|gene5650|gene6493|gene6495	12	gene12241|gene14955|gene1500|gene1696|gene23900|gene241	6	http://amigo.geneontology.org/cgi-bin/amigo/term_details?term=GO:0006511	no
DNA duplex unwinding	GO:0032508	0.00382	0.261825	24	gene10076|gene11686|gene12079|gene13908|gene14268|gene1560|gene15708|gene17290|gene19540|gene2117|gene21901|gene24103|gene24495|gene24707|gene24748|gene25206|gene25532|gene26888|gene27190|gene4227|gene7463|gene7908|gene9091|gene9759	30	.	0	.	0	http://amigo.geneontology.org/cgi-bin/amigo/term_details?term=GO:0032508	no
DNA replication initiation	GO:0006270	0.00385	0.262462	26	gene13095|gene13908|gene14268|gene16922|gene17290|gene17328|gene17401|gene1804|gene1832|gene19535|gene20676|gene22629|gene24103|gene24748|gene25960|gene26611|gene27190|gene27691|gene2896|gene4537|gene5328|gene5591|gene874|gene9121|gene9124|gene9821	33	.	0	.	0	http://amigo.geneontology.org/cgi-bin/amigo/term_details?term=GO:0006270	no
regulation of protein processing	GO:0070613	0.00388	0.263093	121	gene10110|gene10135|gene10475|gene10746|gene11193|gene11638|gene12091|gene12137|gene12148|gene12690|gene13342|gene13485|gene13498|gene13511|gene13662|gene13710|gene1373|gene13821|gene13995|gene14221|gene14299|gene1460|gene14781|gene14784|gene14867|gene1500|gene15679|gene15830|gene15912|gene16196|gene16199|gene16302|gene1653|gene16598|gene16625|gene16927|gene17106|gene17111|gene17131|gene17154|gen…	187	gene13498|gene17379|gene21851|gene24051|gene24742	5	gene1500|gene17154|gene17718|gene23315|gene23316	5	http://amigo.geneontology.org/cgi-bin/amigo/term_details?term=GO:0070613	no
strand displacement	GO:0000732	0.00397	0.267764	15	gene12769|gene13908|gene15618|gene1568|gene15708|gene15986|gene18747|gene18772|gene20705|gene23102|gene23750|gene24817|gene3836|gene6013|gene7908	17	gene12769	1	.	0	http://amigo.geneontology.org/cgi-bin/amigo/term_details?term=GO:0000732	no
negative regulation of metabolic process	GO:0009892	0.00406	0.272385	975	gene10043|gene1008|gene10084|gene101|gene1010|gene10110|gene10168|gene10174|gene10188|gene10196|gene10220|gene10325|gene10368|gene1037|gene10382|gene10423|gene10425|gene10442|gene10475|gene10528|gene1053|gene10586|gene10591|gene10638|gene10707|gene10735|gene10746|gene10747|gene10763|gene1077|gene10774|gene10789|gene10803|gene10947|gene10963|gene11078|gene11084|gene11128|gene11133|gene11140|gene11…	1683	gene10425|gene11555|gene12769|gene13498|gene13537|gene13647|gene1426|gene1427|gene14405|gene15063|gene16221|gene16416|gene16520|gene1678|gene17295|gene17379|gene17621|gene17883|gene18036|gene18880|gene1905|gene20893|gene21083|gene21335|gene21847|gene22188|gene22191|gene22877|gene24051|gene24742|gene24841|gene26086|gene26088|gene3085|gene3204|gene3454|gene5911|gene7905|gene8761|gene9116	40	gene10947|gene13296|gene13408|gene14955|gene1500|gene15279|gene15453|gene15468|gene15881|gene16210|gene16332|gene16375|gene17154|gene17676|gene1891|gene19517|gene19617|gene20303|gene21343|gene22040|gene22477|gene2323|gene23315|gene23316|gene23714|gene23951|gene24705|gene24774|gene25696|gene26156|gene26182|gene26335|gene4191|gene4220|gene4743|gene5012|gene6001|gene6703|gene7472|gene9689	40	http://amigo.geneontology.org/cgi-bin/amigo/term_details?term=GO:0009892	no
regulation of biological process	GO:0050789	0.00417	0.278293	4646	gene10|gene10003|gene10006|gene10007|gene10008|gene10009|gene10010|gene10017|gene10018|gene10019|gene10020|gene10023|gene10025|gene10028|gene10032|gene10033|gene10034|gene10042|gene10043|gene1005|gene10058|gene10059|gene10076|gene10077|gene10079|gene1008|gene10082|gene10084|gene101|gene1010|gene10110|gene10113|gene10117|gene10123|gene10125|gene10135|gene10146|gene10151|gene10154|gene10160|gene101…	8322	gene10006|gene10020|gene10058|gene10079|gene10151|gene10170|gene10408|gene10425|gene10522|gene11111|gene11113|gene11555|gene11694|gene12138|gene12214|gene12236|gene12265|gene12266|gene12510|gene12638|gene12769|gene1279|gene12851|gene12992|gene13036|gene13124|gene13207|gene13424|gene13444|gene13472|gene13498|gene13537|gene13538|gene13647|gene1369|gene13786|gene13935|gene14091|gene14180|gene1426|ge…	225	gene10117|gene10492|gene1069|gene10721|gene10723|gene10947|gene11089|gene1140|gene11518|gene11565|gene1158|gene11594|gene11762|gene11766|gene11767|gene11944|gene11954|gene1201|gene1202|gene12104|gene12241|gene12427|gene12481|gene12636|gene12788|gene1286|gene13296|gene13370|gene13408|gene13692|gene13737|gene13885|gene13958|gene14399|gene14486|gene14817|gene14859|gene1486|gene14935|gene14955|gene15…	225	http://amigo.geneontology.org/cgi-bin/amigo/term_details?term=GO:0050789	no
carboxylic acid metabolic process	GO:0019752	0.00422	0.280155	467	gene10031|gene10096|gene10214|gene10234|gene10273|gene10287|gene10289|gene10293|gene10301|gene1031|gene10325|gene10396|gene10490|gene10492|gene10494|gene10495|gene10502|gene10523|gene1058|gene1059|gene10717|gene10719|gene10723|gene10746|gene10762|gene10764|gene10815|gene1101|gene1102|gene1105|gene11063|gene11106|gene11148|gene1118|gene11224|gene11247|gene11254|gene11310|gene1140|gene11449|gene114…	785	gene15797|gene16391|gene19111|gene1950|gene20419|gene21148|gene22618|gene2411|gene25205|gene2677|gene2678|gene2779|gene27847|gene27848|gene3035|gene3311|gene4790|gene6526|gene6771|gene8672|gene9116	21	gene10214|gene10492|gene10723|gene1140|gene11565|gene13610|gene16529|gene17718|gene19134|gene19202|gene19206|gene19207|gene20820|gene21250|gene21932|gene23714|gene23841|gene24512|gene24582|gene24584|gene24722|gene24921|gene26506|gene2659|gene2681|gene26995|gene4405|gene6349|gene7901|gene8186|gene8658|gene9569|gene9980	33	http://amigo.geneontology.org/cgi-bin/amigo/term_details?term=GO:0019752	no
RNA localization	GO:0006403	0.00427	0.281194	119	gene1002|gene10113|gene10350|gene11301|gene11617|gene11694|gene11729|gene11858|gene12306|gene12336|gene12342|gene12365|gene12713|gene13015|gene13101|gene13387|gene1340|gene13476|gene13707|gene14391|gene14764|gene14788|gene15035|gene15530|gene15620|gene15959|gene16068|gene16387|gene1640|gene16612|gene1683|gene16988|gene17186|gene17298|gene17447|gene17890|gene18240|gene1836|gene18468|gene18717|gene…	184	gene11694|gene1683|gene1836	3	.	0	http://amigo.geneontology.org/cgi-bin/amigo/term_details?term=GO:0006403	no
ER-associated ubiquitin-dependent protein catabolic process	GO:0030433	0.00428	0.281194	44	gene10179|gene10205|gene10235|gene11459|gene11671|gene12482|gene12484|gene12560|gene12844|gene13615|gene1500|gene15025|gene1505|gene16206|gene16374|gene16575|gene17124|gene17442|gene17449|gene1802|gene19801|gene19904|gene2062|gene2133|gene21332|gene21504|gene21746|gene22591|gene24510|gene24793|gene24822|gene25499|gene25955|gene27690|gene3857|gene4449|gene5283|gene5538|gene5624|gene7815|gene9015|g…	61	.	0	gene1500	1	http://amigo.geneontology.org/cgi-bin/amigo/term_details?term=GO:0030433	no
protein localization to organelle	GO:0033365	0.00433	0.283012	384	gene1002|gene10038|gene10077|gene10084|gene10110|gene10423|gene10425|gene10428|gene10442|gene10444|gene1047|gene10584|gene10586|gene10619|gene10681|gene10758|gene10774|gene10803|gene1106|gene11075|gene11115|gene11118|gene11149|gene11174|gene11217|gene11256|gene11268|gene11269|gene11330|gene1148|gene11620|gene11625|gene11636|gene11681|gene11686|gene11726|gene11729|gene11731|gene11776|gene11858|gen…	640	gene10425|gene12236|gene12769|gene14091|gene14405|gene15350|gene18036|gene1905|gene20893|gene3204|gene3454	11	gene12788|gene15453|gene15881|gene17834|gene22477|gene24533|gene25298|gene4191|gene4743|gene9689	10	http://amigo.geneontology.org/cgi-bin/amigo/term_details?term=GO:0033365	no
establishment of localization in cell	GO:0051649	0.00436	0.283512	1158	gene1002|gene10032|gene10042|gene1005|gene10079|gene10082|gene10084|gene10110|gene10134|gene10169|gene10171|gene10205|gene10206|gene1022|gene10230|gene10264|gene10385|gene10412|gene10414|gene10418|gene10428|gene10442|gene10444|gene10457|gene10458|gene1047|gene10470|gene10577|gene10586|gene1061|gene10619|gene10641|gene1065|gene10650|gene10682|gene1070|gene10708|gene10720|gene10721|gene10730|gene10…	2010	gene10079|gene10412|gene11694|gene12138|gene12510|gene12638|gene13935|gene14091|gene1426|gene1427|gene14405|gene15698|gene1683|gene16975|gene17123|gene1836|gene19069|gene19244|gene19312|gene19939|gene20307|gene20395|gene20893|gene21083|gene2252|gene2254|gene22624|gene22899|gene24147|gene24636|gene24745|gene27061|gene2871|gene3091|gene3204|gene3311|gene3454|gene3781|gene4413|gene463|gene4957|gene5…	52	gene10721|gene10947|gene11594|gene11766|gene12788|gene13853|gene14486|gene14955|gene15279|gene15453|gene15468|gene15543|gene1567|gene15743|gene15881|gene16210|gene16332|gene16715|gene17154|gene17834|gene18906|gene19202|gene19617|gene1989|gene19929|gene20910|gene20921|gene21692|gene21779|gene24242|gene24533|gene24774|gene25250|gene25298|gene25472|gene26157|gene2659|gene27989|gene3254|gene3405|gene…	47	http://amigo.geneontology.org/cgi-bin/amigo/term_details?term=GO:0051649	no
regulation of extrinsic apoptotic signaling pathway	GO:2001236	0.00441	0.285142	78	gene10471|gene11190|gene11196|gene11458|gene11538|gene1279|gene1288|gene13046|gene13510|gene13533|gene13662|gene13981|gene14154|gene1423|gene1426|gene1427|gene1466|gene1542|gene15673|gene15881|gene16210|gene1653|gene1655|gene16815|gene17231|gene17363|gene17539|gene17964|gene18190|gene18849|gene18890|gene19176|gene19326|gene19665|gene1986|gene20395|gene20893|gene21699|gene22057|gene22905|gene23293…	116	gene1279|gene1426|gene1427|gene20395|gene20893|gene24051	6	gene15881|gene16210|gene24774|gene25179|gene26335|gene4284	6	http://amigo.geneontology.org/cgi-bin/amigo/term_details?term=GO:2001236	no
ER to Golgi vesicle-mediated transport	GO:0006888	0.00451	0.285142	81	gene10042|gene1061|gene10721|gene11515|gene11534|gene11681|gene11974|gene11990|gene12281|gene12292|gene13189|gene13466|gene14299|gene15453|gene15485|gene15487|gene15561|gene15693|gene15830|gene15923|gene16501|gene16714|gene17331|gene17826|gene17909|gene18500|gene19199|gene19452|gene19765|gene20088|gene20728|gene20756|gene20928|gene20995|gene21210|gene21392|gene21424|gene21769|gene23057|gene23162|…	121	gene24745	1	gene10721|gene15453|gene27989	3	http://amigo.geneontology.org/cgi-bin/amigo/term_details?term=GO:0006888	no
mitochondrial translational termination	GO:0070126	0.00452	0.285142	9	gene10044|gene12155|gene12905|gene16196|gene16851|gene20050|gene2337|gene26170|gene79	9	.	0	.	0	http://amigo.geneontology.org/cgi-bin/amigo/term_details?term=GO:0070126	no
mitotic centrosome separation	GO:0007100	0.00452	0.285142	9	gene1239|gene13485|gene13548|gene16425|gene19243|gene23659|gene24612|gene25665|gene27703	9	.	0	.	0	http://amigo.geneontology.org/cgi-bin/amigo/term_details?term=GO:0007100	no
negative regulation of pathway-restricted SMAD protein phosphorylation	GO:0060394	0.00452	0.285142	9	gene10803|gene11206|gene13471|gene23185|gene23225|gene24671|gene24916|gene25223|gene5773	9	.	0	.	0	http://amigo.geneontology.org/cgi-bin/amigo/term_details?term=GO:0060394	no
cellular response to thyroid hormone stimulus	GO:0097067	0.00452	0.285142	9	gene14865|gene16617|gene19157|gene19506|gene20751|gene22905|gene3264|gene8666|gene8956	9	gene14865	1	.	0	http://amigo.geneontology.org/cgi-bin/amigo/term_details?term=GO:0097067	no
double-strand break repair via homologous recombination	GO:0000724	0.0046	0.288752	62	gene10346|gene10745|gene1178|gene12769|gene1285|gene13326|gene13336|gene13403|gene13908|gene13936|gene14309|gene15482|gene15618|gene15708|gene1705|gene17219|gene17290|gene18208|gene18747|gene18847|gene19007|gene1908|gene19311|gene19687|gene20705|gene20784|gene21244|gene21391|gene21527|gene23102|gene2312|gene23414|gene23634|gene23750|gene24190|gene24432|gene24748|gene25484|gene25665|gene26881|gene…	90	gene12769	1	gene5004	1	http://amigo.geneontology.org/cgi-bin/amigo/term_details?term=GO:0000724	no
signal transduction by p53 class mediator	GO:0072331	0.00469	0.292952	117	gene10220|gene1037|gene10968|gene11645|gene11686|gene1178|gene12455|gene12769|gene1285|gene1295|gene13004|gene13444|gene13587|gene13634|gene13708|gene13794|gene13823|gene13908|gene13945|gene14008|gene1426|gene1427|gene14616|gene14617|gene15558|gene15618|gene1568|gene15708|gene15773|gene15986|gene16152|gene16397|gene16523|gene16628|gene16769|gene16815|gene16854|gene17231|gene17280|gene17495|gene17…	181	gene12769|gene13444|gene1426|gene1427|gene20893	5	gene2659|gene5559	2	http://amigo.geneontology.org/cgi-bin/amigo/term_details?term=GO:0072331	no
positive regulation of protein dephosphorylation	GO:0035307	0.00478	0.29566	12	gene1148|gene12461|gene13685|gene16421|gene16693|gene16925|gene17372|gene17937|gene18093|gene2194|gene24807|gene9197	13	.	0	.	0	http://amigo.geneontology.org/cgi-bin/amigo/term_details?term=GO:0035307	no
activation of protein kinase B activity	GO:0032148	0.00478	0.29566	12	gene1148|gene11689|gene12123|gene13662|gene16174|gene24814|gene27798|gene4809|gene6001|gene6119|gene7391|gene8186	13	.	0	gene6001|gene7391|gene8186	3	http://amigo.geneontology.org/cgi-bin/amigo/term_details?term=GO:0032148	no
regulation of sequence-specific DNA binding transcription factor activity	GO:0051090	0.00494	0.304074	173	gene1010|gene10174|gene10416|gene10610|gene10670|gene10803|gene11112|gene11131|gene11196|gene1148|gene11555|gene11565|gene11686|gene1178|gene11864|gene11879|gene1188|gene11924|gene11947|gene12129|gene12148|gene12844|gene12997|gene13004|gene13021|gene13336|gene13342|gene13510|gene13531|gene13537|gene13544|gene13599|gene13969|gene13981|gene1426|gene1427|gene14405|gene14842|gene14860|gene14955|gene1…	276	gene11555|gene13537|gene1426|gene1427|gene14405|gene15063|gene15214|gene15219|gene15222|gene15223|gene16038|gene17451|gene18703|gene22098|gene3752|gene6526|gene8761	17	gene11565|gene14955|gene16210|gene19925|gene20921|gene22477|gene24533|gene26335|gene4191|gene4743	10	http://amigo.geneontology.org/cgi-bin/amigo/term_details?term=GO:0051090	no
negative regulation of proteolysis	GO:0045861	0.00506	0.309956	31	gene12148|gene13498|gene14221|gene1460|gene14781|gene17379|gene19270|gene19781|gene19942|gene20232|gene21429|gene21573|gene21746|gene21794|gene21888|gene22545|gene23315|gene23316|gene24742|gene25499|gene25849|gene26417|gene26418|gene27417|gene27903|gene3862|gene5580|gene8212|gene8700|gene9167|gene9428	41	gene13498|gene17379|gene24742	3	gene23315|gene23316	2	http://amigo.geneontology.org/cgi-bin/amigo/term_details?term=GO:0045861	no
protein deubiquitination	GO:0016579	0.00522	0.318219	71	gene10541|gene10542|gene1132|gene11486|gene11855|gene12326|gene12641|gene13075|gene13599|gene14172|gene14179|gene1500|gene15063|gene15288|gene1533|gene15387|gene15558|gene15854|gene17077|gene17280|gene17363|gene18262|gene18788|gene1907|gene1908|gene19632|gene19715|gene19944|gene20477|gene21057|gene21079|gene21391|gene21563|gene21737|gene21746|gene23116|gene2340|gene23739|gene24139|gene24300|gene2…	105	gene15063|gene23116|gene5650|gene9927	4	gene1500	1	http://amigo.geneontology.org/cgi-bin/amigo/term_details?term=GO:0016579	no
alditol phosphate metabolic process	GO:0052646	0.00529	0.320944	19	gene10717|gene10719|gene10723|gene10815|gene11254|gene1140|gene13240|gene1329|gene13724|gene13957|gene1877|gene21335|gene25888|gene26076|gene26568|gene28494|gene3184|gene5040|gene9623	23	gene21335	1	gene10723|gene1140	2	http://amigo.geneontology.org/cgi-bin/amigo/term_details?term=GO:0052646	no
regulation of DNA metabolic process	GO:0051052	0.00534	0.322434	188	gene10707|gene10745|gene10803|gene11213|gene11645|gene11648|gene11689|gene1178|gene11959|gene12025|gene12678|gene12769|gene12778|gene1285|gene1288|gene12997|gene13288|gene13299|gene13336|gene13403|gene13481|gene13662|gene13860|gene13908|gene14005|gene14009|gene14146|gene14154|gene1435|gene1437|gene14403|gene14405|gene14777|gene14862|gene15279|gene15482|gene15618|gene15708|gene15922|gene15971|gene…	302	gene12769|gene14405|gene20893|gene6675|gene6832	5	gene15279|gene5004|gene8186	3	http://amigo.geneontology.org/cgi-bin/amigo/term_details?term=GO:0051052	no
maturation of 5.8S rRNA from tricistronic rRNA transcript (SSU-rRNA, 5.8S rRNA, LSU-rRNA)	GO:0000466	0.00556	0.332551	21	gene12336|gene12797|gene14183|gene16125|gene1636|gene16588|gene19800|gene21403|gene21852|gene22165|gene23703|gene2478|gene24847|gene27961|gene28253|gene3489|gene5515|gene6305|gene7043|gene8903|gene9077	26	gene5515	1	.	0	http://amigo.geneontology.org/cgi-bin/amigo/term_details?term=GO:0000466	no
DNA synthesis involved in DNA repair	GO:0000731	0.00556	0.332551	21	gene12769|gene13908|gene15618|gene1568|gene15708|gene15986|gene16922|gene18747|gene18772|gene20705|gene22705|gene23102|gene23750|gene24817|gene25229|gene26046|gene3118|gene3836|gene6013|gene7908|gene8142	26	gene12769	1	gene26046	1	http://amigo.geneontology.org/cgi-bin/amigo/term_details?term=GO:0000731	no
cell cycle DNA replication	GO:0044786	0.00565	0.336167	23	gene10745|gene11213|gene13378|gene13481|gene14146|gene15708|gene17111|gene17290|gene17328|gene17609|gene19733|gene24413|gene25516|gene26219|gene26290|gene26906|gene27691|gene2896|gene4|gene4813|gene7023|gene8529|gene9821	29	.	0	.	0	http://amigo.geneontology.org/cgi-bin/amigo/term_details?term=GO:0044786	no
regulation of transcription, DNA-templated	GO:0006355	0.00568	0.336167	1566	gene10033|gene10043|gene10059|gene10076|gene10084|gene101|gene1010|gene10110|gene10154|gene10160|gene10171|gene10174|gene10179|gene10220|gene10230|gene1025|gene10262|gene10275|gene10316|gene10322|gene10338|gene10387|gene10394|gene10413|gene10414|gene10416|gene10421|gene10423|gene10425|gene1044|gene10442|gene10478|gene10528|gene10538|gene10558|gene10559|gene1056|gene10584|gene10586|gene10587|gene1…	2744	gene10425|gene11555|gene12769|gene12851|gene13207|gene13444|gene13537|gene14180|gene1426|gene1427|gene1430|gene14405|gene15063|gene15214|gene15219|gene15222|gene15223|gene16038|gene16222|gene16352|gene16416|gene16520|gene1678|gene1709|gene17295|gene17451|gene17621|gene17883|gene18614|gene18703|gene18830|gene18880|gene19457|gene20395|gene20893|gene21083|gene21133|gene21478|gene21847|gene22098|gene…	65	gene11565|gene11944|gene12481|gene13692|gene14399|gene14859|gene14955|gene15279|gene16210|gene16634|gene17676|gene17834|gene17889|gene19284|gene19925|gene20603|gene20921|gene22040|gene22477|gene23714|gene23900|gene24079|gene24533|gene24705|gene24774|gene25250|gene25298|gene25696|gene26156|gene26335|gene2659|gene27416|gene3254|gene4191|gene4284|gene4649|gene4743|gene4929|gene5012|gene5350|gene6098…	49	http://amigo.geneontology.org/cgi-bin/amigo/term_details?term=GO:0006355	no
apoptotic signaling pathway	GO:0097190	0.0057	0.336167	276	gene10079|gene10110|gene10220|gene10471|gene10639|gene10746|gene10775|gene1087|gene11086|gene11127|gene11131|gene11133|gene11168|gene11190|gene11196|gene11234|gene11247|gene1145|gene11458|gene1148|gene11538|gene11565|gene11645|gene11648|gene11747|gene11776|gene1178|gene12004|gene12148|gene12380|gene12551|gene12769|gene1279|gene1288|gene12894|gene13022|gene13046|gene13510|gene13511|gene1352|gene13…	454	gene10079|gene12769|gene1279|gene13786|gene1426|gene1427|gene20307|gene20395|gene20893|gene21083|gene24051|gene4957	12	gene11565|gene15881|gene16210|gene1891|gene24774|gene25179|gene26335|gene3406|gene4284|gene4405|gene5363	11	http://amigo.geneontology.org/cgi-bin/amigo/term_details?term=GO:0097190	no
regulation of translation	GO:0006417	0.00607	0.356331	156	gene10034|gene10113|gene10168|gene10170|gene10269|gene10350|gene10368|gene10478|gene10523|gene10527|gene10947|gene1105|gene11095|gene11409|gene1148|gene11513|gene1154|gene11555|gene11617|gene11776|gene11798|gene12365|gene1295|gene13020|gene1303|gene1340|gene13440|gene13443|gene13618|gene13620|gene1384|gene14002|gene14299|gene14358|gene14525|gene14863|gene1532|gene15349|gene15382|gene15496|gene157…	248	gene10170|gene11555|gene20893	3	gene10947|gene16375|gene19517|gene21343|gene21534|gene2323	6	http://amigo.geneontology.org/cgi-bin/amigo/term_details?term=GO:0006417	no
regulation of stem cell differentiation	GO:2000736	0.00613	0.356552	64	gene10423|gene10670|gene10803|gene11555|gene11608|gene12148|gene12965|gene13180|gene13478|gene13823|gene14002|gene14221|gene15040|gene15419|gene15498|gene15673|gene15881|gene16500|gene16816|gene17495|gene17718|gene17937|gene18206|gene20114|gene20395|gene20985|gene21037|gene21329|gene21415|gene21953|gene21983|gene23185|gene23216|gene23225|gene23315|gene23316|gene23553|gene23900|gene24401|gene24795…	94	gene11555|gene20395|gene6675	3	gene15881|gene17718|gene23315|gene23316|gene23900|gene4191	6	http://amigo.geneontology.org/cgi-bin/amigo/term_details?term=GO:2000736	no
proteasome-mediated ubiquitin-dependent protein catabolic process	GO:0043161	0.00613	0.356552	201	gene10110|gene10179|gene10205|gene10235|gene10325|gene10475|gene10665|gene10703|gene10774|gene11193|gene11343|gene11459|gene11638|gene11671|gene11686|gene11790|gene11810|gene11864|gene12044|gene12091|gene12137|gene12148|gene1241|gene12478|gene12482|gene12484|gene12560|gene12633|gene12718|gene12844|gene13485|gene13510|gene13511|gene13615|gene1373|gene13821|gene13893|gene13995|gene14221|gene14223|g…	325	gene17379|gene20893|gene22098|gene22982|gene4937	5	gene14955|gene1500|gene241	3	http://amigo.geneontology.org/cgi-bin/amigo/term_details?term=GO:0043161	no
small molecule biosynthetic process	GO:0044283	0.00618	0.357819	219	gene10031|gene10224|gene10253|gene10396|gene10502|gene10717|gene10746|gene10762|gene1101|gene1102|gene1105|gene1118|gene11224|gene11290|gene11310|gene11479|gene11603|gene11814|gene11985|gene12093|gene12302|gene12321|gene12333|gene12652|gene1267|gene12988|gene13033|gene13287|gene13426|gene13511|gene13610|gene13618|gene13700|gene13780|gene13823|gene13957|gene14192|gene14226|gene14307|gene14397|gene…	356	gene16391|gene18734|gene1950|gene20419|gene2411|gene27847|gene27848	7	gene13610|gene17576|gene19134|gene19202|gene19206|gene19207|gene21250|gene21932|gene23171|gene25951|gene26506|gene2659|gene4405|gene7391|gene8033|gene9569|gene9980	17	http://amigo.geneontology.org/cgi-bin/amigo/term_details?term=GO:0044283	no
Golgi to plasma membrane transport	GO:0006893	0.00624	0.359651	34	gene10079|gene11594|gene11681|gene11811|gene12018|gene13094|gene13400|gene13808|gene14293|gene1468|gene16003|gene17438|gene18932|gene19338|gene19765|gene20307|gene20910|gene21948|gene22031|gene23160|gene23432|gene23684|gene25266|gene26021|gene26150|gene27871|gene4334|gene4957|gene5193|gene6673|gene6690|gene7739|gene8593|gene9650	46	gene10079|gene20307|gene4957	3	gene11594|gene20910	2	http://amigo.geneontology.org/cgi-bin/amigo/term_details?term=GO:0006893	no
RNA export from nucleus	GO:0006405	0.00635	0.364335	67	gene11301|gene12306|gene12342|gene12365|gene13015|gene1340|gene13476|gene13707|gene14391|gene14764|gene15035|gene16387|gene16612|gene17186|gene17447|gene18240|gene18468|gene18930|gene19100|gene19339|gene20035|gene20397|gene2068|gene2122|gene21403|gene21564|gene21907|gene22029|gene22534|gene22706|gene23973|gene24610|gene25366|gene25675|gene25860|gene2626|gene266|gene27001|gene27032|gene27056|gene2…	99	.	0	.	0	http://amigo.geneontology.org/cgi-bin/amigo/term_details?term=GO:0006405	no
nuclear transport	GO:0051169	0.00642	0.366692	227	gene1002|gene10082|gene10171|gene10428|gene10442|gene10586|gene10682|gene10803|gene11115|gene11184|gene11249|gene11301|gene11620|gene11625|gene11681|gene11726|gene11729|gene11858|gene12029|gene12148|gene12306|gene12342|gene12365|gene12501|gene12554|gene12693|gene12713|gene12846|gene13015|gene13384|gene13398|gene1340|gene1342|gene13476|gene13510|gene13618|gene13707|gene13803|gene13809|gene13985|ge…	370	gene14091|gene1426|gene1427|gene14405|gene20893|gene21083|gene3204|gene3454|gene7275	9	gene15881|gene24533|gene25250|gene4191|gene4743	5	http://amigo.geneontology.org/cgi-bin/amigo/term_details?term=GO:0051169	no
negative regulation of macromolecule metabolic process	GO:0010605	0.0067	0.379834	897	gene10043|gene1008|gene10084|gene101|gene1010|gene10110|gene10168|gene10174|gene10188|gene10196|gene10220|gene10325|gene10368|gene1037|gene10382|gene10423|gene10425|gene10442|gene10475|gene10528|gene1053|gene10586|gene10591|gene10707|gene10735|gene10746|gene10747|gene10763|gene1077|gene10774|gene10789|gene10803|gene10947|gene10963|gene11078|gene11084|gene11133|gene11140|gene11149|gene11193|gene11…	1550	gene10425|gene11555|gene12769|gene13498|gene13537|gene1426|gene1427|gene14405|gene15063|gene16221|gene16520|gene1678|gene17295|gene17379|gene17621|gene17883|gene18036|gene18880|gene1905|gene20893|gene21083|gene21335|gene21847|gene22188|gene22191|gene22877|gene24051|gene24742|gene26086|gene26088|gene3085|gene3204|gene3454|gene5911|gene7905|gene8761|gene9116	37	gene10947|gene13296|gene13408|gene14955|gene1500|gene15279|gene15453|gene15468|gene15881|gene16210|gene16375|gene17676|gene19517|gene19617|gene20303|gene21343|gene22040|gene22477|gene2323|gene23315|gene23316|gene23714|gene23951|gene24705|gene24774|gene25696|gene26156|gene26182|gene26335|gene4191|gene4743|gene5012|gene6001|gene6703|gene7472|gene9689	36	http://amigo.geneontology.org/cgi-bin/amigo/term_details?term=GO:0010605	no
regulation of RNA metabolic process	GO:0051252	0.00671	0.379834	1637	gene10033|gene10043|gene10059|gene10076|gene10084|gene101|gene1010|gene10110|gene10154|gene10160|gene10171|gene10174|gene10179|gene10188|gene10220|gene10230|gene1025|gene10262|gene10275|gene10316|gene10322|gene10338|gene10350|gene1037|gene10387|gene10394|gene10413|gene10414|gene10416|gene10421|gene10423|gene10425|gene1044|gene10442|gene10478|gene10528|gene10538|gene10558|gene10559|gene1056|gene10…	2874	gene10425|gene11555|gene11694|gene12769|gene12851|gene13207|gene13444|gene13537|gene14180|gene1426|gene1427|gene1430|gene14405|gene15063|gene15214|gene15219|gene15222|gene15223|gene16038|gene16222|gene16352|gene16416|gene16520|gene16737|gene1678|gene1709|gene17295|gene17451|gene17621|gene17883|gene18614|gene18703|gene18830|gene18880|gene19175|gene19457|gene20395|gene20893|gene21083|gene21133|gene…	71	gene11565|gene11944|gene12481|gene13692|gene14399|gene14859|gene14955|gene15279|gene16210|gene16634|gene17676|gene17718|gene17834|gene17889|gene19284|gene19925|gene20603|gene20921|gene22040|gene22477|gene23714|gene23900|gene24079|gene24533|gene24705|gene24774|gene25250|gene25298|gene25696|gene26156|gene26335|gene2659|gene27260|gene27416|gene3254|gene4191|gene4284|gene4649|gene4743|gene4929|gene50…	51	http://amigo.geneontology.org/cgi-bin/amigo/term_details?term=GO:0051252	no
fatty acid catabolic process	GO:0009062	0.00675	0.3804	54	gene10096|gene1058|gene10764|gene12015|gene12016|gene12093|gene12286|gene12310|gene12507|gene12536|gene1295|gene13097|gene13700|gene13909|gene14123|gene15006|gene15621|gene16786|gene16957|gene17080|gene17381|gene17665|gene17842|gene17901|gene18229|gene18297|gene19147|gene20004|gene20419|gene21578|gene22069|gene22836|gene23132|gene23233|gene23443|gene24237|gene24318|gene24404|gene2611|gene26125|ge…	78	gene20419|gene2779	2	.	0	http://amigo.geneontology.org/cgi-bin/amigo/term_details?term=GO:0009062	no
centrosome cycle	GO:0007098	0.00693	0.388816	49	gene10524|gene11858|gene12097|gene1239|gene12675|gene12769|gene13485|gene13548|gene13590|gene13624|gene13868|gene14979|gene16425|gene17815|gene18241|gene18660|gene18750|gene19085|gene19200|gene19243|gene19913|gene20152|gene20287|gene20537|gene21029|gene21244|gene21415|gene2157|gene23659|gene23683|gene24245|gene24612|gene24989|gene25152|gene25397|gene2557|gene25665|gene27323|gene2742|gene27563|gen…	70	gene12769	1	.	0	http://amigo.geneontology.org/cgi-bin/amigo/term_details?term=GO:0007098	no
glutathione metabolic process	GO:0006749	0.00709	0.396041	30	gene10234|gene10746|gene14133|gene14409|gene16529|gene16530|gene17046|gene17999|gene19056|gene19074|gene21736|gene21976|gene22618|gene22619|gene22621|gene22789|gene22905|gene23412|gene24430|gene24824|gene2511|gene25838|gene26104|gene26105|gene27847|gene27848|gene2921|gene3035|gene4003|gene4405	40	gene22618|gene27847|gene27848|gene3035	4	gene16529|gene4405	2	http://amigo.geneontology.org/cgi-bin/amigo/term_details?term=GO:0006749	no
cellular response to reactive oxygen species	GO:0034614	0.00713	0.396528	57	gene10262|gene10492|gene10495|gene1148|gene11565|gene12356|gene13249|gene13662|gene14860|gene16709|gene16941|gene17341|gene17447|gene17539|gene17933|gene18103|gene18471|gene18733|gene18734|gene19326|gene19405|gene19882|gene19933|gene20377|gene21736|gene23088|gene24335|gene24354|gene2512|gene25229|gene25921|gene25978|gene26225|gene26417|gene26418|gene26878|gene27324|gene27903|gene27997|gene3953|ge…	83	gene18733|gene18734|gene4413|gene6675|gene9116|gene9927	6	gene10492|gene11565	2	http://amigo.geneontology.org/cgi-bin/amigo/term_details?term=GO:0034614	no
regulation of telomere maintenance	GO:0032204	0.00733	0.404106	37	gene12997|gene13662|gene13908|gene14146|gene14403|gene14862|gene15618|gene15708|gene15971|gene16425|gene16471|gene17219|gene17560|gene17609|gene18073|gene20893|gene21415|gene21634|gene23634|gene23814|gene24436|gene24838|gene24843|gene26219|gene26290|gene26881|gene27449|gene3510|gene3513|gene4227|gene5196|gene5198|gene716|gene7908|gene794|gene8088|gene8676	51	gene20893	1	.	0	http://amigo.geneontology.org/cgi-bin/amigo/term_details?term=GO:0032204	no
regulation of intracellular steroid hormone receptor signaling pathway	GO:0033143	0.00733	0.404106	37	gene1010|gene10583|gene12718|gene12801|gene13342|gene1353|gene13662|gene14808|gene15074|gene1532|gene15396|gene17131|gene17495|gene18103|gene19217|gene19418|gene19506|gene19821|gene20404|gene20985|gene24133|gene24913|gene25229|gene25489|gene26417|gene26418|gene27903|gene5190|gene5567|gene6103|gene6144|gene6685|gene7399|gene8151|gene8256|gene882|gene9780	51	.	0	.	0	http://amigo.geneontology.org/cgi-bin/amigo/term_details?term=GO:0033143	no
peptide metabolic process	GO:0006518	0.00739	0.404681	71	gene10234|gene10264|gene10545|gene10746|gene12708|gene13530|gene13961|gene14133|gene14409|gene14963|gene15289|gene15453|gene15797|gene16519|gene16529|gene16530|gene16693|gene17046|gene17999|gene18967|gene19056|gene19074|gene19472|gene19617|gene20248|gene20628|gene20751|gene21728|gene21736|gene21976|gene2207|gene22618|gene22619|gene22621|gene22789|gene22879|gene22905|gene22976|gene23412|gene24419|…	106	gene15797|gene19472|gene22618|gene22976|gene27847|gene27848|gene3035|gene7127|gene7129	9	gene15453|gene16529|gene19617|gene4405|gene710	5	http://amigo.geneontology.org/cgi-bin/amigo/term_details?term=GO:0006518	no
platelet aggregation	GO:0070527	0.00749	0.404681	28	gene10730|gene12102|gene12256|gene12997|gene13640|gene13758|gene1460|gene16522|gene19134|gene19723|gene19774|gene19939|gene20119|gene20696|gene21621|gene2456|gene24669|gene25131|gene25989|gene27943|gene3003|gene5960|gene6454|gene6675|gene6996|gene720|gene9033|gene9344	37	gene19939|gene6675	2	gene19134|gene24669	2	http://amigo.geneontology.org/cgi-bin/amigo/term_details?term=GO:0070527	no
mitotic G2/M transition checkpoint	GO:0044818	0.0075	0.404681	16	gene13908|gene15618|gene15708|gene16774|gene17523|gene19453|gene20671|gene20676|gene20705|gene2322|gene25264|gene26308|gene4331|gene4527|gene5236|gene874	19	.	0	.	0	http://amigo.geneontology.org/cgi-bin/amigo/term_details?term=GO:0044818	no
nucleotide-excision repair, DNA incision, 5-to lesion	GO:0006296	0.0075	0.404681	16	gene10076|gene11288|gene11686|gene12521|gene1285|gene16769|gene18073|gene19007|gene23429|gene23634|gene25532|gene26888|gene4680|gene471|gene6591|gene9091	19	.	0	.	0	http://amigo.geneontology.org/cgi-bin/amigo/term_details?term=GO:0006296	no
regulation of water loss via skin	GO:0033561	0.0075	0.404681	16	gene1204|gene1256|gene15516|gene1567|gene19134|gene19206|gene19207|gene19610|gene22721|gene23956|gene28039|gene28040|gene3377|gene3511|gene447|gene450	19	.	0	gene1567|gene19134|gene19206|gene19207|gene28039|gene28040|gene3377	7	http://amigo.geneontology.org/cgi-bin/amigo/term_details?term=GO:0033561	no
negative regulation of cellular process	GO:0048523	0.00765	0.411025	1746	gene10043|gene10079|gene10082|gene10084|gene101|gene1010|gene10110|gene10135|gene10166|gene10167|gene10168|gene10171|gene10174|gene10179|gene10188|gene10196|gene10220|gene10260|gene10277|gene10325|gene10350|gene10368|gene1037|gene10416|gene10421|gene10423|gene10425|gene10428|gene10442|gene10471|gene10475|gene10528|gene1053|gene10556|gene10558|gene10559|gene10586|gene10591|gene10600|gene10638|gene…	3072	gene10079|gene10425|gene11555|gene11694|gene12138|gene12214|gene12266|gene12769|gene1279|gene13124|gene13498|gene13537|gene13647|gene14091|gene1426|gene1427|gene14405|gene15063|gene16038|gene16221|gene16352|gene16416|gene16520|gene16737|gene1678|gene1709|gene17295|gene17379|gene17451|gene17621|gene17864|gene17867|gene17883|gene18036|gene18703|gene18734|gene18880|gene1905|gene19631|gene19921|gene1…	89	gene1069|gene10721|gene10947|gene1140|gene11565|gene1158|gene11594|gene11766|gene1202|gene12481|gene12788|gene1286|gene13296|gene13408|gene13692|gene13737|gene14859|gene14955|gene1500|gene15279|gene15453|gene15468|gene15881|gene16210|gene16332|gene16375|gene16537|gene16745|gene17154|gene17676|gene17718|gene18279|gene1891|gene19134|gene19202|gene19517|gene19617|gene19925|gene20603|gene20921|gene21…	91	http://amigo.geneontology.org/cgi-bin/amigo/term_details?term=GO:0048523	no
protein localization to cell surface	GO:0034394	0.00784	0.41723	26	gene10681|gene11500|gene11864|gene1317|gene13545|gene14511|gene14933|gene15351|gene1567|gene16140|gene19057|gene20772|gene20853|gene21335|gene21415|gene21737|gene23880|gene24138|gene24468|gene25131|gene27943|gene6038|gene6356|gene8072|gene9261|gene9846	34	gene21335	1	gene1567	1	http://amigo.geneontology.org/cgi-bin/amigo/term_details?term=GO:0034394	no
positive regulation of cellular carbohydrate metabolic process	GO:0010676	0.00784	0.41723	26	gene10289|gene1077|gene11628|gene11692|gene12422|gene12507|gene12798|gene13426|gene13662|gene15792|gene16810|gene17154|gene17901|gene1913|gene19632|gene20377|gene22073|gene23181|gene23293|gene24401|gene24568|gene2659|gene5040|gene5226|gene6227|gene8186	34	.	0	gene17154|gene2659|gene8186	3	http://amigo.geneontology.org/cgi-bin/amigo/term_details?term=GO:0010676	no
nucleocytoplasmic transport	GO:0006913	0.00787	0.41723	224	gene1002|gene10171|gene10428|gene10442|gene10586|gene10682|gene10803|gene11115|gene11184|gene11249|gene11301|gene11620|gene11625|gene11681|gene11726|gene11729|gene11858|gene12029|gene12148|gene12306|gene12342|gene12365|gene12501|gene12554|gene12693|gene12713|gene12846|gene13015|gene13384|gene13398|gene1340|gene1342|gene13476|gene13510|gene13618|gene13707|gene13803|gene13809|gene13985|gene14009|ge…	366	gene14091|gene1426|gene1427|gene14405|gene20893|gene21083|gene3204|gene3454|gene7275	9	gene15881|gene24533|gene25250|gene4191|gene4743	5	http://amigo.geneontology.org/cgi-bin/amigo/term_details?term=GO:0006913	no
lipid storage	GO:0019915	0.00793	0.41723	35	gene101|gene11057|gene11108|gene11156|gene13719|gene14781|gene14935|gene15807|gene16876|gene19639|gene19640|gene19774|gene20194|gene20969|gene21449|gene23172|gene23181|gene2340|gene25229|gene25851|gene26053|gene372|gene4171|gene4480|gene4638|gene4809|gene5567|gene6227|gene7069|gene7302|gene8035|gene8052|gene9132|gene9397|gene9867	48	gene7302	1	gene14935|gene26053|gene4171	3	http://amigo.geneontology.org/cgi-bin/amigo/term_details?term=GO:0019915	no
regulation of RNA biosynthetic process	GO:2001141	0.00793	0.41723	1571	gene10033|gene10043|gene10059|gene10076|gene10084|gene101|gene1010|gene10110|gene10154|gene10160|gene10171|gene10174|gene10179|gene10220|gene10230|gene1025|gene10262|gene10275|gene10316|gene10322|gene10338|gene10387|gene10394|gene10413|gene10414|gene10416|gene10421|gene10423|gene10425|gene1044|gene10442|gene10478|gene10528|gene10538|gene10558|gene10559|gene1056|gene10584|gene10586|gene10587|gene1…	2758	gene10425|gene11555|gene12769|gene12851|gene13207|gene13444|gene13537|gene14180|gene1426|gene1427|gene1430|gene14405|gene15063|gene15214|gene15219|gene15222|gene15223|gene16038|gene16222|gene16352|gene16416|gene16520|gene1678|gene1709|gene17295|gene17451|gene17621|gene17883|gene18614|gene18703|gene18830|gene18880|gene19457|gene20395|gene20893|gene21083|gene21133|gene21478|gene21847|gene22098|gene…	67	gene11565|gene11944|gene12481|gene13692|gene14399|gene14859|gene14955|gene15279|gene16210|gene16634|gene17676|gene17718|gene17834|gene17889|gene19284|gene19925|gene20603|gene20921|gene22040|gene22477|gene23714|gene23900|gene24079|gene24533|gene24705|gene24774|gene25250|gene25298|gene25696|gene26156|gene26335|gene2659|gene27416|gene3254|gene4191|gene4284|gene4649|gene4743|gene4929|gene5012|gene535…	50	http://amigo.geneontology.org/cgi-bin/amigo/term_details?term=GO:2001141	no
mitochondrion localization	GO:0051646	0.00808	0.417426	18	gene10110|gene1145|gene11617|gene16049|gene18047|gene18873|gene19021|gene19632|gene20578|gene23361|gene24147|gene24197|gene26417|gene26418|gene27417|gene27903|gene3491|gene5658	22	gene24147	1	.	0	http://amigo.geneontology.org/cgi-bin/amigo/term_details?term=GO:0051646	no
positive regulation of protein deacetylation	GO:0090312	0.00811	0.417426	11	gene10260|gene1037|gene11131|gene20399|gene20893|gene24932|gene26011|gene460|gene7051|gene8405|gene8406	12	gene20893	1	.	0	http://amigo.geneontology.org/cgi-bin/amigo/term_details?term=GO:0090312	no
nuclear RNA surveillance	GO:0071027	0.00811	0.417426	11	gene12336|gene12797|gene13101|gene14410|gene16068|gene17940|gene21852|gene22578|gene6305|gene795|gene9077	12	.	0	.	0	http://amigo.geneontology.org/cgi-bin/amigo/term_details?term=GO:0071027	no
nuclear mRNA surveillance	GO:0071028	0.00811	0.417426	11	gene12336|gene12797|gene13101|gene14410|gene16068|gene17940|gene21852|gene22578|gene6305|gene795|gene9077	12	.	0	.	0	http://amigo.geneontology.org/cgi-bin/amigo/term_details?term=GO:0071028	no
negative regulation of phosphatidylinositol 3-kinase signaling	GO:0014067	0.00823	0.417426	8	gene11486|gene12148|gene1460|gene16570|gene20063|gene24656|gene4632|gene9414	8	.	0	.	0	http://amigo.geneontology.org/cgi-bin/amigo/term_details?term=GO:0014067	no
exonucleolytic trimming involved in rRNA processing	GO:0000459	0.00823	0.417426	8	gene12336|gene12797|gene21852|gene23703|gene2478|gene24847|gene6305|gene9077	8	.	0	.	0	http://amigo.geneontology.org/cgi-bin/amigo/term_details?term=GO:0000459	no
G0 to G1 transition	GO:0045023	0.00823	0.417426	8	gene12148|gene15773|gene19182|gene19506|gene20001|gene25938|gene26308|gene6031	8	.	0	gene20001	1	http://amigo.geneontology.org/cgi-bin/amigo/term_details?term=GO:0045023	no
exonucleolytic trimming to generate mature 3-end of 5.8S rRNA from tricistronic rRNA transcript (SSU-rRNA, 5.8S rRNA, LSU-rRNA)	GO:0000467	0.00823	0.417426	8	gene12336|gene12797|gene21852|gene23703|gene2478|gene24847|gene6305|gene9077	8	.	0	.	0	http://amigo.geneontology.org/cgi-bin/amigo/term_details?term=GO:0000467	no
cellular amino acid biosynthetic process	GO:0008652	0.00823	0.417426	58	gene10031|gene10396|gene10502|gene10746|gene1101|gene1102|gene1105|gene1118|gene11310|gene11479|gene11814|gene11985|gene12302|gene12333|gene13957|gene14397|gene15705|gene15753|gene15840|gene15941|gene16348|gene17046|gene1710|gene17394|gene17497|gene18068|gene18182|gene19074|gene19882|gene19950|gene20499|gene20762|gene2098|gene21250|gene22905|gene23412|gene23909|gene24306|gene24567|gene25903|gene2…	85	gene27847|gene27848	2	gene21250|gene4405	2	http://amigo.geneontology.org/cgi-bin/amigo/term_details?term=GO:0008652	no
membrane lipid biosynthetic process	GO:0046467	0.00831	0.418138	72	gene10224|gene1034|gene10363|gene10579|gene11224|gene11800|gene12267|gene12268|gene12270|gene1253|gene12973|gene1381|gene14411|gene1474|gene15920|gene16034|gene16810|gene17185|gene17590|gene18171|gene188|gene18923|gene19206|gene19207|gene19308|gene1945|gene19522|gene19977|gene19985|gene20279|gene20377|gene20574|gene20921|gene20948|gene2101|gene21142|gene22611|gene23300|gene23354|gene24094|gene244…	108	gene1945	1	gene11800|gene12973|gene17590|gene19206|gene19207|gene20921|gene6349|gene6656|gene8033|gene9569	10	http://amigo.geneontology.org/cgi-bin/amigo/term_details?term=GO:0046467	no
positive regulation of mRNA catabolic process	GO:0061014	0.00831	0.418138	20	gene10350|gene11608|gene11694|gene1183|gene14358|gene14843|gene15747|gene16292|gene17495|gene19376|gene19960|gene2340|gene24616|gene24874|gene25856|gene4112|gene6110|gene7276|gene8039|gene8529	25	gene11694	1	.	0	http://amigo.geneontology.org/cgi-bin/amigo/term_details?term=GO:0061014	no
cytoskeleton organization	GO:0007010	0.00842	0.421998	576	gene10038|gene10043|gene1005|gene10079|gene10082|gene10084|gene10138|gene10408|gene10423|gene10440|gene10523|gene10524|gene10544|gene10556|gene10623|gene10645|gene10669|gene10681|gene10708|gene10721|gene10733|gene10740|gene10745|gene10754|gene10758|gene10765|gene10804|gene1089|gene10947|gene1105|gene1106|gene11092|gene11149|gene11176|gene11186|gene11217|gene1126|gene11282|gene11328|gene11475|gene…	983	gene10079|gene10408|gene12769|gene13124|gene14367|gene19244|gene20307|gene20385|gene21847|gene24448|gene24745|gene24900|gene27021|gene3091|gene4413|gene4957|gene5051|gene6675|gene8476|gene8477|gene8478|gene9204|gene9861	23	gene10721|gene10947|gene11186|gene13057|gene14955|gene15468|gene15881|gene1589|gene17552|gene21138|gene21263|gene22494|gene23019|gene23951|gene25368|gene25375|gene26506|gene3525|gene4760|gene4972|gene5004|gene5273|gene6001|gene6349	24	http://amigo.geneontology.org/cgi-bin/amigo/term_details?term=GO:0007010	no
endoplasmic reticulum unfolded protein response	GO:0030968	0.00856	0.426645	33	gene11247|gene11555|gene11776|gene12148|gene12560|gene13466|gene13615|gene15025|gene16374|gene16416|gene16625|gene17124|gene17188|gene17442|gene18190|gene19453|gene20172|gene20241|gene2133|gene21504|gene22868|gene23364|gene23966|gene24147|gene25955|gene26134|gene3431|gene3741|gene4120|gene5294|gene6144|gene747|gene9034	45	gene11555|gene16416|gene24147	3	.	0	http://amigo.geneontology.org/cgi-bin/amigo/term_details?term=GO:0030968	no
cellular response to insulin stimulus	GO:0032869	0.00858	0.426645	90	gene10338|gene10350|gene10712|gene1077|gene11634|gene11919|gene12018|gene12093|gene12104|gene12214|gene12365|gene12507|gene1267|gene12997|gene13511|gene13647|gene13662|gene13785|gene14007|gene1437|gene14525|gene15410|gene15424|gene15735|gene15794|gene16091|gene16174|gene16218|gene16352|gene16500|gene16625|gene1709|gene17154|gene17207|gene1743|gene17901|gene18766|gene18994|gene19405|gene19475|gene…	138	gene12214|gene13647|gene16352|gene1709|gene5911	5	gene12104|gene17154|gene8186	3	http://amigo.geneontology.org/cgi-bin/amigo/term_details?term=GO:0032869	no
regulation of catabolic process	GO:0009894	0.00885	0.434253	406	gene10082|gene10084|gene10110|gene10289|gene10350|gene10442|gene10475|gene10583|gene10586|gene10638|gene10650|gene1070|gene10785|gene1106|gene11092|gene11109|gene11111|gene11118|gene11149|gene11193|gene11362|gene1148|gene11550|gene1158|gene11608|gene11617|gene11628|gene11638|gene11694|gene1183|gene11858|gene1186|gene11864|gene1204|gene12044|gene12080|gene12091|gene12104|gene12106|gene12123|gene12…	684	gene11111|gene11694|gene13498|gene13647|gene15063|gene17379|gene20385|gene20893	8	gene1158|gene12104|gene1500|gene15453|gene15468|gene16332|gene17154|gene17834|gene1891|gene22477|gene24669|gene25298|gene26053|gene2659|gene2993|gene8186|gene9689	17	http://amigo.geneontology.org/cgi-bin/amigo/term_details?term=GO:0009894	no
establishment of RNA localization	GO:0051236	0.00887	0.434253	109	gene1002|gene10113|gene10350|gene11301|gene11617|gene11694|gene11729|gene11858|gene12306|gene12342|gene12365|gene12713|gene13015|gene1340|gene13476|gene13707|gene14391|gene14764|gene14788|gene15035|gene15530|gene15620|gene15959|gene16387|gene16612|gene1683|gene16988|gene17186|gene17447|gene18240|gene1836|gene18468|gene18717|gene18930|gene19100|gene19157|gene19339|gene19532|gene19888|gene19926|gen…	170	gene11694|gene1683|gene1836	3	.	0	http://amigo.geneontology.org/cgi-bin/amigo/term_details?term=GO:0051236	no
nucleic acid transport	GO:0050657	0.00887	0.434253	109	gene1002|gene10113|gene10350|gene11301|gene11617|gene11694|gene11729|gene11858|gene12306|gene12342|gene12365|gene12713|gene13015|gene1340|gene13476|gene13707|gene14391|gene14764|gene14788|gene15035|gene15530|gene15620|gene15959|gene16387|gene16612|gene1683|gene16988|gene17186|gene17447|gene18240|gene1836|gene18468|gene18717|gene18930|gene19100|gene19157|gene19339|gene19532|gene19888|gene19926|gen…	170	gene11694|gene1683|gene1836	3	.	0	http://amigo.geneontology.org/cgi-bin/amigo/term_details?term=GO:0050657	no
RNA transport	GO:0050658	0.00887	0.434253	109	gene1002|gene10113|gene10350|gene11301|gene11617|gene11694|gene11729|gene11858|gene12306|gene12342|gene12365|gene12713|gene13015|gene1340|gene13476|gene13707|gene14391|gene14764|gene14788|gene15035|gene15530|gene15620|gene15959|gene16387|gene16612|gene1683|gene16988|gene17186|gene17447|gene18240|gene1836|gene18468|gene18717|gene18930|gene19100|gene19157|gene19339|gene19532|gene19888|gene19926|gen…	170	gene11694|gene1683|gene1836	3	.	0	http://amigo.geneontology.org/cgi-bin/amigo/term_details?term=GO:0050658	no
negative regulation of biosynthetic process	GO:0009890	0.00897	0.43746	622	gene10084|gene101|gene1010|gene10110|gene10168|gene10174|gene10220|gene10368|gene10423|gene10425|gene10442|gene10528|gene10586|gene10591|gene10707|gene10735|gene10747|gene10763|gene10789|gene10803|gene10947|gene10963|gene11084|gene11128|gene11133|gene11140|gene11193|gene11196|gene11213|gene11339|gene11513|gene11555|gene11686|gene11712|gene11747|gene11776|gene1178|gene11837|gene11858|gene1188|gene…	1065	gene10425|gene11555|gene12769|gene13537|gene13647|gene1426|gene1427|gene16520|gene1678|gene17295|gene17621|gene17883|gene18880|gene20893|gene21083|gene21847|gene22188|gene22191|gene22877|gene26086|gene26088|gene3204|gene5911|gene7905|gene8761|gene9116	26	gene10947|gene15279|gene16210|gene17676|gene19517|gene21343|gene22040|gene2323|gene23714|gene24705|gene24774|gene25696|gene26156|gene26335|gene4191|gene4220|gene4743|gene5012|gene6703|gene7472	20	http://amigo.geneontology.org/cgi-bin/amigo/term_details?term=GO:0009890	no
homotypic cell-cell adhesion	GO:0034109	0.00906	0.440156	38	gene10730|gene12102|gene12256|gene12997|gene1317|gene13478|gene13640|gene13758|gene1460|gene16522|gene19134|gene19723|gene19774|gene19939|gene20119|gene20696|gene21621|gene2456|gene24669|gene24795|gene25131|gene25266|gene25989|gene27943|gene3003|gene3404|gene3406|gene5960|gene6454|gene6675|gene6996|gene720|gene7871|gene9033|gene9116|gene92|gene9344|gene9350	53	gene19939|gene6675|gene9116	3	gene19134|gene24669|gene3406	3	http://amigo.geneontology.org/cgi-bin/amigo/term_details?term=GO:0034109	no
regulation of cellular catabolic process	GO:0031329	0.00958	0.463643	360	gene10082|gene10084|gene10110|gene10289|gene10350|gene10442|gene10475|gene10583|gene10586|gene10638|gene1070|gene10785|gene1106|gene11092|gene11109|gene11111|gene11118|gene11149|gene11193|gene11362|gene1148|gene11550|gene1158|gene11608|gene11617|gene11638|gene11694|gene1183|gene1186|gene11864|gene1204|gene12080|gene12091|gene12104|gene12123|gene12137|gene12148|gene12254|gene12352|gene12365|gene12…	604	gene11111|gene11694|gene13498|gene13647|gene15063|gene17379|gene20385|gene20893	8	gene1158|gene12104|gene1500|gene15468|gene16332|gene17154|gene17834|gene1891|gene24669|gene25298|gene26053|gene2659|gene2993|gene8186	14	http://amigo.geneontology.org/cgi-bin/amigo/term_details?term=GO:0031329	no
single-organism biosynthetic process	GO:0044711	0.00983	0.473098	777	gene1001|gene10031|gene10032|gene10034|gene10044|gene10074|gene10075|gene10107|gene10110|gene10224|gene10253|gene1034|gene10363|gene10396|gene1047|gene10487|gene10490|gene10502|gene10579|gene10645|gene10685|gene10687|gene10717|gene10723|gene10745|gene10746|gene10762|gene1077|gene10815|gene10947|gene1101|gene1102|gene1105|gene11106|gene11108|gene11128|gene11130|gene11178|gene1118|gene11213|gene112…	1341	gene10107|gene12139|gene12266|gene13647|gene16391|gene16416|gene16737|gene18703|gene18734|gene19312|gene1945|gene1950|gene20419|gene20893|gene21335|gene21720|gene22624|gene2411|gene2779|gene27847|gene27848|gene4413|gene4520|gene6526|gene6962|gene9538	26	gene10723|gene10947|gene1140|gene11800|gene12973|gene13610|gene14935|gene16529|gene17154|gene17256|gene17576|gene17590|gene18906|gene19134|gene19202|gene19206|gene19207|gene20921|gene21250|gene21932|gene23171|gene23321|gene23841|gene24722|gene24921|gene25951|gene26506|gene2659|gene4220|gene4405|gene6349|gene6656|gene7391|gene7883|gene8033|gene8186|gene9569|gene9980	38	http://amigo.geneontology.org/cgi-bin/amigo/term_details?term=GO:0044711	no
lipid biosynthetic process	GO:0008610	0.00985	0.473098	282	gene1001|gene10074|gene10075|gene10107|gene10224|gene10253|gene1034|gene10363|gene1047|gene10579|gene10717|gene10723|gene10815|gene10947|gene11108|gene11224|gene11254|gene11290|gene1140|gene11800|gene12093|gene12267|gene12268|gene12270|gene12305|gene12321|gene12396|gene1253|gene12652|gene1267|gene12815|gene12973|gene13023|gene13033|gene13068|gene13287|gene13300|gene13511|gene13610|gene13618|gene1…	468	gene10107|gene16391|gene1945|gene1950|gene20419|gene21335|gene2411|gene27847	8	gene10723|gene10947|gene1140|gene11800|gene12973|gene13610|gene14935|gene17154|gene17256|gene17576|gene17590|gene19134|gene19202|gene19206|gene19207|gene20921|gene21932|gene24921|gene25951|gene26506|gene2659|gene6349|gene6656|gene7391|gene8033|gene9569	26	http://amigo.geneontology.org/cgi-bin/amigo/term_details?term=GO:0008610	no
meiotic cell cycle process	GO:1903046	0.00996	0.476577	65	gene10043|gene11645|gene11648|gene11892|gene12281|gene12769|gene12792|gene13450|gene13485|gene13646|gene13936|gene14079|gene14146|gene14308|gene14496|gene15618|gene15708|gene16077|gene16603|gene17120|gene17348|gene17522|gene18073|gene18208|gene18747|gene18847|gene19540|gene19620|gene19731|gene19877|gene20509|gene21244|gene21361|gene21471|gene22545|gene22739|gene23177|gene2323|gene23408|gene23414|…	97	gene12769	1	gene2323|gene23408	2	http://amigo.geneontology.org/cgi-bin/amigo/term_details?term=GO:1903046	no
response to hydrogen peroxide	GO:0042542	0.01003	0.478122	54	gene10492|gene10495|gene1148|gene11565|gene12356|gene12551|gene13249|gene13662|gene14860|gene15585|gene15768|gene17447|gene17539|gene17933|gene18103|gene18471|gene18733|gene18734|gene19326|gene19882|gene19933|gene20167|gene20377|gene21736|gene22868|gene23088|gene24335|gene24354|gene24767|gene24821|gene2512|gene25229|gene25915|gene25978|gene26417|gene26418|gene26878|gene27903|gene27997|gene3953|ge…	79	gene18733|gene18734|gene4413|gene9116|gene9927	5	gene10492|gene11565	2	http://amigo.geneontology.org/cgi-bin/amigo/term_details?term=GO:0042542	no
fatty acid metabolic process	GO:0006631	0.0104	0.489824	172	gene10096|gene10293|gene10301|gene10490|gene1058|gene10717|gene10723|gene10764|gene11224|gene11565|gene1192|gene12015|gene12016|gene12093|gene12286|gene12310|gene12321|gene12507|gene12536|gene12652|gene1267|gene1295|gene13040|gene13097|gene13323|gene13511|gene13610|gene13618|gene13700|gene13909|gene14123|gene14244|gene1468|gene14971|gene15006|gene15454|gene15579|gene1562|gene15621|gene15792|gene1…	278	gene16391|gene20419|gene2411|gene2677|gene2678|gene2779|gene27847|gene3311|gene6526|gene9116	10	gene10723|gene11565|gene13610|gene19134|gene19202|gene19206|gene19207|gene20820|gene21932|gene24512|gene24582|gene24584|gene24921|gene26506|gene2659|gene2681|gene8658|gene9569	18	http://amigo.geneontology.org/cgi-bin/amigo/term_details?term=GO:0006631	no
positive regulation of dephosphorylation	GO:0035306	0.0104	0.489824	13	gene1148|gene12461|gene13685|gene16421|gene16693|gene16925|gene17372|gene17937|gene18093|gene2194|gene24807|gene9197|gene9451	15	.	0	.	0	http://amigo.geneontology.org/cgi-bin/amigo/term_details?term=GO:0035306	no
nuclear pore organization	GO:0006999	0.0104	0.489824	13	gene11683|gene15035|gene15959|gene16387|gene17447|gene2068|gene22029|gene25366|gene2626|gene4133|gene5217|gene6617|gene6849	15	.	0	.	0	http://amigo.geneontology.org/cgi-bin/amigo/term_details?term=GO:0006999	no
response to reactive oxygen species	GO:0000302	0.01043	0.489824	77	gene10262|gene10492|gene10495|gene1148|gene11565|gene12356|gene12551|gene1295|gene13249|gene13662|gene14860|gene1498|gene15585|gene15643|gene15768|gene16709|gene16941|gene17341|gene17447|gene17539|gene17933|gene18103|gene18471|gene18733|gene18734|gene19326|gene19405|gene19882|gene19933|gene20167|gene20377|gene21699|gene21700|gene21736|gene22868|gene23088|gene24335|gene24354|gene24767|gene24821|ge…	117	gene18733|gene18734|gene4413|gene6675|gene9116|gene9927	6	gene10492|gene11565	2	http://amigo.geneontology.org/cgi-bin/amigo/term_details?term=GO:0000302	no
negative regulation of macromolecule biosynthetic process	GO:0010558	0.01055	0.493631	590	gene10084|gene101|gene1010|gene10168|gene10174|gene10220|gene10368|gene10423|gene10425|gene10442|gene10528|gene10586|gene10591|gene10707|gene10735|gene10747|gene10763|gene10789|gene10803|gene10947|gene10963|gene11084|gene11133|gene11140|gene11193|gene11196|gene11213|gene11339|gene11513|gene11555|gene11686|gene11712|gene11747|gene11776|gene1178|gene11837|gene11858|gene1188|gene11919|gene11927|gene…	1010	gene10425|gene11555|gene12769|gene13537|gene1426|gene1427|gene16520|gene1678|gene17295|gene17621|gene17883|gene18880|gene20893|gene21083|gene21847|gene22188|gene22191|gene22877|gene26086|gene26088|gene3204|gene5911|gene7905|gene8761|gene9116	25	gene10947|gene15279|gene16210|gene17676|gene19517|gene21343|gene22040|gene2323|gene23714|gene24705|gene24774|gene25696|gene26156|gene26335|gene4191|gene4743|gene5012|gene6703|gene7472	19	http://amigo.geneontology.org/cgi-bin/amigo/term_details?term=GO:0010558	no
vesicle docking	GO:0048278	0.01074	0.499768	34	gene10458|gene10748|gene12256|gene1281|gene13464|gene13493|gene137|gene14511|gene16834|gene16901|gene1744|gene19252|gene19765|gene20696|gene20928|gene21948|gene23880|gene23961|gene25345|gene25861|gene27479|gene28690|gene3003|gene3241|gene3433|gene4478|gene4886|gene6840|gene8398|gene8487|gene9020|gene9117|gene9873|gene9963	47	.	0	.	0	http://amigo.geneontology.org/cgi-bin/amigo/term_details?term=GO:0048278	no
protein autophosphorylation	GO:0046777	0.01076	0.499768	118	gene10322|gene10368|gene1037|gene10544|gene10730|gene10803|gene11131|gene1148|gene11555|gene11776|gene11921|gene11947|gene11985|gene12220|gene12551|gene13296|gene13407|gene13408|gene1352|gene13536|gene13544|gene13662|gene13908|gene14359|gene14403|gene1476|gene1503|gene15468|gene15618|gene15708|gene16425|gene16628|gene1663|gene16774|gene16911|gene16945|gene1697|gene18683|gene19118|gene19164|gene19…	186	gene11555|gene3752|gene6675|gene6887	4	gene13296|gene13408|gene15468|gene20921|gene24774|gene8186|gene9689	7	http://amigo.geneontology.org/cgi-bin/amigo/term_details?term=GO:0046777	no
fatty acid beta-oxidation	GO:0006635	0.01091	0.503511	44	gene10096|gene10764|gene12015|gene12016|gene12310|gene12507|gene1295|gene13909|gene14123|gene15006|gene15621|gene16786|gene16957|gene17381|gene17665|gene17842|gene17901|gene18229|gene18297|gene19147|gene20004|gene20419|gene21578|gene22069|gene22836|gene23233|gene23443|gene24237|gene24318|gene24404|gene2611|gene26125|gene2779|gene2927|gene4590|gene4632|gene492|gene5945|gene6139|gene6272|gene7830|g…	63	gene20419|gene2779	2	.	0	http://amigo.geneontology.org/cgi-bin/amigo/term_details?term=GO:0006635	no
mitochondrion organization	GO:0007005	0.01092	0.503511	277	gene10034|gene10044|gene10110|gene10420|gene10444|gene10487|gene10538|gene10619|gene10628|gene10775|gene11127|gene11256|gene11289|gene11440|gene1145|gene11458|gene1148|gene11559|gene11597|gene11617|gene11687|gene11694|gene11718|gene11796|gene11797|gene11798|gene11953|gene11964|gene11980|gene12004|gene12126|gene12155|gene12272|gene12308|gene12385|gene12389|gene12444|gene12708|gene1279|gene12813|ge…	460	gene11694|gene1279|gene24147|gene24639|gene3311|gene5342|gene6526	7	gene10628|gene15980|gene21263|gene4405	4	http://amigo.geneontology.org/cgi-bin/amigo/term_details?term=GO:0007005	no
prostate gland development	GO:0030850	0.01113	0.511335	25	gene11190|gene13478|gene14232|gene19202|gene19537|gene20555|gene20985|gene21415|gene21794|gene22040|gene23313|gene24340|gene24656|gene25174|gene27269|gene27483|gene333|gene450|gene4948|gene5197|gene5808|gene7003|gene7599|gene9183|gene9491	33	gene333	1	gene19202|gene22040|gene7003	3	http://amigo.geneontology.org/cgi-bin/amigo/term_details?term=GO:0030850	no
regulation of protein catabolic process	GO:0042176	0.01128	0.516322	149	gene10084|gene10110|gene10442|gene10475|gene10583|gene10586|gene10650|gene11109|gene11111|gene11193|gene1148|gene11638|gene11858|gene11864|gene12044|gene12091|gene12106|gene12137|gene12148|gene12865|gene1330|gene13342|gene13485|gene13498|gene13511|gene1373|gene13821|gene13995|gene1416|gene14221|gene14299|gene14359|gene1460|gene14784|gene1500|gene15453|gene1568|gene15773|gene16059|gene16199|gene16…	239	gene11111|gene13498|gene17379|gene20893	4	gene1500|gene15453|gene17154|gene22477|gene9689	5	http://amigo.geneontology.org/cgi-bin/amigo/term_details?term=GO:0042176	no
transcription, DNA-templated	GO:0006351	0.01132	0.516322	1723	gene10033|gene10043|gene10059|gene10076|gene10084|gene101|gene1010|gene10110|gene10154|gene10160|gene10171|gene10174|gene10179|gene10220|gene10230|gene1025|gene10260|gene10262|gene10275|gene10286|gene10316|gene10322|gene10338|gene10382|gene10387|gene10394|gene10413|gene10414|gene10416|gene10421|gene10423|gene10425|gene1044|gene10442|gene10478|gene10517|gene10528|gene10538|gene10558|gene10559|gene…	3037	gene10425|gene11113|gene11555|gene12769|gene12851|gene13207|gene13444|gene13537|gene14180|gene1426|gene1427|gene1430|gene14405|gene14865|gene15063|gene15214|gene15219|gene15222|gene15223|gene16038|gene16222|gene16352|gene16416|gene16520|gene1678|gene1709|gene17295|gene17451|gene17621|gene17883|gene18614|gene18703|gene18830|gene18880|gene19175|gene19437|gene19457|gene20395|gene20893|gene21083|gene…	72	gene10947|gene11518|gene11565|gene11944|gene12481|gene13692|gene14399|gene14859|gene14955|gene15279|gene16210|gene16634|gene17676|gene17834|gene17889|gene19284|gene19925|gene20603|gene20921|gene22040|gene22477|gene23714|gene23900|gene24079|gene24533|gene24705|gene24774|gene25250|gene25298|gene25696|gene26156|gene26335|gene2659|gene27416|gene3254|gene4191|gene4284|gene4649|gene4743|gene4929|gene50…	53	http://amigo.geneontology.org/cgi-bin/amigo/term_details?term=GO:0006351	no
regulation of mitotic nuclear division	GO:0007088	0.01152	0.519213	75	gene10043|gene10470|gene10740|gene10774|gene11350|gene11523|gene12220|gene1239|gene1302|gene13478|gene13590|gene13708|gene13868|gene14146|gene14309|gene1487|gene15020|gene15561|gene15618|gene16196|gene16387|gene16395|gene16425|gene16838|gene17075|gene17149|gene18107|gene18660|gene18683|gene18869|gene19403|gene19535|gene19887|gene19952|gene20167|gene20238|gene21244|gene21341|gene216|gene21780|gene…	114	gene24279	1	gene6828|gene8186	2	http://amigo.geneontology.org/cgi-bin/amigo/term_details?term=GO:0007088	no
endoplasmic reticulum organization	GO:0007029	0.01166	0.519213	32	gene1022|gene11289|gene11567|gene11683|gene11776|gene12018|gene12323|gene13163|gene13466|gene15892|gene16328|gene18761|gene2010|gene20173|gene21477|gene21929|gene22545|gene23290|gene23671|gene24217|gene24370|gene24383|gene24534|gene25889|gene25890|gene27178|gene27188|gene4478|gene5945|gene6617|gene7495|gene7795	44	.	0	.	0	http://amigo.geneontology.org/cgi-bin/amigo/term_details?term=GO:0007029	no
mitochondrial RNA metabolic process	GO:0000959	0.01167	0.519213	23	gene10420|gene11617|gene11694|gene11953|gene13344|gene13956|gene15967|gene16091|gene16288|gene18876|gene19286|gene211|gene21516|gene22685|gene23747|gene2382|gene24495|gene25206|gene4739|gene5657|gene6235|gene7330|gene7625	30	gene11694	1	.	0	http://amigo.geneontology.org/cgi-bin/amigo/term_details?term=GO:0000959	no
DNA strand elongation	GO:0022616	0.01167	0.519213	15	gene13299|gene13378|gene13908|gene15708|gene15951|gene17290|gene25220|gene25824|gene26611|gene3104|gene4227|gene471|gene5328|gene7908|gene9522	18	.	0	.	0	http://amigo.geneontology.org/cgi-bin/amigo/term_details?term=GO:0022616	no
cleavage involved in rRNA processing	GO:0000469	0.01167	0.519213	23	gene12336|gene12797|gene14183|gene16125|gene19014|gene21403|gene21852|gene22165|gene22726|gene23703|gene2478|gene24847|gene25286|gene26426|gene27961|gene28253|gene3489|gene5515|gene6305|gene7043|gene7777|gene8903|gene9077	30	gene5515	1	.	0	http://amigo.geneontology.org/cgi-bin/amigo/term_details?term=GO:0000469	no
positive regulation of protein autophosphorylation	GO:0031954	0.01167	0.519213	15	gene10803|gene13296|gene13662|gene13908|gene15708|gene16945|gene18683|gene20708|gene21234|gene21316|gene24950|gene26876|gene6119|gene720|gene7908	18	.	0	gene13296	1	http://amigo.geneontology.org/cgi-bin/amigo/term_details?term=GO:0031954	no
establishment of skin barrier	GO:0061436	0.01167	0.519213	15	gene1204|gene1256|gene15516|gene1567|gene19134|gene19206|gene19207|gene19610|gene23956|gene28039|gene28040|gene3377|gene3511|gene447|gene450	18	.	0	gene1567|gene19134|gene19206|gene19207|gene28039|gene28040|gene3377	7	http://amigo.geneontology.org/cgi-bin/amigo/term_details?term=GO:0061436	no
single organism cell adhesion	GO:0098602	0.01182	0.523105	178	gene10084|gene10350|gene10489|gene10550|gene10730|gene1106|gene11196|gene11565|gene11768|gene11835|gene11917|gene12102|gene12123|gene12256|gene12333|gene12352|gene12465|gene12499|gene12856|gene12997|gene1317|gene13249|gene13288|gene13435|gene13436|gene13478|gene13640|gene13662|gene13758|gene13807|gene14091|gene14591|gene1460|gene15421|gene1545|gene15468|gene1565|gene15805|gene15881|gene15969|gene…	289	gene14091|gene19939|gene24900|gene4158|gene6675|gene9116	6	gene11565|gene15468|gene15881|gene19134|gene2124|gene22521|gene23075|gene24669|gene25696|gene3406|gene4949|gene7813|gene9339	13	http://amigo.geneontology.org/cgi-bin/amigo/term_details?term=GO:0098602	no
negative regulation of biological process	GO:0048519	0.01184	0.523105	1918	gene10043|gene10079|gene1008|gene10082|gene10084|gene101|gene1010|gene10110|gene10135|gene10151|gene10166|gene10167|gene10168|gene10171|gene10174|gene10179|gene10188|gene10196|gene10220|gene10260|gene10277|gene10325|gene10350|gene10368|gene1037|gene10382|gene10416|gene10421|gene10423|gene10425|gene10428|gene10442|gene10471|gene10475|gene10528|gene1053|gene10556|gene10558|gene10559|gene10565|gene1…	3389	gene10079|gene10151|gene10425|gene11555|gene11694|gene12138|gene12214|gene12266|gene12769|gene1279|gene13124|gene13498|gene13537|gene13647|gene14091|gene1426|gene1427|gene14405|gene15063|gene16038|gene16221|gene16352|gene16416|gene16520|gene16737|gene1678|gene1709|gene17295|gene17379|gene17451|gene17621|gene17864|gene17867|gene17883|gene18036|gene18703|gene18734|gene18880|gene1905|gene1915|gene19…	100	gene1069|gene10721|gene10947|gene1140|gene11565|gene1158|gene11594|gene11766|gene1202|gene12481|gene12788|gene1286|gene13296|gene13408|gene13692|gene13737|gene14859|gene14955|gene1500|gene15279|gene15453|gene15468|gene15881|gene16210|gene16332|gene16375|gene16537|gene16745|gene17154|gene17676|gene17718|gene17834|gene18279|gene1891|gene19134|gene19202|gene19517|gene19617|gene19925|gene20303|gene20…	97	http://amigo.geneontology.org/cgi-bin/amigo/term_details?term=GO:0048519	no
regulation of cellular response to insulin stimulus	GO:1900076	0.01207	0.525435	37	gene12214|gene12365|gene12997|gene13662|gene13785|gene14007|gene1437|gene15735|gene15794|gene16174|gene16218|gene16352|gene16500|gene17154|gene17901|gene18994|gene19948|gene20241|gene20377|gene21688|gene23181|gene23430|gene23608|gene24280|gene24389|gene25229|gene2524|gene25919|gene25978|gene26295|gene3914|gene4759|gene4809|gene4880|gene5727|gene8933|gene9867	52	gene12214|gene16352	2	gene17154	1	http://amigo.geneontology.org/cgi-bin/amigo/term_details?term=GO:1900076	no
RNA phosphodiester bond hydrolysis, endonucleolytic	GO:0090502	0.0121	0.525435	21	gene13114|gene14183|gene1461|gene16125|gene17025|gene18838|gene19014|gene19286|gene20024|gene21403|gene22165|gene2340|gene24625|gene25286|gene26426|gene27961|gene28253|gene3489|gene5515|gene7043|gene8903	27	gene5515	1	.	0	http://amigo.geneontology.org/cgi-bin/amigo/term_details?term=GO:0090502	no
peptide catabolic process	GO:0043171	0.01223	0.525435	17	gene10746|gene13961|gene15289|gene15797|gene16519|gene19472|gene20751|gene2207|gene22976|gene24419|gene24613|gene27848|gene5480|gene7126|gene7127|gene7129|gene9286	21	gene15797|gene19472|gene22976|gene27848|gene7127|gene7129	6	.	0	http://amigo.geneontology.org/cgi-bin/amigo/term_details?term=GO:0043171	no
regulation of glucose transport	GO:0010827	0.01224	0.525435	50	gene11634|gene12306|gene12342|gene12507|gene13511|gene1437|gene14764|gene15035|gene16174|gene16218|gene16352|gene16387|gene17901|gene18077|gene18240|gene18994|gene19100|gene20241|gene20377|gene20397|gene2068|gene21599|gene21907|gene22029|gene22822|gene23973|gene24568|gene2524|gene25366|gene2626|gene3075|gene3647|gene3914|gene4133|gene4212|gene4609|gene4759|gene4809|gene4943|gene5217|gene5526|gene…	73	gene16352|gene9116	2	gene8186	1	http://amigo.geneontology.org/cgi-bin/amigo/term_details?term=GO:0010827	no
phospholipid biosynthetic process	GO:0008654	0.01226	0.525435	110	gene10074|gene10075|gene10107|gene10224|gene1034|gene10363|gene1047|gene10579|gene10723|gene10815|gene11108|gene11254|gene1140|gene12093|gene12270|gene12305|gene12396|gene1253|gene12815|gene13068|gene13287|gene13300|gene13700|gene13719|gene13896|gene13957|gene14192|gene14411|gene1468|gene15015|gene15424|gene15761|gene16034|gene16424|gene16604|gene16682|gene17063|gene17253|gene17323|gene17425|gene…	173	gene10107|gene21335	2	gene10723|gene1140|gene17576|gene6656	4	http://amigo.geneontology.org/cgi-bin/amigo/term_details?term=GO:0008654	no
negative regulation of cell proliferation	GO:0008285	0.0123	0.525435	257	gene10135|gene10670|gene10747|gene10750|gene1077|gene10803|gene10947|gene11140|gene11206|gene113|gene11333|gene1140|gene11552|gene11555|gene11565|gene11747|gene11879|gene11972|gene11992|gene1202|gene12111|gene12123|gene12129|gene12148|gene12321|gene12352|gene12365|gene12380|gene12501|gene12690|gene12769|gene12773|gene12894|gene13136|gene1317|gene13180|gene13288|gene13478|gene13587|gene13710|gene1…	426	gene11555|gene12769|gene14091|gene14405|gene1709|gene20893|gene24638|gene26089|gene333|gene5515|gene7905|gene8761|gene8896|gene8899	14	gene10947|gene1140|gene11565|gene1202|gene1500|gene15881|gene17154|gene17676|gene17718|gene19202|gene2124|gene24533|gene26156|gene3273|gene4284|gene8568|gene9339	17	http://amigo.geneontology.org/cgi-bin/amigo/term_details?term=GO:0008285	no
snRNA metabolic process	GO:0016073	0.01232	0.525435	19	gene12336|gene12797|gene12828|gene13943|gene14410|gene16423|gene17480|gene17940|gene18770|gene21852|gene24088|gene24723|gene25480|gene27449|gene6305|gene6405|gene7777|gene8689|gene9077	24	.	0	.	0	http://amigo.geneontology.org/cgi-bin/amigo/term_details?term=GO:0016073	no
isoprenoid biosynthetic process	GO:0008299	0.01232	0.525435	19	gene11290|gene13033|gene13287|gene14192|gene15481|gene16232|gene16682|gene17323|gene1950|gene20355|gene20571|gene25316|gene3456|gene3484|gene6905|gene817|gene8459|gene8667|gene9648	24	gene1950	1	.	0	http://amigo.geneontology.org/cgi-bin/amigo/term_details?term=GO:0008299	no
negative regulation of insulin receptor signaling pathway	GO:0046627	0.01232	0.525435	19	gene12214|gene12365|gene12997|gene13785|gene1437|gene15735|gene16174|gene18994|gene19948|gene21688|gene23181|gene23430|gene23608|gene24280|gene25978|gene4759|gene4880|gene8933|gene9867	24	gene12214	1	.	0	http://amigo.geneontology.org/cgi-bin/amigo/term_details?term=GO:0046627	no
positive regulation of glucose metabolic process	GO:0010907	0.01232	0.525435	19	gene1077|gene11692|gene12422|gene12507|gene12798|gene13662|gene15792|gene17154|gene17901|gene1913|gene19632|gene22073|gene23181|gene23293|gene24401|gene24568|gene5226|gene6227|gene8186	24	.	0	gene17154|gene8186	2	http://amigo.geneontology.org/cgi-bin/amigo/term_details?term=GO:0010907	no
regulation of DNA replication	GO:0006275	0.01239	0.525435	91	gene10707|gene10745|gene10803|gene11213|gene11689|gene12769|gene12778|gene12997|gene13288|gene13299|gene13662|gene13860|gene13908|gene14005|gene14146|gene1437|gene14403|gene14862|gene15618|gene15708|gene15922|gene15971|gene16425|gene16471|gene16610|gene16628|gene16769|gene16945|gene17111|gene17328|gene17560|gene17609|gene17937|gene1798|gene19188|gene19233|gene19535|gene19733|gene20002|gene20230|g…	141	gene12769|gene20893|gene6675|gene6832	4	gene8186	1	http://amigo.geneontology.org/cgi-bin/amigo/term_details?term=GO:0006275	no
monosaccharide transport	GO:0015749	0.01239	0.525435	64	gene10084|gene11634|gene12306|gene12342|gene12365|gene12507|gene1295|gene13297|gene13511|gene13795|gene1437|gene14764|gene15035|gene15486|gene16174|gene16218|gene16352|gene16387|gene17901|gene17918|gene18077|gene18240|gene18994|gene19100|gene20241|gene20377|gene20397|gene2068|gene21599|gene21907|gene22029|gene22822|gene23123|gene23973|gene2434|gene24568|gene2524|gene25366|gene2626|gene3003|gene30…	96	gene16352|gene9116	2	gene8186	1	http://amigo.geneontology.org/cgi-bin/amigo/term_details?term=GO:0015749	no
positive regulation of NF-kappaB transcription factor activity	GO:0051092	0.01255	0.528124	67	gene10174|gene10416|gene10803|gene11112|gene11131|gene11555|gene11686|gene11947|gene12844|gene12997|gene13336|gene13342|gene13510|gene13969|gene14842|gene14860|gene15219|gene15222|gene15223|gene15799|gene16038|gene16174|gene16429|gene1655|gene17219|gene17847|gene18703|gene18750|gene19925|gene19985|gene20921|gene20967|gene21467|gene22057|gene22098|gene22479|gene23281|gene24354|gene24459|gene24467|…	101	gene11555|gene15219|gene15222|gene15223|gene16038|gene18703|gene22098	7	gene19925|gene20921|gene26335	3	http://amigo.geneontology.org/cgi-bin/amigo/term_details?term=GO:0051092	no
anatomical structure homeostasis	GO:0060249	0.01262	0.528124	144	gene10110|gene10166|gene10167|gene10730|gene10909|gene11149|gene11259|gene11603|gene12769|gene1285|gene12963|gene12997|gene13403|gene13590|gene13605|gene13662|gene13908|gene13912|gene14113|gene14146|gene1426|gene1427|gene14309|gene14403|gene14617|gene14842|gene14862|gene15289|gene15350|gene15503|gene1560|gene15618|gene1567|gene1568|gene15708|gene15971|gene16218|gene16425|gene16471|gene16769|gene1…	231	gene12769|gene1426|gene1427|gene15350|gene19863|gene20893|gene3781	7	gene1567|gene20729|gene4191	3	http://amigo.geneontology.org/cgi-bin/amigo/term_details?term=GO:0060249	no
cytoskeleton-dependent cytokinesis	GO:0061640	0.01262	0.528124	30	gene10541|gene10740|gene11149|gene11176|gene11404|gene11486|gene11524|gene11534|gene11681|gene11892|gene12819|gene13590|gene14308|gene17348|gene19200|gene19244|gene20323|gene20853|gene21735|gene22725|gene23177|gene24601|gene25266|gene26316|gene27245|gene4443|gene5|gene6038|gene7176|gene7502	41	gene19244	1	.	0	http://amigo.geneontology.org/cgi-bin/amigo/term_details?term=GO:0061640	no
I-kappaB kinase/NF-kappaB signaling	GO:0007249	0.01262	0.528124	144	gene10110|gene10428|gene10803|gene11112|gene11131|gene11224|gene1145|gene1148|gene11620|gene11628|gene11686|gene11712|gene11726|gene11753|gene11879|gene12148|gene12220|gene12386|gene12844|gene13094|gene1313|gene13336|gene13398|gene13491|gene13510|gene1353|gene13969|gene14091|gene14413|gene14842|gene15219|gene15222|gene15223|gene15361|gene15679|gene15807|gene16126|gene16186|gene16429|gene1653|gene…	231	gene14091|gene15219|gene15222|gene15223|gene1709|gene18703|gene19860|gene22098|gene5599|gene5621|gene8477|gene8478|gene9927	13	gene20921|gene3254|gene7472|gene9689	4	http://amigo.geneontology.org/cgi-bin/amigo/term_details?term=GO:0007249	no
modification of morphology or physiology of other organism involved in symbiotic interaction	GO:0051817	0.01283	0.535146	45	gene10220|gene11555|gene13466|gene1353|gene13533|gene15462|gene16071|gene1653|gene16536|gene17718|gene17937|gene18994|gene19467|gene19825|gene21133|gene21460|gene21699|gene21958|gene23121|gene23162|gene2340|gene23548|gene25915|gene26033|gene26735|gene27355|gene27483|gene4112|gene4413|gene4478|gene4549|gene5236|gene5590|gene569|gene6144|gene660|gene6705|gene6710|gene6817|gene7120|gene7305|gene8186…	65	gene11555|gene21133|gene4413	3	gene17718|gene8186	2	http://amigo.geneontology.org/cgi-bin/amigo/term_details?term=GO:0051817	no
oxoacid metabolic process	GO:0043436	0.013	0.540459	504	gene10031|gene10096|gene10214|gene10234|gene10273|gene10287|gene10289|gene10293|gene10301|gene1031|gene10325|gene10396|gene10490|gene10492|gene10494|gene10495|gene10502|gene10523|gene1058|gene1059|gene10717|gene10719|gene10723|gene10746|gene10762|gene10764|gene10815|gene1101|gene1102|gene1105|gene11063|gene11106|gene11148|gene11178|gene1118|gene11224|gene11247|gene11254|gene11310|gene1140|gene114…	860	gene15797|gene16391|gene18734|gene19111|gene1950|gene20419|gene21148|gene22618|gene2411|gene25205|gene2677|gene2678|gene2779|gene27847|gene27848|gene3035|gene3311|gene4790|gene6526|gene6771|gene8672|gene9116	22	gene10214|gene10492|gene10723|gene1140|gene11565|gene13610|gene16529|gene17718|gene19134|gene19202|gene19206|gene19207|gene20820|gene21250|gene21932|gene23714|gene23841|gene24512|gene24582|gene24584|gene24722|gene24921|gene26506|gene2659|gene2681|gene26995|gene4405|gene6349|gene7883|gene7901|gene8186|gene8658|gene9569|gene9980	34	http://amigo.geneontology.org/cgi-bin/amigo/term_details?term=GO:0043436	no
keratinocyte differentiation	GO:0030216	0.01315	0.544908	56	gene10350|gene10416|gene10670|gene1087|gene11957|gene1212|gene12630|gene12694|gene12965|gene13180|gene13366|gene13707|gene14005|gene14413|gene14886|gene15613|gene1567|gene15673|gene16247|gene16993|gene17595|gene17955|gene19202|gene19506|gene19610|gene20000|gene20189|gene20574|gene21131|gene21587|gene21970|gene23442|gene23573|gene24767|gene24925|gene25713|gene3204|gene3285|gene3372|gene3376|gene33…	83	gene3204	1	gene12630|gene13366|gene1567|gene19202|gene3376|gene3396|gene4972|gene8033|gene8394	9	http://amigo.geneontology.org/cgi-bin/amigo/term_details?term=GO:0030216	no
type I interferon production	GO:0032606	0.01352	0.549869	48	gene11620|gene11686|gene11712|gene13187|gene13472|gene13599|gene14543|gene15708|gene15807|gene17253|gene17451|gene18055|gene18225|gene18703|gene1915|gene19631|gene21224|gene21321|gene21720|gene22098|gene22479|gene22501|gene23728|gene24052|gene24467|gene25111|gene26018|gene26067|gene27406|gene291|gene3100|gene3193|gene4112|gene4937|gene5247|gene5309|gene5562|gene6144|gene6493|gene716|gene7162|gene…	70	gene13472|gene17451|gene18703|gene1915|gene19631|gene21720|gene22098|gene26067|gene291|gene4937|gene6493|gene7905|gene8711	13	.	0	http://amigo.geneontology.org/cgi-bin/amigo/term_details?term=GO:0032606	no
negative regulation of viral genome replication	GO:0045071	0.01363	0.549869	28	gene11555|gene12138|gene13737|gene14405|gene16221|gene16352|gene16737|gene17864|gene17867|gene18994|gene20631|gene21133|gene23162|gene2340|gene24636|gene26086|gene26088|gene26089|gene3454|gene4112|gene4529|gene5236|gene7305|gene8119|gene8146|gene8476|gene8477|gene8478	38	gene11555|gene12138|gene14405|gene16221|gene16352|gene16737|gene17864|gene17867|gene20631|gene21133|gene24636|gene26086|gene26088|gene26089|gene3454|gene8119|gene8476|gene8477|gene8478	19	gene13737	1	http://amigo.geneontology.org/cgi-bin/amigo/term_details?term=GO:0045071	no
exocyst localization	GO:0051601	0.01366	0.549869	10	gene1744|gene17541|gene18066|gene20539|gene20910|gene21229|gene21230|gene21232|gene25345|gene6690	11	.	0	gene20910	1	http://amigo.geneontology.org/cgi-bin/amigo/term_details?term=GO:0051601	no
fatty acid elongation	GO:0030497	0.01366	0.549869	10	gene11224|gene20279|gene22611|gene24470|gene2458|gene355|gene6370|gene8207|gene8816|gene9569	11	.	0	gene9569	1	http://amigo.geneontology.org/cgi-bin/amigo/term_details?term=GO:0030497	no
sequestering of triglyceride	GO:0030730	0.01366	0.549869	10	gene11108|gene13719|gene21449|gene23172|gene26053|gene372|gene4809|gene6227|gene9132|gene9867	11	.	0	gene26053	1	http://amigo.geneontology.org/cgi-bin/amigo/term_details?term=GO:0030730	no
error-free translesion synthesis	GO:0070987	0.01366	0.549869	10	gene11686|gene1285|gene16769|gene19007|gene22705|gene27690|gene4680|gene471|gene6591|gene6834	11	.	0	.	0	http://amigo.geneontology.org/cgi-bin/amigo/term_details?term=GO:0070987	no
positive regulation of transcription from RNA polymerase I promoter	GO:0045943	0.01366	0.549869	10	gene11776|gene12725|gene16536|gene19097|gene19515|gene19716|gene19830|gene25303|gene26449|gene27972	11	.	0	.	0	http://amigo.geneontology.org/cgi-bin/amigo/term_details?term=GO:0045943	no
very long-chain fatty acid biosynthetic process	GO:0042761	0.01366	0.549869	10	gene11224|gene20279|gene22611|gene24470|gene2458|gene355|gene6370|gene8207|gene8816|gene9569	11	.	0	gene9569	1	http://amigo.geneontology.org/cgi-bin/amigo/term_details?term=GO:0042761	no
mitotic cell cycle arrest	GO:0071850	0.01366	0.549869	10	gene11694|gene1914|gene20167|gene22810|gene2742|gene2963|gene4561|gene5808|gene8254|gene9183	11	gene11694	1	.	0	http://amigo.geneontology.org/cgi-bin/amigo/term_details?term=GO:0071850	no
intracellular signal transduction	GO:0035556	0.01373	0.550938	1208	gene10018|gene10028|gene10032|gene10058|gene10077|gene10084|gene10110|gene10117|gene10135|gene10174|gene10196|gene10220|gene10289|gene10322|gene10325|gene10350|gene1037|gene10385|gene10389|gene10408|gene10416|gene10428|gene10442|gene10475|gene10522|gene1053|gene10547|gene10577|gene10586|gene10595|gene10639|gene10670|gene10677|gene10681|gene1069|gene10703|gene10721|gene10723|gene10730|gene10732|ge…	2115	gene10058|gene10408|gene10522|gene11555|gene12769|gene13444|gene13538|gene13786|gene13935|gene14091|gene1426|gene1427|gene15219|gene15222|gene15223|gene16038|gene16416|gene1709|gene17156|gene17864|gene17867|gene18036|gene18703|gene1905|gene1915|gene19631|gene19691|gene19860|gene19939|gene20385|gene20395|gene20893|gene21335|gene21847|gene22098|gene2252|gene2411|gene24147|gene24188|gene24841|gene25…	53	gene10117|gene1069|gene10721|gene10723|gene11089|gene11565|gene1158|gene12481|gene12788|gene13296|gene13408|gene1486|gene14955|gene15453|gene15743|gene15881|gene15980|gene16210|gene16367|gene16745|gene17590|gene17761|gene17834|gene18906|gene19206|gene19250|gene19503|gene19533|gene19617|gene1989|gene19925|gene20729|gene20921|gene21686|gene22477|gene2323|gene23315|gene23316|gene23870|gene23951|gene…	73	http://amigo.geneontology.org/cgi-bin/amigo/term_details?term=GO:0035556	no
epidermis development	GO:0008544	0.01383	0.5532	125	gene10350|gene10416|gene10670|gene1087|gene11726|gene11873|gene11957|gene11972|gene1204|gene12112|gene1212|gene12396|gene1256|gene12592|gene12630|gene12690|gene12694|gene12965|gene13180|gene13366|gene13435|gene13436|gene1353|gene13707|gene13823|gene14005|gene14413|gene14787|gene14886|gene1520|gene15462|gene15613|gene1567|gene15673|gene15881|gene16247|gene16520|gene16993|gene17188|gene17536|gene17…	199	gene16520|gene3204	2	gene12630|gene13366|gene1567|gene15881|gene18276|gene18278|gene19202|gene21024|gene22677|gene23164|gene24774|gene25998|gene3376|gene3396|gene4191|gene4284|gene4649|gene4972|gene6098|gene7358|gene8033|gene8186|gene8394	23	http://amigo.geneontology.org/cgi-bin/amigo/term_details?term=GO:0008544	no
macromolecular complex disassembly	GO:0032984	0.0139	0.554252	83	gene10044|gene10556|gene10721|gene10968|gene1126|gene11522|gene11534|gene11612|gene11681|gene11687|gene12155|gene12292|gene12356|gene1240|gene12819|gene12905|gene13171|gene13222|gene13277|gene13404|gene14901|gene15604|gene16196|gene16517|gene16536|gene16617|gene16643|gene16851|gene17076|gene17439|gene17473|gene17909|gene18137|gene19157|gene19544|gene19741|gene19802|gene20050|gene20192|gene20224|g…	128	.	0	gene10721|gene26506|gene3525|gene5273	4	http://amigo.geneontology.org/cgi-bin/amigo/term_details?term=GO:0032984	no
cellular response to hydrogen peroxide	GO:0070301	0.01416	0.558393	43	gene10492|gene10495|gene1148|gene11565|gene12356|gene13249|gene14860|gene17447|gene17539|gene17933|gene18103|gene18471|gene18733|gene18734|gene19326|gene19882|gene19933|gene20377|gene21736|gene23088|gene24335|gene24354|gene2512|gene25229|gene25978|gene26417|gene26418|gene26878|gene27903|gene27997|gene3953|gene4228|gene4413|gene5309|gene587|gene6339|gene9116|gene9414|gene9444|gene9528|gene9680|gen…	62	gene18733|gene18734|gene4413|gene9116|gene9927	5	gene10492|gene11565	2	http://amigo.geneontology.org/cgi-bin/amigo/term_details?term=GO:0070301	no
cellular response to topologically incorrect protein	GO:0035967	0.01416	0.558393	43	gene10235|gene11247|gene11555|gene11776|gene12148|gene12560|gene13466|gene13615|gene15025|gene1505|gene16374|gene16416|gene16575|gene16625|gene17124|gene17188|gene17442|gene18190|gene19453|gene20172|gene20241|gene21057|gene2133|gene21504|gene22591|gene22868|gene23364|gene23966|gene24147|gene25955|gene26134|gene26417|gene26418|gene27690|gene27903|gene3431|gene3741|gene4120|gene5294|gene6144|gene74…	62	gene11555|gene16416|gene24147	3	.	0	http://amigo.geneontology.org/cgi-bin/amigo/term_details?term=GO:0035967	no
response to oxidative stress	GO:0006979	0.01417	0.558393	153	gene10110|gene10262|gene10386|gene10492|gene10495|gene107|gene1148|gene11565|gene11694|gene12356|gene12551|gene1295|gene13072|gene13249|gene13297|gene13335|gene13506|gene13662|gene13945|gene14008|gene14843|gene14860|gene1498|gene15396|gene15585|gene15643|gene15768|gene15941|gene16391|gene16709|gene16807|gene16901|gene16941|gene16957|gene17111|gene17341|gene17447|gene17539|gene17613|gene17933|gene…	247	gene11694|gene16391|gene18733|gene18734|gene20893|gene22457|gene22526|gene23916|gene24517|gene3204|gene4413|gene6526|gene6675|gene9116|gene9927	15	gene10492|gene11565|gene20921	3	http://amigo.geneontology.org/cgi-bin/amigo/term_details?term=GO:0006979	no
ncRNA metabolic process	GO:0034660	0.01418	0.558393	308	gene1003|gene10076|gene10276|gene10420|gene10760|gene11075|gene11095|gene11174|gene11214|gene1124|gene11268|gene11440|gene11489|gene11583|gene11686|gene11694|gene11951|gene11953|gene12079|gene12253|gene12283|gene12287|gene12336|gene12502|gene12654|gene12797|gene12828|gene13053|gene13114|gene13207|gene13286|gene13288|gene13307|gene13360|gene1361|gene13618|gene1367|gene13794|gene13811|gene13836|gen…	516	gene11694|gene13207|gene16352|gene19175|gene20631|gene21148|gene3454|gene5515	8	gene20303|gene21343|gene2323|gene24858	4	http://amigo.geneontology.org/cgi-bin/amigo/term_details?term=GO:0034660	no
positive regulation of telomere maintenance	GO:0032206	0.01465	0.569461	26	gene12997|gene13908|gene14403|gene15618|gene15708|gene16425|gene16471|gene17560|gene17609|gene20893|gene21415|gene21634|gene23814|gene24436|gene24843|gene26219|gene26290|gene27449|gene3513|gene4227|gene5196|gene5198|gene716|gene7908|gene794|gene8088	35	gene20893	1	.	0	http://amigo.geneontology.org/cgi-bin/amigo/term_details?term=GO:0032206	no
polyol metabolic process	GO:0019751	0.01495	0.569461	46	gene10224|gene10733|gene12390|gene13426|gene14226|gene1471|gene1474|gene14935|gene15015|gene155|gene15954|gene17063|gene17253|gene17914|gene18171|gene1877|gene18994|gene19746|gene19985|gene21032|gene21067|gene2108|gene21142|gene21723|gene21763|gene2287|gene23171|gene23439|gene2352|gene24256|gene24656|gene24660|gene24686|gene25811|gene25914|gene26568|gene26950|gene28494|gene5277|gene5966|gene7104|…	67	.	0	gene14935|gene23171|gene8033	3	http://amigo.geneontology.org/cgi-bin/amigo/term_details?term=GO:0019751	no
regulation of histone H4 acetylation	GO:0090239	0.015	0.569461	7	gene14777|gene14955|gene16536|gene2122|gene23934|gene25229|gene7051	7	.	0	gene14955	1	http://amigo.geneontology.org/cgi-bin/amigo/term_details?term=GO:0090239	no
telomere localization	GO:0034397	0.015	0.569461	7	gene14146|gene15035|gene15618|gene17522|gene18208|gene21361|gene6161	7	.	0	.	0	http://amigo.geneontology.org/cgi-bin/amigo/term_details?term=GO:0034397	no
cysteine metabolic process	GO:0006534	0.015	0.569461	7	gene10396|gene11310|gene22905|gene2757|gene2921|gene5636|gene940	7	.	0	.	0	http://amigo.geneontology.org/cgi-bin/amigo/term_details?term=GO:0006534	no
negative regulation of systemic arterial blood pressure	GO:0003085	0.015	0.569461	7	gene11149|gene13426|gene15667|gene1639|gene17827|gene25463|gene7344	7	.	0	.	0	http://amigo.geneontology.org/cgi-bin/amigo/term_details?term=GO:0003085	no
UV protection	GO:0009650	0.015	0.569461	7	gene12521|gene14860|gene18073|gene19325|gene2117|gene23634|gene8705	7	.	0	gene19325	1	http://amigo.geneontology.org/cgi-bin/amigo/term_details?term=GO:0009650	no
regulation of glucocorticoid receptor signaling pathway	GO:2000322	0.015	0.569461	7	gene14808|gene15396|gene18103|gene19217|gene19418|gene5567|gene6685	7	.	0	.	0	http://amigo.geneontology.org/cgi-bin/amigo/term_details?term=GO:2000322	no
polyadenylation-dependent RNA catabolic process	GO:0043633	0.015	0.569461	7	gene11694|gene12336|gene12797|gene16068|gene21852|gene6305|gene9077	7	gene11694	1	.	0	http://amigo.geneontology.org/cgi-bin/amigo/term_details?term=GO:0043633	no
negative regulation of keratinocyte differentiation	GO:0045617	0.015	0.569461	7	gene13180|gene13707|gene14005|gene20189|gene4374|gene450|gene7173	7	.	0	.	0	http://amigo.geneontology.org/cgi-bin/amigo/term_details?term=GO:0045617	no
substrate-dependent cell migration, cell extension	GO:0006930	0.015	0.569461	7	gene14221|gene19244|gene19250|gene22661|gene24370|gene26143|gene849	7	gene19244	1	gene19250	1	http://amigo.geneontology.org/cgi-bin/amigo/term_details?term=GO:0006930	no
cellular response to UV-B	GO:0071493	0.015	0.569461	7	gene19325|gene21699|gene21700|gene22810|gene27269|gene710|gene7599	7	.	0	gene19325|gene710	2	http://amigo.geneontology.org/cgi-bin/amigo/term_details?term=GO:0071493	no
negative regulation of cellular biosynthetic process	GO:0031327	0.01513	0.572682	611	gene10084|gene101|gene1010|gene10168|gene10174|gene10220|gene10368|gene10423|gene10425|gene10442|gene10528|gene10586|gene10591|gene10707|gene10735|gene10747|gene10763|gene10789|gene10803|gene10947|gene10963|gene11084|gene11128|gene11133|gene11140|gene11193|gene11196|gene11213|gene11339|gene11513|gene11555|gene11686|gene11712|gene11747|gene11776|gene1178|gene11837|gene11858|gene1188|gene11919|gene…	1051	gene10425|gene11555|gene12769|gene13537|gene13647|gene1426|gene1427|gene16520|gene1678|gene17295|gene17621|gene17883|gene18880|gene20893|gene21083|gene21847|gene22188|gene22191|gene22877|gene26086|gene26088|gene3204|gene5911|gene7905|gene8761|gene9116	26	gene10947|gene16210|gene17676|gene19517|gene21343|gene22040|gene2323|gene23714|gene24705|gene24774|gene25696|gene26156|gene4191|gene4220|gene4743|gene5012|gene6703|gene7472	18	http://amigo.geneontology.org/cgi-bin/amigo/term_details?term=GO:0031327	no
centrosome organization	GO:0051297	0.01547	0.581415	66	gene10524|gene10645|gene11149|gene11858|gene11889|gene12097|gene12281|gene1239|gene12675|gene12769|gene13485|gene13548|gene13590|gene13624|gene13868|gene14788|gene14934|gene14979|gene16425|gene17815|gene18241|gene18660|gene18750|gene19085|gene19196|gene19200|gene19243|gene19913|gene20152|gene20287|gene20537|gene21029|gene21244|gene21415|gene2157|gene23201|gene23659|gene23683|gene24245|gene24612|g…	100	gene12769|gene3091	2	.	0	http://amigo.geneontology.org/cgi-bin/amigo/term_details?term=GO:0051297	no
hexose metabolic process	GO:0019318	0.01549	0.581415	120	gene10110|gene10490|gene10522|gene10523|gene10529|gene1077|gene11106|gene11449|gene11692|gene11729|gene11774|gene11919|gene1193|gene11993|gene12422|gene12492|gene12507|gene1267|gene12762|gene12798|gene1295|gene12996|gene13040|gene13208|gene13449|gene13647|gene13662|gene15015|gene15486|gene15579|gene15792|gene15823|gene1586|gene16079|gene16416|gene16500|gene16737|gene17154|gene17263|gene17685|gene…	191	gene10522|gene13647|gene16416|gene16737|gene19939|gene25205|gene2779	7	gene17154|gene8186	2	http://amigo.geneontology.org/cgi-bin/amigo/term_details?term=GO:0019318	no
RNA modification	GO:0009451	0.01553	0.581415	69	gene10420|gene10760|gene11583|gene11953|gene12283|gene12287|gene13132|gene13307|gene13360|gene13836|gene13938|gene14236|gene14826|gene14862|gene14900|gene15587|gene15627|gene16203|gene1640|gene1675|gene16915|gene17188|gene17412|gene17644|gene17890|gene18307|gene18975|gene19018|gene19339|gene19800|gene20509|gene21026|gene22044|gene22685|gene22795|gene23701|gene2382|gene23972|gene24088|gene24208|ge…	105	gene17644|gene22795|gene3454|gene5911	4	.	0	http://amigo.geneontology.org/cgi-bin/amigo/term_details?term=GO:0009451	no
cellular response to heat	GO:0034605	0.01559	0.581415	49	gene10368|gene11458|gene11757|gene12306|gene12342|gene1285|gene14764|gene15013|gene15035|gene15618|gene16387|gene18237|gene18240|gene18890|gene19007|gene19100|gene19628|gene20397|gene2068|gene21057|gene21907|gene22029|gene22810|gene23973|gene24279|gene24603|gene24755|gene25229|gene25366|gene25397|gene26139|gene2626|gene27902|gene4133|gene4609|gene4680|gene4943|gene5217|gene5526|gene5590|gene6144|…	72	gene24279	1	gene7391|gene8699	2	http://amigo.geneontology.org/cgi-bin/amigo/term_details?term=GO:0034605	no
modification of morphology or physiology of other organism	GO:0035821	0.01559	0.581415	49	gene10220|gene10959|gene11555|gene13466|gene1353|gene13533|gene14392|gene15462|gene16071|gene1653|gene16536|gene16810|gene17718|gene17937|gene18994|gene19467|gene19825|gene21066|gene21133|gene21460|gene21699|gene21958|gene23121|gene23162|gene2340|gene23548|gene25915|gene26033|gene26735|gene27355|gene27483|gene4112|gene4413|gene4478|gene4549|gene5236|gene5590|gene569|gene6144|gene660|gene6705|gene…	72	gene11555|gene21133|gene4413	3	gene17718|gene8186	2	http://amigo.geneontology.org/cgi-bin/amigo/term_details?term=GO:0035821	no
cellular response to type I interferon	GO:0071357	0.01576	0.584318	31	gene11|gene11113|gene1145|gene13|gene1426|gene1427|gene16352|gene16737|gene1709|gene17295|gene17451|gene18225|gene19682|gene20631|gene21083|gene21763|gene23181|gene24636|gene24638|gene24639|gene26067|gene26086|gene26088|gene26089|gene3454|gene5342|gene5650|gene5960|gene6599|gene8133|gene8478	43	gene11113|gene1426|gene1427|gene16352|gene16737|gene1709|gene17295|gene17451|gene19682|gene20631|gene21083|gene24636|gene24638|gene24639|gene26067|gene26086|gene26088|gene26089|gene3454|gene5342|gene5650|gene8478	22	.	0	http://amigo.geneontology.org/cgi-bin/amigo/term_details?term=GO:0071357	no
type I interferon signaling pathway	GO:0060337	0.01576	0.584318	31	gene11|gene11113|gene1145|gene13|gene1426|gene1427|gene16352|gene16737|gene1709|gene17295|gene17451|gene18225|gene19682|gene20631|gene21083|gene21763|gene23181|gene24636|gene24638|gene24639|gene26067|gene26086|gene26088|gene26089|gene3454|gene5342|gene5650|gene5960|gene6599|gene8133|gene8478	43	gene11113|gene1426|gene1427|gene16352|gene16737|gene1709|gene17295|gene17451|gene19682|gene20631|gene21083|gene24636|gene24638|gene24639|gene26067|gene26086|gene26088|gene26089|gene3454|gene5342|gene5650|gene8478	22	.	0	http://amigo.geneontology.org/cgi-bin/amigo/term_details?term=GO:0060337	no
gland morphogenesis	GO:0022612	0.0161	0.593453	52	gene1087|gene11190|gene113|gene11726|gene13046|gene13435|gene13436|gene13478|gene13662|gene14232|gene14886|gene15881|gene16504|gene16520|gene17584|gene17937|gene18190|gene19506|gene19693|gene20063|gene20189|gene20893|gene20985|gene21329|gene21871|gene21934|gene22040|gene22503|gene23157|gene23313|gene24340|gene24738|gene24774|gene25957|gene26422|gene27269|gene27483|gene27991|gene4480|gene450|gene4…	77	gene16520|gene20893	2	gene15881|gene22040|gene24774|gene4649	4	http://amigo.geneontology.org/cgi-bin/amigo/term_details?term=GO:0022612	no
response to unfolded protein	GO:0006986	0.0161	0.593453	52	gene10110|gene10746|gene10783|gene11247|gene11555|gene11776|gene12148|gene12323|gene12560|gene12561|gene13466|gene13615|gene14281|gene1500|gene15025|gene16049|gene16206|gene16374|gene16416|gene16625|gene16996|gene17124|gene17188|gene17442|gene17449|gene1802|gene18190|gene19453|gene20172|gene20241|gene2133|gene21332|gene21504|gene21684|gene22868|gene23364|gene23966|gene24147|gene25955|gene26134|ge…	77	gene11555|gene16416|gene24147	3	gene1500	1	http://amigo.geneontology.org/cgi-bin/amigo/term_details?term=GO:0006986	no
regulation of cell division	GO:0051302	0.01632	0.599418	145	gene10043|gene10135|gene1047|gene10470|gene10740|gene10752|gene10774|gene11149|gene11176|gene11350|gene11523|gene11524|gene11534|gene11538|gene11628|gene11645|gene11757|gene12123|gene12220|gene1239|gene1256|gene12769|gene1302|gene13478|gene13485|gene13548|gene13590|gene13708|gene13868|gene14146|gene14309|gene14799|gene14860|gene1487|gene14886|gene14934|gene15020|gene15561|gene15618|gene15735|gene…	234	gene12769|gene24279|gene3204	3	gene15881|gene6828|gene7391|gene8186	4	http://amigo.geneontology.org/cgi-bin/amigo/term_details?term=GO:0051302	no
mRNA export from nucleus	GO:0006406	0.01649	0.599418	55	gene11301|gene12306|gene12342|gene13015|gene13707|gene14391|gene14764|gene15035|gene16387|gene16612|gene17186|gene17447|gene18240|gene18468|gene18930|gene19100|gene19339|gene20035|gene20397|gene2068|gene2122|gene21564|gene21907|gene22029|gene22534|gene23973|gene24610|gene25366|gene25675|gene25860|gene2626|gene266|gene27001|gene27032|gene27157|gene2755|gene28118|gene3510|gene377|gene402|gene4133|g…	82	.	0	.	0	http://amigo.geneontology.org/cgi-bin/amigo/term_details?term=GO:0006406	no
glucose metabolic process	GO:0006006	0.01651	0.599418	101	gene10110|gene10490|gene10522|gene10523|gene1077|gene11106|gene11692|gene11729|gene11774|gene11919|gene12422|gene12507|gene1267|gene12798|gene1295|gene13040|gene13208|gene13449|gene13647|gene13662|gene15015|gene15486|gene15579|gene15792|gene1586|gene16079|gene16416|gene16500|gene16737|gene17154|gene17263|gene17685|gene17901|gene1877|gene18994|gene19055|gene1913|gene19405|gene19632|gene19710|gene1…	159	gene10522|gene13647|gene16416|gene16737|gene19939|gene2779	6	gene17154|gene8186	2	http://amigo.geneontology.org/cgi-bin/amigo/term_details?term=GO:0006006	no
negative regulation of protein modification process	GO:0031400	0.01652	0.599418	211	gene10043|gene10110|gene10196|gene10325|gene10475|gene1053|gene1077|gene10774|gene10803|gene11206|gene11290|gene11343|gene11628|gene11638|gene11686|gene11747|gene1178|gene12123|gene12148|gene1239|gene12478|gene12561|gene12652|gene12694|gene1313|gene13288|gene13296|gene13408|gene13471|gene13478|gene13491|gene13580|gene13685|gene13745|gene14009|gene14115|gene1435|gene1437|gene14405|gene14431|gene14…	348	gene14405|gene15063|gene16221|gene17379|gene18036|gene1905|gene20893|gene21335|gene3454|gene8761	10	gene13296|gene13408|gene14955|gene1500|gene15453|gene15468|gene16375|gene23315|gene23316|gene23951|gene26182|gene6001|gene9689	13	http://amigo.geneontology.org/cgi-bin/amigo/term_details?term=GO:0031400	no
RNA biosynthetic process	GO:0032774	0.01659	0.599418	1761	gene10033|gene10043|gene10059|gene10076|gene10084|gene101|gene1010|gene10110|gene10154|gene10160|gene10171|gene10174|gene10179|gene10220|gene10230|gene1025|gene10260|gene10262|gene10275|gene10286|gene10316|gene10322|gene10338|gene10382|gene10387|gene10394|gene10413|gene10414|gene10416|gene10421|gene10423|gene10425|gene1044|gene10442|gene10478|gene10517|gene10528|gene10538|gene10558|gene10559|gene…	3112	gene10425|gene11113|gene11555|gene12769|gene12851|gene13207|gene13444|gene13537|gene14180|gene1426|gene1427|gene1430|gene14405|gene14865|gene15063|gene15214|gene15219|gene15222|gene15223|gene16038|gene16222|gene16352|gene16416|gene16520|gene1678|gene1709|gene17295|gene17451|gene17621|gene17883|gene18614|gene18703|gene18830|gene18880|gene19175|gene19437|gene19457|gene20395|gene20893|gene21083|gene…	74	gene10947|gene11518|gene11565|gene11944|gene12481|gene13692|gene14399|gene14859|gene14955|gene15279|gene16210|gene16634|gene17676|gene17718|gene17834|gene17889|gene19284|gene19925|gene20603|gene20921|gene22040|gene22477|gene23714|gene23900|gene24079|gene24533|gene24705|gene24774|gene25250|gene25298|gene25696|gene26156|gene26335|gene2659|gene27416|gene3254|gene4191|gene4284|gene4649|gene4743|gene4…	54	http://amigo.geneontology.org/cgi-bin/amigo/term_details?term=GO:0032774	no
regulation of viral release from host cell	GO:1902186	0.01663	0.599418	22	gene12844|gene13590|gene13868|gene16844|gene18660|gene18703|gene20893|gene21460|gene22368|gene22476|gene22479|gene22480|gene23162|gene23311|gene24459|gene26033|gene27051|gene27053|gene4478|gene8580|gene9207|gene9497	29	gene18703|gene20893	2	.	0	http://amigo.geneontology.org/cgi-bin/amigo/term_details?term=GO:1902186	no
negative regulation of viral release from host cell	GO:1902187	0.01664	0.599418	12	gene12844|gene18703|gene20893|gene22368|gene22479|gene22480|gene24459|gene27051|gene27053|gene8580|gene9207|gene9497	14	gene18703|gene20893	2	.	0	http://amigo.geneontology.org/cgi-bin/amigo/term_details?term=GO:1902187	no
mitotic G2 DNA damage checkpoint	GO:0007095	0.01664	0.599418	12	gene13908|gene15618|gene15708|gene16774|gene19453|gene20671|gene20705|gene25264|gene26308|gene4527|gene5236|gene874	14	.	0	.	0	http://amigo.geneontology.org/cgi-bin/amigo/term_details?term=GO:0007095	no
positive regulation of I-kappaB kinase/NF-kappaB signaling	GO:0043123	0.01682	0.604186	98	gene10110|gene10428|gene11112|gene1145|gene1148|gene11628|gene11686|gene11712|gene11726|gene11753|gene11879|gene12220|gene12386|gene12844|gene1313|gene13336|gene13491|gene13510|gene13969|gene14413|gene14842|gene15219|gene15222|gene15223|gene15361|gene15679|gene15807|gene16126|gene16186|gene16429|gene1653|gene1655|gene17219|gene17536|gene18103|gene18240|gene18703|gene19752|gene19795|gene19860|gene…	154	gene15219|gene15222|gene15223|gene18703|gene19860|gene22098|gene5599|gene5621|gene8477|gene8478	10	gene20921|gene3254|gene7472|gene9689	4	http://amigo.geneontology.org/cgi-bin/amigo/term_details?term=GO:0043123	no
regulation of proteasomal protein catabolic process	GO:0061136	0.0169	0.605345	79	gene10110|gene10475|gene10583|gene11109|gene11111|gene11193|gene1148|gene11638|gene11864|gene12091|gene12137|gene12148|gene12865|gene13342|gene13485|gene13498|gene13511|gene1373|gene13821|gene13995|gene14221|gene1500|gene16199|gene16302|gene16625|gene16927|gene17111|gene17131|gene17326|gene17379|gene17449|gene18746|gene1908|gene19270|gene19463|gene19665|gene19781|gene20232|gene20264|gene21429|gen…	122	gene11111|gene13498|gene17379	3	gene1500	1	http://amigo.geneontology.org/cgi-bin/amigo/term_details?term=GO:0061136	no
transforming growth factor beta receptor signaling pathway	GO:0007179	0.01703	0.608283	76	gene10220|gene10262|gene10489|gene11206|gene11686|gene12265|gene13136|gene13471|gene13531|gene13538|gene13662|gene14011|gene14221|gene15388|gene15474|gene15881|gene15942|gene16172|gene16709|gene17078|gene17195|gene17883|gene17911|gene17937|gene19406|gene20893|gene2091|gene21329|gene21946|gene21983|gene22924|gene23172|gene23185|gene23216|gene23225|gene23246|gene23271|gene23345|gene23364|gene23553|…	117	gene12265|gene13538|gene17883|gene20893	4	gene15881|gene23900|gene26156|gene4711|gene8658	5	http://amigo.geneontology.org/cgi-bin/amigo/term_details?term=GO:0007179	no
positive regulation of type I interferon production	GO:0032481	0.01718	0.611917	29	gene13187|gene13472|gene15708|gene17253|gene18225|gene1915|gene19631|gene22479|gene22501|gene23728|gene24467|gene25111|gene26067|gene27406|gene291|gene3100|gene3193|gene4112|gene5247|gene5309|gene5562|gene6144|gene716|gene7162|gene7190|gene7785|gene7905|gene8711|gene9159	40	gene13472|gene1915|gene19631|gene26067|gene291|gene7905|gene8711	7	.	0	http://amigo.geneontology.org/cgi-bin/amigo/term_details?term=GO:0032481	no
extrinsic apoptotic signaling pathway	GO:0097191	0.01735	0.612283	115	gene10079|gene10471|gene11086|gene11190|gene11196|gene11458|gene11538|gene12148|gene1279|gene1288|gene13046|gene13510|gene13533|gene13662|gene13981|gene14154|gene1423|gene1426|gene1427|gene1466|gene1542|gene15673|gene15881|gene16210|gene1653|gene1655|gene16810|gene16815|gene17231|gene17363|gene17536|gene17539|gene17937|gene17964|gene18190|gene18849|gene18890|gene19176|gene19326|gene19665|gene1986…	183	gene10079|gene1279|gene1426|gene1427|gene20307|gene20395|gene20893|gene24051|gene4957	9	gene15881|gene16210|gene24774|gene25179|gene26335|gene4284|gene5363	7	http://amigo.geneontology.org/cgi-bin/amigo/term_details?term=GO:0097191	no
mRNA transport	GO:0051028	0.01743	0.612283	92	gene1002|gene10113|gene10350|gene11301|gene11617|gene11729|gene11858|gene12306|gene12342|gene12713|gene13015|gene13707|gene14391|gene14764|gene15035|gene15620|gene15959|gene16387|gene16612|gene16988|gene17186|gene17447|gene18240|gene1836|gene18468|gene18717|gene18930|gene19100|gene19157|gene19339|gene19532|gene19888|gene19926|gene20035|gene20149|gene2026|gene20397|gene2068|gene2122|gene21564|gene…	144	gene1836	1	.	0	http://amigo.geneontology.org/cgi-bin/amigo/term_details?term=GO:0051028	no
negative regulation of cellular response to insulin stimulus	GO:1900077	0.01748	0.612283	20	gene12214|gene12365|gene12997|gene13785|gene1437|gene15735|gene16174|gene18994|gene19948|gene20377|gene21688|gene23181|gene23430|gene23608|gene24280|gene25978|gene4759|gene4880|gene8933|gene9867	26	gene12214	1	.	0	http://amigo.geneontology.org/cgi-bin/amigo/term_details?term=GO:1900077	no
regulation of gluconeogenesis	GO:0006111	0.01748	0.612283	20	gene1077|gene11692|gene11729|gene12422|gene12798|gene1295|gene13647|gene1913|gene19405|gene19632|gene21727|gene22731|gene23181|gene23439|gene24401|gene26295|gene2779|gene3481|gene6227|gene9284	26	gene13647|gene2779	2	.	0	http://amigo.geneontology.org/cgi-bin/amigo/term_details?term=GO:0006111	no
positive regulation of telomerase activity	GO:0051973	0.01748	0.612283	20	gene10803|gene12997|gene14005|gene14403|gene15922|gene16425|gene16471|gene17560|gene19188|gene21415|gene23814|gene24436|gene24843|gene27449|gene4227|gene5196|gene5198|gene6832|gene8088|gene9414	26	gene6832	1	.	0	http://amigo.geneontology.org/cgi-bin/amigo/term_details?term=GO:0051973	no
protein destabilization	GO:0031648	0.01748	0.612283	20	gene1145|gene12633|gene13531|gene13662|gene14123|gene14281|gene14299|gene15063|gene16625|gene16927|gene17111|gene17380|gene17742|gene20156|gene20751|gene21048|gene22017|gene22591|gene25229|gene7950	26	gene15063	1	.	0	http://amigo.geneontology.org/cgi-bin/amigo/term_details?term=GO:0031648	no
establishment of protein localization to organelle	GO:0072594	0.01763	0.615836	255	gene1002|gene10428|gene10442|gene10444|gene1047|gene10586|gene10619|gene10803|gene11075|gene11115|gene11118|gene11174|gene11217|gene11256|gene11268|gene11269|gene11330|gene1148|gene11620|gene11625|gene11681|gene11686|gene11726|gene11729|gene11731|gene12126|gene12148|gene12232|gene12253|gene12306|gene12342|gene12385|gene12389|gene12501|gene12554|gene12708|gene12713|gene12769|gene12818|gene12846|ge…	425	gene12769|gene14091|gene14405|gene20893|gene3204|gene3454	6	gene15453|gene15881|gene17834|gene24533|gene25298|gene4191|gene4743	7	http://amigo.geneontology.org/cgi-bin/amigo/term_details?term=GO:0072594	no
cell proliferation	GO:0008283	0.0178	0.620066	819	gene10018|gene10135|gene10163|gene10289|gene1031|gene10350|gene10416|gene10421|gene10423|gene10425|gene10470|gene10471|gene10528|gene10541|gene10600|gene10670|gene1069|gene10732|gene10747|gene10750|gene1077|gene10774|gene10803|gene1087|gene10947|gene11086|gene11131|gene11140|gene11193|gene11196|gene11206|gene11213|gene11275|gene11289|gene113|gene11333|gene11350|gene1140|gene11420|gene11486|gene11…	1423	gene10425|gene11555|gene12510|gene12638|gene12769|gene12992|gene13538|gene13786|gene14091|gene14405|gene16038|gene1709|gene17575|gene17883|gene18880|gene19244|gene20320|gene20385|gene20386|gene20395|gene20631|gene20893|gene2411|gene24279|gene24638|gene26089|gene333|gene3752|gene4413|gene4999|gene5515|gene5911|gene6675|gene6902|gene6903|gene7905|gene8478|gene8761|gene8896|gene8899|gene9116|gene956	42	gene1069|gene10947|gene1140|gene11565|gene11954|gene1202|gene13408|gene14230|gene1486|gene1500|gene15511|gene15881|gene16210|gene17154|gene17676|gene17718|gene18279|gene19134|gene19202|gene20001|gene20921|gene21138|gene2124|gene21343|gene21627|gene21709|gene22040|gene23315|gene23316|gene23321|gene24533|gene24722|gene24774|gene25472|gene26046|gene26156|gene26335|gene27855|gene2993|gene3254|gene327…	56	http://amigo.geneontology.org/cgi-bin/amigo/term_details?term=GO:0008283	no
rRNA catabolic process	GO:0016075	0.01801	0.622253	14	gene11214|gene12336|gene12654|gene12797|gene14410|gene16068|gene17940|gene17964|gene18838|gene21852|gene23753|gene6305|gene795|gene9077	17	.	0	.	0	http://amigo.geneontology.org/cgi-bin/amigo/term_details?term=GO:0016075	no
exonucleolytic nuclear-transcribed mRNA catabolic process involved in deadenylation-dependent decay	GO:0043928	0.01801	0.622253	14	gene11332|gene12336|gene12654|gene12797|gene17571|gene17940|gene19622|gene21852|gene24874|gene6305|gene7276|gene7928|gene8511|gene9077	17	.	0	.	0	http://amigo.geneontology.org/cgi-bin/amigo/term_details?term=GO:0043928	no
translational termination	GO:0006415	0.01801	0.622253	14	gene10044|gene12155|gene12905|gene16196|gene16851|gene17076|gene17439|gene19157|gene20050|gene2337|gene23625|gene26170|gene79|gene8529	17	.	0	.	0	http://amigo.geneontology.org/cgi-bin/amigo/term_details?term=GO:0006415	no
snRNA processing	GO:0016180	0.01837	0.630006	16	gene12336|gene12797|gene12828|gene13943|gene14410|gene16423|gene17480|gene17940|gene18770|gene21852|gene24723|gene25480|gene6305|gene6405|gene8689|gene9077	20	.	0	.	0	http://amigo.geneontology.org/cgi-bin/amigo/term_details?term=GO:0016180	no
regulation of viral entry into host cell	GO:0046596	0.01837	0.630006	16	gene15466|gene18047|gene18703|gene22098|gene22476|gene22480|gene24459|gene26086|gene26088|gene26089|gene27051|gene27053|gene6078|gene8580|gene916|gene9679	20	gene18703|gene22098|gene26086|gene26088|gene26089	5	.	0	http://amigo.geneontology.org/cgi-bin/amigo/term_details?term=GO:0046596	no
cellular protein complex assembly	GO:0043623	0.01844	0.630006	280	gene10043|gene10556|gene10583|gene10628|gene10669|gene10681|gene10686|gene10721|gene10748|gene10754|gene10804|gene10947|gene10954|gene11115|gene11118|gene11149|gene11176|gene11206|gene1126|gene11282|gene11522|gene11555|gene11559|gene11597|gene11628|gene11681|gene11683|gene11747|gene11828|gene11892|gene12003|gene12011|gene12038|gene12231|gene12256|gene12281|gene12292|gene12436|gene12437|gene12554|…	469	gene11555|gene17883|gene20385|gene2871|gene5684|gene9499	6	gene10628|gene10721|gene10947|gene17552|gene20910|gene22494|gene23019|gene26506|gene4760|gene5273	10	http://amigo.geneontology.org/cgi-bin/amigo/term_details?term=GO:0043623	no
intrinsic apoptotic signaling pathway in response to DNA damage	GO:0008630	0.01858	0.630006	56	gene10220|gene1087|gene11086|gene11133|gene11458|gene11645|gene11648|gene1178|gene12380|gene12769|gene13533|gene13587|gene13823|gene15387|gene15558|gene15618|gene15807|gene16152|gene16523|gene16628|gene16962|gene18190|gene20241|gene20630|gene20893|gene21037|gene21068|gene21361|gene2188|gene22545|gene2259|gene22810|gene22868|gene23293|gene23559|gene23807|gene24738|gene25029|gene25167|gene25229|gen…	84	gene12769|gene20893	2	.	0	http://amigo.geneontology.org/cgi-bin/amigo/term_details?term=GO:0008630	no
protein complex disassembly	GO:0043241	0.01864	0.630006	77	gene10044|gene10556|gene10721|gene10968|gene1126|gene11522|gene11534|gene11612|gene11681|gene12155|gene12292|gene12356|gene1240|gene12819|gene12905|gene13171|gene13222|gene13404|gene14901|gene15604|gene16196|gene16517|gene16536|gene16617|gene16851|gene17076|gene17439|gene17473|gene17909|gene18137|gene19157|gene19544|gene19741|gene19802|gene20050|gene20224|gene20744|gene20959|gene21655|gene21794|g…	119	.	0	gene10721|gene26506|gene3525|gene5273	4	http://amigo.geneontology.org/cgi-bin/amigo/term_details?term=GO:0043241	no
regulation of insulin receptor signaling pathway	GO:0046626	0.01868	0.630006	27	gene12214|gene12365|gene12997|gene13662|gene13785|gene14007|gene1437|gene15735|gene15794|gene16174|gene16500|gene18994|gene19948|gene21688|gene23181|gene23430|gene23608|gene24280|gene24389|gene25229|gene25978|gene26295|gene4759|gene4809|gene4880|gene8933|gene9867	37	gene12214	1	.	0	http://amigo.geneontology.org/cgi-bin/amigo/term_details?term=GO:0046626	no
regulation of telomerase activity	GO:0051972	0.01868	0.630006	27	gene10803|gene12997|gene13662|gene14005|gene14146|gene14403|gene15922|gene16425|gene16471|gene17560|gene19188|gene19233|gene20002|gene20893|gene21415|gene23814|gene24436|gene24843|gene25932|gene27449|gene4227|gene5196|gene5198|gene6832|gene8088|gene8676|gene9414	37	gene20893|gene6832	2	.	0	http://amigo.geneontology.org/cgi-bin/amigo/term_details?term=GO:0051972	no
regulation of peptidyl-lysine acetylation	GO:2000756	0.01868	0.630006	27	gene10174|gene14777|gene14955|gene15503|gene16226|gene16536|gene16601|gene17367|gene17558|gene18193|gene18805|gene19284|gene19632|gene19687|gene2122|gene21924|gene22047|gene22924|gene23814|gene23934|gene25229|gene25665|gene25923|gene27227|gene4632|gene7051|gene9680	37	.	0	gene14955|gene19284	2	http://amigo.geneontology.org/cgi-bin/amigo/term_details?term=GO:2000756	no
negative regulation of phosphorylation	GO:0042326	0.01878	0.630006	184	gene10084|gene10110|gene10196|gene10442|gene10475|gene1053|gene1077|gene10803|gene11206|gene11290|gene11422|gene1148|gene11638|gene11747|gene12123|gene12148|gene12352|gene1239|gene12561|gene12652|gene12694|gene1313|gene13296|gene13408|gene13471|gene13478|gene13491|gene13599|gene13745|gene14115|gene1437|gene14762|gene14807|gene14843|gene14872|gene14886|gene1535|gene15453|gene15468|gene15474|gene15…	302	gene16416|gene18036|gene1905|gene21335|gene24841|gene3454|gene8761	7	gene13296|gene13408|gene15453|gene15468|gene16375|gene23315|gene23316|gene26156|gene26182|gene6001	10	http://amigo.geneontology.org/cgi-bin/amigo/term_details?term=GO:0042326	no
protein sumoylation	GO:0016925	0.0188	0.630006	59	gene11193|gene1145|gene11729|gene12306|gene12342|gene14154|gene1426|gene1427|gene14764|gene15035|gene16387|gene1640|gene17688|gene18125|gene18202|gene18240|gene19007|gene19100|gene1915|gene19242|gene19932|gene20397|gene2068|gene20705|gene20893|gene21030|gene21415|gene21540|gene2161|gene21634|gene21901|gene21907|gene22029|gene22924|gene23390|gene23973|gene2409|gene24707|gene24817|gene25250|gene253…	89	gene1426|gene1427|gene1915|gene20893	4	gene25250	1	http://amigo.geneontology.org/cgi-bin/amigo/term_details?term=GO:0016925	no
regulation of cellular protein catabolic process	GO:1903362	0.01883	0.630006	93	gene10084|gene10110|gene10442|gene10475|gene10583|gene11109|gene11111|gene11193|gene1148|gene11638|gene11864|gene12091|gene12137|gene12148|gene12865|gene13342|gene13485|gene13498|gene13511|gene1373|gene13821|gene13995|gene14221|gene14299|gene14359|gene1500|gene16199|gene16302|gene16625|gene16927|gene17111|gene17131|gene17326|gene17379|gene17449|gene18746|gene1908|gene19270|gene19453|gene19463|gen…	146	gene11111|gene13498|gene17379|gene20893	4	gene1500	1	http://amigo.geneontology.org/cgi-bin/amigo/term_details?term=GO:1903362	no
hexose transport	GO:0008645	0.01893	0.630006	62	gene10084|gene11634|gene12306|gene12342|gene12365|gene12507|gene1295|gene13511|gene13795|gene1437|gene14764|gene15035|gene15486|gene16174|gene16218|gene16352|gene16387|gene17901|gene17918|gene18077|gene18240|gene18994|gene19100|gene20241|gene20377|gene20397|gene2068|gene21599|gene21907|gene22029|gene22822|gene23123|gene23973|gene2434|gene24568|gene2524|gene25366|gene2626|gene3003|gene3017|gene307…	94	gene16352|gene9116	2	gene8186	1	http://amigo.geneontology.org/cgi-bin/amigo/term_details?term=GO:0008645	no
glucose transport	GO:0015758	0.01893	0.630006	62	gene10084|gene11634|gene12306|gene12342|gene12365|gene12507|gene1295|gene13511|gene13795|gene1437|gene14764|gene15035|gene15486|gene16174|gene16218|gene16352|gene16387|gene17901|gene17918|gene18077|gene18240|gene18994|gene19100|gene20241|gene20377|gene20397|gene2068|gene21599|gene21907|gene22029|gene22822|gene23123|gene23973|gene2434|gene24568|gene2524|gene25366|gene2626|gene3003|gene3017|gene307…	94	gene16352|gene9116	2	gene8186	1	http://amigo.geneontology.org/cgi-bin/amigo/term_details?term=GO:0015758	no
response to topologically incorrect protein	GO:0035966	0.01893	0.630006	62	gene10110|gene10235|gene10746|gene10783|gene11247|gene11555|gene11776|gene12148|gene12323|gene12560|gene12561|gene13466|gene13615|gene14281|gene1500|gene15025|gene1505|gene16049|gene16206|gene16374|gene16416|gene16575|gene16625|gene16996|gene17124|gene17188|gene17442|gene17449|gene1802|gene18190|gene19453|gene20172|gene20241|gene21057|gene2133|gene21332|gene21504|gene21684|gene22591|gene22868|gen…	94	gene11555|gene16416|gene24147	3	gene1500	1	http://amigo.geneontology.org/cgi-bin/amigo/term_details?term=GO:0035966	no
response to amino acid	GO:0043200	0.0191	0.634	45	gene10703|gene12025|gene12461|gene12506|gene12554|gene1295|gene13136|gene1334|gene13533|gene15400|gene15643|gene15917|gene16625|gene16945|gene17188|gene20182|gene20225|gene20304|gene20724|gene2091|gene2092|gene21485|gene2265|gene22739|gene22905|gene23008|gene23121|gene23608|gene24096|gene24616|gene25915|gene25978|gene26465|gene27997|gene4711|gene6436|gene6889|gene8123|gene8831|gene9261|gene9267|g…	66	gene20225	1	gene4711	1	http://amigo.geneontology.org/cgi-bin/amigo/term_details?term=GO:0043200	no
response to insulin	GO:0032868	0.01992	0.657775	107	gene10338|gene10350|gene10382|gene10712|gene1077|gene11634|gene11919|gene11985|gene11993|gene12016|gene12018|gene12093|gene12104|gene12214|gene12365|gene12507|gene1267|gene1295|gene12997|gene13511|gene13618|gene13647|gene13662|gene13707|gene13785|gene14007|gene1437|gene14525|gene15015|gene15410|gene15424|gene1556|gene15643|gene15735|gene15794|gene16091|gene16174|gene16218|gene16352|gene16500|gene…	170	gene12214|gene13647|gene16352|gene1709|gene5911	5	gene12104|gene17154|gene8186	3	http://amigo.geneontology.org/cgi-bin/amigo/term_details?term=GO:0032868	no
regulation of I-kappaB kinase/NF-kappaB signaling	GO:0043122	0.01992	0.657775	131	gene10110|gene10428|gene10803|gene11112|gene1145|gene1148|gene11620|gene11628|gene11686|gene11712|gene11726|gene11753|gene11879|gene12148|gene12220|gene12386|gene12844|gene13094|gene1313|gene13336|gene13398|gene13491|gene13510|gene1353|gene13969|gene14091|gene14413|gene14842|gene15219|gene15222|gene15223|gene15361|gene15679|gene15807|gene16126|gene16186|gene16429|gene1653|gene1655|gene16932|gene1…	211	gene14091|gene15219|gene15222|gene15223|gene1709|gene18703|gene19860|gene22098|gene5599|gene5621|gene8477|gene8478|gene9927	13	gene20921|gene3254|gene7472|gene9689	4	http://amigo.geneontology.org/cgi-bin/amigo/term_details?term=GO:0043122	no
single-organism process	GO:0044699	0.02006	0.660677	6184	gene10|gene10003|gene10006|gene10007|gene10008|gene10009|gene1001|gene10010|gene10017|gene10018|gene10019|gene1002|gene10020|gene10022|gene10023|gene10024|gene10025|gene10028|gene10031|gene10032|gene10034|gene10038|gene10042|gene10043|gene10044|gene10048|gene1005|gene10058|gene10074|gene10075|gene10076|gene10077|gene10079|gene1008|gene10082|gene10084|gene10096|gene101|gene1010|gene10107|gene10110…	11173	gene10006|gene10020|gene10058|gene10079|gene10107|gene10151|gene10408|gene10412|gene10425|gene10522|gene10585|gene11111|gene11113|gene11555|gene11694|gene12138|gene12139|gene12214|gene12236|gene12265|gene12266|gene12510|gene12563|gene12638|gene12769|gene1279|gene12992|gene13036|gene13124|gene13207|gene13424|gene13444|gene13472|gene13537|gene13538|gene13647|gene1369|gene13786|gene13935|gene13944|g…	285	gene10022|gene10117|gene1012|gene10156|gene10214|gene10256|gene1041|gene10492|gene10628|gene1069|gene10721|gene10723|gene10947|gene11089|gene11177|gene11186|gene1140|gene11517|gene11518|gene11528|gene11565|gene1158|gene11594|gene11762|gene11766|gene11767|gene11800|gene11888|gene11928|gene11944|gene11954|gene1201|gene1202|gene12104|gene12241|gene1237|gene12427|gene12481|gene12630|gene12636|gene126…	333	http://amigo.geneontology.org/cgi-bin/amigo/term_details?term=GO:0044699	no
interferon-gamma-mediated signaling pathway	GO:0060333	0.02025	0.665046	25	gene10|gene11113|gene11193|gene13544|gene1426|gene1427|gene15074|gene15214|gene16737|gene1709|gene17295|gene17451|gene1848|gene18703|gene19506|gene20893|gene22480|gene23181|gene23554|gene23604|gene23608|gene24459|gene26753|gene6648|gene7905	34	gene11113|gene1426|gene1427|gene15214|gene16737|gene1709|gene17295|gene17451|gene18703|gene20893|gene7905	11	.	0	http://amigo.geneontology.org/cgi-bin/amigo/term_details?term=GO:0060333	no
interspecies interaction between organisms	GO:0044419	0.02035	0.665046	287	gene10006|gene10009|gene10020|gene10023|gene10025|gene10079|gene10082|gene10220|gene10586|gene10610|gene10748|gene1077|gene1087|gene11075|gene11118|gene11174|gene1121|gene11224|gene11268|gene11350|gene1154|gene11555|gene11648|gene11686|gene11930|gene12138|gene12241|gene12253|gene12254|gene12306|gene12342|gene12554|gene12844|gene1302|gene13332|gene13444|gene13466|gene13510|gene1352|gene1353|gene13…	482	gene10006|gene10020|gene10079|gene11555|gene12138|gene13444|gene1426|gene1427|gene1430|gene14405|gene16221|gene16352|gene16737|gene17295|gene17864|gene17867|gene18703|gene18734|gene20307|gene20631|gene20893|gene21133|gene22098|gene22457|gene22526|gene22899|gene24636|gene26086|gene26088|gene26089|gene3454|gene4413|gene4937|gene4957|gene6675|gene8119|gene8476|gene8477|gene8478	39	gene12241|gene13737|gene17718|gene18649|gene22953|gene3402|gene8186	7	http://amigo.geneontology.org/cgi-bin/amigo/term_details?term=GO:0044419	no
symbiosis, encompassing mutualism through parasitism	GO:0044403	0.02035	0.665046	287	gene10006|gene10009|gene10020|gene10023|gene10025|gene10079|gene10082|gene10220|gene10586|gene10610|gene10748|gene1077|gene1087|gene11075|gene11118|gene11174|gene1121|gene11224|gene11268|gene11350|gene1154|gene11555|gene11648|gene11686|gene11930|gene12138|gene12241|gene12253|gene12254|gene12306|gene12342|gene12554|gene12844|gene1302|gene13332|gene13444|gene13466|gene13510|gene1352|gene1353|gene13…	482	gene10006|gene10020|gene10079|gene11555|gene12138|gene13444|gene1426|gene1427|gene1430|gene14405|gene16221|gene16352|gene16737|gene17295|gene17864|gene17867|gene18703|gene18734|gene20307|gene20631|gene20893|gene21133|gene22098|gene22457|gene22526|gene22899|gene24636|gene26086|gene26088|gene26089|gene3454|gene4413|gene4937|gene4957|gene6675|gene8119|gene8476|gene8477|gene8478	39	gene12241|gene13737|gene17718|gene18649|gene22953|gene3402|gene8186	7	http://amigo.geneontology.org/cgi-bin/amigo/term_details?term=GO:0044403	no
cellular response to oxygen-containing compound	GO:1901701	0.02075	0.676375	349	gene10084|gene101|gene10110|gene10135|gene10166|gene10167|gene10220|gene10262|gene10338|gene10350|gene10382|gene10492|gene10495|gene10703|gene10712|gene10732|gene1077|gene11087|gene11106|gene11130|gene11458|gene1148|gene11500|gene11565|gene11628|gene11634|gene1178|gene1188|gene11919|gene12018|gene12025|gene12030|gene12074|gene12093|gene12104|gene12111|gene12139|gene12148|gene12214|gene12352|gene1…	591	gene12139|gene12214|gene13647|gene15219|gene15222|gene15223|gene16352|gene1709|gene17295|gene18733|gene18734|gene24051|gene4413|gene4999|gene567|gene5911|gene6675|gene7448|gene9116|gene9862|gene9927	21	gene10492|gene11565|gene12104|gene13408|gene14935|gene14955|gene17154|gene17834|gene25298|gene2659|gene4191|gene4711|gene8186	13	http://amigo.geneontology.org/cgi-bin/amigo/term_details?term=GO:1901701	no
single-organism metabolic process	GO:0044710	0.02087	0.676481	2386	gene1001|gene10018|gene10031|gene10032|gene10034|gene10044|gene10048|gene10074|gene10075|gene10076|gene10082|gene10084|gene10096|gene1010|gene10107|gene10110|gene10117|gene1017|gene10174|gene10181|gene10194|gene10205|gene1021|gene10214|gene10220|gene10224|gene10234|gene10235|gene1025|gene10253|gene10260|gene10273|gene10287|gene10289|gene10293|gene10301|gene1031|gene10313|gene10322|gene10325|gene1…	4245	gene10107|gene10522|gene11555|gene11694|gene12139|gene12266|gene12769|gene13538|gene13647|gene13786|gene1426|gene1427|gene14405|gene1443|gene15219|gene15222|gene15223|gene15797|gene16391|gene16416|gene16737|gene16738|gene18036|gene18177|gene18703|gene18733|gene18734|gene18880|gene1905|gene19111|gene19312|gene1945|gene1950|gene19939|gene20385|gene20395|gene20419|gene20893|gene21148|gene21335|gene2…	81	gene10117|gene10214|gene10492|gene10628|gene1069|gene10721|gene10723|gene10947|gene1140|gene11517|gene11528|gene11565|gene1158|gene11800|gene12104|gene12481|gene1286|gene12973|gene13296|gene13610|gene13783|gene13885|gene14095|gene14230|gene1486|gene14935|gene14955|gene15279|gene15453|gene15468|gene15743|gene15838|gene15881|gene16210|gene16332|gene16529|gene16537|gene16745|gene17154|gene17256|gene…	118	http://amigo.geneontology.org/cgi-bin/amigo/term_details?term=GO:0044710	no
negative regulation of cysteine-type endopeptidase activity involved in apoptotic process	GO:0043154	0.02099	0.676481	35	gene11196|gene1279|gene13662|gene15387|gene15585|gene15679|gene1653|gene16815|gene17341|gene17449|gene17539|gene18015|gene18849|gene19952|gene20225|gene21267|gene22637|gene23554|gene23671|gene2433|gene24383|gene2648|gene26904|gene27406|gene27798|gene449|gene4999|gene6136|gene743|gene7890|gene8142|gene8568|gene9414|gene9451|gene9715	50	gene1279|gene20225|gene4999	3	gene8568	1	http://amigo.geneontology.org/cgi-bin/amigo/term_details?term=GO:0043154	no
gluconeogenesis	GO:0006094	0.02099	0.676481	35	gene1077|gene11106|gene11692|gene11729|gene12422|gene12798|gene1295|gene13647|gene16416|gene17685|gene1877|gene1913|gene19405|gene19632|gene19710|gene19896|gene21727|gene22731|gene23181|gene23439|gene24401|gene26033|gene26295|gene2779|gene3429|gene3481|gene4143|gene4695|gene5040|gene5567|gene5963|gene5966|gene6227|gene9283|gene9284	50	gene13647|gene16416|gene2779	3	.	0	http://amigo.geneontology.org/cgi-bin/amigo/term_details?term=GO:0006094	no
alcohol metabolic process	GO:0006066	0.02102	0.676481	157	gene10224|gene10253|gene10358|gene10360|gene10717|gene10719|gene10723|gene10733|gene10815|gene11290|gene1140|gene11565|gene11819|gene12093|gene1222|gene12270|gene12390|gene12847|gene1286|gene13122|gene13287|gene13426|gene13610|gene13700|gene13823|gene13849|gene14192|gene14226|gene14230|gene14307|gene1468|gene1471|gene1474|gene14860|gene14935|gene15015|gene1524|gene15388|gene15411|gene15453|gene15…	256	.	0	gene10723|gene1140|gene11565|gene1286|gene13610|gene14230|gene14935|gene15453|gene17154|gene17576|gene23171|gene24774|gene25951|gene2659|gene7391|gene8033	16	http://amigo.geneontology.org/cgi-bin/amigo/term_details?term=GO:0006066	no
protein import	GO:0017038	0.02102	0.676481	157	gene1002|gene10428|gene10442|gene10444|gene10803|gene11115|gene11620|gene11625|gene11681|gene11726|gene11729|gene12148|gene12306|gene12342|gene12385|gene12501|gene12554|gene12713|gene12846|gene13384|gene13398|gene1342|gene13476|gene13510|gene13803|gene13809|gene13985|gene14009|gene14073|gene14091|gene14115|gene14123|gene14405|gene14605|gene15003|gene15035|gene15646|gene15881|gene16387|gene1640|ge…	256	gene14091|gene14405|gene20893|gene3204|gene3454	5	gene15881|gene24533|gene4191|gene4743	4	http://amigo.geneontology.org/cgi-bin/amigo/term_details?term=GO:0017038	no
negative regulation of lipid metabolic process	GO:0045833	0.02116	0.677547	30	gene12148|gene12652|gene1267|gene13511|gene13823|gene15388|gene15410|gene16421|gene16570|gene17154|gene19147|gene19522|gene19687|gene20377|gene20524|gene2101|gene23172|gene24510|gene24793|gene25229|gene25851|gene3136|gene378|gene3828|gene5378|gene6038|gene6119|gene6705|gene6710|gene7599	42	.	0	gene17154	1	http://amigo.geneontology.org/cgi-bin/amigo/term_details?term=GO:0045833	no
regulation of protein acetylation	GO:1901983	0.02116	0.677547	30	gene10174|gene14777|gene14955|gene15503|gene16226|gene16536|gene16601|gene17219|gene17367|gene17558|gene18193|gene18805|gene19284|gene19632|gene19687|gene2122|gene21924|gene22047|gene22924|gene23814|gene23934|gene25229|gene25665|gene25923|gene26881|gene27227|gene4632|gene5134|gene7051|gene9680	42	.	0	gene14955|gene19284	2	http://amigo.geneontology.org/cgi-bin/amigo/term_details?term=GO:1901983	no
positive regulation of cell cycle	GO:0045787	0.02144	0.684656	85	gene10470|gene10740|gene1106|gene11217|gene11523|gene11954|gene12769|gene13408|gene13662|gene13967|gene14146|gene14309|gene14951|gene15063|gene15881|gene16195|gene16218|gene1793|gene18214|gene18747|gene19182|gene19506|gene19535|gene19537|gene19639|gene19640|gene19698|gene19733|gene19887|gene19952|gene19985|gene20119|gene20238|gene20297|gene20985|gene21133|gene22799|gene22805|gene23311|gene23431|g…	133	gene12769|gene15063|gene21133|gene9116	4	gene11954|gene13408|gene15881|gene24774|gene6828|gene8186	6	http://amigo.geneontology.org/cgi-bin/amigo/term_details?term=GO:0045787	no
positive regulation of catabolic process	GO:0009896	0.02149	0.684656	143	gene10084|gene10110|gene10289|gene10350|gene10442|gene10475|gene10586|gene10650|gene1070|gene11193|gene1148|gene11608|gene11628|gene11638|gene11694|gene1183|gene12091|gene12137|gene12148|gene12507|gene12844|gene1295|gene13342|gene13485|gene13511|gene13605|gene1373|gene13821|gene13945|gene13969|gene13995|gene14358|gene14784|gene14843|gene14934|gene1500|gene15063|gene15453|gene1568|gene15747|gene16…	232	gene11694|gene15063	2	gene1500|gene15453|gene17154|gene26053|gene2659|gene8186	6	http://amigo.geneontology.org/cgi-bin/amigo/term_details?term=GO:0009896	no
cellular nitrogen compound biosynthetic process	GO:0044271	0.02155	0.684847	2010	gene10031|gene10032|gene10033|gene10043|gene10059|gene10076|gene10084|gene101|gene1010|gene10110|gene10154|gene10160|gene10171|gene10174|gene10179|gene10220|gene10224|gene10230|gene1025|gene10260|gene10262|gene10275|gene10286|gene10316|gene10322|gene10338|gene10382|gene10387|gene10394|gene10396|gene10413|gene10414|gene10416|gene10421|gene10423|gene10425|gene1044|gene10442|gene10478|gene10517|gene…	3566	gene10425|gene11113|gene11555|gene12139|gene12266|gene12769|gene12851|gene13207|gene13444|gene13537|gene14180|gene1426|gene1427|gene1430|gene14405|gene14865|gene15063|gene15214|gene15219|gene15222|gene15223|gene15797|gene16038|gene16222|gene16352|gene16416|gene16520|gene16737|gene1678|gene1709|gene17295|gene17451|gene17621|gene17883|gene18614|gene18703|gene18830|gene18880|gene19175|gene19312|gene…	86	gene10947|gene11518|gene11565|gene11944|gene12481|gene13692|gene14399|gene14859|gene14955|gene15279|gene16210|gene16634|gene17590|gene17676|gene17718|gene17834|gene17889|gene18906|gene19284|gene19925|gene20603|gene20921|gene22040|gene22477|gene23714|gene23841|gene23900|gene24079|gene24533|gene24705|gene24774|gene25250|gene25298|gene25696|gene26046|gene26156|gene26335|gene2659|gene27416|gene3254|g…	62	http://amigo.geneontology.org/cgi-bin/amigo/term_details?term=GO:0044271	no
regulation of type I interferon production	GO:0032479	0.02188	0.693596	46	gene11620|gene11686|gene11712|gene13187|gene13472|gene13599|gene14543|gene15708|gene15807|gene17253|gene17451|gene18055|gene18225|gene18703|gene1915|gene19631|gene21224|gene21720|gene22098|gene22479|gene22501|gene23728|gene24467|gene25111|gene26018|gene26067|gene27406|gene291|gene3100|gene3193|gene4112|gene4937|gene5247|gene5309|gene5562|gene6144|gene6493|gene716|gene7162|gene7190|gene7260|gene77…	68	gene13472|gene17451|gene18703|gene1915|gene19631|gene21720|gene22098|gene26067|gene291|gene4937|gene6493|gene7905|gene8711	13	.	0	http://amigo.geneontology.org/cgi-bin/amigo/term_details?term=GO:0032479	no
heterocycle biosynthetic process	GO:0018130	0.02214	0.700088	1987	gene10031|gene10032|gene10033|gene10043|gene10059|gene10076|gene10084|gene101|gene1010|gene10110|gene10154|gene10160|gene10171|gene10174|gene10179|gene10220|gene10230|gene1025|gene10260|gene10262|gene10275|gene10286|gene10316|gene10322|gene10338|gene10374|gene10382|gene10387|gene10394|gene10396|gene10413|gene10414|gene10416|gene10421|gene10423|gene10425|gene1044|gene10442|gene10478|gene10517|gene…	3525	gene10425|gene11113|gene11555|gene12139|gene12266|gene12769|gene12851|gene13207|gene13444|gene13537|gene14180|gene1426|gene1427|gene1430|gene14405|gene14865|gene15063|gene15214|gene15219|gene15222|gene15223|gene16038|gene16222|gene16352|gene16416|gene16520|gene16737|gene1678|gene1709|gene17295|gene17451|gene17621|gene17883|gene18614|gene18703|gene18830|gene18880|gene19175|gene19312|gene19437|gene…	83	gene10947|gene11518|gene11565|gene11944|gene12481|gene13692|gene14399|gene14859|gene14955|gene15279|gene16210|gene16634|gene17676|gene17718|gene17834|gene17889|gene18906|gene19284|gene19925|gene20603|gene20921|gene22040|gene22477|gene23714|gene23841|gene23900|gene24079|gene24533|gene24705|gene24774|gene25250|gene25298|gene25696|gene26046|gene26156|gene26335|gene2659|gene27416|gene3254|gene4191|ge…	58	http://amigo.geneontology.org/cgi-bin/amigo/term_details?term=GO:0018130	no
membrane docking	GO:0022406	0.02236	0.700608	38	gene10084|gene10458|gene10748|gene12256|gene1281|gene13464|gene13493|gene137|gene14511|gene16834|gene16901|gene1744|gene19252|gene19765|gene20696|gene20928|gene21920|gene21948|gene23880|gene23961|gene25345|gene25861|gene26422|gene27479|gene28690|gene3003|gene3241|gene3433|gene4478|gene4886|gene5945|gene6840|gene8398|gene8487|gene9020|gene9117|gene9873|gene9963	55	.	0	.	0	http://amigo.geneontology.org/cgi-bin/amigo/term_details?term=GO:0022406	no
negative regulation of intracellular signal transduction	GO:1902532	0.0226	0.700608	215	gene10084|gene10110|gene10196|gene1037|gene10428|gene10442|gene10475|gene10703|gene1087|gene11086|gene11290|gene11422|gene1145|gene1148|gene11486|gene11620|gene11638|gene1178|gene12123|gene12148|gene12238|gene12352|gene12365|gene12652|gene13094|gene13296|gene13404|gene13478|gene1353|gene13533|gene13599|gene13662|gene13823|gene14008|gene14406|gene1460|gene14762|gene14770|gene14807|gene14872|gene15…	357	gene16416|gene1709|gene18036|gene1905|gene19631|gene21335|gene21847|gene24841|gene9927	9	gene13296|gene15453|gene15881|gene16745|gene22477|gene23315|gene23316|gene24533|gene26182|gene2659	10	http://amigo.geneontology.org/cgi-bin/amigo/term_details?term=GO:1902532	no
biological regulation	GO:0065007	0.02266	0.700608	4884	gene10|gene10003|gene10006|gene10007|gene10008|gene10009|gene10010|gene10017|gene10018|gene10019|gene10020|gene10023|gene10025|gene10028|gene10032|gene10033|gene10034|gene10038|gene10042|gene10043|gene1005|gene10058|gene10059|gene10076|gene10077|gene10079|gene1008|gene10082|gene10084|gene101|gene1010|gene10110|gene10113|gene10117|gene10123|gene10125|gene10135|gene10138|gene10146|gene10151|gene101…	8791	gene10006|gene10020|gene10058|gene10079|gene10151|gene10170|gene10408|gene10425|gene10522|gene11111|gene11113|gene11555|gene11694|gene12138|gene12214|gene12236|gene12265|gene12266|gene12510|gene12638|gene12769|gene1279|gene12851|gene12992|gene13036|gene13124|gene13207|gene13424|gene13444|gene13472|gene13498|gene13537|gene13538|gene13647|gene1369|gene13786|gene13935|gene14091|gene14180|gene1426|ge…	237	gene10117|gene10214|gene10492|gene1069|gene10721|gene10723|gene10947|gene11089|gene1140|gene11517|gene11518|gene11565|gene1158|gene11594|gene11762|gene11766|gene11767|gene11944|gene11954|gene1201|gene1202|gene12104|gene12241|gene1237|gene12427|gene12481|gene12636|gene12672|gene12788|gene1286|gene13194|gene13296|gene13370|gene13408|gene13692|gene13737|gene13885|gene13958|gene14230|gene14399|gene14…	245	http://amigo.geneontology.org/cgi-bin/amigo/term_details?term=GO:0065007	no
histone mRNA catabolic process	GO:0071044	0.02286	0.700608	9	gene11258|gene11332|gene13143|gene14410|gene15618|gene16068|gene17369|gene795|gene8529	10	.	0	.	0	http://amigo.geneontology.org/cgi-bin/amigo/term_details?term=GO:0071044	no
regulation of sequestering of triglyceride	GO:0010889	0.02286	0.700608	9	gene11108|gene13719|gene21449|gene23172|gene26053|gene372|gene4809|gene6227|gene9132	10	.	0	gene26053	1	http://amigo.geneontology.org/cgi-bin/amigo/term_details?term=GO:0010889	no
negative regulation of fatty acid biosynthetic process	GO:0045717	0.02286	0.700608	9	gene12652|gene1267|gene13511|gene19147|gene19687|gene24510|gene24793|gene25229|gene3828	10	.	0	.	0	http://amigo.geneontology.org/cgi-bin/amigo/term_details?term=GO:0045717	no
glutathione biosynthetic process	GO:0006750	0.02286	0.700608	9	gene10746|gene17046|gene19074|gene22905|gene23412|gene27847|gene27848|gene2921|gene4405	10	gene27847|gene27848	2	gene4405	1	http://amigo.geneontology.org/cgi-bin/amigo/term_details?term=GO:0006750	no
regulation of amyloid precursor protein catabolic process	GO:1902991	0.02286	0.700608	9	gene10264|gene1313|gene13491|gene15453|gene19617|gene25441|gene27624|gene6100|gene7604	10	.	0	gene15453|gene19617	2	http://amigo.geneontology.org/cgi-bin/amigo/term_details?term=GO:1902991	no
hemidesmosome assembly	GO:0031581	0.02286	0.700608	9	gene14404|gene16359|gene19609|gene1986|gene20016|gene22919|gene23092|gene24434|gene28370	10	.	0	.	0	http://amigo.geneontology.org/cgi-bin/amigo/term_details?term=GO:0031581	no
nuclear pore complex assembly	GO:0051292	0.02286	0.700608	9	gene11683|gene15035|gene15959|gene17447|gene22029|gene2626|gene4133|gene5217|gene6617	10	.	0	.	0	http://amigo.geneontology.org/cgi-bin/amigo/term_details?term=GO:0051292	no
cellular anion homeostasis	GO:0030002	0.02286	0.700608	9	gene13303|gene13784|gene14359|gene16335|gene20063|gene21239|gene22637|gene24517|gene9867	10	gene24517	1	.	0	http://amigo.geneontology.org/cgi-bin/amigo/term_details?term=GO:0030002	no
positive regulation of gluconeogenesis	GO:0045722	0.02286	0.700608	9	gene1077|gene11692|gene12422|gene12798|gene1913|gene19632|gene23181|gene24401|gene6227	10	.	0	.	0	http://amigo.geneontology.org/cgi-bin/amigo/term_details?term=GO:0045722	no
negative regulation of phosphate metabolic process	GO:0045936	0.02293	0.700608	200	gene10084|gene10110|gene10196|gene10442|gene10475|gene1053|gene1077|gene10803|gene11128|gene11206|gene11290|gene11422|gene1148|gene11638|gene11747|gene12123|gene12148|gene12352|gene1239|gene12561|gene12652|gene12694|gene1313|gene13296|gene13408|gene13471|gene13478|gene13491|gene13599|gene13685|gene13745|gene14115|gene1437|gene14762|gene14807|gene14843|gene14872|gene14886|gene15003|gene1535|gene15…	331	gene16416|gene18036|gene1905|gene21335|gene24841|gene3454|gene8761	7	gene13296|gene13408|gene15453|gene15468|gene16375|gene23315|gene23316|gene26156|gene26182|gene4220|gene6001	11	http://amigo.geneontology.org/cgi-bin/amigo/term_details?term=GO:0045936	no
negative regulation of phosphorus metabolic process	GO:0010563	0.02293	0.700608	200	gene10084|gene10110|gene10196|gene10442|gene10475|gene1053|gene1077|gene10803|gene11128|gene11206|gene11290|gene11422|gene1148|gene11638|gene11747|gene12123|gene12148|gene12352|gene1239|gene12561|gene12652|gene12694|gene1313|gene13296|gene13408|gene13471|gene13478|gene13491|gene13599|gene13685|gene13745|gene14115|gene1437|gene14762|gene14807|gene14843|gene14872|gene14886|gene15003|gene1535|gene15…	331	gene16416|gene18036|gene1905|gene21335|gene24841|gene3454|gene8761	7	gene13296|gene13408|gene15453|gene15468|gene16375|gene23315|gene23316|gene26156|gene26182|gene4220|gene6001	11	http://amigo.geneontology.org/cgi-bin/amigo/term_details?term=GO:0010563	no
sister chromatid cohesion	GO:0007062	0.02306	0.700721	55	gene10758|gene10774|gene1106|gene11350|gene12773|gene13646|gene13860|gene14079|gene14309|gene14764|gene14788|gene14901|gene15035|gene15561|gene15708|gene15959|gene16395|gene16411|gene16603|gene16835|gene16838|gene17111|gene17558|gene18747|gene19061|gene20114|gene20399|gene21415|gene22653|gene23109|gene2312|gene23128|gene23659|gene23838|gene24413|gene24498|gene2486|gene25067|gene25366|gene26441|ge…	83	.	0	.	0	http://amigo.geneontology.org/cgi-bin/amigo/term_details?term=GO:0007062	no
regulation of cell proliferation	GO:0042127	0.02314	0.700721	619	gene10135|gene10163|gene10350|gene10416|gene10421|gene10423|gene10425|gene10471|gene10600|gene10670|gene10747|gene10750|gene1077|gene10803|gene10947|gene11131|gene11140|gene11193|gene11196|gene11206|gene11213|gene11275|gene113|gene11333|gene1140|gene11420|gene11486|gene11523|gene11538|gene11552|gene11555|gene11565|gene11625|gene11644|gene11689|gene11705|gene11747|gene1178|gene11879|gene11954|gene…	1070	gene10425|gene11555|gene12510|gene12638|gene12769|gene13538|gene13786|gene14091|gene14405|gene16038|gene1709|gene17883|gene18880|gene20320|gene20385|gene20386|gene20395|gene20893|gene2411|gene24638|gene26089|gene333|gene3752|gene4413|gene4999|gene5515|gene5911|gene6675|gene6902|gene6903|gene7905|gene8761|gene8896|gene8899|gene9116|gene956	36	gene10947|gene1140|gene11565|gene11954|gene1202|gene13408|gene1486|gene1500|gene15511|gene15881|gene16210|gene17154|gene17676|gene17718|gene19134|gene19202|gene20921|gene2124|gene21343|gene22040|gene23315|gene23316|gene23321|gene24533|gene24774|gene25472|gene26046|gene26156|gene26335|gene2993|gene3254|gene3273|gene3525|gene4191|gene4284|gene5012|gene5363|gene5559|gene6001|gene6828|gene7391|gene81…	45	http://amigo.geneontology.org/cgi-bin/amigo/term_details?term=GO:0042127	no
cellular response to unfolded protein	GO:0034620	0.02317	0.700721	33	gene11247|gene11555|gene11776|gene12148|gene12560|gene13466|gene13615|gene15025|gene16374|gene16416|gene16625|gene17124|gene17188|gene17442|gene18190|gene19453|gene20172|gene20241|gene2133|gene21504|gene22868|gene23364|gene23966|gene24147|gene25955|gene26134|gene3431|gene3741|gene4120|gene5294|gene6144|gene747|gene9034	47	gene11555|gene16416|gene24147	3	.	0	http://amigo.geneontology.org/cgi-bin/amigo/term_details?term=GO:0034620	no
regulation of cysteine-type endopeptidase activity involved in apoptotic process	GO:0043281	0.02317	0.700721	86	gene10163|gene11196|gene113|gene1145|gene11458|gene11776|gene1279|gene12894|gene1352|gene13662|gene15387|gene15585|gene15679|gene1653|gene16815|gene16832|gene1709|gene17341|gene17449|gene17539|gene18015|gene18190|gene18849|gene19134|gene19952|gene20225|gene20893|gene20944|gene21083|gene21242|gene21267|gene21544|gene21808|gene2188|gene22057|gene22637|gene22803|gene22868|gene23293|gene23548|gene235…	135	gene1279|gene1709|gene20225|gene20893|gene21083|gene4999	6	gene19134|gene3406|gene8568|gene9488	4	http://amigo.geneontology.org/cgi-bin/amigo/term_details?term=GO:0043281	no
positive regulation of carbohydrate metabolic process	GO:0045913	0.02321	0.700721	28	gene10289|gene1077|gene11628|gene11692|gene12422|gene12507|gene12798|gene13426|gene13662|gene14170|gene15792|gene16810|gene17154|gene17901|gene1913|gene19632|gene20377|gene22073|gene23181|gene23293|gene24401|gene24568|gene2659|gene5040|gene5226|gene6119|gene6227|gene8186	39	.	0	gene17154|gene2659|gene8186	3	http://amigo.geneontology.org/cgi-bin/amigo/term_details?term=GO:0045913	no
regulation of mRNA catabolic process	GO:0061013	0.02348	0.703845	21	gene10350|gene11608|gene11694|gene1183|gene12080|gene14358|gene14843|gene15747|gene16292|gene17495|gene19376|gene19960|gene2340|gene24616|gene24874|gene25856|gene4112|gene6110|gene7276|gene8039|gene8529	28	gene11694	1	.	0	http://amigo.geneontology.org/cgi-bin/amigo/term_details?term=GO:0061013	no
negative regulation of cell morphogenesis involved in differentiation	GO:0010771	0.02348	0.703845	21	gene1106|gene12123|gene12148|gene13180|gene16500|gene16667|gene17718|gene17837|gene20985|gene21415|gene23185|gene23225|gene23553|gene25223|gene2668|gene3470|gene405|gene5773|gene6364|gene7090|gene8933	28	.	0	gene17718	1	http://amigo.geneontology.org/cgi-bin/amigo/term_details?term=GO:0010771	no
negative regulation of lipid biosynthetic process	GO:0051055	0.02348	0.703845	21	gene12652|gene1267|gene13511|gene13823|gene15388|gene19147|gene19522|gene19687|gene20377|gene20524|gene2101|gene24510|gene24793|gene25229|gene3136|gene3828|gene5378|gene6119|gene6705|gene6710|gene7599	28	.	0	.	0	http://amigo.geneontology.org/cgi-bin/amigo/term_details?term=GO:0051055	no
cellular response to transforming growth factor beta stimulus	GO:0071560	0.02394	0.714854	93	gene10220|gene10262|gene10350|gene10489|gene11206|gene11608|gene11686|gene12265|gene12894|gene13136|gene13471|gene13531|gene13538|gene13662|gene14011|gene14221|gene15003|gene1503|gene1520|gene15388|gene15419|gene15474|gene15881|gene15942|gene16172|gene16709|gene17078|gene17195|gene17231|gene17883|gene17911|gene17937|gene19326|gene19406|gene20893|gene2091|gene21329|gene21699|gene21851|gene21946|ge…	147	gene12265|gene13538|gene17883|gene20893|gene21851	5	gene15881|gene23900|gene26156|gene4711|gene8658|gene9689	6	http://amigo.geneontology.org/cgi-bin/amigo/term_details?term=GO:0071560	no
negative regulation of cellular macromolecule biosynthetic process	GO:2000113	0.02396	0.714854	558	gene10084|gene101|gene1010|gene10168|gene10174|gene10220|gene10368|gene10423|gene10425|gene10442|gene10528|gene10586|gene10591|gene10707|gene10735|gene10747|gene10763|gene10789|gene10803|gene10947|gene10963|gene11084|gene11133|gene11193|gene11196|gene11213|gene11339|gene11513|gene11555|gene11686|gene11712|gene11747|gene11776|gene1178|gene11837|gene11858|gene1188|gene11919|gene11927|gene12025|gene…	962	gene10425|gene11555|gene12769|gene13537|gene1426|gene1427|gene16520|gene1678|gene17295|gene17621|gene17883|gene18880|gene20893|gene21083|gene21847|gene22188|gene22191|gene22877|gene3204|gene5911|gene7905|gene8761|gene9116	23	gene10947|gene16210|gene17676|gene19517|gene21343|gene22040|gene2323|gene23714|gene24705|gene24774|gene25696|gene26156|gene4191|gene4743|gene5012|gene6703|gene7472	17	http://amigo.geneontology.org/cgi-bin/amigo/term_details?term=GO:2000113	no
organelle localization	GO:0051640	0.02402	0.714962	205	gene10082|gene10084|gene10110|gene10169|gene10206|gene10264|gene10470|gene10577|gene1061|gene10669|gene10740|gene10785|gene11118|gene11176|gene11217|gene11269|gene11307|gene1145|gene11475|gene1148|gene11617|gene11858|gene11892|gene11951|gene11990|gene12256|gene12652|gene12929|gene12963|gene13222|gene13485|gene13493|gene13548|gene13590|gene13597|gene13618|gene137|gene13868|gene13935|gene13985|gene…	340	gene13935|gene19069|gene19244|gene2252|gene2254|gene24147|gene5684|gene5715	8	gene14486|gene4819	2	http://amigo.geneontology.org/cgi-bin/amigo/term_details?term=GO:0051640	no
regulation of viral process	GO:0050792	0.02446	0.721967	90	gene10082|gene10220|gene11224|gene11555|gene12138|gene12241|gene12844|gene13466|gene1353|gene13590|gene13737|gene13868|gene1426|gene1427|gene14405|gene15462|gene15466|gene15926|gene16071|gene16221|gene16352|gene16536|gene16737|gene16844|gene16960|gene17718|gene17864|gene17867|gene18047|gene18660|gene18703|gene18994|gene19540|gene19821|gene20631|gene20893|gene21133|gene21460|gene21920|gene22098|ge…	142	gene11555|gene12138|gene1426|gene1427|gene14405|gene16221|gene16352|gene16737|gene17864|gene17867|gene18703|gene20631|gene20893|gene21133|gene22098|gene22899|gene24636|gene26086|gene26088|gene26089|gene3454|gene8119|gene8476|gene8477|gene8478	25	gene12241|gene13737|gene17718	3	http://amigo.geneontology.org/cgi-bin/amigo/term_details?term=GO:0050792	no
regulation of cellular process	GO:0050794	0.02453	0.721967	4376	gene10|gene10018|gene10028|gene10032|gene10033|gene10034|gene10042|gene10043|gene1005|gene10058|gene10059|gene10076|gene10077|gene10079|gene1008|gene10082|gene10084|gene101|gene1010|gene10110|gene10113|gene10117|gene10135|gene10146|gene10154|gene10160|gene10163|gene10166|gene10167|gene10168|gene10170|gene10171|gene10174|gene10179|gene10188|gene10196|gene10205|gene10206|gene10220|gene10230|gene102…	7865	gene10058|gene10079|gene10170|gene10408|gene10425|gene10522|gene11111|gene11113|gene11555|gene11694|gene12138|gene12214|gene12236|gene12265|gene12266|gene12510|gene12638|gene12769|gene1279|gene12851|gene12992|gene13036|gene13124|gene13207|gene13424|gene13444|gene13498|gene13537|gene13538|gene13647|gene1369|gene13786|gene13935|gene14091|gene14180|gene1426|gene1427|gene1430|gene14367|gene14380|gene…	197	gene10117|gene10492|gene1069|gene10721|gene10723|gene10947|gene11089|gene1140|gene11518|gene11565|gene1158|gene11594|gene11762|gene11766|gene11767|gene11944|gene11954|gene1201|gene1202|gene12104|gene12241|gene12427|gene12481|gene12636|gene12788|gene1286|gene13296|gene13370|gene13408|gene13692|gene13737|gene13885|gene13958|gene14399|gene14486|gene14817|gene14859|gene1486|gene14955|gene1500|gene152…	205	http://amigo.geneontology.org/cgi-bin/amigo/term_details?term=GO:0050794	no
triglyceride metabolic process	GO:0006641	0.02486	0.721967	47	gene10205|gene10815|gene12093|gene12396|gene13323|gene13700|gene13719|gene14095|gene1471|gene14860|gene14935|gene16218|gene16795|gene16876|gene17154|gene17372|gene17954|gene18657|gene20524|gene21335|gene21449|gene21932|gene22819|gene23132|gene23378|gene23805|gene24401|gene24404|gene24779|gene24921|gene24976|gene25229|gene26049|gene26053|gene26125|gene26568|gene27029|gene28494|gene28842|gene3828|g…	70	gene21335	1	gene14095|gene14935|gene17154|gene21932|gene24921|gene26053|gene7901	7	http://amigo.geneontology.org/cgi-bin/amigo/term_details?term=GO:0006641	no
modification by symbiont of host morphology or physiology	GO:0044003	0.02503	0.721967	19	gene11555|gene13466|gene13533|gene1653|gene17937|gene19467|gene19825|gene21699|gene21958|gene23121|gene25915|gene27483|gene4112|gene4549|gene660|gene7305|gene8186|gene8831|gene9657	25	gene11555	1	gene8186	1	http://amigo.geneontology.org/cgi-bin/amigo/term_details?term=GO:0044003	no
protein K63-linked deubiquitination	GO:0070536	0.02503	0.721967	19	gene10541|gene12326|gene13075|gene17363|gene1908|gene21057|gene21079|gene24300|gene24301|gene2791|gene27910|gene3240|gene5304|gene62|gene7804|gene8466|gene8997|gene98|gene9927	25	gene9927	1	.	0	http://amigo.geneontology.org/cgi-bin/amigo/term_details?term=GO:0070536	no
positive regulation of protein maturation	GO:1903319	0.0253	0.721967	68	gene10110|gene10475|gene11193|gene11638|gene12091|gene12137|gene12148|gene13342|gene13485|gene13511|gene13662|gene1373|gene13821|gene13995|gene14784|gene1500|gene16196|gene16199|gene16302|gene1653|gene16598|gene16625|gene16927|gene17106|gene17111|gene17131|gene17154|gene17326|gene17449|gene17718|gene19418|gene19463|gene20156|gene20264|gene20853|gene21757|gene21851|gene21927|gene22868|gene22905|ge…	105	gene21851	1	gene1500|gene17154|gene17718	3	http://amigo.geneontology.org/cgi-bin/amigo/term_details?term=GO:1903319	no
nucleobase-containing compound biosynthetic process	GO:0034654	0.02531	0.721967	1949	gene10032|gene10033|gene10043|gene10059|gene10076|gene10084|gene101|gene1010|gene10110|gene10154|gene10160|gene10171|gene10174|gene10179|gene10220|gene10230|gene1025|gene10260|gene10262|gene10275|gene10286|gene10316|gene10322|gene10338|gene10382|gene10387|gene10394|gene10396|gene10413|gene10414|gene10416|gene10421|gene10423|gene10425|gene1044|gene10442|gene10478|gene10517|gene10528|gene10538|gene…	3459	gene10425|gene11113|gene11555|gene12139|gene12266|gene12769|gene12851|gene13207|gene13444|gene13537|gene14180|gene1426|gene1427|gene1430|gene14405|gene14865|gene15063|gene15214|gene15219|gene15222|gene15223|gene16038|gene16222|gene16352|gene16416|gene16520|gene16737|gene1678|gene1709|gene17295|gene17451|gene17621|gene17883|gene18614|gene18703|gene18830|gene18880|gene19175|gene19312|gene19437|gene…	82	gene10947|gene11518|gene11565|gene11944|gene12481|gene13692|gene14399|gene14859|gene14955|gene15279|gene16210|gene16634|gene17676|gene17718|gene17834|gene17889|gene18906|gene19284|gene19925|gene20603|gene20921|gene22040|gene22477|gene23714|gene23841|gene23900|gene24079|gene24533|gene24705|gene24774|gene25250|gene25298|gene25696|gene26046|gene26156|gene26335|gene2659|gene27416|gene3254|gene4191|ge…	58	http://amigo.geneontology.org/cgi-bin/amigo/term_details?term=GO:0034654	no
multi-organism cellular process	GO:0044764	0.02547	0.721967	282	gene10006|gene10009|gene10020|gene10023|gene10025|gene10079|gene10082|gene10220|gene10586|gene10610|gene10748|gene1077|gene1087|gene11075|gene11118|gene11174|gene1121|gene11224|gene11268|gene11350|gene1154|gene11555|gene11648|gene11686|gene11930|gene12059|gene12138|gene12241|gene12253|gene12254|gene12306|gene12342|gene12554|gene12844|gene1302|gene13332|gene13444|gene13466|gene13510|gene1352|gene1…	475	gene10006|gene10020|gene10079|gene11555|gene12138|gene13444|gene1426|gene1427|gene1430|gene14405|gene16221|gene16352|gene16737|gene17864|gene17867|gene18703|gene1915|gene19631|gene20307|gene20631|gene20893|gene21133|gene22098|gene22457|gene22526|gene22899|gene24636|gene26086|gene26088|gene26089|gene3454|gene4937|gene4957|gene6675|gene8119|gene8476|gene8477|gene8478|gene8711	39	gene12241|gene13737|gene17718|gene18649|gene22953|gene8186	6	http://amigo.geneontology.org/cgi-bin/amigo/term_details?term=GO:0044764	no
regulation of mitotic cell cycle phase transition	GO:1901990	0.02547	0.721967	150	gene1010|gene10350|gene10442|gene10470|gene10556|gene10745|gene10774|gene1106|gene11109|gene11111|gene11208|gene11213|gene11217|gene11350|gene11608|gene11645|gene11686|gene12129|gene12220|gene12380|gene1285|gene13533|gene13587|gene13908|gene14115|gene14146|gene14309|gene1437|gene14617|gene15020|gene1535|gene15387|gene15561|gene15618|gene15708|gene15773|gene16152|gene16250|gene16387|gene16395|gene…	245	gene11111|gene20893	2	gene23408|gene8568	2	http://amigo.geneontology.org/cgi-bin/amigo/term_details?term=GO:1901990	no
Golgi organization	GO:0007030	0.02551	0.721967	65	gene10038|gene10533|gene10721|gene11069|gene11567|gene11731|gene11938|gene12044|gene12281|gene12408|gene12499|gene13094|gene13464|gene14170|gene14179|gene14223|gene1487|gene15561|gene15693|gene15795|gene16003|gene16236|gene16762|gene16783|gene16859|gene17183|gene17474|gene18761|gene18780|gene19904|gene20088|gene20921|gene21056|gene21065|gene21129|gene21392|gene21890|gene21915|gene22710|gene22725|…	100	gene24147	1	gene10721|gene20921	2	http://amigo.geneontology.org/cgi-bin/amigo/term_details?term=GO:0007030	no
mitotic spindle organization	GO:0007052	0.02555	0.721967	53	gene1005|gene11176|gene11217|gene11534|gene12281|gene12652|gene1302|gene13485|gene13534|gene13548|gene13590|gene13868|gene16387|gene16425|gene16628|gene17015|gene17149|gene18599|gene18660|gene18869|gene19467|gene1947|gene19952|gene20238|gene20287|gene20697|gene21029|gene21138|gene21210|gene2157|gene216|gene23128|gene23311|gene23431|gene23929|gene24245|gene24301|gene24413|gene24612|gene24843|gene2…	80	.	0	gene21138	1	http://amigo.geneontology.org/cgi-bin/amigo/term_details?term=GO:0007052	no
transcription from RNA polymerase I promoter	GO:0006360	0.02556	0.721967	31	gene10076|gene10421|gene11750|gene11776|gene11799|gene12113|gene12725|gene16536|gene17270|gene17954|gene18072|gene19097|gene19506|gene19515|gene19716|gene19830|gene22472|gene22707|gene25029|gene25303|gene25532|gene26050|gene26449|gene27943|gene27972|gene3694|gene4630|gene508|gene6091|gene7175|gene9072	44	.	0	.	0	http://amigo.geneontology.org/cgi-bin/amigo/term_details?term=GO:0006360	no
organic cyclic compound biosynthetic process	GO:1901362	0.02564	0.721967	2038	gene1001|gene10031|gene10032|gene10033|gene10043|gene10059|gene10076|gene10084|gene101|gene1010|gene10110|gene10154|gene10160|gene10171|gene10174|gene10179|gene10220|gene10230|gene1025|gene10253|gene10260|gene10262|gene10275|gene10286|gene10316|gene10322|gene10338|gene10374|gene10382|gene10387|gene10394|gene10396|gene10413|gene10414|gene10416|gene10421|gene10423|gene10425|gene1044|gene10442|gene1…	3620	gene10425|gene11113|gene11555|gene12139|gene12266|gene12769|gene12851|gene13207|gene13444|gene13537|gene14180|gene1426|gene1427|gene1430|gene14405|gene14865|gene15063|gene15214|gene15219|gene15222|gene15223|gene16038|gene16222|gene16352|gene16416|gene16520|gene16737|gene1678|gene1709|gene17295|gene17451|gene17621|gene17883|gene18614|gene18703|gene18830|gene18880|gene19175|gene19312|gene19437|gene…	84	gene10947|gene11518|gene11565|gene11944|gene12481|gene13692|gene14399|gene14859|gene14955|gene15279|gene15881|gene16210|gene16634|gene17256|gene17676|gene17718|gene17834|gene17889|gene18906|gene19284|gene19925|gene20603|gene20921|gene22040|gene22477|gene23714|gene23841|gene23900|gene24079|gene24533|gene24705|gene24774|gene25250|gene25298|gene25696|gene25951|gene26046|gene26156|gene26335|gene2659|…	61	http://amigo.geneontology.org/cgi-bin/amigo/term_details?term=GO:1901362	no
response to transforming growth factor beta	GO:0071559	0.02568	0.721967	94	gene10220|gene10262|gene10350|gene10489|gene11206|gene11608|gene11686|gene12265|gene12894|gene13136|gene13471|gene13531|gene13538|gene13662|gene14011|gene14221|gene15003|gene1503|gene1520|gene15388|gene15419|gene15474|gene15881|gene15942|gene16172|gene16709|gene17078|gene17195|gene17231|gene17621|gene17883|gene17911|gene17937|gene19326|gene19406|gene20893|gene2091|gene21329|gene21699|gene21851|ge…	149	gene12265|gene13538|gene17621|gene17883|gene20893|gene21851	6	gene15881|gene23900|gene26156|gene4711|gene8658|gene9689	6	http://amigo.geneontology.org/cgi-bin/amigo/term_details?term=GO:0071559	no
gene expression	GO:0010467	0.02574	0.721967	2802	gene1003|gene10033|gene10034|gene10043|gene10044|gene10057|gene10059|gene10076|gene1008|gene10084|gene101|gene1010|gene10110|gene10113|gene10135|gene10154|gene10160|gene10163|gene10168|gene10170|gene10171|gene10174|gene10179|gene10188|gene10205|gene10220|gene10230|gene1025|gene10260|gene10262|gene10269|gene10275|gene10276|gene10280|gene10286|gene10316|gene10322|gene10325|gene10338|gene10350|gene1…	5003	gene10170|gene10425|gene11113|gene11555|gene11694|gene12769|gene12851|gene13124|gene13207|gene13444|gene13498|gene13537|gene14091|gene14180|gene1426|gene1427|gene1430|gene14405|gene14865|gene15063|gene15214|gene15219|gene15222|gene15223|gene16038|gene16222|gene16352|gene16416|gene16520|gene1678|gene1709|gene17295|gene17379|gene17451|gene17621|gene17644|gene17883|gene18614|gene18703|gene18830|gene…	99	gene10947|gene11460|gene11518|gene11565|gene11928|gene11944|gene12481|gene13296|gene13692|gene14399|gene14486|gene14859|gene14955|gene1500|gene15279|gene15453|gene15626|gene15881|gene16210|gene16375|gene16634|gene17145|gene17154|gene17676|gene17718|gene17834|gene17889|gene18277|gene18285|gene19134|gene19206|gene19284|gene19517|gene19717|gene19925|gene20303|gene20603|gene20921|gene21343|gene21534|…	87	http://amigo.geneontology.org/cgi-bin/amigo/term_details?term=GO:0010467	no
retrograde vesicle-mediated transport, Golgi to ER	GO:0006890	0.02598	0.721967	39	gene10264|gene11176|gene12080|gene13548|gene14901|gene14934|gene15499|gene15561|gene16016|gene16169|gene17183|gene19107|gene19452|gene19765|gene20756|gene20928|gene21463|gene21593|gene21693|gene22879|gene22959|gene23717|gene23745|gene24468|gene24612|gene2486|gene25967|gene26004|gene26316|gene27229|gene3650|gene4527|gene4909|gene6102|gene6416|gene7795|gene820|gene8462|gene870	57	.	0	.	0	http://amigo.geneontology.org/cgi-bin/amigo/term_details?term=GO:0006890	no
nuclear DNA replication	GO:0033260	0.02637	0.721967	17	gene10745|gene11213|gene13378|gene13481|gene14146|gene17290|gene17328|gene17609|gene19733|gene26219|gene26290|gene27691|gene2896|gene4|gene7023|gene8529|gene9821	22	.	0	.	0	http://amigo.geneontology.org/cgi-bin/amigo/term_details?term=GO:0033260	no
rRNA transcription	GO:0009303	0.02637	0.721967	17	gene10947|gene11750|gene12113|gene12367|gene12727|gene16536|gene1694|gene18072|gene19830|gene19884|gene23782|gene24481|gene3694|gene8645|gene9072|gene9360|gene9700	22	.	0	gene10947	1	http://amigo.geneontology.org/cgi-bin/amigo/term_details?term=GO:0009303	no
positive regulation of receptor internalization	GO:0002092	0.02639	0.721967	11	gene1070|gene10803|gene14955|gene17253|gene19130|gene24658|gene27355|gene4561|gene5381|gene6001|gene6094	13	.	0	gene14955|gene6001	2	http://amigo.geneontology.org/cgi-bin/amigo/term_details?term=GO:0002092	no
glycoprotein catabolic process	GO:0006516	0.02639	0.721967	11	gene13615|gene16062|gene19924|gene20422|gene21332|gene21504|gene2210|gene24480|gene24709|gene5012|gene6906	13	.	0	gene5012	1	http://amigo.geneontology.org/cgi-bin/amigo/term_details?term=GO:0006516	no
trivalent inorganic cation transport	GO:0072512	0.02639	0.721967	11	gene12104|gene1759|gene24073|gene24148|gene26115|gene382|gene4334|gene4339|gene5692|gene8072|gene8193	13	.	0	gene12104|gene4339	2	http://amigo.geneontology.org/cgi-bin/amigo/term_details?term=GO:0072512	no
endoplasmic reticulum tubular network organization	GO:0071786	0.02639	0.721967	11	gene11683|gene12018|gene13163|gene15892|gene2010|gene23671|gene24383|gene24534|gene25890|gene6617|gene7495	13	.	0	.	0	http://amigo.geneontology.org/cgi-bin/amigo/term_details?term=GO:0071786	no
SMAD protein complex assembly	GO:0007183	0.02639	0.721967	11	gene11206|gene1313|gene13471|gene13491|gene17078|gene17883|gene17937|gene23185|gene23216|gene2599|gene27624	13	gene17883	1	.	0	http://amigo.geneontology.org/cgi-bin/amigo/term_details?term=GO:0007183	no
CDP-diacylglycerol biosynthetic process	GO:0016024	0.02639	0.721967	11	gene10107|gene12396|gene13300|gene21868|gene22590|gene24407|gene24747|gene24976|gene6910|gene6912|gene951	13	gene10107	1	.	0	http://amigo.geneontology.org/cgi-bin/amigo/term_details?term=GO:0016024	no
nucleotide-excision repair, DNA incision, 3-to lesion	GO:0006295	0.02639	0.721967	11	gene10076|gene12521|gene12522|gene1285|gene18073|gene19007|gene23634|gene25532|gene26888|gene4680|gene9091	13	.	0	.	0	http://amigo.geneontology.org/cgi-bin/amigo/term_details?term=GO:0006295	no
ferric iron transport	GO:0015682	0.02639	0.721967	11	gene12104|gene1759|gene24073|gene24148|gene26115|gene382|gene4334|gene4339|gene5692|gene8072|gene8193	13	.	0	gene12104|gene4339	2	http://amigo.geneontology.org/cgi-bin/amigo/term_details?term=GO:0015682	no
protein targeting to lysosome	GO:0006622	0.02639	0.721967	11	gene10586|gene11269|gene11731|gene13869|gene15453|gene16969|gene19898|gene21920|gene25022|gene6850|gene7206	13	.	0	gene15453	1	http://amigo.geneontology.org/cgi-bin/amigo/term_details?term=GO:0006622	no
regulation of apoptotic signaling pathway	GO:2001233	0.0266	0.721967	177	gene10110|gene10471|gene10639|gene10775|gene11086|gene11127|gene11131|gene11133|gene11190|gene11196|gene11234|gene1145|gene11458|gene1148|gene11538|gene11747|gene11776|gene1178|gene12004|gene12148|gene12380|gene1279|gene1288|gene12894|gene13022|gene13046|gene13510|gene1352|gene1353|gene13533|gene13587|gene13662|gene13724|gene13823|gene13945|gene13981|gene14008|gene14154|gene1423|gene1426|gene1427…	292	gene1279|gene1426|gene1427|gene20395|gene20893|gene24051	6	gene15881|gene16210|gene24774|gene25179|gene26335|gene3406|gene4284	7	http://amigo.geneontology.org/cgi-bin/amigo/term_details?term=GO:2001233	no
cellular amide metabolic process	GO:0043603	0.02681	0.721967	98	gene10224|gene10234|gene10264|gene1031|gene10545|gene1059|gene10746|gene11985|gene12333|gene12536|gene12708|gene12814|gene1286|gene13323|gene13530|gene13961|gene14133|gene14409|gene14963|gene15289|gene15453|gene15705|gene15797|gene16519|gene16529|gene16530|gene16693|gene17046|gene17999|gene18967|gene19056|gene19074|gene19472|gene19617|gene20248|gene20628|gene20751|gene2098|gene21250|gene21728|gen…	156	gene15797|gene19472|gene22618|gene22976|gene27847|gene27848|gene3035|gene7127|gene7129	9	gene1286|gene15453|gene16529|gene19617|gene21250|gene4405|gene710	7	http://amigo.geneontology.org/cgi-bin/amigo/term_details?term=GO:0043603	no
regulation of symbiosis, encompassing mutualism through parasitism	GO:0043903	0.02681	0.721967	98	gene10082|gene10220|gene11224|gene11555|gene12138|gene12241|gene12844|gene13466|gene1353|gene13590|gene13737|gene13868|gene1426|gene1427|gene14405|gene15462|gene15466|gene15926|gene16071|gene16221|gene16352|gene16536|gene16737|gene16844|gene16960|gene17295|gene17718|gene17864|gene17867|gene18047|gene18660|gene18703|gene18734|gene18994|gene19540|gene19821|gene20631|gene20893|gene21133|gene21460|ge…	156	gene11555|gene12138|gene1426|gene1427|gene14405|gene16221|gene16352|gene16737|gene17295|gene17864|gene17867|gene18703|gene18734|gene20631|gene20893|gene21133|gene22098|gene22899|gene24636|gene26086|gene26088|gene26089|gene3454|gene8119|gene8476|gene8477|gene8478	27	gene12241|gene13737|gene17718	3	http://amigo.geneontology.org/cgi-bin/amigo/term_details?term=GO:0043903	no
organic acid metabolic process	GO:0006082	0.02695	0.721967	506	gene10031|gene10096|gene10214|gene10234|gene10273|gene10287|gene10289|gene10293|gene10301|gene1031|gene10325|gene10396|gene10490|gene10492|gene10494|gene10495|gene10502|gene10523|gene1058|gene1059|gene10717|gene10719|gene10723|gene10746|gene10762|gene10764|gene10815|gene1101|gene1102|gene1105|gene11063|gene11106|gene11148|gene11178|gene1118|gene11224|gene11247|gene11254|gene11310|gene1140|gene114…	871	gene15797|gene16391|gene18734|gene19111|gene1950|gene20419|gene21148|gene22618|gene2411|gene25205|gene2677|gene2678|gene2779|gene27847|gene27848|gene3035|gene3311|gene4790|gene6526|gene6771|gene8672|gene9116	22	gene10214|gene10492|gene10723|gene1140|gene11565|gene13610|gene16529|gene17718|gene19134|gene19202|gene19206|gene19207|gene20820|gene21250|gene21932|gene23714|gene23841|gene24512|gene24582|gene24584|gene24722|gene24921|gene26506|gene2659|gene2681|gene26995|gene4405|gene6349|gene7883|gene7901|gene8186|gene8658|gene9569|gene9980	34	http://amigo.geneontology.org/cgi-bin/amigo/term_details?term=GO:0006082	no
fat cell differentiation	GO:0045444	0.02713	0.721967	105	gene10260|gene10350|gene10670|gene11149|gene11193|gene11206|gene11247|gene11608|gene12020|gene12091|gene12129|gene12690|gene12758|gene12827|gene12963|gene12965|gene13023|gene13511|gene13587|gene1369|gene13827|gene13912|gene13981|gene14359|gene15396|gene15554|gene15899|gene16352|gene16537|gene16625|gene16886|gene17036|gene17227|gene1743|gene17438|gene17676|gene17901|gene17937|gene18202|gene18241|g…	168	gene1369|gene16352|gene22897|gene4999|gene6902|gene6903|gene7129|gene9116	8	gene16537|gene17676|gene19207|gene22040|gene22494|gene25250|gene4339	7	http://amigo.geneontology.org/cgi-bin/amigo/term_details?term=GO:0045444	no
regulation of cell death	GO:0010941	0.02715	0.721967	655	gene10058|gene10079|gene1008|gene1010|gene10110|gene10135|gene10163|gene10179|gene10277|gene10322|gene10350|gene10368|gene10416|gene10421|gene10423|gene10425|gene10471|gene10639|gene10670|gene10677|gene10690|gene10730|gene10732|gene10775|gene10803|gene10807|gene11078|gene11086|gene11087|gene11118|gene11127|gene11131|gene11133|gene11184|gene11190|gene11193|gene11196|gene11206|gene11234|gene113|gen…	1136	gene10058|gene10079|gene10425|gene11555|gene1279|gene13786|gene14091|gene1426|gene1427|gene15698|gene16038|gene1709|gene18036|gene18734|gene1905|gene20225|gene20307|gene20395|gene20893|gene21083|gene21478|gene24051|gene24638|gene24639|gene3454|gene4413|gene4957|gene4999|gene6526|gene6902|gene6903|gene8441|gene8761|gene9116	34	gene11565|gene12481|gene13296|gene1486|gene15279|gene15453|gene15881|gene16210|gene17119|gene17154|gene17718|gene19134|gene19925|gene20921|gene2124|gene22502|gene2323|gene23322|gene24774|gene25179|gene26335|gene2659|gene26844|gene27989|gene2993|gene3406|gene3525|gene3745|gene4191|gene4284|gene5363|gene6001|gene8568|gene9457|gene9488|gene9689	36	http://amigo.geneontology.org/cgi-bin/amigo/term_details?term=GO:0010941	no
Golgi to endosome transport	GO:0006895	0.02731	0.721967	15	gene1022|gene10619|gene15795|gene16285|gene20109|gene21890|gene23552|gene24102|gene24468|gene2585|gene3017|gene5259|gene6364|gene8994|gene9514	19	.	0	.	0	http://amigo.geneontology.org/cgi-bin/amigo/term_details?term=GO:0006895	no
regulation of chromatin silencing	GO:0031935	0.02731	0.721967	15	gene12045|gene14287|gene18602|gene25216|gene25229|gene26449|gene2734|gene27691|gene27972|gene3268|gene5911|gene8005|gene8123|gene8884|gene9326	19	gene5911	1	.	0	http://amigo.geneontology.org/cgi-bin/amigo/term_details?term=GO:0031935	no
nuclear polyadenylation-dependent ncRNA catabolic process	GO:0071046	0.02733	0.721967	6	gene12336|gene12797|gene16068|gene21852|gene6305|gene9077	6	.	0	.	0	http://amigo.geneontology.org/cgi-bin/amigo/term_details?term=GO:0071046	no
transcription-dependent tethering of RNA polymerase II gene DNA at nuclear periphery	GO:0000972	0.02733	0.721967	6	gene13476|gene15035|gene20397|gene24475|gene25366|gene5217	6	.	0	.	0	http://amigo.geneontology.org/cgi-bin/amigo/term_details?term=GO:0000972	no
deoxyribonucleoside diphosphate metabolic process	GO:0009186	0.02733	0.721967	6	gene12108|gene12139|gene14008|gene2184|gene9151|gene9713	6	gene12139	1	.	0	http://amigo.geneontology.org/cgi-bin/amigo/term_details?term=GO:0009186	no
homocysteine metabolic process	GO:0050667	0.02733	0.721967	6	gene10396|gene17341|gene18965|gene2757|gene5636|gene940	6	.	0	.	0	http://amigo.geneontology.org/cgi-bin/amigo/term_details?term=GO:0050667	no
fatty acid elongation, polyunsaturated fatty acid	GO:0034626	0.02733	0.721967	6	gene20279|gene22611|gene24470|gene2458|gene6370|gene9569	6	.	0	gene9569	1	http://amigo.geneontology.org/cgi-bin/amigo/term_details?term=GO:0034626	no
fatty acid elongation, monounsaturated fatty acid	GO:0034625	0.02733	0.721967	6	gene20279|gene22611|gene24470|gene2458|gene6370|gene9569	6	.	0	gene9569	1	http://amigo.geneontology.org/cgi-bin/amigo/term_details?term=GO:0034625	no
negative regulation of cartilage development	GO:0061037	0.02733	0.721967	6	gene14933|gene15881|gene19537|gene2063|gene4948|gene8568	6	.	0	gene15881|gene8568	2	http://amigo.geneontology.org/cgi-bin/amigo/term_details?term=GO:0061037	no
nuclear polyadenylation-dependent rRNA catabolic process	GO:0071035	0.02733	0.721967	6	gene12336|gene12797|gene16068|gene21852|gene6305|gene9077	6	.	0	.	0	http://amigo.geneontology.org/cgi-bin/amigo/term_details?term=GO:0071035	no
nuclear ncRNA surveillance	GO:0071029	0.02733	0.721967	6	gene12336|gene12797|gene16068|gene21852|gene6305|gene9077	6	.	0	.	0	http://amigo.geneontology.org/cgi-bin/amigo/term_details?term=GO:0071029	no
Golgi disassembly	GO:0090166	0.02733	0.721967	6	gene12281|gene21129|gene24468|gene2489|gene25264|gene25861	6	.	0	.	0	http://amigo.geneontology.org/cgi-bin/amigo/term_details?term=GO:0090166	no
Golgi to lysosome transport	GO:0090160	0.02733	0.721967	6	gene11938|gene17633|gene19069|gene21890|gene27188|gene27788	6	gene19069	1	.	0	http://amigo.geneontology.org/cgi-bin/amigo/term_details?term=GO:0090160	no
regulation of pinocytosis	GO:0048548	0.02733	0.721967	6	gene11362|gene17837|gene17933|gene19069|gene2387|gene4480	6	gene19069	1	.	0	http://amigo.geneontology.org/cgi-bin/amigo/term_details?term=GO:0048548	no
iron ion import into cell	GO:0097459	0.02733	0.721967	6	gene1759|gene22108|gene24073|gene25441|gene4334|gene4339	6	.	0	gene4339	1	http://amigo.geneontology.org/cgi-bin/amigo/term_details?term=GO:0097459	no
polyadenylation-dependent ncRNA catabolic process	GO:0043634	0.02733	0.721967	6	gene12336|gene12797|gene16068|gene21852|gene6305|gene9077	6	.	0	.	0	http://amigo.geneontology.org/cgi-bin/amigo/term_details?term=GO:0043634	no
regulation of G0 to G1 transition	GO:0070316	0.02733	0.721967	6	gene12148|gene19182|gene19506|gene25938|gene26308|gene6031	6	.	0	.	0	http://amigo.geneontology.org/cgi-bin/amigo/term_details?term=GO:0070316	no
fatty acid elongation, unsaturated fatty acid	GO:0019368	0.02733	0.721967	6	gene20279|gene22611|gene24470|gene2458|gene6370|gene9569	6	.	0	gene9569	1	http://amigo.geneontology.org/cgi-bin/amigo/term_details?term=GO:0019368	no
fatty acid elongation, saturated fatty acid	GO:0019367	0.02733	0.721967	6	gene20279|gene22611|gene24470|gene2458|gene6370|gene9569	6	.	0	gene9569	1	http://amigo.geneontology.org/cgi-bin/amigo/term_details?term=GO:0019367	no
regulation of DNA endoreduplication	GO:0032875	0.02733	0.721967	6	gene15708|gene17111|gene24413|gene25516|gene26906|gene4813	6	.	0	.	0	http://amigo.geneontology.org/cgi-bin/amigo/term_details?term=GO:0032875	no
negative regulation of glucocorticoid receptor signaling pathway	GO:2000323	0.02733	0.721967	6	gene14808|gene15396|gene19217|gene19418|gene5567|gene6685	6	.	0	.	0	http://amigo.geneontology.org/cgi-bin/amigo/term_details?term=GO:2000323	no
histone deacetylation	GO:0016575	0.02741	0.722471	34	gene10260|gene1148|gene1353|gene15791|gene16776|gene18805|gene19217|gene19418|gene19884|gene20399|gene20893|gene20921|gene20973|gene21483|gene22805|gene2312|gene24932|gene25229|gene26011|gene26417|gene26418|gene27903|gene460|gene4634|gene6255|gene6470|gene6703|gene6705|gene6710|gene7051|gene8405|gene8406|gene8456|gene9680	49	gene20893	1	gene20921|gene6703	2	http://amigo.geneontology.org/cgi-bin/amigo/term_details?term=GO:0016575	no
response to cholesterol	GO:0070723	0.02752	0.722471	13	gene16886|gene17154|gene17937|gene19463|gene20355|gene21329|gene23216|gene24404|gene2622|gene4191|gene5818|gene9109|gene9397	16	.	0	gene17154|gene4191	2	http://amigo.geneontology.org/cgi-bin/amigo/term_details?term=GO:0070723	no
antigen processing and presentation of endogenous antigen	GO:0019883	0.02752	0.722471	13	gene10166|gene10167|gene16845|gene22879|gene22896|gene22899|gene25487|gene4592|gene4598|gene4624|gene7127|gene7129|gene7318	16	gene22896|gene22899|gene4624|gene7127|gene7129	5	.	0	http://amigo.geneontology.org/cgi-bin/amigo/term_details?term=GO:0019883	no
microtubule organizing center organization	GO:0031023	0.02764	0.724122	69	gene10524|gene10645|gene11149|gene11731|gene11858|gene11889|gene11951|gene12097|gene12281|gene1239|gene12675|gene12769|gene13485|gene13548|gene13590|gene13624|gene13868|gene14788|gene14934|gene14979|gene16425|gene17815|gene18241|gene18660|gene18750|gene18780|gene19085|gene19196|gene19200|gene19243|gene19913|gene20152|gene20287|gene20537|gene21029|gene21244|gene21415|gene2157|gene23201|gene23659|g…	107	gene12769|gene3091	2	.	0	http://amigo.geneontology.org/cgi-bin/amigo/term_details?term=GO:0031023	no
aspartate family amino acid metabolic process	GO:0009066	0.02777	0.724534	24	gene10273|gene10396|gene12333|gene15705|gene16055|gene16361|gene17497|gene18182|gene19950|gene20499|gene2098|gene21250|gene22731|gene25836|gene2757|gene4506|gene4686|gene6893|gene7775|gene816|gene8642|gene8672|gene8763|gene9523	33	gene8672	1	gene21250	1	http://amigo.geneontology.org/cgi-bin/amigo/term_details?term=GO:0009066	no
regulation of G2/M transition of mitotic cell cycle	GO:0010389	0.02777	0.724534	24	gene1106|gene11217|gene14115|gene15387|gene15618|gene16395|gene16482|gene17523|gene18747|gene19233|gene19733|gene20676|gene2322|gene23311|gene25213|gene26134|gene26349|gene2896|gene3763|gene3848|gene4331|gene4527|gene6304|gene874	33	.	0	.	0	http://amigo.geneontology.org/cgi-bin/amigo/term_details?term=GO:0010389	no
phospholipid metabolic process	GO:0006644	0.02783	0.724609	163	gene10074|gene10075|gene10107|gene10224|gene1034|gene10363|gene1047|gene10579|gene10717|gene10719|gene10723|gene10815|gene10914|gene11108|gene11254|gene1140|gene12028|gene12093|gene12270|gene12305|gene12390|gene12396|gene1253|gene12815|gene1286|gene13068|gene13240|gene13287|gene1329|gene13300|gene13303|gene13697|gene13700|gene13719|gene13724|gene13896|gene13957|gene14192|gene14226|gene14333|gene1…	268	gene10107|gene21335	2	gene10723|gene1140|gene1286|gene17154|gene17576|gene23171|gene6656	7	http://amigo.geneontology.org/cgi-bin/amigo/term_details?term=GO:0006644	no
cellular protein complex disassembly	GO:0043624	0.02795	0.726242	66	gene10044|gene10556|gene10721|gene1126|gene11522|gene11534|gene11612|gene11681|gene12155|gene12292|gene1240|gene12819|gene12905|gene13171|gene13222|gene13404|gene14901|gene15604|gene16196|gene16517|gene16617|gene16851|gene17076|gene17439|gene17473|gene17909|gene18137|gene19157|gene19741|gene20050|gene20224|gene20744|gene20959|gene21655|gene23311|gene2337|gene23625|gene2486|gene26031|gene26170|gen…	102	.	0	gene10721|gene26506|gene3525|gene5273	4	http://amigo.geneontology.org/cgi-bin/amigo/term_details?term=GO:0043624	no
viral process	GO:0016032	0.02812	0.729165	273	gene10006|gene10009|gene10020|gene10023|gene10025|gene10079|gene10082|gene10220|gene10586|gene10610|gene10748|gene1077|gene1087|gene11075|gene11118|gene11174|gene1121|gene11224|gene11268|gene11350|gene1154|gene11555|gene11648|gene11686|gene11930|gene12138|gene12241|gene12253|gene12254|gene12306|gene12342|gene12554|gene12844|gene1302|gene13332|gene13444|gene13466|gene13510|gene1352|gene1353|gene13…	460	gene10006|gene10020|gene10079|gene11555|gene12138|gene13444|gene1426|gene1427|gene1430|gene14405|gene16221|gene16352|gene16737|gene17864|gene17867|gene18703|gene20307|gene20631|gene20893|gene21133|gene22098|gene22457|gene22526|gene22899|gene24636|gene26086|gene26088|gene26089|gene3454|gene4937|gene4957|gene6675|gene8119|gene8476|gene8477|gene8478	36	gene12241|gene13737|gene17718|gene18649|gene22953|gene8186	6	http://amigo.geneontology.org/cgi-bin/amigo/term_details?term=GO:0016032	no
RNA processing	GO:0006396	0.0283	0.729936	562	gene1003|gene10057|gene10076|gene10113|gene10188|gene10220|gene10276|gene10338|gene10350|gene1037|gene10420|gene10421|gene10471|gene10478|gene10558|gene10559|gene10603|gene107|gene10760|gene10798|gene10966|gene11068|gene11069|gene11075|gene11078|gene11087|gene11095|gene11174|gene11214|gene11221|gene1124|gene11258|gene11268|gene11275|gene11301|gene11373|gene11440|gene11460|gene11489|gene11511|gene…	971	gene11694|gene13207|gene16352|gene17644|gene19175|gene20631|gene22795|gene25837|gene3085|gene3454|gene4937|gene5515|gene5911|gene7275|gene9141	15	gene11460|gene19717|gene2323|gene24858|gene27260|gene5350	6	http://amigo.geneontology.org/cgi-bin/amigo/term_details?term=GO:0006396	no
spindle assembly	GO:0051225	0.02833	0.729936	51	gene10043|gene10708|gene10745|gene11176|gene11217|gene12281|gene12652|gene1302|gene13485|gene13534|gene13548|gene13590|gene13868|gene14308|gene16387|gene16425|gene16471|gene16628|gene17149|gene18208|gene18599|gene18660|gene18869|gene19309|gene19467|gene19952|gene21029|gene21361|gene2157|gene216|gene23201|gene23311|gene24245|gene24301|gene24494|gene24612|gene24843|gene24989|gene25371|gene26316|gen…	77	.	0	.	0	http://amigo.geneontology.org/cgi-bin/amigo/term_details?term=GO:0051225	no
microtubule cytoskeleton organization	GO:0000226	0.02837	0.729936	241	gene10043|gene1005|gene10082|gene10084|gene10138|gene10523|gene10524|gene10645|gene10669|gene10708|gene10740|gene10745|gene10758|gene10765|gene1106|gene11149|gene11176|gene11217|gene11475|gene11534|gene11636|gene11731|gene11858|gene11889|gene11951|gene11972|gene12097|gene1226|gene12281|gene1239|gene12652|gene12675|gene12690|gene12697|gene12769|gene12819|gene12989|gene1302|gene13205|gene13404|gene…	404	gene12769|gene27021|gene3091	3	gene1589|gene17552|gene21138|gene22494|gene26506|gene5004	6	http://amigo.geneontology.org/cgi-bin/amigo/term_details?term=GO:0000226	no
nuclear import	GO:0051170	0.02838	0.729936	134	gene1002|gene10428|gene10442|gene10803|gene11115|gene11620|gene11625|gene11681|gene11726|gene11729|gene12148|gene12306|gene12342|gene12501|gene12554|gene12713|gene12846|gene13384|gene13398|gene1342|gene13476|gene13510|gene13803|gene13809|gene13985|gene14009|gene14073|gene14091|gene14115|gene14236|gene14405|gene15003|gene15035|gene15646|gene15881|gene16387|gene1640|gene1643|gene16516|gene16693|gen…	218	gene14091|gene14405|gene20893|gene3204|gene3454|gene7275	6	gene15881|gene24533|gene4191|gene4743	4	http://amigo.geneontology.org/cgi-bin/amigo/term_details?term=GO:0051170	no
protein targeting	GO:0006605	0.02875	0.737955	286	gene1002|gene10032|gene10428|gene10442|gene10444|gene1047|gene10577|gene10586|gene10619|gene10803|gene11075|gene11115|gene11118|gene11174|gene11256|gene11268|gene11269|gene11330|gene1148|gene11620|gene11625|gene11681|gene11686|gene11726|gene11729|gene11731|gene11938|gene12117|gene12123|gene12126|gene12148|gene12232|gene12253|gene12306|gene12342|gene12385|gene12389|gene12501|gene12554|gene12708|ge…	483	gene14091|gene14405|gene20893|gene22624|gene24745|gene3204|gene3454|gene463|gene6887	9	gene15453|gene15881|gene24533|gene4191|gene4743	5	http://amigo.geneontology.org/cgi-bin/amigo/term_details?term=GO:0006605	no
nuclear-transcribed mRNA catabolic process, deadenylation-dependent decay	GO:0000288	0.02882	0.738258	37	gene10168|gene10350|gene10478|gene11332|gene11608|gene12336|gene12654|gene12738|gene12797|gene14358|gene14617|gene15747|gene16292|gene17036|gene17495|gene17571|gene17940|gene19376|gene19622|gene19960|gene21361|gene21852|gene24616|gene24874|gene25684|gene25856|gene4956|gene512|gene5190|gene5345|gene6056|gene6305|gene6456|gene7276|gene7928|gene8511|gene9077	54	.	0	.	0	http://amigo.geneontology.org/cgi-bin/amigo/term_details?term=GO:0000288	no
G2/M transition of mitotic cell cycle	GO:0000086	0.02962	0.757221	73	gene1005|gene10421|gene1106|gene11217|gene11491|gene11686|gene13028|gene13182|gene1340|gene13624|gene14115|gene14146|gene14788|gene15387|gene15522|gene15618|gene16395|gene16425|gene16482|gene16628|gene16783|gene17523|gene18747|gene19233|gene19733|gene19913|gene19952|gene20156|gene20404|gene20676|gene21210|gene22810|gene2322|gene23311|gene23659|gene23683|gene24886|gene2489|gene25213|gene25665|gene…	114	.	0	gene3525	1	http://amigo.geneontology.org/cgi-bin/amigo/term_details?term=GO:0000086	no
translesion synthesis	GO:0019985	0.03026	0.770476	22	gene10645|gene10685|gene11288|gene11686|gene1285|gene13299|gene16173|gene16422|gene16769|gene18703|gene19007|gene21720|gene22705|gene24923|gene27690|gene4680|gene471|gene6591|gene6834|gene7031|gene9015|gene9694	30	gene18703|gene21720	2	.	0	http://amigo.geneontology.org/cgi-bin/amigo/term_details?term=GO:0019985	no
regulation of lipid storage	GO:0010883	0.03026	0.770476	22	gene11108|gene13719|gene14781|gene15807|gene16876|gene19774|gene20969|gene21449|gene23172|gene23181|gene2340|gene25229|gene26053|gene372|gene4171|gene4638|gene4809|gene6227|gene8035|gene8052|gene9132|gene9397	30	.	0	gene26053|gene4171	2	http://amigo.geneontology.org/cgi-bin/amigo/term_details?term=GO:0010883	no
regulation of programmed cell death	GO:0043067	0.03033	0.77071	611	gene10058|gene10079|gene1008|gene1010|gene10110|gene10135|gene10163|gene10277|gene10322|gene10350|gene10368|gene10416|gene10421|gene10423|gene10425|gene10471|gene10639|gene10670|gene10677|gene10690|gene10730|gene10732|gene10775|gene10803|gene10807|gene11078|gene11086|gene11087|gene11127|gene11131|gene11133|gene11184|gene11190|gene11193|gene11196|gene11206|gene11234|gene113|gene11339|gene11425|gen…	1059	gene10058|gene10079|gene10425|gene11555|gene1279|gene13786|gene1426|gene1427|gene15698|gene16038|gene1709|gene18036|gene18734|gene1905|gene20225|gene20307|gene20395|gene20893|gene21083|gene21478|gene24051|gene24638|gene24639|gene3454|gene4413|gene4957|gene4999|gene6526|gene6902|gene6903|gene8441|gene8761|gene9116	33	gene11565|gene12481|gene13296|gene1486|gene15279|gene15881|gene16210|gene17119|gene17154|gene17718|gene19134|gene19925|gene2124|gene22502|gene2323|gene23322|gene24774|gene25179|gene26335|gene2659|gene26844|gene27989|gene2993|gene3406|gene3525|gene3745|gene4191|gene4284|gene5363|gene6001|gene8568|gene9457|gene9488|gene9689	34	http://amigo.geneontology.org/cgi-bin/amigo/term_details?term=GO:0043067	no
positive regulation of protein processing	GO:0010954	0.03051	0.772144	67	gene10110|gene10475|gene11193|gene11638|gene12091|gene12137|gene12148|gene13342|gene13485|gene13511|gene13662|gene1373|gene13821|gene13995|gene14784|gene1500|gene16196|gene16199|gene16302|gene1653|gene16598|gene16625|gene16927|gene17106|gene17111|gene17131|gene17154|gene17326|gene17449|gene17718|gene19418|gene19463|gene20156|gene20264|gene20853|gene21757|gene21851|gene21927|gene22868|gene22905|ge…	104	gene21851	1	gene1500|gene17154|gene17718	3	http://amigo.geneontology.org/cgi-bin/amigo/term_details?term=GO:0010954	no
retrograde transport, endosome to Golgi	GO:0042147	0.03063	0.772144	43	gene10641|gene1070|gene11475|gene11731|gene11938|gene13400|gene13464|gene15004|gene15364|gene15795|gene15799|gene16598|gene16790|gene16802|gene17402|gene18238|gene19015|gene19069|gene19375|gene20955|gene21890|gene21920|gene22368|gene23845|gene24402|gene24468|gene25020|gene25207|gene25861|gene25950|gene26735|gene27229|gene2908|gene4095|gene6038|gene6172|gene7138|gene7623|gene7846|gene870|gene8893|…	64	gene19069	1	gene6172	1	http://amigo.geneontology.org/cgi-bin/amigo/term_details?term=GO:0042147	no
macromolecule deacylation	GO:0098732	0.03063	0.772144	43	gene10260|gene1037|gene11131|gene1148|gene1192|gene12820|gene1353|gene14244|gene15791|gene15882|gene16776|gene18805|gene19217|gene19418|gene19884|gene20399|gene20893|gene20921|gene20973|gene21483|gene22805|gene2312|gene2387|gene24932|gene25229|gene26011|gene26417|gene26418|gene27227|gene27903|gene460|gene4634|gene6144|gene6255|gene6470|gene6703|gene6705|gene6710|gene7051|gene8405|gene8406|gene845…	64	gene20893	1	gene20921|gene6703	2	http://amigo.geneontology.org/cgi-bin/amigo/term_details?term=GO:0098732	no
protein deacylation	GO:0035601	0.03063	0.772144	43	gene10260|gene1037|gene11131|gene1148|gene1192|gene12820|gene1353|gene14244|gene15791|gene15882|gene16776|gene18805|gene19217|gene19418|gene19884|gene20399|gene20893|gene20921|gene20973|gene21483|gene22805|gene2312|gene2387|gene24932|gene25229|gene26011|gene26417|gene26418|gene27227|gene27903|gene460|gene4634|gene6144|gene6255|gene6470|gene6703|gene6705|gene6710|gene7051|gene8405|gene8406|gene845…	64	gene20893	1	gene20921|gene6703	2	http://amigo.geneontology.org/cgi-bin/amigo/term_details?term=GO:0035601	no
cell cycle G2/M phase transition	GO:0044839	0.03082	0.775392	80	gene1005|gene10421|gene1106|gene11217|gene11491|gene11686|gene13028|gene13182|gene1340|gene13624|gene14115|gene14146|gene14788|gene15387|gene15522|gene15618|gene16395|gene16425|gene16482|gene16628|gene16783|gene17523|gene17815|gene18241|gene18747|gene19233|gene19733|gene19913|gene19952|gene20152|gene20156|gene20404|gene20676|gene21210|gene21316|gene22810|gene2322|gene23311|gene23659|gene23683|gen…	126	.	0	gene3525	1	http://amigo.geneontology.org/cgi-bin/amigo/term_details?term=GO:0044839	no
neuromuscular junction development	GO:0007528	0.03109	0.780636	27	gene10374|gene10423|gene10425|gene10586|gene12506|gene14774|gene14787|gene16199|gene16219|gene1854|gene21526|gene21692|gene21745|gene23174|gene23554|gene25266|gene2589|gene26794|gene27042|gene483|gene5082|gene7021|gene8487|gene9020|gene9267|gene9491|gene9966	38	gene10425	1	gene21692	1	http://amigo.geneontology.org/cgi-bin/amigo/term_details?term=GO:0007528	no
cholesterol metabolic process	GO:0008203	0.03155	0.787757	55	gene11290|gene1222|gene13122|gene13287|gene14192|gene14307|gene14860|gene15453|gene15454|gene16321|gene16682|gene16876|gene17267|gene17323|gene17576|gene17954|gene18998|gene19147|gene19511|gene20355|gene20377|gene20887|gene21799|gene2192|gene22673|gene23089|gene23095|gene23378|gene23805|gene24510|gene24642|gene24784|gene24793|gene24993|gene25951|gene26146|gene26150|gene2648|gene2659|gene26639|gen…	84	.	0	gene15453|gene17576|gene25951|gene2659|gene7391	5	http://amigo.geneontology.org/cgi-bin/amigo/term_details?term=GO:0008203	no
neutral lipid metabolic process	GO:0006638	0.03156	0.787757	52	gene10205|gene10815|gene10947|gene12093|gene12396|gene13240|gene13323|gene13700|gene13719|gene14095|gene1471|gene14860|gene14935|gene16218|gene16795|gene16876|gene17154|gene17372|gene17954|gene18657|gene20524|gene21335|gene21449|gene21583|gene21932|gene22819|gene2284|gene23132|gene23378|gene23805|gene24401|gene24404|gene24779|gene24921|gene24976|gene25229|gene25821|gene26049|gene26053|gene26125|g…	79	gene21335	1	gene10947|gene14095|gene14935|gene17154|gene21932|gene24921|gene26053|gene7901	8	http://amigo.geneontology.org/cgi-bin/amigo/term_details?term=GO:0006638	no
acylglycerol metabolic process	GO:0006639	0.03156	0.787757	52	gene10205|gene10815|gene10947|gene12093|gene12396|gene13240|gene13323|gene13700|gene13719|gene14095|gene1471|gene14860|gene14935|gene16218|gene16795|gene16876|gene17154|gene17372|gene17954|gene18657|gene20524|gene21335|gene21449|gene21583|gene21932|gene22819|gene2284|gene23132|gene23378|gene23805|gene24401|gene24404|gene24779|gene24921|gene24976|gene25229|gene25821|gene26049|gene26053|gene26125|g…	79	gene21335	1	gene10947|gene14095|gene14935|gene17154|gene21932|gene24921|gene26053|gene7901	8	http://amigo.geneontology.org/cgi-bin/amigo/term_details?term=GO:0006639	no
regulation of carbohydrate biosynthetic process	GO:0043255	0.03318	0.825443	38	gene1077|gene11692|gene11729|gene11919|gene12422|gene12507|gene12798|gene1295|gene13426|gene13449|gene13647|gene17901|gene17937|gene18759|gene18994|gene1913|gene19405|gene19632|gene21727|gene2195|gene22073|gene22731|gene23181|gene23439|gene24401|gene24568|gene26049|gene26295|gene2779|gene27958|gene3481|gene5226|gene6119|gene6227|gene6916|gene8186|gene9284|gene9867	56	gene13647|gene2779	2	gene8186	1	http://amigo.geneontology.org/cgi-bin/amigo/term_details?term=GO:0043255	no
negative regulation of sequence-specific DNA binding transcription factor activity	GO:0043433	0.0332	0.825443	68	gene1010|gene11196|gene11565|gene1178|gene11864|gene11879|gene1188|gene11924|gene12129|gene12148|gene13004|gene13510|gene13531|gene13537|gene13599|gene1426|gene1427|gene14405|gene14860|gene14955|gene15063|gene16087|gene16210|gene16377|gene17363|gene17451|gene17616|gene17767|gene17898|gene18750|gene19453|gene20189|gene20247|gene20477|gene20969|gene21224|gene21266|gene21467|gene22477|gene22536|gene…	106	gene13537|gene1426|gene1427|gene14405|gene15063|gene17451|gene8761	7	gene11565|gene14955|gene16210|gene22477|gene24533	5	http://amigo.geneontology.org/cgi-bin/amigo/term_details?term=GO:0043433	no
aromatic compound biosynthetic process	GO:0019438	0.03342	0.82841	1978	gene10031|gene10032|gene10033|gene10043|gene10059|gene10076|gene10084|gene101|gene1010|gene10110|gene10154|gene10160|gene10171|gene10174|gene10179|gene10220|gene10230|gene1025|gene10260|gene10262|gene10275|gene10286|gene10316|gene10322|gene10338|gene10382|gene10387|gene10394|gene10396|gene10413|gene10414|gene10416|gene10421|gene10423|gene10425|gene1044|gene10442|gene10478|gene10517|gene10528|gene…	3517	gene10425|gene11113|gene11555|gene12139|gene12266|gene12769|gene12851|gene13207|gene13444|gene13537|gene14180|gene1426|gene1427|gene1430|gene14405|gene14865|gene15063|gene15214|gene15219|gene15222|gene15223|gene16038|gene16222|gene16352|gene16416|gene16520|gene16737|gene1678|gene1709|gene17295|gene17451|gene17621|gene17883|gene18614|gene18703|gene18830|gene18880|gene19175|gene19312|gene19437|gene…	83	gene10947|gene11518|gene11565|gene11944|gene12481|gene13692|gene14399|gene14859|gene14955|gene15279|gene15881|gene16210|gene16634|gene17676|gene17718|gene17834|gene17889|gene18906|gene19284|gene19925|gene20603|gene20921|gene22040|gene22477|gene23714|gene23841|gene23900|gene24079|gene24533|gene24705|gene24774|gene25250|gene25298|gene25696|gene26046|gene26156|gene26335|gene2659|gene27416|gene3254|g…	59	http://amigo.geneontology.org/cgi-bin/amigo/term_details?term=GO:0019438	no
negative regulation of cell cycle phase transition	GO:1901988	0.03345	0.82841	105	gene1010|gene10350|gene10442|gene10774|gene11208|gene11213|gene11350|gene11608|gene11645|gene11686|gene12380|gene1285|gene13533|gene13587|gene13908|gene14146|gene14617|gene15020|gene1535|gene15387|gene15561|gene15618|gene15708|gene15773|gene16152|gene16387|gene16395|gene16628|gene16774|gene16838|gene16927|gene1705|gene17197|gene17304|gene17367|gene17392|gene17495|gene17523|gene17542|gene17937|gen…	169	gene20893	1	gene23408|gene8568	2	http://amigo.geneontology.org/cgi-bin/amigo/term_details?term=GO:1901988	no
postreplication repair	GO:0006301	0.03363	0.831244	30	gene10645|gene10685|gene11288|gene11645|gene11686|gene1285|gene13299|gene13336|gene16173|gene16422|gene16769|gene18703|gene19007|gene2127|gene21494|gene21720|gene2247|gene22705|gene24923|gene25484|gene27690|gene4680|gene471|gene4877|gene6591|gene6834|gene7031|gene762|gene9015|gene9694	43	gene18703|gene21720	2	.	0	http://amigo.geneontology.org/cgi-bin/amigo/term_details?term=GO:0006301	no
maturation of SSU-rRNA	GO:0030490	0.03402	0.839248	41	gene11095|gene11440|gene13053|gene13979|gene14024|gene14076|gene14183|gene1497|gene16439|gene16917|gene17082|gene17602|gene17877|gene18881|gene19014|gene19471|gene19830|gene20628|gene20783|gene21051|gene21403|gene22165|gene22750|gene22882|gene2487|gene25286|gene25303|gene26956|gene27961|gene28253|gene3154|gene3489|gene4802|gene5515|gene6160|gene6792|gene7043|gene7841|gene8075|gene8903|gene954	61	gene5515	1	.	0	http://amigo.geneontology.org/cgi-bin/amigo/term_details?term=GO:0030490	no
base-excision repair	GO:0006284	0.03426	0.843528	25	gene1285|gene15387|gene16675|gene16922|gene18152|gene18253|gene19007|gene20672|gene20860|gene21485|gene21875|gene23429|gene24738|gene24817|gene24948|gene25029|gene25824|gene26444|gene296|gene325|gene4680|gene4914|gene5236|gene5541|gene9091	35	.	0	.	0	http://amigo.geneontology.org/cgi-bin/amigo/term_details?term=GO:0006284	no
monocarboxylic acid catabolic process	GO:0072329	0.03451	0.848036	59	gene10096|gene1058|gene10764|gene12015|gene12016|gene12093|gene12286|gene12310|gene12507|gene12536|gene1295|gene13097|gene13700|gene13909|gene14123|gene15006|gene15621|gene16786|gene16957|gene17080|gene17153|gene17381|gene17665|gene17842|gene17901|gene18229|gene18297|gene19147|gene20004|gene20419|gene21578|gene22069|gene22673|gene22836|gene23132|gene23233|gene23443|gene24237|gene24318|gene24404|g…	91	gene20419|gene2779	2	.	0	http://amigo.geneontology.org/cgi-bin/amigo/term_details?term=GO:0072329	no
regulation of intracellular transport	GO:0032386	0.03468	0.848509	223	gene10042|gene1005|gene10084|gene10171|gene10418|gene10428|gene10442|gene10586|gene10650|gene10803|gene1145|gene11475|gene1148|gene11594|gene11620|gene11628|gene11726|gene11731|gene11858|gene12004|gene12029|gene12123|gene12148|gene12493|gene12554|gene12693|gene12713|gene12873|gene1313|gene13384|gene13398|gene1340|gene13426|gene13491|gene13510|gene13536|gene13545|gene13587|gene13662|gene13803|gene…	374	gene14091|gene1426|gene1427|gene14405|gene16975|gene19312|gene20893|gene21083|gene8476|gene8477|gene8478|gene885	12	gene11594|gene15453|gene15468|gene17834|gene19617|gene20921|gene24533|gene25298|gene25472|gene4191|gene4743|gene7581	12	http://amigo.geneontology.org/cgi-bin/amigo/term_details?term=GO:0032386	no
regulation of proteolysis involved in cellular protein catabolic process	GO:1903050	0.03472	0.848509	85	gene10110|gene10475|gene10583|gene11109|gene11111|gene11193|gene1148|gene11638|gene11864|gene12091|gene12137|gene12148|gene12865|gene13342|gene13485|gene13498|gene13511|gene1373|gene13821|gene13995|gene14221|gene14299|gene14359|gene1500|gene16199|gene16302|gene16625|gene16927|gene17111|gene17131|gene17326|gene17379|gene17449|gene18746|gene1908|gene19270|gene19463|gene19665|gene19781|gene20232|gen…	135	gene11111|gene13498|gene17379|gene20893	4	gene1500	1	http://amigo.geneontology.org/cgi-bin/amigo/term_details?term=GO:1903050	no
growth	GO:0040007	0.03473	0.848509	421	gene10084|gene1010|gene10169|gene10289|gene10350|gene10423|gene10425|gene10475|gene10600|gene10670|gene10735|gene10745|gene10804|gene11092|gene11149|gene11196|gene11217|gene113|gene11387|gene1145|gene11458|gene11594|gene11638|gene11683|gene11694|gene12054|gene1212|gene12148|gene12209|gene12214|gene12272|gene12273|gene12336|gene12478|gene1267|gene12694|gene12718|gene12769|gene12788|gene1295|gene12…	723	gene10425|gene11694|gene12214|gene12769|gene13207|gene13424|gene13537|gene14091|gene1630|gene17295|gene18157|gene18734|gene19457|gene20320|gene20893|gene21073|gene333|gene3752|gene4325|gene4554|gene6902|gene6903|gene8476|gene8477|gene8478|gene8761|gene9204	27	gene11594|gene12788|gene13408|gene1500|gene15279|gene15543|gene15881|gene17718|gene18277|gene19134|gene19202|gene19250|gene21627|gene21646|gene21692|gene22477|gene22677|gene23951|gene24774|gene25368|gene26156|gene3273|gene3402|gene4191|gene4284|gene4760|gene5012|gene6703|gene7003|gene7391|gene7813|gene8186|gene8838	33	http://amigo.geneontology.org/cgi-bin/amigo/term_details?term=GO:0040007	no
response to heat	GO:0009408	0.03533	0.858562	72	gene10022|gene10368|gene10391|gene11458|gene11757|gene12306|gene12342|gene1285|gene13945|gene14541|gene14764|gene15013|gene15035|gene15618|gene16387|gene18036|gene18068|gene18237|gene18240|gene18890|gene19007|gene1905|gene19053|gene19100|gene19275|gene19628|gene20397|gene2068|gene20821|gene21057|gene21212|gene21907|gene22029|gene22457|gene22526|gene22810|gene22905|gene23554|gene23973|gene24279|ge…	113	gene18036|gene1905|gene22457|gene22526|gene24279|gene24517	6	gene10022|gene20821|gene7391|gene8699	4	http://amigo.geneontology.org/cgi-bin/amigo/term_details?term=GO:0009408	no
carboxylic acid biosynthetic process	GO:0046394	0.03546	0.858562	146	gene10031|gene10396|gene10502|gene10717|gene10746|gene10762|gene1101|gene1102|gene1105|gene1118|gene11224|gene11310|gene11479|gene11603|gene11814|gene11985|gene12302|gene12321|gene12333|gene12652|gene1267|gene12988|gene13511|gene13610|gene13618|gene13957|gene14397|gene1468|gene14971|gene1524|gene15454|gene1562|gene15705|gene15753|gene15792|gene15840|gene15920|gene15941|gene16131|gene16164|gene163…	240	gene16391|gene1950|gene20419|gene2411|gene27847|gene27848	6	gene13610|gene19134|gene19202|gene19206|gene19207|gene21250|gene21932|gene26506|gene2659|gene4405|gene9569|gene9980	12	http://amigo.geneontology.org/cgi-bin/amigo/term_details?term=GO:0046394	no
organic acid biosynthetic process	GO:0016053	0.03546	0.858562	146	gene10031|gene10396|gene10502|gene10717|gene10746|gene10762|gene1101|gene1102|gene1105|gene1118|gene11224|gene11310|gene11479|gene11603|gene11814|gene11985|gene12302|gene12321|gene12333|gene12652|gene1267|gene12988|gene13511|gene13610|gene13618|gene13957|gene14397|gene1468|gene14971|gene1524|gene15454|gene1562|gene15705|gene15753|gene15792|gene15840|gene15920|gene15941|gene16131|gene16164|gene163…	240	gene16391|gene1950|gene20419|gene2411|gene27847|gene27848	6	gene13610|gene19134|gene19202|gene19206|gene19207|gene21250|gene21932|gene26506|gene2659|gene4405|gene9569|gene9980	12	http://amigo.geneontology.org/cgi-bin/amigo/term_details?term=GO:0016053	no
sulfur amino acid metabolic process	GO:0000096	0.03548	0.858562	18	gene10396|gene11310|gene11936|gene16055|gene17341|gene18965|gene20499|gene22731|gene22905|gene2757|gene2921|gene4951|gene5636|gene6893|gene7338|gene8763|gene940|gene9523	24	.	0	.	0	http://amigo.geneontology.org/cgi-bin/amigo/term_details?term=GO:0000096	no
regulation of protein deacetylation	GO:0090311	0.03548	0.858562	18	gene10260|gene1037|gene11131|gene1148|gene12820|gene18805|gene20399|gene20893|gene20921|gene21483|gene22805|gene24932|gene26011|gene460|gene6144|gene7051|gene8405|gene8406	24	gene20893	1	gene20921	1	http://amigo.geneontology.org/cgi-bin/amigo/term_details?term=GO:0090311	no
glycerolipid metabolic process	GO:0046486	0.03655	0.88277	158	gene10074|gene10107|gene10205|gene1034|gene10363|gene1047|gene10579|gene10717|gene10719|gene10723|gene10815|gene10914|gene10947|gene11254|gene1140|gene12028|gene12093|gene12270|gene12390|gene12396|gene1253|gene12815|gene13068|gene13240|gene1329|gene13300|gene13303|gene13323|gene13700|gene13719|gene13724|gene13896|gene13957|gene14095|gene14226|gene14333|gene14411|gene1468|gene1471|gene14860|gene14…	261	gene10107|gene21335	2	gene10723|gene10947|gene1140|gene14095|gene14935|gene17154|gene17576|gene21932|gene23171|gene24921|gene26053|gene6656|gene7901	13	http://amigo.geneontology.org/cgi-bin/amigo/term_details?term=GO:0046486	no
negative regulation of mitotic cell cycle phase transition	GO:1901991	0.0376	0.889004	100	gene1010|gene10350|gene10442|gene10774|gene11208|gene11213|gene11350|gene11608|gene11645|gene11686|gene12380|gene1285|gene13533|gene13587|gene13908|gene14146|gene14617|gene15020|gene1535|gene15387|gene15561|gene15618|gene15708|gene15773|gene16152|gene16387|gene16395|gene16628|gene16774|gene16838|gene16927|gene1705|gene17197|gene17304|gene17367|gene17392|gene17495|gene17523|gene17542|gene17937|gen…	161	gene20893	1	gene23408|gene8568	2	http://amigo.geneontology.org/cgi-bin/amigo/term_details?term=GO:1901991	no
negative regulation of viral transcription	GO:0032897	0.03772	0.889004	23	gene12844|gene1353|gene1426|gene1427|gene15462|gene16071|gene18994|gene22368|gene22476|gene23548|gene24459|gene26086|gene26088|gene27051|gene27053|gene5236|gene5590|gene569|gene6705|gene6710|gene8580|gene9099|gene9497	32	gene1426|gene1427|gene26086|gene26088	4	.	0	http://amigo.geneontology.org/cgi-bin/amigo/term_details?term=GO:0032897	no
phospholipid dephosphorylation	GO:0046839	0.03772	0.889004	23	gene10074|gene10914|gene12390|gene15015|gene15647|gene16604|gene18994|gene21845|gene2287|gene2352|gene24256|gene24656|gene24778|gene26498|gene2658|gene26950|gene27277|gene27417|gene27418|gene7617|gene7640|gene8168|gene9210	32	.	0	.	0	http://amigo.geneontology.org/cgi-bin/amigo/term_details?term=GO:0046839	no
positive regulation of histone deacetylation	GO:0031065	0.03795	0.889004	8	gene10260|gene20399|gene20893|gene24932|gene460|gene7051|gene8405|gene8406	9	gene20893	1	.	0	http://amigo.geneontology.org/cgi-bin/amigo/term_details?term=GO:0031065	no
negative regulation of erythrocyte differentiation	GO:0045647	0.03795	0.889004	8	gene10350|gene13692|gene16617|gene19639|gene19640|gene20789|gene24475|gene7492	9	.	0	gene13692	1	http://amigo.geneontology.org/cgi-bin/amigo/term_details?term=GO:0045647	no
cellular response to cholesterol	GO:0071397	0.03795	0.889004	8	gene16886|gene17154|gene19463|gene20355|gene2622|gene4191|gene5818|gene9397	9	.	0	gene17154|gene4191	2	http://amigo.geneontology.org/cgi-bin/amigo/term_details?term=GO:0071397	no
fatty acid transmembrane transport	GO:1902001	0.03795	0.889004	8	gene12507|gene17901|gene18657|gene21759|gene24404|gene26125|gene2659|gene3177	9	.	0	gene2659	1	http://amigo.geneontology.org/cgi-bin/amigo/term_details?term=GO:1902001	no
hematopoietic stem cell differentiation	GO:0060218	0.03795	0.889004	8	gene11555|gene1560|gene19695|gene20604|gene21953|gene22721|gene4723|gene7492	9	gene11555	1	.	0	http://amigo.geneontology.org/cgi-bin/amigo/term_details?term=GO:0060218	no
replicative senescence	GO:0090399	0.03795	0.889004	8	gene15618|gene16628|gene19233|gene22810|gene25665|gene710|gene794|gene8761	9	gene8761	1	gene710	1	http://amigo.geneontology.org/cgi-bin/amigo/term_details?term=GO:0090399	no
snRNA 3-end processing	GO:0034472	0.03795	0.889004	8	gene12336|gene12797|gene14410|gene17480|gene17940|gene21852|gene6305|gene9077	9	.	0	.	0	http://amigo.geneontology.org/cgi-bin/amigo/term_details?term=GO:0034472	no
transcytosis	GO:0045056	0.03795	0.889004	8	gene13662|gene14090|gene17402|gene18218|gene2252|gene2384|gene6840|gene8158	9	gene2252	1	.	0	http://amigo.geneontology.org/cgi-bin/amigo/term_details?term=GO:0045056	no
epithelial cell differentiation involved in prostate gland development	GO:0060742	0.03795	0.889004	8	gene11190|gene20985|gene21415|gene24340|gene25174|gene27483|gene450|gene7003	9	.	0	gene7003	1	http://amigo.geneontology.org/cgi-bin/amigo/term_details?term=GO:0060742	no
T cell mediated cytotoxicity	GO:0001913	0.038	0.889004	16	gene10010|gene10019|gene10166|gene10167|gene10577|gene11131|gene16810|gene18038|gene18047|gene20751|gene22457|gene22526|gene22899|gene25144|gene25487|gene9873	21	gene22457|gene22526|gene22899	3	.	0	http://amigo.geneontology.org/cgi-bin/amigo/term_details?term=GO:0001913	no
nuclear-transcribed mRNA catabolic process, exonucleolytic	GO:0000291	0.038	0.889004	16	gene11332|gene12336|gene12654|gene12797|gene14410|gene17571|gene17940|gene19622|gene21852|gene24874|gene25856|gene6305|gene7276|gene7928|gene8511|gene9077	21	.	0	.	0	http://amigo.geneontology.org/cgi-bin/amigo/term_details?term=GO:0000291	no
catenin import into nucleus	GO:0035411	0.038	0.889004	16	gene10442|gene12148|gene13384|gene13803|gene14009|gene1643|gene20063|gene20114|gene23345|gene24401|gene24533|gene27942|gene4743|gene753|gene7584|gene8933	21	.	0	gene24533|gene4743	2	http://amigo.geneontology.org/cgi-bin/amigo/term_details?term=GO:0035411	no
NLS-bearing protein import into nucleus	GO:0006607	0.038	0.889004	16	gene11115|gene11729|gene12554|gene12846|gene1342|gene14073|gene19467|gene19825|gene20211|gene2068|gene21764|gene343|gene4549|gene660|gene6849|gene9657	21	.	0	.	0	http://amigo.geneontology.org/cgi-bin/amigo/term_details?term=GO:0006607	no
intracellular lipid transport	GO:0032365	0.038	0.889004	16	gene11289|gene1222|gene12493|gene16232|gene21759|gene25351|gene26125|gene2614|gene2659|gene3177|gene4399|gene5818|gene7069|gene8459|gene9397|gene9648	21	.	0	gene2659	1	http://amigo.geneontology.org/cgi-bin/amigo/term_details?term=GO:0032365	no
positive regulation of protein complex assembly	GO:0031334	0.03865	0.902545	104	gene10076|gene10681|gene10754|gene10775|gene10804|gene11282|gene11628|gene11747|gene11892|gene12231|gene12356|gene12521|gene1285|gene12873|gene12885|gene13544|gene13662|gene14146|gene15283|gene1545|gene1631|gene16365|gene16517|gene16805|gene16835|gene16962|gene17114|gene17295|gene17327|gene17348|gene17937|gene18190|gene19007|gene19916|gene2001|gene20029|gene20385|gene20512|gene20536|gene2065|gene…	168	gene17295|gene20385|gene2871|gene9499	4	gene22494	1	http://amigo.geneontology.org/cgi-bin/amigo/term_details?term=GO:0031334	no
receptor metabolic process	GO:0043112	0.03892	0.905515	70	gene10084|gene1047|gene10586|gene10641|gene1070|gene10803|gene11938|gene1222|gene13094|gene1353|gene13808|gene14221|gene14934|gene14955|gene15002|gene15374|gene16624|gene16790|gene17253|gene17937|gene18738|gene19130|gene19765|gene19774|gene19929|gene20029|gene2085|gene21062|gene22017|gene22501|gene2259|gene23160|gene24138|gene24148|gene24658|gene24671|gene24916|gene2585|gene25957|gene26043|gene26…	110	.	0	gene14955|gene19929|gene6001|gene6172	4	http://amigo.geneontology.org/cgi-bin/amigo/term_details?term=GO:0043112	no
tRNA processing	GO:0008033	0.03892	0.905515	70	gene10420|gene10760|gene11489|gene11583|gene11953|gene12079|gene12283|gene12287|gene13114|gene13307|gene1361|gene13794|gene13836|gene13977|gene14862|gene15587|gene15627|gene16203|gene16369|gene1675|gene16915|gene17025|gene17082|gene17188|gene17647|gene17890|gene18307|gene18546|gene19286|gene19471|gene20024|gene20509|gene20868|gene20965|gene21026|gene21516|gene22044|gene22072|gene22488|gene22685|g…	110	.	0	gene24858	1	http://amigo.geneontology.org/cgi-bin/amigo/term_details?term=GO:0008033	no
cell cycle checkpoint	GO:0000075	0.03937	0.914191	126	gene10758|gene10774|gene11190|gene11208|gene11213|gene11350|gene11645|gene11686|gene11959|gene12220|gene1285|gene13533|gene13587|gene13908|gene14146|gene14617|gene15020|gene15482|gene15558|gene15561|gene15618|gene15708|gene15773|gene16152|gene16218|gene16387|gene16395|gene16422|gene16423|gene16628|gene16774|gene16838|gene16927|gene1705|gene17197|gene17304|gene17328|gene17392|gene17495|gene17523|g…	206	gene20893	1	gene23408|gene8568	2	http://amigo.geneontology.org/cgi-bin/amigo/term_details?term=GO:0000075	no
alcohol biosynthetic process	GO:0046165	0.0397	0.914191	67	gene10224|gene10253|gene11290|gene12093|gene13287|gene13426|gene13700|gene13823|gene14192|gene14226|gene14307|gene1468|gene15388|gene15454|gene15481|gene16232|gene16682|gene17144|gene17253|gene17323|gene17425|gene17576|gene18171|gene19349|gene19985|gene20355|gene20377|gene20524|gene21032|gene23132|gene23171|gene23439|gene24510|gene24642|gene24664|gene24686|gene24793|gene25123|gene25951|gene26146|…	105	.	0	gene17576|gene23171|gene25951|gene2659|gene7391|gene8033	6	http://amigo.geneontology.org/cgi-bin/amigo/term_details?term=GO:0046165	no
regulation of apoptotic process	GO:0042981	0.04005	0.914191	604	gene10058|gene10079|gene1008|gene1010|gene10110|gene10135|gene10163|gene10277|gene10322|gene10350|gene10368|gene10416|gene10421|gene10423|gene10425|gene10471|gene10639|gene10670|gene10677|gene10690|gene10730|gene10732|gene10775|gene10803|gene10807|gene11078|gene11086|gene11087|gene11127|gene11131|gene11133|gene11184|gene11190|gene11193|gene11196|gene11206|gene11234|gene113|gene11339|gene11425|gen…	1050	gene10058|gene10079|gene10425|gene11555|gene1279|gene13786|gene1426|gene1427|gene15698|gene16038|gene1709|gene18036|gene18734|gene1905|gene20225|gene20307|gene20395|gene20893|gene21083|gene21478|gene24051|gene24638|gene24639|gene3454|gene4413|gene4957|gene4999|gene6526|gene6902|gene6903|gene8441|gene8761|gene9116	33	gene11565|gene12481|gene13296|gene1486|gene15279|gene15881|gene16210|gene17119|gene17154|gene17718|gene19134|gene19925|gene2124|gene22502|gene2323|gene23322|gene24774|gene25179|gene26335|gene2659|gene26844|gene27989|gene2993|gene3406|gene3525|gene3745|gene4191|gene4284|gene5363|gene6001|gene8568|gene9457|gene9488|gene9689	34	http://amigo.geneontology.org/cgi-bin/amigo/term_details?term=GO:0042981	no
regulation of protein localization to cell surface	GO:2000008	0.04019	0.914191	14	gene11500|gene11864|gene13545|gene14511|gene1567|gene16140|gene19057|gene20853|gene21335|gene21415|gene23880|gene24468|gene8072|gene9261	18	gene21335	1	gene1567	1	http://amigo.geneontology.org/cgi-bin/amigo/term_details?term=GO:2000008	no
regulation of establishment or maintenance of cell polarity	GO:0032878	0.04019	0.914191	14	gene11873|gene14170|gene18780|gene19338|gene20023|gene20385|gene23114|gene24370|gene24630|gene4732|gene5218|gene6793|gene7739|gene8933	18	gene20385	1	.	0	http://amigo.geneontology.org/cgi-bin/amigo/term_details?term=GO:0032878	no
response to sterol	GO:0036314	0.04019	0.914191	14	gene16886|gene17154|gene17937|gene19463|gene20355|gene21329|gene23216|gene24404|gene2622|gene3308|gene4191|gene5818|gene9109|gene9397	18	.	0	gene17154|gene4191	2	http://amigo.geneontology.org/cgi-bin/amigo/term_details?term=GO:0036314	no
negative regulation of cell growth	GO:0030308	0.04072	0.914191	84	gene11387|gene1145|gene11683|gene12272|gene12718|gene1295|gene13046|gene13907|gene14091|gene1460|gene14762|gene14770|gene14933|gene1500|gene15279|gene15881|gene1639|gene16500|gene16617|gene17264|gene17907|gene17937|gene18867|gene18878|gene189|gene19164|gene19316|gene19403|gene19418|gene2063|gene20893|gene21646|gene21699|gene21700|gene21705|gene21763|gene21780|gene22477|gene2265|gene22810|gene2387…	134	gene14091|gene20893|gene333|gene8476|gene8477|gene8478|gene8761	7	gene1500|gene15279|gene15881|gene21646|gene22477|gene4284|gene7813	7	http://amigo.geneontology.org/cgi-bin/amigo/term_details?term=GO:0030308	no
regulation of transcription from RNA polymerase II promoter	GO:0006357	0.04102	0.914191	755	gene10043|gene10084|gene101|gene10110|gene10171|gene10174|gene10179|gene10220|gene10414|gene10421|gene10423|gene10425|gene1044|gene10442|gene10528|gene10538|gene10558|gene10559|gene1056|gene10584|gene10586|gene10587|gene10603|gene10610|gene10624|gene10735|gene10745|gene10747|gene1077|gene10789|gene10803|gene10905|gene10963|gene11084|gene11092|gene11133|gene11193|gene11196|gene11206|gene1128|gene1…	1320	gene10425|gene13444|gene14180|gene1426|gene1427|gene16352|gene16416|gene16520|gene1678|gene17295|gene17451|gene17621|gene17883|gene18880|gene19457|gene20395|gene20893|gene21083|gene21133|gene26067|gene3204|gene333|gene4520|gene4999|gene6526|gene6902|gene6903|gene9116|gene9910	29	gene12481|gene13692|gene14859|gene14955|gene15279|gene17834|gene19284|gene20603|gene20921|gene22040|gene23714|gene24705|gene24774|gene25298|gene25696|gene26156|gene26335|gene27416|gene3254|gene4191|gene4284|gene4649|gene4743|gene5012|gene5350|gene6098|gene6703|gene7244|gene7391|gene7472|gene9339	31	http://amigo.geneontology.org/cgi-bin/amigo/term_details?term=GO:0006357	no
regulation of DNA recombination	GO:0000018	0.04103	0.914191	34	gene11645|gene11648|gene1178|gene1285|gene13403|gene15708|gene16675|gene17219|gene17609|gene17937|gene1798|gene18930|gene19825|gene20705|gene21361|gene21527|gene25665|gene26047|gene26881|gene325|gene382|gene4549|gene460|gene4757|gene5004|gene5232|gene5309|gene5528|gene6013|gene6470|gene7201|gene7908|gene8226|gene9077	50	.	0	gene5004	1	http://amigo.geneontology.org/cgi-bin/amigo/term_details?term=GO:0000018	no
response to light stimulus	GO:0009416	0.04131	0.914191	127	gene10360|gene10368|gene10586|gene10645|gene10745|gene10789|gene11133|gene11193|gene11213|gene11222|gene11290|gene11645|gene11648|gene1178|gene12129|gene12481|gene12521|gene12633|gene12769|gene13299|gene13600|gene13684|gene13945|gene14230|gene14783|gene14808|gene14860|gene14955|gene15387|gene15503|gene15558|gene15853|gene16152|gene16226|gene16422|gene16795|gene16960|gene16975|gene17111|gene17379|…	208	gene12769|gene16975|gene17379|gene20893|gene4413	5	gene12481|gene14230|gene14955|gene19325|gene21709|gene710	6	http://amigo.geneontology.org/cgi-bin/amigo/term_details?term=GO:0009416	no
sphingoid metabolic process	GO:0046519	0.04142	0.914191	10	gene10224|gene12973|gene1474|gene18171|gene19985|gene21142|gene23310|gene8033|gene8822|gene9338	12	.	0	gene12973|gene8033	2	http://amigo.geneontology.org/cgi-bin/amigo/term_details?term=GO:0046519	no
response to oxygen-containing compound	GO:1901700	0.04142	0.914191	519	gene10022|gene10084|gene101|gene10110|gene10135|gene10166|gene10167|gene10220|gene10262|gene1031|gene10338|gene10350|gene10382|gene10492|gene10495|gene10686|gene10688|gene10703|gene10712|gene10732|gene1077|gene11|gene11087|gene11106|gene11130|gene11259|gene11458|gene1148|gene11500|gene11565|gene11628|gene11634|gene1178|gene11879|gene1188|gene11919|gene11985|gene11993|gene12016|gene12018|gene12025…	899	gene12139|gene12214|gene13647|gene13786|gene1426|gene1427|gene15219|gene15222|gene15223|gene16352|gene16975|gene1709|gene17295|gene18703|gene18733|gene18734|gene20225|gene21073|gene22457|gene22526|gene24051|gene24517|gene3781|gene4413|gene4999|gene567|gene5911|gene6675|gene7448|gene9116|gene9499|gene9862|gene9927	33	gene10022|gene10492|gene11565|gene12104|gene1237|gene12481|gene13408|gene13737|gene14935|gene14955|gene15881|gene16210|gene17154|gene17256|gene17834|gene20729|gene21035|gene24193|gene24512|gene24921|gene25298|gene2659|gene4191|gene4711|gene8186|gene9689	26	http://amigo.geneontology.org/cgi-bin/amigo/term_details?term=GO:1901700	no
tRNA wobble base modification	GO:0002097	0.04142	0.914191	10	gene12287|gene13836|gene15627|gene18307|gene6235|gene8473|gene8697|gene9421|gene9539|gene9952	12	.	0	.	0	http://amigo.geneontology.org/cgi-bin/amigo/term_details?term=GO:0002097	no
negative regulation of protein kinase activity by regulation of protein phosphorylation	GO:0044387	0.04142	0.914191	10	gene15899|gene16667|gene17815|gene19453|gene20152|gene24807|gene25152|gene27203|gene3454|gene991	12	gene3454	1	.	0	http://amigo.geneontology.org/cgi-bin/amigo/term_details?term=GO:0044387	no
Rap protein signal transduction	GO:0032486	0.04142	0.914191	10	gene12352|gene16482|gene20287|gene21234|gene26876|gene3075|gene5134|gene5218|gene6135|gene720	12	.	0	.	0	http://amigo.geneontology.org/cgi-bin/amigo/term_details?term=GO:0032486	no
negative regulation of defense response to virus	GO:0050687	0.04142	0.914191	10	gene1145|gene11555|gene11620|gene13599|gene19098|gene22098|gene22457|gene22526|gene24636|gene4937	12	gene11555|gene22098|gene22457|gene22526|gene24636|gene4937	6	.	0	http://amigo.geneontology.org/cgi-bin/amigo/term_details?term=GO:0050687	no
regulation of cardiac muscle cell action potential	GO:0098901	0.04142	0.914191	10	gene17834|gene19618|gene21970|gene23062|gene25266|gene25298|gene3745|gene4480|gene6059|gene6356	12	.	0	gene17834|gene25298|gene3745	3	http://amigo.geneontology.org/cgi-bin/amigo/term_details?term=GO:0098901	no
mitochondrial RNA processing	GO:0000963	0.04142	0.914191	10	gene10420|gene11694|gene11953|gene13344|gene19286|gene211|gene21516|gene2382|gene25206|gene6235	12	gene11694	1	.	0	http://amigo.geneontology.org/cgi-bin/amigo/term_details?term=GO:0000963	no
nonribosomal peptide biosynthetic process	GO:0019184	0.04142	0.914191	10	gene10746|gene17046|gene19074|gene22905|gene23412|gene27847|gene27848|gene2921|gene4405|gene6694	12	gene27847|gene27848	2	gene4405	1	http://amigo.geneontology.org/cgi-bin/amigo/term_details?term=GO:0019184	no
toll-like receptor 3 signaling pathway	GO:0034138	0.04142	0.914191	10	gene11879|gene1462|gene22501|gene24907|gene26112|gene3100|gene4480|gene7039|gene7260|gene9255	12	gene24907	1	.	0	http://amigo.geneontology.org/cgi-bin/amigo/term_details?term=GO:0034138	no
hydrogen peroxide catabolic process	GO:0042744	0.04142	0.914191	10	gene10492|gene10495|gene14860|gene18733|gene18734|gene21736|gene24354|gene2512|gene6339|gene9528	12	gene18733|gene18734	2	gene10492	1	http://amigo.geneontology.org/cgi-bin/amigo/term_details?term=GO:0042744	no
chaperone-mediated protein complex assembly	GO:0051131	0.04142	0.914191	10	gene12963|gene20252|gene21212|gene22881|gene23364|gene26417|gene26418|gene27903|gene5196|gene7553	12	.	0	.	0	http://amigo.geneontology.org/cgi-bin/amigo/term_details?term=GO:0051131	no
labyrinthine layer blood vessel development	GO:0060716	0.04142	0.914191	10	gene13180|gene1604|gene16762|gene19746|gene2135|gene21374|gene27561|gene2842|gene6545|gene8268	12	.	0	.	0	http://amigo.geneontology.org/cgi-bin/amigo/term_details?term=GO:0060716	no
organic cation transport	GO:0015695	0.04142	0.914191	10	gene1330|gene19321|gene20675|gene21380|gene21381|gene26155|gene3515|gene7901|gene7902|gene8539	12	gene3515	1	gene21380|gene21381|gene7901	3	http://amigo.geneontology.org/cgi-bin/amigo/term_details?term=GO:0015695	no
telomere capping	GO:0016233	0.04142	0.914191	10	gene13908|gene14146|gene15708|gene17560|gene17609|gene24395|gene24436|gene3104|gene4227|gene7908	12	.	0	.	0	http://amigo.geneontology.org/cgi-bin/amigo/term_details?term=GO:0016233	no
positive regulation of gliogenesis	GO:0014015	0.04148	0.914191	21	gene10416|gene10750|gene12129|gene1353|gene14232|gene14359|gene1460|gene16601|gene19740|gene20300|gene24814|gene25047|gene25470|gene25727|gene25978|gene26047|gene425|gene483|gene603|gene9680|gene9780	29	.	0	.	0	http://amigo.geneontology.org/cgi-bin/amigo/term_details?term=GO:0014015	no
triglyceride biosynthetic process	GO:0019432	0.04148	0.914191	21	gene10815|gene12093|gene12396|gene13700|gene13719|gene1471|gene14935|gene16876|gene17154|gene17372|gene20524|gene21335|gene23132|gene24401|gene24404|gene24976|gene28842|gene4654|gene6910|gene8052|gene951	29	gene21335	1	gene14935|gene17154	2	http://amigo.geneontology.org/cgi-bin/amigo/term_details?term=GO:0019432	no
regulation of establishment of cell polarity	GO:2000114	0.0416	0.914191	12	gene11873|gene14170|gene18780|gene20385|gene23114|gene24370|gene24630|gene4732|gene5218|gene6793|gene7739|gene8933	15	gene20385	1	.	0	http://amigo.geneontology.org/cgi-bin/amigo/term_details?term=GO:2000114	no
antigen processing and presentation of endogenous peptide antigen	GO:0002483	0.0416	0.914191	12	gene10166|gene10167|gene16845|gene22879|gene22896|gene22899|gene25487|gene4592|gene4598|gene4624|gene7127|gene7129	15	gene22896|gene22899|gene4624|gene7127|gene7129	5	.	0	http://amigo.geneontology.org/cgi-bin/amigo/term_details?term=GO:0002483	no
fucosylation	GO:0036065	0.0416	0.914191	12	gene10380|gene12762|gene13789|gene18177|gene18180|gene20814|gene24811|gene26394|gene27757|gene3257|gene8833|gene992	15	gene18177	1	gene27757	1	http://amigo.geneontology.org/cgi-bin/amigo/term_details?term=GO:0036065	no
DNA replication checkpoint	GO:0000076	0.0416	0.914191	12	gene11213|gene17328|gene17523|gene19535|gene20230|gene20676|gene2322|gene25220|gene26048|gene27691|gene4331|gene874	15	.	0	.	0	http://amigo.geneontology.org/cgi-bin/amigo/term_details?term=GO:0000076	no
antigen processing and presentation of endogenous peptide antigen via MHC class I	GO:0019885	0.0416	0.914191	12	gene10166|gene10167|gene16845|gene22879|gene22896|gene22899|gene25487|gene4592|gene4598|gene4624|gene7127|gene7129	15	gene22896|gene22899|gene4624|gene7127|gene7129	5	.	0	http://amigo.geneontology.org/cgi-bin/amigo/term_details?term=GO:0019885	no
histone H4 acetylation	GO:0043967	0.04209	0.923358	37	gene12422|gene12769|gene13634|gene14777|gene14887|gene14955|gene15279|gene15503|gene1585|gene16536|gene18193|gene19217|gene19531|gene1980|gene2122|gene21483|gene21927|gene2341|gene23886|gene23934|gene24139|gene2477|gene25229|gene26295|gene26377|gene27899|gene28488|gene4250|gene5200|gene566|gene6144|gene7051|gene7503|gene7504|gene7541|gene854|gene9736	55	gene12769|gene26377	2	gene14955|gene15279	2	http://amigo.geneontology.org/cgi-bin/amigo/term_details?term=GO:0043967	no
negative regulation of nitrogen compound metabolic process	GO:0051172	0.04217	0.923516	584	gene10084|gene101|gene1010|gene10174|gene10188|gene10220|gene1037|gene10423|gene10425|gene10442|gene10528|gene10586|gene10591|gene10707|gene10735|gene10747|gene10763|gene10789|gene10803|gene10963|gene11078|gene11084|gene11128|gene11133|gene11193|gene11196|gene11213|gene11339|gene11617|gene11645|gene11648|gene11686|gene11712|gene11747|gene1178|gene11837|gene11858|gene1188|gene11927|gene12025|gene1…	1015	gene10425|gene12769|gene13537|gene1426|gene1427|gene16520|gene1678|gene17295|gene17621|gene17883|gene18880|gene20893|gene21083|gene21847|gene22188|gene22191|gene22877|gene26086|gene26088|gene3204|gene5911|gene7905|gene8761|gene9116	24	gene15453|gene16210|gene17676|gene19617|gene22040|gene23714|gene24705|gene24774|gene25696|gene26156|gene4191|gene4220|gene4743|gene5012|gene6703|gene7472	16	http://amigo.geneontology.org/cgi-bin/amigo/term_details?term=GO:0051172	no
cell-substrate junction assembly	GO:0007044	0.04315	0.943348	46	gene10489|gene10803|gene10804|gene1106|gene11873|gene12123|gene12365|gene12499|gene1334|gene13435|gene13436|gene13662|gene14404|gene14762|gene15468|gene1565|gene16359|gene16667|gene18780|gene19609|gene19774|gene1986|gene20016|gene20708|gene20728|gene22919|gene23092|gene23114|gene24162|gene24434|gene24435|gene24475|gene24568|gene24656|gene24750|gene26038|gene26143|gene27203|gene28370|gene3285|gene…	70	.	0	gene15468	1	http://amigo.geneontology.org/cgi-bin/amigo/term_details?term=GO:0007044	no
cellular carbohydrate metabolic process	GO:0044262	0.0433	0.944998	128	gene10110|gene10289|gene10733|gene1077|gene11085|gene11628|gene11686|gene11692|gene11729|gene11919|gene12146|gene12390|gene12422|gene12507|gene12798|gene1295|gene12996|gene13208|gene13426|gene13449|gene13618|gene13647|gene13662|gene13834|gene14083|gene14170|gene14226|gene1471|gene14935|gene155|gene15792|gene1586|gene16079|gene16500|gene16795|gene16810|gene17154|gene17184|gene17263|gene17600|gene1…	210	gene13647|gene19939|gene2779	3	gene14935|gene17154|gene23171|gene24722|gene2659|gene8186	6	http://amigo.geneontology.org/cgi-bin/amigo/term_details?term=GO:0044262	no
negative regulation of transcription from RNA polymerase II promoter	GO:0000122	0.0438	0.954143	297	gene10084|gene101|gene10220|gene10425|gene10442|gene10528|gene10586|gene10735|gene10747|gene10789|gene10963|gene11084|gene11133|gene11193|gene11196|gene11686|gene11712|gene11747|gene1178|gene11858|gene1188|gene11927|gene12025|gene12111|gene12129|gene12148|gene12380|gene12455|gene12465|gene1267|gene12771|gene13004|gene13093|gene13109|gene13136|gene1353|gene13531|gene13587|gene13642|gene13654|gene1…	506	gene10425|gene1426|gene1427|gene1678|gene17295|gene17621|gene17883|gene18880|gene21083|gene3204|gene9116	11	gene22040|gene23714|gene24705|gene24774|gene25696|gene26156|gene4191|gene5012|gene6703|gene7472	10	http://amigo.geneontology.org/cgi-bin/amigo/term_details?term=GO:0000122	no
exocrine system development	GO:0035272	0.04388	0.954143	29	gene11726|gene13046|gene13409|gene13435|gene13436|gene13478|gene14886|gene15881|gene16625|gene1738|gene17584|gene17937|gene21871|gene21934|gene21953|gene23157|gene23432|gene24340|gene24738|gene24774|gene2745|gene3139|gene4569|gene4948|gene5012|gene5475|gene7262|gene8186|gene9183	42	.	0	gene13409|gene15881|gene24774|gene5012|gene8186	5	http://amigo.geneontology.org/cgi-bin/amigo/term_details?term=GO:0035272	no
ncRNA processing	GO:0034470	0.04396	0.954143	251	gene1003|gene10076|gene10276|gene10420|gene10760|gene11075|gene11095|gene11174|gene11214|gene1124|gene11268|gene11440|gene11489|gene11583|gene11686|gene11951|gene11953|gene12079|gene12253|gene12283|gene12287|gene12336|gene12654|gene12797|gene12828|gene13053|gene13114|gene13207|gene13286|gene13288|gene13307|gene13360|gene1361|gene13618|gene13794|gene13811|gene13836|gene13943|gene13977|gene13979|ge…	425	gene13207|gene16352|gene20631|gene3454|gene5515	5	gene2323|gene24858	2	http://amigo.geneontology.org/cgi-bin/amigo/term_details?term=GO:0034470	no
carbohydrate transport	GO:0008643	0.04402	0.954143	75	gene10084|gene11634|gene12306|gene12342|gene12365|gene12507|gene1295|gene13297|gene13511|gene13795|gene1437|gene14764|gene15035|gene15486|gene15792|gene16174|gene16218|gene16352|gene16387|gene17901|gene17918|gene18077|gene18240|gene18994|gene19100|gene19414|gene20241|gene20377|gene20397|gene2068|gene21267|gene21599|gene21766|gene21907|gene22029|gene22822|gene23123|gene23765|gene23973|gene2434|gen…	119	gene16352|gene4413|gene9116	3	gene23765|gene8186	2	http://amigo.geneontology.org/cgi-bin/amigo/term_details?term=GO:0008643	no
regulation of nuclear division	GO:0051783	0.04464	0.965735	82	gene10043|gene10135|gene10470|gene10740|gene10774|gene11350|gene11523|gene11645|gene12220|gene1239|gene1302|gene13478|gene13590|gene13708|gene13868|gene14146|gene14309|gene1487|gene15020|gene15561|gene15618|gene16196|gene16387|gene16395|gene16425|gene16601|gene16838|gene17075|gene17149|gene18107|gene18660|gene18683|gene18869|gene19403|gene19535|gene19887|gene19952|gene20167|gene20189|gene20238|ge…	131	gene24279	1	gene6828|gene8186	2	http://amigo.geneontology.org/cgi-bin/amigo/term_details?term=GO:0051783	no
regulation of intrinsic apoptotic signaling pathway	GO:2001242	0.04512	0.965735	72	gene10110|gene10639|gene11086|gene11131|gene1148|gene11747|gene11776|gene1178|gene12380|gene1352|gene1353|gene13533|gene13662|gene13724|gene13823|gene14008|gene14406|gene14770|gene14807|gene15387|gene15485|gene16152|gene16226|gene16380|gene16625|gene17111|gene17363|gene17380|gene17449|gene17539|gene17648|gene17652|gene18015|gene18190|gene18741|gene19326|gene19891|gene20063|gene21037|gene2259|gene…	114	.	0	gene3406	1	http://amigo.geneontology.org/cgi-bin/amigo/term_details?term=GO:2001242	no
positive regulation of cellular component organization	GO:0051130	0.04529	0.965735	465	gene10034|gene10076|gene10084|gene10110|gene10166|gene10167|gene10174|gene10179|gene10196|gene10220|gene10260|gene10470|gene10577|gene10681|gene1070|gene10732|gene10733|gene10735|gene10740|gene10754|gene10775|gene10803|gene10804|gene1087|gene110|gene1106|gene11127|gene11149|gene11217|gene11282|gene113|gene11362|gene1145|gene1148|gene11523|gene11534|gene11628|gene11634|gene11681|gene11747|gene1175…	804	gene15350|gene17295|gene19069|gene20385|gene20395|gene20893|gene24051|gene24745|gene2871|gene3752|gene6526|gene9499	12	gene13408|gene14955|gene15279|gene15881|gene19250|gene19617|gene20921|gene22494|gene23315|gene23316|gene23900|gene23951|gene24774|gene26796|gene3525|gene4760|gene5273|gene6001|gene6828|gene8186|gene9689	21	http://amigo.geneontology.org/cgi-bin/amigo/term_details?term=GO:0051130	no
regulation of protein complex assembly	GO:0043254	0.04545	0.965735	191	gene10076|gene10179|gene10556|gene10681|gene10721|gene10748|gene10754|gene10775|gene10804|gene11149|gene11206|gene1126|gene11282|gene1148|gene11522|gene11555|gene11628|gene11681|gene11747|gene11828|gene11892|gene12038|gene12148|gene12231|gene12256|gene12292|gene12356|gene12521|gene1285|gene12873|gene12885|gene12896|gene12963|gene13222|gene13471|gene13544|gene13558|gene13590|gene13662|gene13807|ge…	320	gene11555|gene17295|gene20385|gene2871|gene9499	5	gene10721|gene15453|gene20910|gene22494|gene23019|gene5273	6	http://amigo.geneontology.org/cgi-bin/amigo/term_details?term=GO:0043254	no
positive regulation of histone methylation	GO:0031062	0.04551	0.965735	19	gene10220|gene10735|gene12335|gene15381|gene15503|gene17816|gene18|gene18602|gene20822|gene22014|gene22278|gene22873|gene23934|gene25216|gene25229|gene26295|gene2911|gene3420|gene8123	26	.	0	.	0	http://amigo.geneontology.org/cgi-bin/amigo/term_details?term=GO:0031062	no
ncRNA 3-end processing	GO:0043628	0.04551	0.965735	19	gene12336|gene12797|gene14410|gene17480|gene17890|gene17940|gene19286|gene21403|gene21516|gene21852|gene23703|gene2478|gene24847|gene27449|gene27961|gene28253|gene3489|gene6305|gene9077	26	.	0	.	0	http://amigo.geneontology.org/cgi-bin/amigo/term_details?term=GO:0043628	no
regulation of leukocyte mediated cytotoxicity	GO:0001910	0.04551	0.965735	19	gene10166|gene10167|gene10785|gene11131|gene15543|gene16810|gene17633|gene18038|gene18047|gene21958|gene22899|gene25144|gene25487|gene27788|gene4212|gene5973|gene6817|gene7260|gene9873	26	gene22899	1	gene15543	1	http://amigo.geneontology.org/cgi-bin/amigo/term_details?term=GO:0001910	no
ruffle assembly	GO:0097178	0.04551	0.965735	19	gene1106|gene11873|gene15015|gene16667|gene17178|gene18509|gene18994|gene21140|gene21306|gene2369|gene24162|gene2668|gene3285|gene4480|gene4760|gene699|gene717|gene749|gene8933	26	.	0	gene4760	1	http://amigo.geneontology.org/cgi-bin/amigo/term_details?term=GO:0097178	no
multicellular organismal water homeostasis	GO:0050891	0.04568	0.965735	32	gene11130|gene12030|gene1204|gene1256|gene15516|gene1567|gene18994|gene19134|gene19206|gene19207|gene19610|gene21699|gene22637|gene22721|gene23235|gene23545|gene23741|gene23744|gene23956|gene24364|gene28039|gene28040|gene3377|gene3511|gene4413|gene447|gene450|gene5083|gene5993|gene8415|gene8416|gene9225	47	gene4413	1	gene1567|gene19134|gene19206|gene19207|gene28039|gene28040|gene3377	7	http://amigo.geneontology.org/cgi-bin/amigo/term_details?term=GO:0050891	no
cellular response to ionizing radiation	GO:0071479	0.04568	0.965735	32	gene10076|gene10745|gene1178|gene13249|gene13533|gene15482|gene15585|gene1560|gene15618|gene15673|gene16423|gene1907|gene19781|gene20029|gene20399|gene20705|gene21030|gene22810|gene22822|gene24817|gene25229|gene26048|gene2742|gene4331|gene4757|gene5236|gene587|gene6013|gene6031|gene6685|gene7788|gene794	47	.	0	.	0	http://amigo.geneontology.org/cgi-bin/amigo/term_details?term=GO:0071479	no
Golgi to plasma membrane protein transport	GO:0043001	0.04579	0.965735	24	gene10079|gene11594|gene11681|gene11811|gene12018|gene13094|gene13400|gene14293|gene1468|gene16003|gene17438|gene18932|gene19765|gene20307|gene22031|gene23160|gene23432|gene25266|gene26021|gene27871|gene4957|gene7739|gene8593|gene9650	34	gene10079|gene20307|gene4957	3	gene11594	1	http://amigo.geneontology.org/cgi-bin/amigo/term_details?term=GO:0043001	no
regulation of histone acetylation	GO:0035065	0.04579	0.965735	24	gene10174|gene14777|gene14955|gene15503|gene16226|gene16536|gene16601|gene17367|gene17558|gene18193|gene18805|gene19284|gene19632|gene19687|gene2122|gene21924|gene22924|gene23814|gene23934|gene25229|gene25665|gene25923|gene4632|gene7051	34	.	0	gene14955|gene19284	2	http://amigo.geneontology.org/cgi-bin/amigo/term_details?term=GO:0035065	no
intrinsic apoptotic signaling pathway in response to DNA damage by p53 class mediator	GO:0042771	0.04579	0.965735	24	gene10220|gene11645|gene1178|gene12769|gene15558|gene16152|gene16523|gene20630|gene20893|gene21037|gene22545|gene22810|gene23293|gene23559|gene23807|gene25167|gene25229|gene449|gene450|gene5226|gene6144|gene6721|gene7318|gene8710	34	gene12769|gene20893	2	.	0	http://amigo.geneontology.org/cgi-bin/amigo/term_details?term=GO:0042771	no
interstrand cross-link repair	GO:0036297	0.04579	0.965735	24	gene11686|gene11705|gene1285|gene16077|gene16173|gene18073|gene18847|gene19007|gene20671|gene20784|gene21471|gene21774|gene22835|gene23634|gene2397|gene24395|gene25985|gene28649|gene4680|gene6013|gene7031|gene794|gene9016|gene9091	34	.	0	.	0	http://amigo.geneontology.org/cgi-bin/amigo/term_details?term=GO:0036297	no
cell junction assembly	GO:0034329	0.04622	0.965735	93	gene10416|gene10489|gene10623|gene10803|gene10804|gene1106|gene11524|gene11552|gene11873|gene12123|gene12352|gene12365|gene12499|gene1334|gene13435|gene13436|gene13662|gene13823|gene13832|gene13969|gene14005|gene14404|gene14762|gene14933|gene15468|gene1565|gene1604|gene16359|gene16667|gene17636|gene17837|gene18761|gene18780|gene1888|gene19609|gene19618|gene19774|gene19838|gene1986|gene20005|gene2…	150	gene4200	1	gene15468|gene6349	2	http://amigo.geneontology.org/cgi-bin/amigo/term_details?term=GO:0034329	no
telomere maintenance via telomere lengthening	GO:0010833	0.04687	0.965735	35	gene12997|gene13662|gene14146|gene14403|gene14617|gene14862|gene15618|gene15708|gene15971|gene16425|gene16471|gene17219|gene17560|gene17609|gene19233|gene20893|gene21415|gene23814|gene24436|gene24838|gene24843|gene26881|gene27449|gene3510|gene3513|gene4227|gene5196|gene5198|gene6376|gene6591|gene7908|gene794|gene8088|gene8529|gene8676	52	gene20893	1	.	0	http://amigo.geneontology.org/cgi-bin/amigo/term_details?term=GO:0010833	no
hexose biosynthetic process	GO:0019319	0.04687	0.965735	35	gene1077|gene11106|gene11692|gene11729|gene12422|gene12798|gene1295|gene13647|gene16416|gene17685|gene1877|gene1913|gene19405|gene19632|gene19710|gene19896|gene21727|gene22731|gene23181|gene23439|gene24401|gene26033|gene26295|gene2779|gene3429|gene3481|gene4143|gene4695|gene5040|gene5567|gene5963|gene5966|gene6227|gene9283|gene9284	52	gene13647|gene16416|gene2779	3	.	0	http://amigo.geneontology.org/cgi-bin/amigo/term_details?term=GO:0019319	no
positive regulation of sequence-specific DNA binding transcription factor activity	GO:0051091	0.04698	0.965735	104	gene10174|gene10416|gene10610|gene10670|gene10803|gene11112|gene11131|gene1148|gene11555|gene11686|gene1178|gene11947|gene12844|gene12997|gene13021|gene13336|gene13342|gene13510|gene13969|gene13981|gene1426|gene1427|gene14842|gene14860|gene15214|gene15219|gene15222|gene15223|gene1526|gene15799|gene16038|gene16174|gene16429|gene16536|gene1655|gene17219|gene17847|gene18703|gene18750|gene19149|gene1…	169	gene11555|gene1426|gene1427|gene15214|gene15219|gene15222|gene15223|gene16038|gene18703|gene22098|gene3752|gene6526	12	gene19925|gene20921|gene26335|gene4191|gene4743	5	http://amigo.geneontology.org/cgi-bin/amigo/term_details?term=GO:0051091	no
negative regulation of protein catabolic process	GO:0042177	0.04758	0.965735	38	gene12148|gene1330|gene13498|gene14221|gene1460|gene15773|gene16059|gene17182|gene17379|gene18999|gene19270|gene19418|gene19453|gene19781|gene19942|gene20232|gene21429|gene21573|gene21746|gene21794|gene21888|gene22477|gene22545|gene25499|gene25849|gene25978|gene27417|gene27943|gene3694|gene5580|gene8114|gene8212|gene8700|gene8893|gene9036|gene9167|gene9428|gene9689	57	gene13498|gene17379	2	gene22477|gene9689	2	http://amigo.geneontology.org/cgi-bin/amigo/term_details?term=GO:0042177	no
response to nutrient	GO:0007584	0.04776	0.965735	47	gene10220|gene1031|gene12025|gene12286|gene13478|gene13849|gene14404|gene1468|gene16625|gene16886|gene1709|gene18703|gene18772|gene19405|gene19506|gene19537|gene1980|gene20354|gene20355|gene21329|gene21485|gene21706|gene22721|gene22799|gene22905|gene23121|gene23231|gene24404|gene24656|gene24921|gene25978|gene26131|gene27029|gene27798|gene3091|gene3259|gene3268|gene3685|gene4860|gene5277|gene6053|…	72	gene1709|gene18703|gene3091	3	gene24921	1	http://amigo.geneontology.org/cgi-bin/amigo/term_details?term=GO:0007584	no
ceramide metabolic process	GO:0006672	0.04776	0.965735	47	gene10194|gene10224|gene11156|gene11289|gene11800|gene12267|gene12268|gene15920|gene16810|gene17185|gene17590|gene188|gene19206|gene19207|gene1945|gene19522|gene19977|gene20194|gene20377|gene20574|gene20948|gene2101|gene21142|gene23804|gene2465|gene24664|gene24666|gene24993|gene25123|gene25182|gene25685|gene27279|gene2842|gene4087|gene4626|gene5038|gene5378|gene6349|gene6394|gene7302|gene8033|gen…	72	gene1945|gene7302	2	gene11800|gene17590|gene19206|gene19207|gene6349|gene8033	6	http://amigo.geneontology.org/cgi-bin/amigo/term_details?term=GO:0006672	no
regulation of translational initiation	GO:0006446	0.04795	0.965735	44	gene10170|gene10269|gene10368|gene11409|gene11513|gene1154|gene11776|gene1340|gene14358|gene15349|gene15382|gene16387|gene16861|gene17815|gene17836|gene18215|gene19537|gene20152|gene20620|gene21237|gene23088|gene23221|gene23803|gene24205|gene24357|gene24786|gene25152|gene25188|gene25856|gene25902|gene27355|gene27406|gene27483|gene402|gene4469|gene472|gene4956|gene512|gene521|gene6087|gene6429|gen…	67	gene10170	1	.	0	http://amigo.geneontology.org/cgi-bin/amigo/term_details?term=GO:0006446	no
sister chromatid segregation	GO:0000819	0.04832	0.965735	63	gene10470|gene10740|gene10745|gene10765|gene11118|gene11217|gene11377|gene12003|gene12652|gene12773|gene13590|gene13646|gene13860|gene13868|gene14079|gene14183|gene14309|gene14496|gene14901|gene15561|gene15646|gene16387|gene16425|gene16482|gene16603|gene17473|gene18660|gene18747|gene18869|gene18925|gene19061|gene19467|gene19540|gene19741|gene20238|gene20399|gene23128|gene23311|gene23838|gene24413…	99	.	0	.	0	http://amigo.geneontology.org/cgi-bin/amigo/term_details?term=GO:0000819	no
single organismal cell-cell adhesion	GO:0016337	0.04872	0.965735	142	gene10084|gene10350|gene10550|gene10730|gene11196|gene11565|gene11768|gene11835|gene12102|gene12256|gene12333|gene12352|gene12465|gene12856|gene12997|gene1317|gene13288|gene13478|gene13640|gene13662|gene13758|gene14091|gene14591|gene1460|gene15421|gene15468|gene15881|gene15969|gene16016|gene16233|gene16250|gene16496|gene16522|gene16610|gene17327|gene17474|gene17595|gene17765|gene17937|gene18179|g…	235	gene14091|gene19939|gene24900|gene4158|gene6675|gene9116	6	gene11565|gene15468|gene15881|gene19134|gene2124|gene22521|gene23075|gene24669|gene25696|gene3406|gene4949|gene7813|gene9339	13	http://amigo.geneontology.org/cgi-bin/amigo/term_details?term=GO:0016337	no
regulation of endopeptidase activity	GO:0052548	0.04874	0.965735	112	gene10163|gene10448|gene11109|gene11111|gene11127|gene11196|gene113|gene1145|gene11458|gene11776|gene1279|gene12894|gene13022|gene1352|gene13662|gene15387|gene15453|gene15585|gene15679|gene1653|gene16598|gene16815|gene16832|gene1709|gene17341|gene17449|gene17539|gene18015|gene18190|gene18849|gene19134|gene19665|gene19952|gene20225|gene20893|gene20944|gene21083|gene21242|gene21267|gene21544|gene21…	183	gene11111|gene1279|gene1709|gene20225|gene20893|gene21083|gene22895|gene22897|gene4999	9	gene15453|gene19134|gene21779|gene23315|gene23316|gene25998|gene3406|gene7348|gene7358|gene8568|gene9488	11	http://amigo.geneontology.org/cgi-bin/amigo/term_details?term=GO:0052548	no
synaptic vesicle exocytosis	GO:0016079	0.04884	0.965735	27	gene12256|gene13222|gene13493|gene137|gene14026|gene14486|gene14511|gene16810|gene16901|gene18137|gene23880|gene23961|gene2400|gene27221|gene27355|gene27991|gene3075|gene3421|gene4241|gene5218|gene5684|gene749|gene7963|gene8398|gene8487|gene9020|gene9963	39	gene5684	1	gene14486	1	http://amigo.geneontology.org/cgi-bin/amigo/term_details?term=GO:0016079	no
positive regulation of gene expression, epigenetic	GO:0045815	0.04884	0.965735	27	gene1077|gene11750|gene11799|gene12045|gene14287|gene1688|gene17069|gene17270|gene17754|gene18072|gene19073|gene19632|gene21415|gene23968|gene25029|gene25210|gene25216|gene25665|gene26449|gene27972|gene3471|gene4630|gene5041|gene5911|gene6144|gene9072|gene9326	39	gene5911	1	.	0	http://amigo.geneontology.org/cgi-bin/amigo/term_details?term=GO:0045815	no
negative regulation of molecular function	GO:0044092	0.04909	0.965735	371	gene10043|gene1010|gene10110|gene10166|gene10167|gene10196|gene10313|gene10325|gene10390|gene10442|gene10475|gene1053|gene10565|gene10586|gene10758|gene1077|gene10774|gene1106|gene11128|gene11133|gene11149|gene11196|gene11290|gene11343|gene11404|gene11565|gene11628|gene11638|gene11686|gene11729|gene1178|gene1183|gene11864|gene11879|gene1188|gene11924|gene12123|gene12129|gene12148|gene1239|gene124…	638	gene1279|gene13537|gene1426|gene1427|gene14405|gene15063|gene17451|gene18036|gene1905|gene20225|gene20893|gene24636|gene24639|gene3454|gene4999|gene8761	16	gene11565|gene13408|gene13737|gene14955|gene15453|gene15468|gene15881|gene16210|gene21709|gene21779|gene22477|gene23315|gene23316|gene23951|gene24531|gene24533|gene25998|gene26156|gene26182|gene3254|gene3525|gene4191|gene7348|gene7358|gene8568	25	http://amigo.geneontology.org/cgi-bin/amigo/term_details?term=GO:0044092	no
mitotic cell cycle checkpoint	GO:0007093	0.0491	0.965735	87	gene10774|gene11208|gene11213|gene11350|gene11645|gene11686|gene1285|gene13533|gene13587|gene13908|gene14146|gene14617|gene15020|gene15561|gene15618|gene15708|gene15773|gene16152|gene16387|gene16395|gene16628|gene16774|gene16838|gene16927|gene1705|gene17197|gene17304|gene17392|gene17495|gene17523|gene17542|gene17937|gene18869|gene19453|gene19540|gene20167|gene20230|gene20238|gene20287|gene20671|g…	140	gene20893	1	gene23408|gene8568	2	http://amigo.geneontology.org/cgi-bin/amigo/term_details?term=GO:0007093	no
lipid metabolic process	GO:0006629	0.04944	0.965735	575	gene1001|gene10074|gene10075|gene10096|gene10107|gene10194|gene10205|gene10224|gene10253|gene10293|gene10301|gene1034|gene10358|gene10360|gene10363|gene1047|gene10488|gene10490|gene10547|gene10579|gene1058|gene1069|gene10717|gene10719|gene10723|gene10764|gene10815|gene10914|gene10947|gene11057|gene11108|gene11149|gene11156|gene11224|gene11254|gene11289|gene11290|gene1140|gene11565|gene1161|gene11…	1001	gene10107|gene15797|gene16391|gene1945|gene1950|gene20419|gene21335|gene2411|gene2677|gene2678|gene2779|gene27847|gene3091|gene3311|gene5911|gene6526|gene6675|gene6771|gene7302|gene8547|gene9116	21	gene1069|gene10723|gene10947|gene1140|gene11565|gene11800|gene1286|gene12973|gene13610|gene14095|gene14230|gene14935|gene15453|gene17154|gene17256|gene17576|gene17590|gene18184|gene19134|gene19202|gene19206|gene19207|gene20820|gene20921|gene21250|gene21932|gene23171|gene24377|gene24512|gene24582|gene24584|gene24647|gene24648|gene24649|gene24774|gene24921|gene25951|gene26053|gene26506|gene2659|gen…	53	http://amigo.geneontology.org/cgi-bin/amigo/term_details?term=GO:0006629	no
mitochondrial genome maintenance	GO:0000002	0.04977	0.965735	17	gene11980|gene1295|gene13178|gene14008|gene1437|gene15980|gene16091|gene19820|gene20578|gene20672|gene23554|gene24495|gene24923|gene25213|gene428|gene79|gene811	23	.	0	gene15980	1	http://amigo.geneontology.org/cgi-bin/amigo/term_details?term=GO:0000002	no
polyol biosynthetic process	GO:0046173	0.04977	0.965735	17	gene10224|gene13426|gene14226|gene17253|gene18171|gene19985|gene21032|gene23171|gene23439|gene24686|gene5277|gene7104|gene8033|gene8517|gene8822|gene9316|gene9338	23	.	0	gene23171|gene8033	2	http://amigo.geneontology.org/cgi-bin/amigo/term_details?term=GO:0046173	no
phosphatidylinositol dephosphorylation	GO:0046856	0.04977	0.965735	17	gene10074|gene10914|gene12390|gene15015|gene15647|gene16604|gene18994|gene21845|gene2287|gene2352|gene24256|gene24656|gene26498|gene26950|gene27277|gene27417|gene27418	23	.	0	.	0	http://amigo.geneontology.org/cgi-bin/amigo/term_details?term=GO:0046856	no
programmed necrotic cell death	GO:0097300	0.04977	0.965735	17	gene10544|gene11131|gene13510|gene15679|gene1655|gene17198|gene17363|gene18190|gene18225|gene22057|gene24643|gene24918|gene27324|gene4480|gene5658|gene8035|gene9917	23	gene17198	1	.	0	http://amigo.geneontology.org/cgi-bin/amigo/term_details?term=GO:0097300	no
modulation by virus of host morphology or physiology	GO:0019048	0.04977	0.965735	17	gene11555|gene13466|gene13533|gene1653|gene17937|gene19467|gene19825|gene21699|gene23121|gene25915|gene27483|gene4112|gene4549|gene660|gene8186|gene8831|gene9657	23	gene11555	1	gene8186	1	http://amigo.geneontology.org/cgi-bin/amigo/term_details?term=GO:0019048	no
Golgi to plasma membrane CFTR protein transport	GO:0043000	0.04981	0.965735	5	gene10079|gene20307|gene4957|gene8593|gene9650	5	gene10079|gene20307|gene4957	3	.	0	http://amigo.geneontology.org/cgi-bin/amigo/term_details?term=GO:0043000	no
negative regulation of lipid kinase activity	GO:0090219	0.04981	0.965735	5	gene12148|gene16421|gene16570|gene378|gene6038	5	.	0	.	0	http://amigo.geneontology.org/cgi-bin/amigo/term_details?term=GO:0090219	no
negative regulation of natural killer cell activation	GO:0032815	0.04981	0.965735	5	gene12652|gene16619|gene3402|gene3403|gene7260	5	.	0	gene3402	1	http://amigo.geneontology.org/cgi-bin/amigo/term_details?term=GO:0032815	no
atrial cardiac muscle cell action potential	GO:0086014	0.04981	0.965735	5	gene15438|gene17834|gene20397|gene25298|gene6356	5	.	0	gene17834|gene25298	2	http://amigo.geneontology.org/cgi-bin/amigo/term_details?term=GO:0086014	no
regulation of cilium-dependent cell motility	GO:1902019	0.04981	0.965735	5	gene11149|gene12963|gene17438|gene17485|gene25371	5	.	0	.	0	http://amigo.geneontology.org/cgi-bin/amigo/term_details?term=GO:1902019	no
fungiform papilla morphogenesis	GO:0061197	0.04981	0.965735	5	gene10423|gene10425|gene1353|gene21415|gene9680	5	gene10425	1	.	0	http://amigo.geneontology.org/cgi-bin/amigo/term_details?term=GO:0061197	no
endoplasmic reticulum tubular network assembly	GO:0071787	0.04981	0.965735	5	gene11683|gene23671|gene24383|gene24534|gene25890	5	.	0	.	0	http://amigo.geneontology.org/cgi-bin/amigo/term_details?term=GO:0071787	no
meiotic telomere clustering	GO:0045141	0.04981	0.965735	5	gene14146|gene15618|gene17522|gene21361|gene6161	5	.	0	.	0	http://amigo.geneontology.org/cgi-bin/amigo/term_details?term=GO:0045141	no
glycerol-3-phosphate metabolic process	GO:0006072	0.04981	0.965735	5	gene1877|gene21335|gene26568|gene28494|gene5040	5	gene21335	1	.	0	http://amigo.geneontology.org/cgi-bin/amigo/term_details?term=GO:0006072	no
regulation of intracellular transport of viral material	GO:1901252	0.04981	0.965735	5	gene22479|gene27355|gene8476|gene8477|gene8478	5	gene8476|gene8477|gene8478	3	.	0	http://amigo.geneontology.org/cgi-bin/amigo/term_details?term=GO:1901252	no
negative regulation of activated T cell proliferation	GO:0046007	0.04981	0.965735	5	gene14922|gene16292|gene20107|gene8896|gene8899	5	gene8896|gene8899	2	.	0	http://amigo.geneontology.org/cgi-bin/amigo/term_details?term=GO:0046007	no
snRNA transcription from RNA polymerase III promoter	GO:0042796	0.04981	0.965735	5	gene10617|gene11339|gene12387|gene20512|gene8518	5	.	0	.	0	http://amigo.geneontology.org/cgi-bin/amigo/term_details?term=GO:0042796	no
dosage compensation by inactivation of X chromosome	GO:0009048	0.04981	0.965735	5	gene16068|gene19687|gene23130|gene26260|gene8529	5	.	0	.	0	http://amigo.geneontology.org/cgi-bin/amigo/term_details?term=GO:0009048	no
TORC2 signaling	GO:0038203	0.04981	0.965735	5	gene1148|gene12238|gene14843|gene6208|gene6814	5	.	0	.	0	http://amigo.geneontology.org/cgi-bin/amigo/term_details?term=GO:0038203	no
protein glycosylation in Golgi	GO:0033578	0.04981	0.965735	5	gene10380|gene14170|gene23378|gene2633|gene8822	5	.	0	.	0	http://amigo.geneontology.org/cgi-bin/amigo/term_details?term=GO:0033578	no
sphingomyelin biosynthetic process	GO:0006686	0.04981	0.965735	5	gene10224|gene24664|gene25123|gene6394|gene9338	5	.	0	.	0	http://amigo.geneontology.org/cgi-bin/amigo/term_details?term=GO:0006686	no
nuclear polyadenylation-dependent tRNA catabolic process	GO:0071038	0.04981	0.965735	5	gene12336|gene12797|gene21852|gene6305|gene9077	5	.	0	.	0	http://amigo.geneontology.org/cgi-bin/amigo/term_details?term=GO:0071038	no
synaptic vesicle docking	GO:0016081	0.04981	0.965735	5	gene13493|gene14511|gene8398|gene8487|gene9020	5	.	0	.	0	http://amigo.geneontology.org/cgi-bin/amigo/term_details?term=GO:0016081	no
regulation of mitotic centrosome separation	GO:0046602	0.04981	0.965735	5	gene1239|gene16425|gene24612|gene25665|gene27703	5	.	0	.	0	http://amigo.geneontology.org/cgi-bin/amigo/term_details?term=GO:0046602	no
atrial cardiac muscle cell to AV node cell communication	GO:0086066	0.04981	0.965735	5	gene15438|gene17834|gene20397|gene25298|gene6356	5	.	0	gene17834|gene25298	2	http://amigo.geneontology.org/cgi-bin/amigo/term_details?term=GO:0086066	no
positive regulation of sequestering of triglyceride	GO:0010890	0.04981	0.965735	5	gene11108|gene13719|gene23172|gene372|gene9132	5	.	0	.	0	http://amigo.geneontology.org/cgi-bin/amigo/term_details?term=GO:0010890	no
[truncated: 12,022 more rows]

## Sheet: M-C-CC
Description	GO	p	FDR	Significant	Gene_in_de	Annotated	Up_Gene	Up_Count	Down_Gene	Down_Count	Links	Result
[truncated: 1,584 more rows]

[truncated: 1 more sheets: M-C-MF]
