# Supplementary material for: MAPK1 Is Regulated by LOC102188416/miR-143-3p Axis in Dairy Goat Mammary Epithelial Cells
Source: Genes (Basel). 2022 Jun 3;13(6):1013. doi: 10.3390/genes13061013 (PMC9222919; doi:10.3390/genes13061013)
Supplement: Supplementary file 1 [file genes-13-01013-s001.zip › supplementary tables/Table S8.xlsx]

## Sheet: M1-C1
Name	Map	Count1	Count2	Count3	Count4	p	q	Gene_in_DE	Up_Gene	Up_Count	Down_Gene	Down_Count	Links	Result
Viral carcinogenesis	map05203	186	15	4707	1098	5.23294e-06	0.00107826	gene805|K08053;gene10349|K05699;gene27233|K11405;gene20555|K10587;gene11524|K04513;gene11555|K16195;gene16862|K03143;gene4120|K09048;gene3229|K11252;gene11712|K09254;gene24738|K02330;gene6127|K04374;gene25810|K10610;gene323|K03136;gene10220|K06063;gene16709|K05760;gene22128|K11252;gene22121|K11252;gene22120|K11252;gene25301|K05699;gene21624|K16197;gene5712|K07827;gene4387|K09047;gene8760|K04685;g…	gene11555|K16195;gene3229|K11252;gene323|K03136;gene13944|K06626;gene11113|K04693;gene1427|K15413;gene26067|K09447;gene1426|K15413;gene8761|K06621	9	gene7488|K15041;gene8052|K03990;gene26417|K11407;gene9169|K12497;gene17718|K08665	5	http://www.kegg.jp/pathway/map05203+K08053+K05699+K11405+K10587+K04513+K16195+K03143+K09048+K11252+K09254+K02330+K04374+K10610+K03136+K06063+K05760+K11252+K11252+K11252+K05699+K16197+K07827+K09047+K04685+K12886+K02087+K02649+K09048+K15041+K15979+K10152+K02091+K05870+K04371+K11252+K15305+K12496+K16197+K15041+K11252+K03363+K06626+K02159+K03159+K06067+K11252+K11252+K11254+K11252+K11404+K11252+K06053…	yes
Endocytosis	map04144	169	13	4724	1100	7.9284e-06	0.00107826	gene7816|K04645;gene18889|K12485;gene20584|K05087;gene11524|K04513;gene14480|K12486;gene19823|K04678;gene19898|K12182;gene3241|K12479;gene11486|K11866;gene18141|K12469;gene14328|K12488;gene4874|K12478;gene414|K12489;gene26043|K00910;gene19660|K12189;gene11791|K15695|K12193;gene1186|K12488;gene4478|K12958;gene20742|K11247;gene9175|K15053;gene21313|K04361;gene12269|K13712;gene7963|K00889;gene13414|…	gene4478|K12958;gene12269|K13712;gene20893|K10054;gene1806|K04189;gene6675|K04363;gene11938|K12476;gene20382|K12475	7	gene7963|K00889;gene19161|K12489;gene2724|K09526;gene23964|K12185;gene12740|K05096;gene14955|.|K04439;gene1548|K04175;gene5363|K05084;gene12241|K12186;gene10249|K13377;gene25284|K05126	11	http://www.kegg.jp/pathway/map04144+K04645+K12485+K05087+K04513+K12486+K04678+K12182+K12479+K11866+K12469+K12488+K12478+K12489+K00910+K12189+K15695|K12193+K12488+K12958+K11247+K15053+K04361+K13712+K00889+K12492+K12200+K12486+K04705+K11826+K12194+K05632+K12472+K12194+K04705+K12184+K10054+K12185+K03283+K04678+K12470+K12471+K03283+K12489+K05099+K04707+K04674+K12490+K11981+K03283+K12486+K11827+K11248…	yes
Ubiquitin mediated proteolysis	map04120	144	11	4749	1102	3.57599e-05	0.00195255	gene25955|K10601;gene21545|K10686;gene12478|K03349;gene16813|K03352;gene3109|K03094;gene9810|K10578;gene20555|K10587;gene24486|K03362;gene19687|K10605;gene20629|K10571;gene19823|K04678;gene559|K03094;gene14602|K04553;gene26753|K08285;gene25810|K10610;gene4877|K10580;gene23206|K16063;gene20278|K10570;gene17075|K03357;gene11343|K03348;gene9171|K07868;gene17616|K05630;gene13415|K16061;gene26987|K104…	gene14602|K04553;gene20893|K10054;gene23608|K04694;gene21720|K10698;gene17596|K06688	5	gene5239|K06689	1	http://www.kegg.jp/pathway/map04120+K10601+K10686+K03349+K03352+K03094+K10578+K10587+K03362+K10605+K10571+K04678+K03094+K04553+K08285+K10610+K10580+K16063+K10570+K03357+K03348+K07868+K05630+K16061+K10447+K03353+K07868+K04649+K10604+K05632+K04696+K03347+K10143+K10615+K10581+K10054+K10291+K04678+K03363+K10582+K04694+K10573+K10582+K04707+K10606+K10595+K10602+K10590+K10699+K10099+K10140+K10589+K03871…	yes
Protein processing in endoplasmic reticulum	map04141	170	15	4723	1098	4.2909e-05	0.00195255	gene6897|K14005;gene16374|K10086;gene12102|K09584;gene25955|K10601;gene25957|K01367;gene6382|K14007;gene3109|K03094;gene9810|K10578;gene11555|K16195;gene15822|K13719;gene559|K03094;gene6918|K04440;gene6127|K04374;gene27658|K14009;gene1149|K12670;gene27690|K14016;gene25308|K10976;gene19904|K14015;gene25140|K14007;gene21315|K07342;gene28404|K14004;gene10777|K16196;gene7991|K14011;gene11468|K01228;g…	gene11555|K16195;gene6918|K04440;gene18036|K09502;gene12236|K09490	4	gene8619|K09555;gene1223|K01230;gene5239|K06689	3	http://www.kegg.jp/pathway/map04141+K14005+K10086+K09584+K10601+K01367+K14007+K03094+K10578+K16195+K13719+K03094+K04440+K04374+K14009+K12670+K14016+K10976+K14015+K14007+K07342+K14004+K16196+K14011+K01228+K11863+K14003+K14007+K09027+K08288+K04452+K09582+K03347+K14006+K04079+K09542+K03283+K10084+K14001+K09555+K14014+K02159+K09507+K03283+K09530+K10956+K05546+K13989+K03283+K14019+K10099+K10100+K10839…	yes
Renal cell carcinoma	map05211	61	1	4832	1112	4.30709e-05	0.00195255	gene21881|K04366;gene21267|K04456;gene11523|K08774;gene15980|K04456;gene20768|K15589;gene17919|K09592;gene5712|K07827;gene2524|K02649;gene20944|K09592;gene10677|K03099;gene23814|K04371;gene4482|K05099;gene17901|K04456;gene26391|K08845;gene4092|K04365;gene19248|K02649;gene20241|K02649;gene21468|K03871;gene5218|K07836;gene18990|K04438;gene3075|K04353;gene11630|K09095;gene7978|K04369;gene17860|K0573…	.	0	gene15980|K04456;gene10249|K13377;gene16218|K07293;gene27024|K05733|.	4	http://www.kegg.jp/pathway/map05211+K04366+K04456+K08774+K04456+K15589+K09592+K07827+K02649+K09592+K03099+K04371+K05099+K04456+K08845+K04365+K02649+K02649+K03871+K07836+K04438+K04353+K09095+K04369+K05734+K06277+K09097+K09594+K03099+K03873+K04392+K13375+K03872+K13377+K07293+K04438+K04409+K03870+K04393+K00922+K04364+K04410+K09592+K03870+K04371+K03868+K04368+K05448+K00922+K03873+K09593+K07293+K00922…	yes
Epstein-Barr virus infection	map05169	173	16	4720	1097	6.74969e-05	0.00262274	gene14775|K03065;gene13697|K01116;gene6123|K04403;gene21267|K04456;gene23795|K06465;gene19175|K03006;gene3203|K03024;gene11555|K16195;gene17465|K03011;gene19752|K04466;gene6918|K04440;gene15515|K05134;gene15980|K04456;gene323|K03136;gene10220|K06063;gene10226|K07936;gene9798|K04427;gene12731|K03020;gene14322|K04377;gene7602|K03013;gene21624|K16197;gene25264|K02087;gene2524|K02649;gene17780|K03017…	gene11555|K16195;gene6918|K04440;gene323|K03136;gene13124|K07606;gene23855|K05718;gene13786|K03160;gene6982|K01242	7	gene15980|K04456	1	http://www.kegg.jp/pathway/map05169+K03065+K01116+K04403+K04456+K06465+K03006+K03024+K16195+K03011+K04466+K04440+K05134+K04456+K03136+K06063+K07936+K04427+K03020+K04377+K03013+K16197+K02087+K02649+K03017+K16196+K03009+K03115+K14721+K03015+K07606+K11859+K15979+K14317+K03028+K03021+K03063+K03027+K14290+K09253+K07936+K09543+K03283+K16197+K03039+K03283+K05718+K06490+K07936+K04432+K07936+K06067+K04456…	yes
Cell cycle	map04110	131	11	4762	1102	0.000206955	0.00703648	gene22042|K06620;gene12478|K03349;gene16813|K03352;gene3109|K03094;gene24103|K02210;gene794|K06640;gene798|K09392;gene10605|K05868;gene559|K03094;gene22629|K02541;gene7499|K05867;gene14322|K04377;gene17542|K04682;gene27691|K06628;gene17075|K03357;gene11343|K03348;gene21624|K16197;gene1660|K02604;gene1187|K09389;gene27794|K04683;gene8760|K04685;gene25264|K02087;gene20235|K02202;gene20238|K05868;ge…	gene13944|K06626;gene7933|K04402;gene8761|K06621	3	gene26156|K09993;gene10249|K13377	2	http://www.kegg.jp/pathway/map04110+K06620+K03349+K03352+K03094+K02210+K06640+K09392+K05868+K03094+K02541+K05867+K04377+K04682+K06628+K03357+K03348+K16197+K02604+K09389+K04683+K04685+K02087+K02202+K05868+K06629+K06637+K04501+K03353+K04728+K06641+K02213+K02540+K02607+K06669+K03347+K06671+K06623+K10152+K06639+K05866+K06671+K02091+K02603+K16197+K03363+K06626+K06067+K04802+K09993+K10500+K06645+K06638…	yes
Carbon metabolism	map01200	87	5	4806	1108	0.000233488	0.00705653	gene17685|K01810;gene19333|K00600;gene23820|K01623;gene28709|K00616;gene6914|K00134;gene5304|K00600;gene13282|K00850;gene27654|K00030;gene3162|K00058;gene20782|K05606;gene5963|K01689;gene16079|K00033;gene21651|K11529;gene8712|K01681;gene7561|K00162;gene23244|K00027;gene21580|K00162;gene9283|K03841;gene853|K01966;gene25025|K00164;gene16183|K00948;gene24546|K01834;gene7807|K00844;gene4311|K00164;ge…	gene5963|K01689;gene19111|K01689;gene25205|K00844;gene10490|K00627	4	gene7807|K00844;gene13610|K01895;gene9254|K00851	3	http://www.kegg.jp/pathway/map01200+K01810+K00600+K01623+K00616+K00134+K00600+K00850+K00030+K00058+K05606+K01689+K00033+K11529+K01681+K00162+K00027+K00162+K03841+K01966+K00164+K00948+K01834+K00844+K00164+K01689+K01681+K01689+K00850+K00615+K00161+K00626+K00850+K00030+K01783+K00948+K00626+K00234+K00831+K01900+K12406+K00615+K01807+K01070+K01900+K01053+K00927+K00134+K01623+K00297+K00237+K00627+K00615…	yes
Pyrimidine metabolism	map00240	90	6	4803	1107	0.000465092	0.0126505	gene12108|K10808;gene11694|K00962;gene24449|K01081;gene19175|K03006;gene3203|K03024;gene17465|K03011;gene2407|K01937;gene19371|K00940;gene9233|K01518;gene19622|K01081;gene16922|K02324;gene12731|K03020;gene21780|K00940;gene7602|K03013;gene17627|K00254;gene27697|K00384;gene11799|K02999;gene9178|K12305;gene17780|K03017;gene13993|K03009;gene23728|K14721;gene25856|K03015;gene12349|K00876;gene9072|K030…	gene11694|K00962;gene12139|K13809;gene4428|K01081;gene14028|K01464	4	gene26046|K03505;gene1417|K01520	2	http://www.kegg.jp/pathway/map00240+K10808+K00962+K01081+K03006+K03024+K03011+K01937+K00940+K01518+K01081+K02324+K03020+K00940+K03013+K00254+K00384+K02999+K12305+K03017+K03009+K14721+K03015+K00876+K03005+K03021+K12304+K03027+K00384+K00384+K03505+K13421+K00943+K02327+K02321+K00944+K16904+K00893+K03019+K13800+K03018+K00940+K01520+K03022+K02320+K00757+K03016+K01519+K10808+K11540+K02685+K00940+K03007…	yes
Lysosome	map04142	110	9	4783	1104	0.000551448	0.0136358	gene7816|K04645;gene9718|K06546;gene15289|K01279;gene23451|K02155;gene16864|K02154;gene6171|K01204;gene13910|K03662;gene6275|K01134;gene24102|K12402;gene12062|K12387;gene9178|K12305;gene13457|K08568;gene16969|K12384;gene17633|K12391;gene23918|K01195;gene23917|K01195;gene6075|K12404;gene14247|K02144;gene10101|K06564;gene25424|K01275;gene17585|K06129;gene16845|K05656;gene8444|K12393;gene12634|K1239…	gene542|K06562;gene1463|K12395;gene7302|K12383;gene9281|K01365	4	gene3266|K01371;gene13971|K12387;gene7003|K12382	3	http://www.kegg.jp/pathway/map04142+K04645+K06546+K01279+K02155+K02154+K01204+K03662+K01134+K12402+K12387+K12305+K08568+K12384+K12391+K01195+K01195+K12404+K02144+K06564+K01275+K06129+K05656+K12393+K12390+K05642+K12311+K02154+K10532+K12403+K01136+K12394+K12385+K01444+K12398+K12392+K06562+K12400+K12373+K12373+K01074+K01365+K12386+K04644+K01371+K01368+K01189+K12381+K01202+K12399+K01186+K13289+K13444…	yes
SNARE interactions in vesicular transport	map04130	35	0	4858	1113	0.000749579	0.0169905	gene20173|K08497;gene11812|K08512;gene11811|K08514;gene16115|K13505;gene5989|K08510;gene27229|K08504;gene27221|K08509;gene137|K08487;gene16029|K08513;gene5684|K08508;gene9963|K08487;gene3170|K08517;gene27871|K08515;gene13464|K08489;gene8249|K08498;gene23880|K13502;gene10361|K08493;gene6950|K08492;gene9873|K08488;gene9117|K08491;gene16901|K08486;gene19252|K08501;gene19762|K08496;gene8462|K08507;ge…	.	0	gene19218|K13504;gene23879|K08486	2	http://www.kegg.jp/pathway/map04130+K08497+K08512+K08514+K13505+K08510+K08504+K08509+K08487+K08513+K08508+K08487+K08517+K08515+K08489+K08498+K13502+K08493+K08492+K08488+K08491+K08486+K08501+K08496+K08507+K13504+K08508+K08516+K08493+K08490+K08486+K08504+K08495+K08486+K08498+K08493	yes
Notch signaling pathway	map04330	45	1	4848	1112	0.000894122	0.0173715	gene1997|K06066;gene3245|K06172;gene346|K06058;gene10220|K06063;gene3651|K06171;gene17912|K06057;gene3168|K02599;gene10747|K06051;gene8402|K02599;gene10633|K06172;gene12119|K06059;gene5648|K05948;gene9680|K06067;gene7051|K04496;gene13740|K06053;gene17048|K06061;gene425|K06054;gene17757|K06170;gene19870|K05948;gene24201|K05948;gene6545|K06053|.;gene10158|K06051;gene12392|K02599;gene22733|K06056;ge…	gene346|K06058	1	gene17912|K06057	1	http://www.kegg.jp/pathway/map04330+K06066+K06172+K06058+K06063+K06171+K06057+K02599+K06051+K02599+K06172+K06059+K05948+K06067+K04496+K06053+K06061+K06054+K06170+K05948+K05948+K06053|.+K06051+K02599+K06056+K02599+K02353+K06067+K06061+K06058+K06058+K04496+K06052+K02353+K06065+K04522+K06052+K06062+K06051+K06061+K06058+K02353+K06062+K04498+K06057+K04505	yes
Ribosome biogenesis in eukaryotes	map03008	86	6	4807	1107	0.000832974	0.0173715	gene18881|K14557;gene795|K12618;gene7569|K14570;gene10226|K07936;gene13288|K06943;gene24625|K03539;gene2154|K14561;gene20435|K03685;gene20783|K14559;gene418|K14539;gene25303|K14550;gene6376|K11128;gene20232|K14535;gene26431|K14538;gene26956|K14567;gene22549|K03115;gene2310|K14527;gene21051|K14567;gene4211|K14573;gene13207|K12619;gene17890|K14563;gene11858|K14290;gene13360|K14564;gene1640|K14565;g…	gene13207|K12619;gene16698|K03537	2	.	0	http://www.kegg.jp/pathway/map03008+K14557+K12618+K14570+K07936+K06943+K03539+K14561+K03685+K14559+K14539+K14550+K11128+K14535+K14538+K14567+K03115+K14527+K14567+K14573+K12619+K14563+K14290+K14564+K14565+K07936+K14546+K14566+K07936+K14562+K14553+K14521+K07936+K11129+K13288+K03537+K14535+K14549+K11131+K14557+K14574+K14575+K14537+K14523+K14536+K03097+K07179+K14535+K14525+K14568+K03538+K14548+K01164…	yes
Neurotrophin signaling pathway	map04722	105	9	4788	1104	0.00106673	0.0193433	gene13697|K01116;gene21881|K04366;gene21267|K04456;gene23799|K12459;gene11524|K04513;gene5158|K04733;gene6918|K04440;gene6127|K04374;gene15980|K04456;gene3121|K02582;gene5712|K07827;gene2524|K02649;gene7968|K08888;gene5197|K12461;gene24031|K07193;gene14902|K04355;gene10677|K03099;gene23814|K04371;gene19326|K04464;gene18196|K12457;gene18190|K02159;gene3459|K06279;gene17901|K04456;gene13906|K08846;…	gene6918|K04440;gene3121|K02582;gene5233|K04732	3	gene15980|K04456;gene16218|K07293;gene10135|K04373	3	http://www.kegg.jp/pathway/map04722+K01116+K04366+K04456+K12459+K04513+K04733+K04440+K04374+K04456+K02582+K07827+K02649+K08888+K12461+K07193+K04355+K03099+K04371+K04464+K12457+K02159+K06279+K04456+K08846+K04356+K04373+K04365+K02649+K02183+K02649+K12458+K04731+K07836+K05859+K04438+K04353+K04451+K04369+K06277+K12462+K04373+K10148+K03099+K04392+K05872+K04735+K12460+K04416+K04515+K04373+K04730+K04441…	yes
RNA transport	map03013	179	21	4714	1092	0.00114688	0.019497	gene11690|K03231;gene17141|K13171;gene13999|K13126;gene19179|K03257;gene3200|K12876;gene19683|K14325;gene23803|K03252;gene9699|K03113;gene26731|K13136;gene557|K15516;gene9540|K03231;gene10226|K07936;gene11078|K12875;gene24381|K03231;gene27380|K03231;gene24625|K03539;gene11301|K12880;gene2158|K05749;gene20350|K14322;gene10269|K03754;gene6722|K03231;gene4609|K14321;gene18979|K13132;gene28404|K14004…	gene16698|K03537;gene3287|K03231	2	gene2598|K03236;gene13731|K13126	2	http://www.kegg.jp/pathway/map03013+K03231+K13171+K13126+K03257+K12876+K14325+K03252+K03113+K13136+K15516+K03231+K07936+K12875+K03231+K03231+K03539+K12880+K05749+K14322+K03754+K03231+K14321+K13132+K14004+K03231+K00784+K14328+K14527+K03239+K03249+K14317+K03238+K03231+K14289+K14290+K14323+K03260+K12160+K13135+K12879|.+K14306+K03231+K07936+K03246+K03238+K14313+K07936+K07936+K12878+K03251+K14327+K007…	yes
Pentose phosphate pathway	map00030	32	0	4861	1113	0.00139151	0.0210273	gene17685|K01810;gene23820|K01623;gene28709|K00616;gene11963|K00852;gene13282|K00850;gene16079|K00033;gene21651|K11529;gene9283|K03841;gene16183|K00948;gene5126|K00850;gene21619|K00615;gene959|K00850;gene1586|K01783;gene27255|K00948;gene27945|K00615;gene11774|K01807;gene26380|K01053;gene16095|K13937;gene9374|K01623;gene6299|K00615;gene6575|K15779;gene2710|K01835;gene7132|K00948;gene22951|K00090;g…	.	0	gene9254|K00851	1	http://www.kegg.jp/pathway/map00030+K01810+K01623+K00616+K00852+K00850+K00033+K11529+K03841+K00948+K00850+K00615+K00850+K01783+K00948+K00615+K01807+K01053+K13937+K01623+K00615+K15779+K01835+K00948+K00090+K01619+K00948+K00850+K00948+K01057+K01623+K00851+K00036	yes
Peroxisome	map04146	68	4	4825	1109	0.00133957	0.0210273	gene5945|K13342;gene1562|K07753;gene492|K07514;gene7100|K03426;gene27029|K01897;gene21578|K10214;gene11528|K00106;gene11714|K13344;gene6139|K13354;gene16923|K13347;gene17665|K13355;gene16074|K13343;gene7009|K00232;gene9704|K00272;gene2927|K05677;gene4003|K13299;gene20004|K00232;gene25921|K11187;gene9210|K08726;gene6339|K13279;gene2029|K00803;gene7830|K12405;gene3456|K13273;gene14860|K03781;gene56…	gene20419|K01796	1	gene16923|K13347;gene6339|K13279;gene14860|K03781;gene18906|K13241;gene24921|K01897	5	http://www.kegg.jp/pathway/map04146+K13342+K07753+K07514+K03426+K01897+K10214+K00106+K13344+K13354+K13347+K13355+K13343+K00232+K00272+K05677+K13299+K00232+K11187+K08726+K13279+K00803+K12405+K13273+K03781+K13356+K06664+K13337+K13351+K13345+K01640+K13350+K00477+K13339+K13356+K12261+K13348+K13338+K04564+K13239+K13241+K13237+K08764+K00624+K05675+K04565+K01796+K01897+K00869+K05678+K05940+K01578+K07513…	yes
Adherens junction	map04520	67	4	4826	1109	0.00156236	0.0223664	gene20584|K05087;gene11835|K05691;gene10349|K05699;gene2190|K06082;gene11524|K04513;gene9798|K04427;gene24568|K06086;gene24774|K04362;gene25301|K05699;gene19908|K05692;gene21313|K04361;gene23246|K04501;gene22549|K03115;gene10146|K05702;gene13823|K05707;gene1275|K05748;gene20708|K16848;gene24570|K06086;gene27715|K05747;gene23814|K04371;gene7486|K05691;gene12639|K06084;gene12721|K06083;gene4482|K05…	gene13823|K05707	1	gene11835|K05691;gene24774|K04362;gene12721|K06083;gene9689|K05703|.;gene9707|K05753;gene11821|K04490;gene8186|K04527;gene23150|K05693	8	http://www.kegg.jp/pathway/map04520+K05087+K05691+K05699+K06082+K04513+K04427+K06086+K04362+K05699+K05692+K04361+K04501+K03115+K05702+K05707+K05748+K16848+K06086+K05747+K04371+K05691+K06084+K06083+K05099+K05703|.+K04674+K07861+K05753+K04388+K04490+K06593+K05696+K04527+K04468+K05704+K06531+K05695+K03097+K04392+K05689+K05693+K06081+K03097+K06085+K04237+K04393+K02105+K02620+K05706+K05699+K05699+K065…	yes
RNA polymerase	map03020	31	0	4862	1113	0.00171005	0.0232567	gene19175|K03006;gene3203|K03024;gene17465|K03011;gene12731|K03020;gene7602|K03013;gene11799|K02999;gene17780|K03017;gene13993|K03009;gene23728|K14721;gene25856|K03015;gene9072|K03005;gene5562|K03021;gene22707|K03027;gene15935|K03019;gene25111|K03018;gene6154|K03022;gene508|K03016;gene26050|K03007;gene22472|K03000;gene7162|K03024;gene4630|K03004;gene608|K03007;gene6712|K03010;gene13187|K03025;gen…	.	0	.	0	http://www.kegg.jp/pathway/map03020+K03006+K03024+K03011+K03020+K03013+K02999+K03017+K03009+K14721+K03015+K03005+K03021+K03027+K03019+K03018+K03022+K03016+K03007+K03000+K03024+K03004+K03007+K03010+K03025+K03009+K03012+K03023+K03011+K03008+K03019+K03002	yes
Chronic myeloid leukemia	map05220	66	4	4827	1109	0.00182085	0.0235844	gene22042|K06620;gene21881|K04366;gene21267|K04456;gene15980|K04456;gene14322|K04377;gene1187|K09389;gene5712|K07827;gene2524|K02649;gene23246|K04501;gene27195|K08878;gene10677|K03099;gene4723|K02091;gene23814|K04371;gene3459|K06279;gene15474|K04707;gene9680|K06067;gene17901|K04456;gene7051|K04496;gene9109|K04674;gene26391|K08845;gene4092|K04365;gene19248|K02649;gene20241|K02649;gene21329|K04388;…	gene8761|K06621	1	gene15980|K04456;gene10249|K13377;gene16218|K07293;gene25472|K08091	4	http://www.kegg.jp/pathway/map05220+K06620+K04366+K04456+K04456+K04377+K09389+K07827+K02649+K04501+K08878+K03099+K02091+K04371+K06279+K04707+K06067+K04456+K04496+K04674+K08845+K04365+K02649+K02649+K04388+K08367+K04438+K04451+K04369+K03099+K06067+K06618+K04735+K04570+K13375+K11223+K13377+K06625+K07293+K04438+K00922+K04364+K04734+K06624+K08878+K04496+K04467+K04371+K04368+K00922+K07293+K00922+K08091…	yes
Salmonella infection	map05132	73	5	4820	1108	0.00192436	0.0237921	gene6918|K04440;gene16236|K15348;gene6821|K05505;gene10262|K04379;gene15693|K10414;gene19908|K05692;gene18478|K05757;gene749|K05759;gene21587|K04437;gene26298|K07863;gene9923|K05132;gene1275|K05748;gene8214|K06071;gene23891|K12799;gene6825|K05505;gene6824|K05505;gene21210|K10413;gene27715|K05747;gene7292|K05759;gene23814|K04371;gene16805|K05756;gene24135|K05757;gene24136|K05757;gene12295|K06071;g…	gene6918|K04440;gene7448|K04391;gene4200|K04437;gene9499|K10160	4	gene9707|K05753;gene18906|K13241;gene15037|K07863;gene18069|K10407	4	http://www.kegg.jp/pathway/map05132+K04440+K15348+K05505+K04379+K10414+K05692+K05757+K05759+K04437+K07863+K05132+K05748+K06071+K12799+K05505+K05505+K10413+K05747+K05759+K04371+K05756+K05757+K05757+K06071+K10407+K05759+K05759+K04514+K05133+K05758+K04391+K05405+K05753+K05758+K13241+K04437+K05759+K04392+K04735+K05758+K05757+K04441+K04441+K05482+K04440+K06071+K10415+K04393+K07863+K04440+K10416+K04729…	yes
Insulin signaling pathway	map04910	125	13	4768	1100	0.00213676	0.0252695	gene20377|K07198;gene21881|K04366;gene21267|K04456;gene23865|K00871;gene23453|K06276;gene16795|K06269;gene6918|K04440;gene19867|K00665;gene15980|K04456;gene18802|K11262;gene24568|K06086;gene17954|K07188;gene5712|K07827;gene14525|K04688;gene2524|K02649;gene16782|K07199;gene23912|K00871;gene15015|K15909;gene10475|K04697;gene24031|K07193;gene18766|K04688;gene25929|K00688;gene9283|K03841;gene19948|K0…	gene6918|K04440;gene23608|K04694;gene25205|K00844;gene6526|K07202	4	gene15980|K04456;gene17954|K07188;gene23912|K00871;gene7807|K00844;gene8186|K04527;gene28315|K07190	6	http://www.kegg.jp/pathway/map04910+K07198+K04366+K04456+K00871+K06276+K06269+K04440+K00665+K04456+K11262+K06086+K07188+K07827+K04688+K02649+K07199+K00871+K15909+K04697+K07193+K04688+K00688+K03841+K04696+K07187+K03099+K07189+K06269+K06086+K04371+K00844+K04694+K06269+K02991+K06279+K04707+K04456+K07189+K04375+K08845+K04365+K03259+K02649+K02183+K07199+K04345+K02649+K07203+K04739+K07190+K07192+K04438…	yes
B cell receptor signaling pathway	map04662	54	3	4839	1110	0.00360473	0.0408536	gene21881|K04366;gene21267|K04456;gene23795|K06465;gene23281|K07369;gene15980|K04456;gene24560|K07371;gene10262|K04379;gene26161|K06508;gene5712|K07827;gene25144|K04348;gene2524|K02649;gene15015|K15909;gene10677|K03099;gene17583|K17333;gene23814|K04371;gene17901|K04456;gene19248|K02649;gene24554|K12230;gene19875|K07861;gene20241|K02649;gene6430|K04348;gene17253|K05859;gene14235|K05854;gene7978|K0…	.	0	gene15980|K04456;gene2993|K05730;gene6437|K12229	3	http://www.kegg.jp/pathway/map04662+K04366+K04456+K06465+K07369+K04456+K07371+K04379+K06508+K07827+K04348+K02649+K15909+K03099+K17333+K04371+K04456+K02649+K12230+K07861+K02649+K04348+K05859+K05854+K04369+K06268+K05730+K03099+K04392+K05872+K04735+K05730+K12229+K05855+K06506+K00922+K04364+K04734+K04467+K07367+K04371+K04368+K02581+K00922+K03083|.+K00922+K02580+K07368+K05697+K04348+K03084+K07828+K072…	yes
Fanconi anemia pathway	map03460	53	3	4840	1110	0.00421789	0.0458906	gene18747|K10870;gene19335|K03165;gene19687|K10605;gene21391|K15361;gene794|K06640;gene9694|K02350;gene23614|K15365;gene22835|K10892;gene21471|K10891;gene20784|K15363;gene16077|K11511;gene19905|K10993;gene4680|K10740;gene19007|K07466;gene20705|K10901;gene22705|K03509;gene23810|K15078;gene26726|K10889;gene11705|K10606;gene425|K06054;gene20671|K10895;gene19877|K15360;gene23408|K10883;gene23400|K111…	.	0	gene23408|K10883	1	http://www.kegg.jp/pathway/map03460+K10870+K03165+K10605+K15361+K06640+K02350+K15365+K10892+K10891+K15363+K11511+K10993+K10740+K07466+K10901+K03509+K15078+K10889+K10606+K06054+K10895+K15360+K10883+K11137+K10898+K08734+K11832+K10990+K10889+K10882+K10848+K03511+K04482+K10890+K10894+K10484+K10849+K08991+K10888+K03165+K10858+K15362+K10905+K13960+K03515+K10739+K03510+K16618+K16618+K10893+K10896+K08775…	yes
Sphingolipid metabolism	map00600	44	2	4849	1111	0.00510856	0.051464	gene9716|K12351;gene23285|K04710;gene6275|K01134;gene10224|K00654;gene21142|K04712;gene20574|K04710;gene7640|K01080;gene9035|K17108;gene25182|K01634;gene12973|K00654;gene19985|K04718;gene9338|K00654;gene1474|K04717;gene14919|K04711;gene3269|K04710;gene27985|K01189;gene10194|K01202;gene2658|K01080|.;gene8822|K01441;gene22570|K01186;gene27674|K12353;gene15920|K04712;gene5038|K04710;gene24664|K04714…	gene1945|K04710	1	gene12973|K00654;gene8822|K01441;gene18171|K04718;gene6349|K04628;gene8033|K01441;gene17590|K12352	6	http://www.kegg.jp/pathway/map00600+K12351+K04710+K01134+K00654+K04712+K04710+K01080+K17108+K01634+K00654+K04718+K00654+K04717+K04711+K04710+K01189+K01202+K01080|.+K01441+K01186+K12353+K04712+K04710+K04714+K12349+K07553+K00720+K12357+K04714+K04708+K01201+K04710+K04718+K12348+K04628+K01441+K12309+K04710+K12357+K12350+K12352+K12352+K04716+K04715	no
Nucleotide excision repair	map03420	44	2	4849	1111	0.00510856	0.051464	gene16862|K03143;gene2117|K10843;gene25810|K10610;gene16922|K02324;gene10076|K10845;gene20278|K10570;gene20235|K02202;gene4680|K10740;gene19007|K07466;gene12521|K10846;gene12778|K10756;gene6591|K10754;gene25029|K10841;gene26046|K03505;gene18253|K02327;gene27563|K10840;gene18152|K10747;gene13299|K04802;gene23948|K10755;gene14783|K10140;gene9412|K10839;gene22504|K03144;gene10421|K10842;gene16769|K1…	.	0	gene26046|K03505	1	http://www.kegg.jp/pathway/map03420+K03143+K10843+K10610+K02324+K10845+K10570+K02202+K10740+K07466+K10846+K10756+K10754+K10841+K03505+K02327+K10840+K10747+K04802+K10755+K10140+K10839+K03144+K10842+K10756+K10848+K02328+K10755+K10847+K10838+K10839+K03506+K10609+K10849+K10844+K03868+K06634+K03141+K10739+K10609+K03142+K02325+K02326+K02326+K03868	no
Circadian rhythm	map04710	34	1	4859	1112	0.00675902	0.0557107	gene20377|K07198;gene3109|K03094;gene24486|K03362;gene559|K03094;gene19864|K08959;gene6685|K02223;gene16782|K07199;gene5567|K02295;gene19530|K03728;gene3954|K03347;gene1608|K05870;gene21507|K03729;gene12633|K10269;gene3177|K07199;gene3308|K08534;gene20481|K03094;gene15396|K02296;gene2659|K07198;gene16114|K02633;gene20156|K03362;gene5073|K07200;gene14927|K03094;gene7546|K03094;gene19217|K02633;gen…	.	0	.	0	http://www.kegg.jp/pathway/map04710+K07198+K03094+K03362+K03094+K08959+K02223+K07199+K02295+K03728+K03347+K05870+K03729+K10269+K07199+K08534+K03094+K02296+K07198+K02633+K03362+K07200+K03094+K03094+K02633+K02633+K03094+K03868+K03094+K02295+K08532+K07200+K03730+K08960+K03868	no
Acute myeloid leukemia	map05221	50	3	4843	1110	0.00672195	0.0557107	gene21881|K04366;gene21267|K04456;gene22836|K04504;gene15980|K04456;gene14322|K04377;gene5712|K07827;gene14525|K04688;gene2524|K02649;gene18766|K04688;gene19537|K08527;gene10677|K03099;gene20893|K10054;gene23814|K04371;gene17901|K04456;gene14777|K09438;gene26391|K08845;gene4092|K04365;gene19248|K02649;gene20241|K02649;gene16066|K07203;gene1014|K08367;gene11821|K04490;gene7978|K04369;gene15554|K10…	gene20893|K10054	1	gene15980|K04456;gene11821|K04490	2	http://www.kegg.jp/pathway/map05221+K04366+K04456+K04504+K04456+K04377+K07827+K04688+K02649+K04688+K08527+K03099+K10054+K04371+K04456+K09438+K08845+K04365+K02649+K02649+K07203+K08367+K04490+K04369+K10055+K03099+K04735+K08806+K11223+K04692+K00922+K02620+K04364+K04467+K04688+K04371+K04368+K07205+K00922+K00922+K02580+K04503+K10056+K04702+K07828+K11224+K07209+K02649+K02158+K07210+K04491	no
N-Glycan biosynthesis	map00510	50	3	4843	1110	0.00672195	0.0557107	gene7763|K00726;gene6124|K00737;gene1149|K12670;gene21622|K06316;gene3698|K07968;gene11468|K01228;gene516|K03845;gene20702|K01231;gene12309|K07252;gene15588|K03846;gene27017|K07432;gene27018|K07432;gene16498|K13748;gene25844|K05546;gene468|K00778;gene1223|K01230;gene13835|K00721;gene7082|K01231;gene23577|K03842;gene21923|K12666;gene1786|K00744;gene11056|K12668;gene24867|K12669;gene12796|K00729;ge…	.	0	gene1223|K01230	1	http://www.kegg.jp/pathway/map00510+K00726+K00737+K12670+K06316+K07968+K01228+K03845+K01231+K07252+K03846+K07432+K07432+K13748+K05546+K00778+K01230+K00721+K01231+K03842+K12666+K00744+K12668+K12669+K00729+K03843+K07151+K07966+K01001+K00902+K09661+K03847+K07967+K09659+K00738+K07151+K03849+K03847+K09658+K01230+K03848+K01230+K01230+K00736+K01230+K07441+K03844+K12667+K12667+K03850+K00738	no
Bacterial invasion of epithelial cells	map05100	71	6	4822	1107	0.0066682	0.0557107	gene7816|K04645;gene1565|.|K05717;gene4906|K06484;gene11835|K05691;gene2191|K16942;gene11524|K04513;gene15287|K06272;gene329|K06106;gene16709|K05760;gene4478|K12958;gene19908|K05692;gene18478|K05757;gene17207|K05726;gene22661|K13738;gene2524|K02649;gene6862|K16939;gene26298|K07863;gene1275|K05748;gene27715|K05747;gene16805|K05756;gene24135|K05757;gene24136|K05757;gene7486|K05691;gene27612|K16939;…	gene4478|K12958	1	gene11835|K05691;gene9707|K05753;gene15037|K07863	3	http://www.kegg.jp/pathway/map05100+K04645+.|K05717+K06484+K05691+K16942+K04513+K06272+K06106+K05760+K12958+K05692+K05757+K05726+K13738+K02649+K16939+K07863+K05748+K05747+K05756+K05757+K05757+K05691+K16939+K06279+K05099+K04707+K05758+K02649+K02649+K05753+K06278+K04438+K13708+K05758+K04644+K05704+K04392+K05689+K05758+K05757+K13728+K04438+K05719+K06106+K04393+K02105+K07863+K00922+K16938+K13736+K057…	no
Prostate cancer	map05215	72	6	4821	1107	0.0058387	0.0557107	gene22042|K06620;gene20584|K05087;gene21881|K04366;gene21267|K04456;gene11523|K08774;gene23453|K06276;gene4120|K09048;gene6127|K04374;gene15980|K04456;gene24774|K04362;gene1187|K09389;gene15696|K05450;gene5712|K07827;gene4387|K09047;gene21313|K04361;gene2524|K02649;gene9034|K09048;gene10677|K03099;gene21212|K04079;gene1608|K05870;gene23814|K04371;gene9183|K09348;gene13944|K06626;gene17901|K04456;…	gene13944|K06626;gene6675|K04363	2	gene15980|K04456;gene24774|K04362;gene11821|K04490;gene26335|K08557	4	http://www.kegg.jp/pathway/map05215+K06620+K05087+K04366+K04456+K08774+K06276+K09048+K04374+K04456+K04362+K09389+K05450+K07827+K09047+K04361+K02649+K09048+K03099+K04079+K05870+K04371+K09348+K06626+K04456+K08845+K04365+K02649+K02649+K07203+K04490+K01110+K04451+K04369+K03099+K06618+K04735+K05450+K06625+K02105+K00922+K02620+K04364+K04734+K06624+K04467+K04363+K07201+K09048+K04371+K04368+K04079+K00922…	no
Valine, leucine and isoleucine degradation	map00280	43	2	4850	1111	0.006032	0.0557107	gene492|K07514;gene20782|K05606;gene2779|K00249;gene1666|K00157;gene24237|K07511;gene853|K01966;gene20367|K01027;gene16718|K00128;gene12016|K07515;gene12015|K07509;gene18182|K00826;gene17941|K00166;gene16694|K00248;gene2107|K05605;gene1194|K01640;gene23233|K07508;gene15621|K00626;gene543|K01968;gene10096|K00626;gene26443|K08683;gene3772|K00149;gene19319|K00128;gene2959|K09699;gene4382|K00020;gene…	gene2779|K00249;gene5718|K00826	2	gene27472|K01027	1	http://www.kegg.jp/pathway/map00280+K07514+K05606+K00249+K00157+K07511+K01966+K01027+K00128+K07515+K07509+K00826+K00166+K00248+K05605+K01640+K07508+K00626+K01968+K00626+K08683+K00149+K00128+K09699+K00020+K05607+K00167+K01027+K00140+K01969+K07513+K01641+K13524+K00157+K00020+K09478+K00022+K03334+K14085+K00826+K11538+K00253+K01965+K00382	no
Glycosylphosphatidylinositol (GPI)-anchor biosynthesis	map00563	24	0	4869	1113	0.0072311	0.056196	gene13746|K05292;gene1691|K05294;gene7066|K05310;gene18793|K05283;gene11635|K05287;gene14411|K05289;gene16034|K03859;gene23354|K03860;gene10363|K03858;gene23300|K05285;gene3639|K05284;gene13602|K05293;gene26721|K03857;gene398|K07541;gene1253|K07542;gene9017|K05288;gene19308|K03434;gene17154|K01127;gene10579|K05286;gene403|K08098;gene2788|K05290;gene12270|K09658;gene1034|K03861;gene18923|K05291	.	0	gene26721|K03857;gene17154|K01127	2	http://www.kegg.jp/pathway/map00563+K05292+K05294+K05310+K05283+K05287+K05289+K03859+K03860+K03858+K05285+K05284+K05293+K03857+K07541+K07542+K05288+K03434+K01127+K05286+K08098+K05290+K09658+K03861+K05291	no
Fructose and mannose metabolism	map00051	24	0	4869	1113	0.0072311	0.056196	gene23820|K01623;gene13282|K00850;gene12996|K01103;gene9283|K03841;gene11993|K00846;gene7807|K00844;gene2768|K00976;gene5126|K00850;gene959|K00850;gene21724|K00966;gene9374|K01623;gene27328|K01112;gene21954|K01711;gene6017|K14634;gene11449|K00844;gene28348|K00850;gene25205|K00844;gene25204|K00844;gene5966|K01803;gene10491|K00008;gene20871|K01809;gene17184|K05305;gene14398|K02377;gene18924|K01623	gene25205|K00844	1	gene11993|K00846;gene7807|K00844	2	http://www.kegg.jp/pathway/map00051+K01623+K00850+K01103+K03841+K00846+K00844+K00976+K00850+K00850+K00966+K01623+K01112+K01711+K14634+K00844+K00850+K00844+K00844+K01803+K00008+K01809+K05305+K02377+K01623	no
RNA degradation	map03018	70	6	4823	1107	0.00760846	0.0574862	gene11694|K00962;gene11590|K12602;gene13999|K13126;gene19376|K14443;gene795|K12618;gene4870|K14443;gene5963|K01689;gene11899|K12592;gene5345|K12571;gene891|K16855;gene12738|K12572;gene5190|K12605;gene4261|K12627;gene4422|K12624;gene6869|K12603;gene9077|K03681;gene13207|K12619;gene22564|K12621;gene6150|K14443;gene7146|K12600;gene90|K14443;gene8618|K12603;gene23645|K01148;gene17369|K03514;gene16104…	gene11694|K00962;gene5963|K01689;gene13207|K12619;gene19111|K01689	4	gene7779|K12592;gene13731|K13126	2	http://www.kegg.jp/pathway/map03018+K00962+K12602+K13126+K14443+K12618+K14443+K01689+K12592+K12571+K16855+K12572+K12605+K12627+K12624+K12603+K03681+K12619+K12621+K14443+K12600+K14443+K12603+K01148+K03514+K01689+K01689+K12592+K12615+K14443+K12613+K12590+K12602+K12591+K12616+K12610+K12593+K12623+K12625+K11600+K12581+K12597+K12598+K03678+K13126+K12599+K12580+K12586+K12622+K03514+K07573+K12602+K13126…	no
TNF signaling pathway	map04668	95	10	4798	1103	0.00795951	0.0582395	gene6123|K04403;gene21267|K04456;gene17460|K05508;gene19752|K04466;gene4120|K09048;gene6918|K04440;gene6127|K04374;gene15980|K04456;gene9798|K04427;gene16924|K15637;gene13783|K01403;gene6821|K05505;gene11131|K08847;gene10262|K04379;gene22000|K16366;gene4387|K09047;gene2524|K02649;gene9034|K09048;gene13827|K10048;gene25923|K16510;gene9927|K11859;gene13599|K05632;gene19948|K04696;gene1655|K04724;ge…	gene6918|K04440;gene16391|K11987;gene17198|K08849	3	gene15980|K04456;gene13783|K01403	2	http://www.kegg.jp/pathway/map04668+K04403+K04456+K05508+K04466+K09048+K04440+K04374+K04456+K04427+K15637+K01403+K05505+K08847+K04379+K16366+K09047+K02649+K09048+K10048+K16510+K11859+K05632+K04696+K04724+K05505+K05505+K05870+K04371+K10165+K03158+K06490+K04432+K04456+K02649+K02649+K04433+K05405+K05141+K05453+K05629+K02861+K09258+K09849+K04735+K03171+K12793+K04430+K14625+K03172+K11987+K04441+K04441…	no
Fc gamma R-mediated phagocytosis	map04666	76	7	4817	1106	0.00813641	0.0582395	gene13697|K01116;gene21881|K04366;gene21267|K04456;gene23792|K07362;gene2115|K12562;gene15980|K04456;gene14328|K12488;gene17376|K13536;gene1186|K12488;gene7640|K01080;gene18478|K05757;gene14525|K04688;gene2524|K02649;gene7963|K00889;gene15015|K15909;gene23951|K05743;gene18766|K04688;gene1275|K05748;gene19985|K04718;gene27715|K05747;gene23814|K04371;gene16805|K05756;gene24135|K05757;gene24136|K057…	gene17376|K13536;gene13544|K08893	2	gene15980|K04456;gene7963|K00889;gene23951|K05743;gene12721|K06083;gene9707|K05753;gene2993|K05730;gene18171|K04718;gene25472|K08091	8	http://www.kegg.jp/pathway/map04666+K01116+K04366+K04456+K07362+K12562+K04456+K12488+K13536+K12488+K01080+K05757+K04688+K02649+K00889+K15909+K05743+K04688+K05748+K04718+K05747+K04371+K05756+K05757+K05757+K06083+K04456+K05758+K02649+K02649+K05753+K05859+K04438+K05854+K05758+K02677+K02677+K05730+K01080|.+K13536+K04392+K05730+K08893+K12488+K01115+K05855+K05758+K05757+K05768+K05765+K01115+K00889+K057…	no
Vasopressin-regulated water reabsorption	map04962	40	2	4853	1111	0.00987811	0.0688935	gene4120|K09048;gene16701|K10418;gene15693|K10414;gene4387|K09047;gene13459|.|K04632;gene9034|K09048;gene11475|K04648;gene5292|K10424;gene21210|K10413;gene1608|K05870;gene25457|K10418;gene7310|K10426;gene18718|K10418;gene9225|K09876;gene2814|K04345;gene13460|K04632;gene23880|K13502;gene23343|K12462;gene5369|K07888;gene24833|K10428;gene5778|K12462;gene19889|K12462;gene1978|K10415;gene17521|K10416;…	.	0	gene19218|K13504	1	http://www.kegg.jp/pathway/map04962+K09048+K10418+K10414+K09047+.|K04632+K09048+K04648+K10424+K10413+K05870+K10418+K10426+K10418+K09876+K04345+K04632+K13502+K12462+K07888+K10428+K12462+K12462+K10415+K10416+K06027+K13504+K08049+K09048+K07904+K09048+K04228+K09048+K08043+K10416+K10417+K07889+K07905+K07887+K04345+K10427	no
Protein export	map03060	22	0	4871	1113	0.0109136	0.0742125	gene23286|K13280;gene21315|K07342;gene10776|K03104;gene13018|K10956;gene11330|K03105;gene25680|K13431;gene9731|K09540;gene9111|K09481;gene609|K12275;gene24952|K12948;gene20962|K03106;gene14963|K12947;gene871|K12272;gene12236|K09490;gene11062|K03217;gene14888|K09647;gene16775|K13280;gene21632|K12946;gene20715|K13280;gene19999|K03107;gene21929|K10956;gene6697|K03108	gene12236|K09490	1	.	0	http://www.kegg.jp/pathway/map03060+K13280+K07342+K03104+K10956+K03105+K13431+K09540+K09481+K12275+K12948+K03106+K12947+K12272+K09490+K03217+K09647+K13280+K12946+K13280+K03107+K10956+K03108	no
Hippo signaling pathway - fly	map04391	67	6	4826	1107	0.0112368	0.0745467	gene17655|K09236;gene19338|K06094;gene3201|K16673;gene8855|K06095;gene22833|K09448;gene6918|K04440;gene11480|K06685;gene17078|K04676;gene11072|K16682;gene14322|K04377;gene21624|K16197;gene19908|K05692;gene453|K16676;gene450|K10149;gene4603|K16684;gene22971|K09236;gene26953|K16675;gene10670|K16686;gene13981|K04412;gene12117|K16197;gene13944|K06626;gene16105|K05628;gene6795|K06685;gene16888|K04382;…	gene6918|K04440;gene13944|K06626;gene16888|K04382;gene25011|K09851	4	gene13296|K09851;gene10069|K16675;gene7369|K04354	3	http://www.kegg.jp/pathway/map04391+K09236+K06094+K16673+K06095+K09448+K04440+K06685+K04676+K16682+K04377+K16197+K05692+K16676+K10149+K16684+K09236+K16675+K16686+K04412+K16197+K06626+K05628+K06685+K04382+K16507+.|K04354+K04382+K03456+K09851+K16675+K16682+K04354+K16684+K09448+K06093+K16197+K16197+K09851+K09448+K16682+K16197+K08791+K09448+K16197+K16197+K06069+K04440+K04237+K06093+K16197+K04382+K044…	no
Pancreatic cancer	map05212	60	5	4833	1108	0.0119086	0.0771223	gene22042|K06620;gene21881|K04366;gene21267|K04456;gene11523|K08774;gene6918|K04440;gene15980|K04456;gene1187|K09389;gene5712|K07827;gene21313|K04361;gene2524|K02649;gene23246|K04501;gene4723|K02091;gene23814|K04371;gene1709|K11220;gene17901|K04456;gene9109|K04674;gene26391|K08845;gene4092|K04365;gene19248|K02649;gene19875|K07861;gene20241|K02649;gene21329|K04388;gene19187|K04451;gene24162|K04392…	gene6918|K04440;gene1709|K11220;gene8761|K06621	3	gene15980|K04456;gene26844|K05729;gene10249|K13377;gene12369|K08732	4	http://www.kegg.jp/pathway/map05212+K06620+K04366+K04456+K08774+K04440+K04456+K09389+K07827+K04361+K02649+K04501+K02091+K04371+K11220+K04456+K04674+K08845+K04365+K02649+K07861+K02649+K04388+K04451+K04392+K06618+K04735+K04570+K05729+K13375+K08773+K04692+K13377+K04440+K04482+K11217+K04393+K00922+K04440+K04467+K08732+K07835+K04371+K04368+K05448+K00922+K00922+K04399+K02580+K04500+K04503+K04500+K06621…	no
Endometrial cancer	map05213	46	3	4847	1110	0.012348	0.078108	gene11835|K05691;gene21881|K04366;gene21267|K04456;gene15287|K06272;gene23453|K06276;gene15980|K04456;gene14322|K04377;gene5712|K07827;gene21313|K04361;gene2524|K02649;gene10677|K03099;gene23814|K04371;gene7486|K05691;gene17901|K04456;gene26395|K04375;gene26391|K08845;gene4092|K04365;gene19248|K02649;gene20241|K02649;gene11821|K04490;gene24656|K01110;gene21361|K08734;gene19187|K04451;gene7978|K04…	.	0	gene11835|K05691;gene15980|K04456;gene11821|K04490;gene20114|K04385	4	http://www.kegg.jp/pathway/map05213+K05691+K04366+K04456+K06272+K06276+K04456+K04377+K07827+K04361+K02649+K03099+K04371+K05691+K04456+K04375+K08845+K04365+K02649+K02649+K04490+K01110+K08734+K04451+K04369+K02157+K04385+K03099+K05689+K02085+K02105+K00922+K02620+K04364+K04371+K04368+K00922+K03083|.+K02085+K00922+K04399+K04503+K09408+K07828+K02649+K02158+K04491	no
Biosynthesis of amino acids	map01230	64	6	4829	1107	0.0164439	0.0964548	gene8642|K00825;gene24523|K14454;gene19333|K00600;gene23820|K01623;gene28709|K00616;gene6914|K00134;gene5304|K00600;gene13282|K00850;gene27654|K00030;gene3162|K00058;gene15941|K00286;gene5963|K01689;gene21662|K14677;gene25300|K00548;gene17497|K14455;gene23919|K01755;gene8712|K01681;gene14437|K00814;gene16183|K00948;gene24546|K01834;gene16348|K01915;gene940|K01697;gene16104|K01689;gene6152|K01681;…	gene5963|K01689;gene19111|K01689;gene5718|K00826	3	.	0	http://www.kegg.jp/pathway/map01230+K00825+K14454+K00600+K01623+K00616+K00134+K00600+K00850+K00030+K00058+K00286+K01689+K14677+K00548+K14455+K01755+K01681+K00814+K00948+K01834+K01915+K01697+K01689+K01681+K01689+K00826+K00850+K00615+K00850+K00030+K01783+K00948+K00831+K01476+K12406+K00615+K01807+K00814+K00927+K00134+K01758+K01623+K00286+K00615+K01834+K00948+K00873+K00948+K01647+K00031+K00850+K00031…	no
Aminoacyl-tRNA biosynthesis	map00970	44	3	4849	1110	0.0166309	0.0964548	gene24320|K10837;gene21148|K01867;gene20423|K01868;gene21848|K01869;gene7376|K01869;gene22505|K01873;gene21747|K01886;gene1367|K01866;gene12502|K01883;gene11239|K00604;gene17850|K01875;gene2645|K01881;gene1682|K01874;gene7441|K01892;gene1473|K01890;gene4406|K01880;gene26152|K01883;gene5295|K01874;gene23273|K01893;gene1805|K01876;gene15889|K01870;gene15886|K14163;gene16703|K02435;gene20800|K01868;…	gene21148|K01867	1	gene20800|K01868	1	http://www.kegg.jp/pathway/map00970+K10837+K01867+K01868+K01869+K01869+K01873+K01886+K01866+K01883+K00604+K01875+K01881+K01874+K01892+K01890+K01880+K01883+K01874+K01893+K01876+K01870+K14163+K02435+K01868+K01872+K03341+K01870+K01889+K01887+K01873+K01885+K04567+K02433+K01868+K01893+K01889+K01875+K01872+K01867+K01876+K01866+K02434+K01892+K01866	no
Oxidative phosphorylation	map00190	134	18	4759	1095	0.0167422	0.0964548	gene12104|K02148;gene24304|K11725;gene11597|K02270;gene25896|K02273;gene4323|K02263;gene23451|K02155;gene20171|K02153;gene16864|K02154;gene11389|K02265;gene21768|K00414;gene13003|K02136;gene11517|K02147;gene13910|K03662;gene23418|K03966;gene7185|K02128;gene9547|K02270;gene5303|K03948;gene17743|K01542;gene9135|K02147;gene23200|K02132;gene13455|K02135;gene19430|K02128;gene8076|K03951;gene14247|K021…	gene17783|K02270;gene9409|K02132	2	gene12104|K02148;gene11517|K02147;gene12672|K01544;gene1889|K03941;gene10628|K00417;gene15895|K02149	6	http://www.kegg.jp/pathway/map00190+K02148+K11725+K02270+K02273+K02263+K02155+K02153+K02154+K02265+K00414+K02136+K02147+K03662+K03966+K02128+K02270+K03948+K01542+K02147+K02132+K02135+K02128+K03951+K02144+K03957+K03945+K02145+K02152+K02138+K03936+K03937+K03943+K00411+K02268+K01544+K02130+K02259+K02154+K02140+K03952+K02267+K03967+K03947+K03958+K03950+K02134+K03943+K02264+K02152+K02131+K03941+K01507…	no
Citrate cycle (TCA cycle)	map00020	29	1	4864	1112	0.0165272	0.0964548	gene19625|K01648;gene27654|K00030;gene8712|K01681;gene7561|K00162;gene21580|K00162;gene25025|K00164;gene4311|K00164;gene6152|K01681;gene27319|K00161;gene13359|K00030;gene20542|K00234;gene21550|K01900;gene12866|K01900;gene15575|K00237;gene15579|K00627;gene11830|K01899;gene11874|K00025;gene5347|K01647;gene3708|K00236;gene1595|K00031;gene20690|K00031;gene10490|K00627;gene20819|K00030;gene1098|K00235…	gene10490|K00627	1	.	0	http://www.kegg.jp/pathway/map00020+K01648+K00030+K01681+K00162+K00162+K00164+K00164+K01681+K00161+K00030+K00234+K01900+K01900+K00237+K00627+K01899+K00025+K01647+K00236+K00031+K00031+K00627+K00030+K00235+K00658+K01596+K00627+K01958+K00382	no
HTLV-I infection	map05166	209	32	4684	1081	0.0170214	0.0964548	gene22042|K06620;gene13712|K09421;gene14192|K00787;gene21267|K04456;gene12478|K03349;gene16813|K03352;gene4324|K08041;gene1522|K00445;gene1520|K01357;gene19752|K04466;gene794|K06640;gene24738|K02330;gene6918|K04440;gene16897|K02842;gene6127|K04374;gene15980|K04456;gene10226|K07936;gene16922|K02324;gene6193|K05770;gene14322|K04377;gene13046|K06724;gene15791|K04376;gene3429|K16333;gene11130|K08044;…	gene6918|K04440;gene16416|K09032;gene23855|K05718;gene13786|K03160;gene12992|K05074;gene6675|K04363;gene8761|K06621	7	gene1520|K01357;gene15980|K04456;gene26046|K03505;gene7488|K15041;gene17368|K08047;gene8568|K01064;gene11427|K04386;gene4743|K02432;gene10249|K13377	9	http://www.kegg.jp/pathway/map05166+K06620+K09421+K00787+K04456+K03349+K03352+K08041+K00445+K01357+K04466+K06640+K02330+K04440+K02842+K04374+K04456+K07936+K02324+K05770+K04377+K06724+K04376+K16333+K08044+K17334+K03357+K04379+K03348+K09389+K07827+K04348+K04685+K02649+K06271+K06637+K15041+K04501+K03353+K04728+K09032+K16334+K14290+K09027+K06641+K17333+K10152+K03505+K09253+K05870+K02375+K15305+K07936…	no
Base excision repair	map03410	36	2	4857	1111	0.0188097	0.104413	gene24485|K03512;gene24738|K02330;gene18850|K10776;gene16922|K02324;gene10913|K10771;gene21667|K10798;gene16675|K03648;gene21875|K10801;gene26046|K03505;gene12677|K10798;gene18253|K02327;gene18152|K10747;gene8668|K09183|K10568;gene13299|K04802;gene24948|K10569;gene18001|K10803;gene7089|K10802;gene20860|K10567;gene4302|K02328;gene296|K10771;gene2505|K03575;gene26468|K10772;gene11448|K03506;gene127…	.	0	gene26046|K03505	1	http://www.kegg.jp/pathway/map03410+K03512+K02330+K10776+K02324+K10771+K10798+K03648+K10801+K03505+K10798+K02327+K10747+K09183|K10568+K04802+K10569+K10803+K10802+K10567+K02328+K10771+K03575+K10772+K03506+K10802+K10800+K10773+K10798+K03660+K04799+K10798+K02325+K10802+K02326+K02326+K03652+K03649	no
Glutathione metabolism	map00480	49	4	4844	1109	0.0215	0.115052	gene12108|K10808;gene12106|K01581;gene1330|K01581;gene22621|K00799;gene700|K01581;gene16079|K00033;gene7601|K05361;gene2921|K11205;gene4003|K13299;gene2605|K00432;gene6505|K11142;gene5769|K00799;gene24824|K00383;gene4405|K00682;gene16529|K00799;gene17046|K00799;gene16069|K00797;gene3035|K00799;gene3034|K00799;gene3033|K00799;gene3032|K00799;gene3031|K00799;gene26105|K00799;gene26104|K00799;gene25…	gene3035|K00799;gene22618|K00799	2	gene4405|K00682;gene16529|K00799;gene20684|K11140;gene16530|K00799	4	http://www.kegg.jp/pathway/map00480+K10808+K01581+K01581+K00799+K01581+K00033+K05361+K11205+K13299+K00432+K11142+K00799+K00383+K00682+K00799+K00799+K00797+K00799+K00799+K00799+K00799+K00799+K00799+K00799+K05360+K10808+K00799+K00799+K00799+K11140+K00799+K00799+K10807+K00681+K00432+K00432+K00031+K00799+K00031+K00799+K00799+K00799+K00432+K01920+K11204+K01469+K00681+K00802+K00036	no
Phosphatidylinositol signaling system	map04070	68	7	4825	1106	0.0215722	0.115052	gene13697|K01116;gene4121|K00901;gene6912|K00981;gene27417|K01108;gene23171|K01092;gene17914|K00911;gene24588|K05860;gene10733|K00911;gene2524|K02649;gene7963|K00889;gene15015|K15909;gene19746|K05857;gene13865|K01092;gene15424|K00923;gene18702|K00901;gene2352|K01099;gene7057|K00901;gene19248|K02649;gene18110|K02183;gene2108|K01107;gene20241|K02649;gene5290|K00920;gene12901|K00901;gene19486|K00920…	gene4121|K00901;gene16577|K01106	2	gene7963|K00889;gene27186|K00901	2	http://www.kegg.jp/pathway/map04070+K01116+K00901+K00981+K01108+K01092+K00911+K05860+K00911+K02649+K00889+K15909+K05857+K01092+K00923+K00901+K01099+K00901+K02649+K02183+K01107+K02649+K00920+K00901+K00920+K05859+K01106+K01110+K00888+K01099+K02677+K02677+K00915+K00923+K13711+K00920+K00889+K01106+K00922+K01106+K05857+K02183+K02183+K15759+K10572+K00921+K00999+K00981+K00922+K00901+K01109+K01109+K00922…	no
DNA replication	map03030	35	2	4858	1111	0.0220358	0.115264	gene24103|K02210;gene22629|K02541;gene16922|K02324;gene4081|K03111;gene19478|K03111;gene4680|K10740;gene19007|K07466;gene12778|K10756;gene6591|K10754;gene12834|K10744;gene27190|K02540;gene26046|K03505;gene18253|K02327;gene25960|K02321;gene18152|K10747;gene13299|K04802;gene23948|K10755;gene9522|K03469;gene26611|K02320;gene1804|K02542;gene22927|K02685;gene16769|K10756;gene5328|K02684;gene5591|K0220…	.	0	gene26046|K03505	1	http://www.kegg.jp/pathway/map03030+K02210+K02541+K02324+K03111+K03111+K10740+K07466+K10756+K10754+K10744+K02540+K03505+K02327+K02321+K10747+K04802+K10755+K03469+K02320+K02542+K02685+K10756+K02684+K02209+K02328+K10755+K10745+K02212+K03506+K04799+K10739+K02325+K10743+K02326+K02326	no
MAPK signaling pathway	map04010	189	29	4704	1084	0.0232564	0.119353	gene805|K08053;gene491|K04422;gene6123|K04403;gene21881|K04366;gene21267|K04456;gene23827|K04429;gene19171|K04358;gene24482|K04358;gene19752|K04466;gene1990|K04424;gene10382|K04453;gene2118|K04420;gene6918|K04440;gene6274|K04435;gene6127|K04374;gene15980|K04456;gene9798|K04427;gene18103|K04460;gene14322|K04377;gene24774|K04362;gene15791|K04376;gene21660|K04459;gene10262|K04379;gene3121|K02582;gen…	gene6918|K04440;gene3121|K02582;gene7448|K04391;gene7198|K12326;gene6675|K04363;gene24841|K04459;gene7933|K04402;gene4200|K04437	8	gene15980|K04456;gene24774|K04362;gene4572|K04858;gene11427|K04386;gene14955|.|K04439;gene10249|K13377;gene26182|K04459;gene10719|K16342;gene19384|.|K04854;gene10723|K16342|K19219;gene21692|K04859;gene10135|K04373	12	http://www.kegg.jp/pathway/map04010+K08053+K04422+K04403+K04366+K04456+K04429+K04358+K04358+K04466+K04424+K04453+K04420+K04440+K04435+K04374+K04456+K04427+K04460+K04377+K04362+K04376+K04459+K04379+K02582+K07827+K04348+K04361+K04459+K08018+K04419+K04461+K04437+K04858+K12361+K16510+K04425+K04358+K04428+K04355+K04405+K04459+K03099+K04865+K04452+K17333+K09253+K05866+K16342+K04406+K04371+K04412+K03283…	no
Progesterone-mediated oocyte maturation	map04914	79	9	4814	1104	0.024178	0.121785	gene20584|K05087;gene25956|K08694;gene21881|K04366;gene21267|K04456;gene12478|K03349;gene16813|K03352;gene4324|K08041;gene10605|K05868;gene21706|K04630;gene6918|K04440;gene15980|K04456;gene7499|K05867;gene11130|K08044;gene17075|K03357;gene11343|K03348;gene5712|K07827;gene25264|K02087;gene20238|K05868;gene2524|K02649;gene27803|K03353;gene21212|K04079;gene13327|K05866;gene23814|K04371;gene17368|K08…	gene6918|K04440	1	gene15980|K04456;gene17368|K08047;gene11954|K08694;gene10135|K04373	4	http://www.kegg.jp/pathway/map04914+K05087+K08694+K04366+K04456+K03349+K03352+K08041+K05868+K04630+K04440+K04456+K05867+K08044+K03357+K03348+K07827+K02087+K05868+K02649+K03353+K04079+K05866+K04371+K08047+K08694+K04456+K08845+K04373+K04365+K02649+K04345+K02649+K06645+K06638+K03350+K03351+K12456+K04630+K04373+K02602|.+K06633+K06627+K04373+K13728+K04441+K04441+K03364+K04630+K04440+K05866+K05868+K009…	no
Pathways in cancer	map05200	275	46	4618	1067	0.025036	0.123815	gene17424|K01398;gene22042|K06620;gene1565|.|K05717;gene20584|K05087;gene11835|K05691;gene493|K08738;gene14195|K09290;gene13697|K01116;gene21881|K04366;gene21886|K08530;gene21267|K04456;gene19171|K04358;gene1522|K00445;gene1520|K01357;gene11524|K04513;gene11523|K08774;gene24482|K04358;gene10382|K04453;gene22836|K04504;gene6918|K04440;gene16897|K02842;gene15980|K04456;gene10484|K04662;gene20768|K1…	gene6918|K04440;gene20893|K10054;gene1709|K11220;gene13944|K06626;gene16391|K11987;gene6675|K04363;gene9122|K08738;gene23256|K06765;gene8761|K06621;gene23598|K08738	10	gene17424|K01398;gene11835|K05691;gene1520|K01357;gene15980|K04456;gene13783|K01403;gene24774|K04362;gene8568|K01064;gene9685|K06241;gene27937|K05066;gene4191|K06226;gene11821|K04490;gene4743|K02432;gene18906|K13241;gene20114|K04385;gene10639|K08803;gene11770|K09293;gene10249|K13377;gene25284|K05126;gene12369|K08732;gene26335|K08557;gene15686|K01388	21	http://www.kegg.jp/pathway/map05200+K01398+K06620+.|K05717+K05087+K05691+K08738+K09290+K01116+K04366+K08530+K04456+K04358+K00445+K01357+K04513+K08774+K04358+K04453+K04504+K04440+K02842+K04456+K04662+K15589+K09592+K02219+K09290+K04377+K01403+K16063+K04362+K04379+K09389+K07827+K04361+K04685+K02649+K06237+K09592+K06243+K16061+K04501+K09848+K04358+K08737+K06237+K06237+K08527+K06482+K08878+K05454+K030…	no
VEGF signaling pathway	map04370	47	4	4846	1109	0.0281741	0.136846	gene13697|K01116;gene21881|K04366;gene21267|K04456;gene15980|K04456;gene16709|K05760;gene5712|K07827;gene25144|K04348;gene2524|K02649;gene19985|K04718;gene10717|K16342;gene23814|K04371;gene17901|K04456;gene19248|K02649;gene19875|K07861;gene20241|K02649;gene6430|K04348;gene17253|K05859;gene7978|K04369;gene21687|K04444;gene13662|K05704;gene11902|K06268;gene20118|K02677;gene20119|K02677;gene24162|K0…	gene16391|K11987	1	gene15980|K04456;gene10719|K16342;gene10723|K16342|K19219;gene18171|K04718	4	http://www.kegg.jp/pathway/map04370+K01116+K04366+K04456+K04456+K05760+K07827+K04348+K02649+K04718+K16342+K04371+K04456+K02649+K07861+K02649+K04348+K05859+K04369+K04444+K05704+K06268+K02677+K02677+K04392+K11987+K16342+K04441+K04441+K04393+K00922+K16342+K04371+K04368+K05448+K00922+K04443+K16342|K19219+K05725+K00922+K04718+K04441+K04399+K04348+K07828+K04393+K02649+K02158	no
Glycerolipid metabolism	map00561	40	3	4853	1110	0.0297449	0.141941	gene22041|K13517;gene4121|K00901;gene4087|K09881;gene9132|K01059;gene7640|K01080;gene951|K13523;gene21932|K01054;gene18702|K00901;gene24376|K14073;gene24377|K14076;gene12093|K15728;gene26568|K00864;gene13700|K15728;gene7057|K00901;gene16718|K00128;gene12901|K00901;gene2516|K00002;gene23231|K01046;gene6910|K13506;gene24747|K13506;gene12396|K13509;gene22590|K13509;gene3772|K00149;gene19319|K00128;g…	gene4121|K00901	1	gene21932|K01054;gene24376|K14073;gene24377|K14076;gene12093|K15728;gene26053|K16816;gene14935|K11160;gene27186|K00901	7	http://www.kegg.jp/pathway/map00561+K13517+K00901+K09881+K01059+K01080+K13523+K01054+K00901+K14073+K14076+K15728+K00864+K15728+K00901+K00128+K00901+K00002+K01046+K13506+K13506+K13509+K13509+K00149+K00128+K01189+K16816+K01080|.+K11155+K13513+K00864+K13517+K01046+K14085+K00901+K15728+K00901+K00901+K11160+K00901+K00629	no
Non-small cell lung cancer	map05223	46	4	4847	1109	0.03219	0.15096	gene22042|K06620;gene13697|K01116;gene21881|K04366;gene21267|K04456;gene21573|K01522;gene11523|K08774;gene23453|K06276;gene15980|K04456;gene1187|K09389;gene5712|K07827;gene21313|K04361;gene2524|K02649;gene10677|K03099;gene4723|K02091;gene23814|K04371;gene27483|K08524;gene17901|K04456;gene26391|K08845;gene4092|K04365;gene19248|K02649;gene20241|K02649;gene17253|K05859;gene19187|K04451;gene7978|K043…	gene8761|K06621	1	gene21573|K01522;gene15980|K04456	2	http://www.kegg.jp/pathway/map05223+K06620+K01116+K04366+K04456+K01522+K08774+K06276+K04456+K09389+K07827+K04361+K02649+K03099+K02091+K04371+K08524+K04456+K08845+K04365+K02649+K02649+K05859+K04451+K04369+K02677+K02677+K03099+K04411+K06618+K08015+K00922+K04364+K04371+K04368+K00922+K00922+K08528+K04399+K04503+K09408+K06621+K07828+K09850+K02089+K02649+K02158	no
Inositol phosphate metabolism	map00562	51	5	4842	1108	0.037989	0.172217	gene13697|K01116;gene27417|K01108;gene23171|K01092;gene17914|K00911;gene24588|K05860;gene10733|K00911;gene12269|K13712;gene7963|K00889;gene15015|K15909;gene19746|K05857;gene13865|K01092;gene15424|K00923;gene2352|K01099;gene2108|K01107;gene5290|K00920;gene19486|K00920;gene17253|K05859;gene18994|K01106;gene24656|K01110;gene27219|K00888;gene26950|K01099;gene24686|K00915;gene15770|K00923;gene8517|K01…	gene12269|K13712;gene16577|K01106	2	gene7963|K00889	1	http://www.kegg.jp/pathway/map00562+K01116+K01108+K01092+K00911+K05860+K00911+K13712+K00889+K15909+K05857+K01092+K00923+K01099+K01107+K00920+K00920+K05859+K01106+K01110+K00888+K01099+K00915+K00923+K01858+K13711+K00920+K00889+K01106+K00140+K00922+K01106+K05857+K03103+K15759+K10572+K00921+K00999+K00922+K01803+K01109+K01109+K00922+K13711+K00911+K00469+K00914+K03084+K00923+K05858+K00913+K00889	no
ErbB signaling pathway	map04012	69	8	4824	1105	0.0377601	0.172217	gene13697|K01116;gene21881|K04366;gene21267|K04456;gene11523|K08774;gene24814|K05455;gene6918|K04440;gene15980|K04456;gene14322|K04377;gene7457|K08523;gene6830|K09782;gene5712|K07827;gene21313|K04361;gene14525|K04688;gene2524|K02649;gene18766|K04688;gene10677|K03099;gene23814|K04371;gene3459|K06279;gene15474|K04707;gene17901|K04456;gene26395|K04375;gene26391|K08845;gene4092|K04365;gene19248|K0264…	gene6918|K04440	1	gene15980|K04456;gene5363|K05084;gene27024|K05733|.	3	http://www.kegg.jp/pathway/map04012+K01116+K04366+K04456+K08774+K05455+K04440+K04456+K04377+K08523+K09782+K07827+K04361+K04688+K02649+K04688+K03099+K04371+K06279+K04707+K04456+K04375+K08845+K04365+K02649+K02649+K07203+K09784+K05859+K04438+K04369+K05734+K05704+K02677+K02677+K03099+K04515+K05084+K04430+K11223+K06625+K04438+K04440+K04409+K00922+K04440+K04364+K04410+K08887+K04688+K04371+K04368+K07205…	no
Estrogen signaling pathway	map04915	74	9	4819	1104	0.0409612	0.182647	gene17424|K01398;gene21881|K04366;gene21267|K04456;gene4324|K08041;gene4120|K09048;gene21706|K04630;gene22831|K09571;gene6127|K04374;gene15980|K04456;gene10037|K08550;gene13783|K01403;gene11130|K08044;gene7457|K08523;gene10262|K04379;gene5712|K07827;gene4387|K09047;gene13459|.|K04632;gene21313|K04361;gene6036|K09571;gene2524|K02649;gene9034|K09048;gene10677|K03099;gene22469|K04615;gene21212|K0407…	.	0	gene17424|K01398;gene15980|K04456;gene13783|K01403;gene22469|K04615;gene17368|K08047	5	http://www.kegg.jp/pathway/map04915+K01398+K04366+K04456+K08041+K09048+K04630+K09571+K04374+K04456+K08550+K01403+K08044+K08523+K04379+K07827+K09047+.|K04632+K04361+K09571+K02649+K09048+K03099+K04615+K04079+K05870+K04371+K03283+K08047+K03283+K06279+K04456+K04634+K05002+K03283+K02649+K02183+K04345+K02649+K04632+K04630+K04369+K05704+K03283+K03099+K04534+K04684+K04246+K04630+K00922+K04364+K02183+K049…	no
Proteasome	map03050	44	4	4849	1109	0.0418498	0.183599	gene12849|K02738;gene14775|K03065;gene20827|K02728;gene22167|K11599;gene20967|K02730;gene11074|K02737;gene12221|K02739;gene19665|K06698;gene513|K03028;gene17894|K03063;gene13498|K06700;gene27226|K03039;gene8997|K03030;gene19833|K03035;gene1416|K03032;gene17575|K02733;gene19485|K02735;gene6663|K02726;gene19526|K03033;gene4693|K10881;gene12743|K11599;gene10325|K02726;gene17829|K03031;gene19801|K030…	gene13498|K06700;gene17575|K02733;gene11111|K06697;gene22895|K02741;gene22897|K02740	5	.	0	http://www.kegg.jp/pathway/map03050+K02738+K03065+K02728+K11599+K02730+K02737+K02739+K06698+K03028+K03063+K06700+K03039+K03030+K03035+K03032+K02733+K02735+K02726+K03033+K10881+K11599+K02726+K03031+K03066+K02738+K06697+K03038+K02732+K02727+K02741+K02740+K06698+K02725+K02736+K02726+K03037+K03030+K02731+K02729+K03062+K02731+K03061+K02734+K03029	no
Fc epsilon RI signaling pathway	map04664	50	5	4843	1108	0.0429448	0.185413	gene13697|K01116;gene21881|K04366;gene21267|K04456;gene23792|K07362;gene6918|K04440;gene15980|K04456;gene5712|K07827;gene2524|K02649;gene10677|K03099;gene7907|K05428;gene10717|K16342;gene23814|K04371;gene19366|K04432;gene9689|K05703|.;gene17901|K04456;gene19248|K02649;gene19875|K07861;gene20241|K02649;gene20099|K04433;gene17253|K05859;gene14235|K05854;gene7978|K04369;gene2993|K05730;gene11577|K03…	gene6918|K04440	1	gene15980|K04456;gene9689|K05703|.;gene2993|K05730;gene10719|K16342;gene3701|K07983;gene10723|K16342|K19219;gene25472|K08091	7	http://www.kegg.jp/pathway/map04664+K01116+K04366+K04456+K07362+K04440+K04456+K07827+K02649+K03099+K05428+K16342+K04371+K04432+K05703|.+K04456+K02649+K07861+K02649+K04433+K05859+K05854+K04369+K05730+K03099+K04392+K05730+K05855+K04430+K16342+K04441+K04441+K04440+K00922+K04440+K04364+K03156+K16342+K07983+K04371+K04368+K00922+K16342|K19219+K00922+K04441+K08091+K03084+K07828+K04431+K02649+K05427	no
Fatty acid elongation	map00062	23	1	4870	1112	0.0468938	0.199298	gene20279|K10250;gene6370|K10203;gene24237|K07511;gene13126|K10703;gene2458|K10247;gene8816|K10703;gene12016|K07515;gene12015|K07509;gene10298|K01068;gene23233|K07508;gene2387|K01074;gene1316|K07512;gene8207|K10258;gene6392|K00022;gene22588|K01074;gene24470|K10248;gene22611|K10244;gene355|K10703;gene9569|K10249;gene18063|K10251;gene10300|K01068;gene10301|K01068;gene11224|K10703	.	0	gene9569|K10249;gene18063|K10251	2	http://www.kegg.jp/pathway/map00062+K10250+K10203+K07511+K10703+K10247+K10703+K07515+K07509+K01068+K07508+K01074+K07512+K10258+K00022+K01074+K10248+K10244+K10703+K10249+K10251+K01068+K01068+K10703	no
Huntington's disease	map05016	188	31	4705	1082	0.0504092	0.210943	gene7816|K04645;gene493|K08738;gene21886|K08530;gene11597|K02270;gene25896|K02273;gene4323|K02263;gene19175|K03006;gene17465|K03011;gene4120|K09048;gene11389|K02265;gene21768|K00414;gene1698|K10408;gene13003|K02136;gene23418|K03966;gene25106|K09565;gene7185|K02128;gene9547|K02270;gene5303|K03948;gene23200|K02132;gene7602|K03013;gene4387|K09047;gene13455|K02135;gene17780|K03017;gene19430|K02128;ge…	gene13672|K05625;gene17783|K02270;gene9409|K02132;gene6526|K07202;gene9122|K08738;gene23598|K08738	6	gene7488|K15041;gene1889|K03941;gene10628|K00417;gene19617|K04647;gene12481|K05208	5	http://www.kegg.jp/pathway/map05016+K04645+K08738+K08530+K02270+K02273+K02263+K03006+K03011+K09048+K02265+K00414+K10408+K02136+K03966+K09565+K02128+K02270+K03948+K02132+K03013+K09047+K02135+K03017+K02128+K03951+K09048+K15041+K03009+K03957+K10408+K04638+K03015+K04648+K03945+K11826+K02138+K04355+K03936+K10424+K03937+K03943+K05870+K00411+K02268+K15041+K08738+K02159+K10426+K05863+K06067+K04634+K03952…	no
Sulfur relay system	map04122	13	0	4880	1113	0.0694358	0.269808	gene6235|K00566;gene18307|K14168;gene20780|K03635;gene22776|K03639;gene17325|K14169;gene18287|K14168;gene13836|K11996;gene13631|K04487;gene5635|K01011;gene12912|K03635;gene12287|K12161;gene5636|K01011;gene20332|K03635	gene12912|K03635	1	.	0	http://www.kegg.jp/pathway/map04122+K00566+K14168+K03635+K03639+K14169+K14168+K11996+K04487+K01011+K03635+K12161+K01011+K03635	no
Adipocytokine signaling pathway	map04920	52	6	4841	1107	0.067808	0.269808	gene20377|K07198;gene21267|K04456;gene16812|K07359;gene27029|K01897;gene20820|K15013;gene6918|K04440;gene15980|K04456;gene12027|K05228;gene16782|K07199;gene4212|K05424;gene19948|K04696;gene12507|K07187;gene27483|K08524;gene5995|K03158;gene17901|K04456;gene3177|K07199;gene16066|K07203;gene16045|K05141;gene2659|K07198;gene22688|K05872;gene25978|K04735;gene17536|K03171;gene470|K07296;gene27324|K0317…	gene6918|K04440;gene4212|K05424;gene6526|K07202	3	gene20820|K15013;gene15980|K04456;gene16218|K07293;gene24921|K01897	4	http://www.kegg.jp/pathway/map04920+K07198+K04456+K07359+K01897+K15013+K04440+K04456+K05228+K07199+K05424+K04696+K07187+K08524+K03158+K04456+K07199+K07203+K05141+K07198+K05872+K04735+K03171+K07296+K03173+K04692+K07293+K01897+K04440+K07200+K04440+K04734+K04467+K03156+K08765+K07297+K07359+K02581+K07294+K07293+K07297+K07299+K02580+K07202+K07200+K01897+K01596+K04447+K07209+K07298+K01084+K07210+K01897	no
Sulfur metabolism	map00920	13	0	4880	1113	0.0694358	0.269808	gene132|K17218;gene10509|K17218;gene24203|K04742;gene24659|K13811;gene15888|K01082;gene5635|K01011;gene23809|K01014;gene18167|K01015;gene5368|K00387;gene5552|K01017;gene14226|K15759;gene6396|K13811;gene5636|K01011	.	0	.	0	http://www.kegg.jp/pathway/map00920+K17218+K17218+K04742+K13811+K01082+K01011+K01014+K01015+K00387+K01017+K15759+K13811+K01011	no
Parkinson's disease	map05012	133	21	4760	1092	0.0657777	0.269808	gene493|K08738;gene11597|K02270;gene25896|K02273;gene9810|K10578;gene4323|K02263;gene14602|K04553;gene11389|K02265;gene21768|K00414;gene13003|K02136;gene23418|K03966;gene25106|K09565;gene7185|K02128;gene9547|K02270;gene5303|K03948;gene23200|K02132;gene1148|K05688;gene26165|K00501;gene13455|K02135;gene19430|K02128;gene8076|K03951;gene4793|K15041;gene21058|K03957;gene16111|K05687;gene26963|K03945;g…	gene14602|K04553;gene21720|K10698;gene17783|K02270;gene9409|K02132;gene9122|K08738;gene23598|K08738	6	gene7488|K15041;gene1889|K03941;gene10628|K00417	3	http://www.kegg.jp/pathway/map05012+K08738+K02270+K02273+K10578+K02263+K04553+K02265+K00414+K02136+K03966+K09565+K02128+K02270+K03948+K02132+K05688+K00501+K02135+K02128+K03951+K15041+K03957+K05687+K03945+K02138+K03936+K03937+K03943+K00411+K02268+K05611+K15041+K08738+K05863+K03952+K02267+K03967+K03947+K03958+K03950+K02134+K03943+K02264+K02131+K15041+K08738+K03941+K08844+K02271+K02127+K00420+K03942…	no
Pyruvate metabolism	map00620	34	3	4859	1110	0.0682722	0.269808	gene23412|K01069;gene18802|K11262;gene22789|K01759;gene10267|K01512;gene17202|K00102;gene7561|K00162;gene23244|K00027;gene21580|K00162;gene9070|K00049;gene16718|K00128;gene27319|K00161;gene15621|K00626;gene11676|K01512;gene10096|K00626;gene24986|K00016;gene3772|K00149;gene19319|K00128;gene3483|K12406;gene5904|K01512;gene15579|K00627;gene11159|K00873;gene11874|K00025;gene7863|K14085;gene25434|K000…	gene10490|K00627	1	gene13610|K01895	1	http://www.kegg.jp/pathway/map00620+K01069+K11262+K01759+K01512+K00102+K00162+K00027+K00162+K00049+K00128+K00161+K00626+K01512+K00626+K00016+K00149+K00128+K12406+K01512+K00627+K00873+K00025+K14085+K00029+K00627+K00016+K00016+K01596+K01895+K00627+K01895+K00016+K01958+K00382	no
T cell receptor signaling pathway	map04660	73	10	4820	1103	0.0774839	0.281008	gene13697|K01116;gene21881|K04366;gene21267|K04456;gene23792|K07362;gene11524|K04513;gene23281|K07369;gene19752|K04466;gene15980|K04456;gene9798|K04427;gene10262|K04379;gene5712|K07827;gene25144|K04348;gene2524|K02649;gene10677|K03099;gene17583|K17333;gene7907|K05428;gene23814|K04371;gene15474|K04707;gene9689|K05703|.;gene17901|K04456;gene10785|K04350;gene19248|K02649;gene20241|K02649;gene6430|K0…	.	0	gene15980|K04456;gene9689|K05703|.;gene2993|K05730;gene27024|K05733|.	4	http://www.kegg.jp/pathway/map04660+K01116+K04366+K04456+K07362+K04513+K07369+K04466+K04456+K04427+K04379+K07827+K04348+K02649+K03099+K17333+K05428+K04371+K04707+K05703|.+K04456+K04350+K02649+K02649+K04348+K04369+K05734+K06268+K05730+K03099+K05856+K05872+K04735+K05730+K04441+K04441+K04409+K04393+K00922+K04364+K04415+K04734+K04467+K04410+K03156+K07367+K04371+K04368+K02581+K00922+K03083|.+K00922+K1…	no
Tight junction	map04530	95	14	4798	1099	0.0737079	0.281008	gene24854|K06087;gene11835|K05691;gene10349|K05699;gene21267|K04456;gene19338|K06094;gene3683|K06089;gene11524|K04513;gene8855|K06095;gene1990|K04424;gene21706|K04630;gene15980|K04456;gene27410|K06103;gene329|K06106;gene25301|K05699;gene21621|K06068;gene19908|K05692;gene5712|K07827;gene7964|K06097;gene20539|K06110;gene22549|K03115;gene10146|K05702;gene23956|K06087;gene23958|K06087;gene23135|K1275…	gene23958|K06087;gene16888|K04382;gene12563|K06087;gene52|K06087	4	gene11835|K05691;gene15980|K04456;gene7369|K04354;gene13640|K12755	4	http://www.kegg.jp/pathway/map04530+K06087+K05691+K05699+K04456+K06094+K06089+K04513+K06095+K04424+K04630+K04456+K06103+K06106+K05699+K06068+K05692+K07827+K06097+K06110+K03115+K05702+K06087+K06087+K12757+K06100+K05691+K04456+K10352+K04382+.|K04354+K06786+K04382+K03456+K10352+K06087+K04354+K01110+K06090+K06092+K06108+K06093+K05629+K04630+K06107+K05704+K03097+K02677+K02677+K06101+K06099+K06111+K061…	no
Oocyte meiosis	map04114	105	16	4788	1097	0.0767291	0.281008	gene20584|K05087;gene25956|K08694;gene12478|K03349;gene16813|K03352;gene3109|K03094;gene4324|K08041;gene24486|K03362;gene16795|K06269;gene559|K03094;gene7499|K05867;gene11130|K08044;gene17075|K03357;gene11343|K03348;gene21624|K16197;gene25144|K04348;gene25264|K02087;gene27803|K03353;gene24413|K06669;gene3954|K03347;gene26049|K06269;gene23814|K04371;gene12117|K16197;gene17368|K08047;gene2457|K0336…	gene13944|K06626;gene16888|K04382	2	gene17368|K08047;gene11954|K08694;gene26335|K08557;gene10135|K04373	4	http://www.kegg.jp/pathway/map04114+K05087+K08694+K03349+K03352+K03094+K08041+K03362+K06269+K03094+K05867+K08044+K03357+K03348+K16197+K04348+K02087+K03353+K06669+K03347+K06269+K04371+K16197+K08047+K03363+K06626+K08694+K06269+K04382+K04382+K03456+K04373+K02183+K04345+K04348+K16198+K03350+K03094+K03351+K12456+K16197+K16197+K11584+K06636+K11584+K04373+K06268+K11580+K02602|.+K11584+K16197+K03362+K066…	no
Apoptosis	map04210	84	12	4809	1101	0.0759759	0.281008	gene25957|K01367;gene493|K08738;gene6380|K04396;gene21267|K04456;gene5158|K04733;gene19752|K04466;gene15980|K04456;gene16075|K02310;gene28015|K04722;gene3121|K02582;gene20748|K04722;gene9174|K04722|K05128;gene25144|K04348;gene2524|K02649;gene13415|K16061;gene15618|K04728;gene1655|K04724;gene12300|K01173;gene20124|K08738;gene16145|K02311;gene18190|K02159;gene5995|K03158;gene17901|K04456;gene19248|…	gene3121|K02582;gene28616|K04722;gene9122|K08738;gene23598|K08738;gene5233|K04732	5	gene15980|K04456;gene11427|K04386;gene5633|K04738	3	http://www.kegg.jp/pathway/map04210+K01367+K08738+K04396+K04456+K04733+K04466+K04456+K02310+K04722+K02582+K04722+K04722|K05128+K04348+K02649+K16061+K04728+K04724+K01173+K08738+K02311+K02159+K03158+K04456+K02649+K04345+K02649+K04348+K04739+K08738+K04731+K04451+K04386+K04725+K04722+K04722+K02861+K06268+K04735+K04722+K03171+K04570+K04730+K03173+.|K04739+K08738+K02373+K00922+K04729+K04722+K16060+K047…	no
Homologous recombination	map03440	27	2	4866	1111	0.0745267	0.281008	gene18747|K10870;gene19335|K03165;gene4081|K03111;gene19478|K03111;gene4680|K10740;gene19007|K07466;gene20705|K10901;gene26046|K03505;gene18253|K02327;gene6048|K10873;gene10352|K10869;gene15708|K10865;gene13908|K10867;gene4693|K10881;gene21244|K10880;gene19393|K10882;gene4302|K02328;gene13936|K10877;gene18847|K10871;gene10757|K04482;gene7908|K10866;gene25985|K08991;gene27202|K03165;gene1285|K1073…	.	0	gene26046|K03505	1	http://www.kegg.jp/pathway/map03440+K10870+K03165+K03111+K03111+K10740+K07466+K10901+K03505+K02327+K10873+K10869+K10865+K10867+K10881+K10880+K10882+K02328+K10877+K10871+K04482+K10866+K08991+K03165+K10739+K10879+K10875+K08775	no
Regulation of actin cytoskeleton	map04810	165	28	4728	1085	0.0827563	0.29618	gene1565|.|K05717;gene4906|K06484;gene10349|K05699;gene21881|K04366;gene7407|K05740;gene19171|K04358;gene11524|K04513;gene24482|K04358;gene4904|K05750;gene16795|K06269;gene28374|K05741;gene4949|K06590;gene16709|K05760;gene2158|K05749;gene24774|K04362;gene25301|K05699;gene15696|K05450;gene12931|K05745;gene19908|K05692;gene5712|K07827;gene18478|K05757;gene17207|K05726;gene21313|K04361;gene2524|K026…	gene4904|K05750;gene23855|K05718;gene7448|K04391;gene6675|K04363	4	gene4949|K06590;gene24774|K04362;gene7963|K00889;gene23951|K05743;gene9707|K05753;gene2993|K05730;gene26844|K05729;gene21120|K03916;gene21121|K03915;gene13640|K12755;gene3197|K06586;gene27024|K05733|.;gene14763|K05746	13	http://www.kegg.jp/pathway/map04810+.|K05717+K06484+K05699+K04366+K05740+K04358+K04513+K04358+K05750+K06269+K05741+K06590+K05760+K05749+K04362+K05699+K05450+K05745+K05692+K07827+K05757+K05726+K04361+K02649+K00889+K05759+K05743+K05748+K04358+K12757+K16848+K06462+K06482+K03099+K06269+K05766+K05747+K05766+K05767+K05759+K04371+K06270+K05756+K05757+K05757+K07532+K06269+K05718+K05750+K05759+K05759+K045…	no
mTOR signaling pathway	map04150	61	8	4832	1105	0.0856702	0.298747	gene20377|K07198;gene21267|K04456;gene23453|K06276;gene15980|K04456;gene14525|K04688;gene2524|K02649;gene18766|K04688;gene2358|K16186;gene23814|K04371;gene20873|K08269;gene9809|K16186;gene20442|K02991;gene17901|K04456;gene26250|K04373;gene4092|K04365;gene1384|K03259;gene19248|K02649;gene20241|K02649;gene16066|K07203;gene24656|K01110;gene23925|K02991;gene1584|K02991;gene12853|K08272;gene19316|K082…	gene20385|K08267	1	gene15980|K04456;gene19316|K08269;gene10135|K04373	3	http://www.kegg.jp/pathway/map04150+K07198+K04456+K06276+K04456+K04688+K02649+K04688+K16186+K04371+K08269+K16186+K02991+K04456+K04373+K04365+K03259+K02649+K02649+K07203+K01110+K02991+K02991+K08272+K08269+K04373+K02677+K02677+K07198+K02991+K03259+K08266+K07207+K04373+K08270+K02991+K00922+K04373+K03156+K07206+K04688+K03258+K04371+K07205+K05448+K00922+K08267+K16185+K02991+K00922+K02991+K08272+K08271…	no
Non-homologous end-joining	map03450	12	0	4881	1113	0.0852691	0.298747	gene1560|K10885;gene24485|K03512;gene7183|K10886;gene15708|K10865;gene24559|K00977;gene12512|K10777;gene13110|K10887;gene6159|K10884;gene4300|K03513;gene7908|K10866;gene25824|K04799;gene1513|K10980	gene24559|K00977	1	.	0	http://www.kegg.jp/pathway/map03450+K10885+K03512+K10886+K10865+K00977+K10777+K10887+K10884+K03513+K10866+K04799+K10980	no
Fatty acid degradation	map00071	32	3	4861	1110	0.0889008	0.306089	gene492|K07514;gene27029|K01897;gene20820|K15013;gene2779|K00249;gene24237|K07511;gene7009|K00232;gene20004|K00232;gene6450|K13952;gene23443|K13238;gene16718|K00128;gene12016|K07515;gene12015|K07509;gene16694|K00248;gene23233|K07508;gene15621|K00626;gene1583|K00255;gene10096|K00626;gene22069|K13239;gene3772|K00149;gene19319|K00128;gene2619|K08766;gene1468|K01897;gene21377|K07513;gene6453|K00121;g…	gene2779|K00249;gene6450|K13952	2	gene20820|K15013;gene24921|K01897	2	http://www.kegg.jp/pathway/map00071+K07514+K01897+K15013+K00249+K07511+K00232+K00232+K13952+K13238+K00128+K07515+K07509+K00248+K07508+K00626+K00255+K00626+K13239+K00149+K00128+K08766+K01897+K07513+K00121+K08765+K09478+K00022+K14085+K09479+K01897+K00252+K01897	no
Terpenoid backbone biosynthesis	map00900	19	1	4874	1112	0.091684	0.311725	gene14192|K00787;gene10384|K05954;gene13287|K01823;gene9734|K12505;gene17323|K01597;gene3456|K13273;gene25316|K00804;gene24726|K05955;gene2391|K06013;gene15621|K00626;gene10096|K00626;gene3484|K00787;gene16135|K00587;gene16682|K00869;gene20355|K01641;gene11290|K00021;gene13033|K12504;gene1247|K11778;gene26032|.|K08658	.	0	.	0	http://www.kegg.jp/pathway/map00900+K00787+K05954+K01823+K12505+K01597+K13273+K00804+K05955+K06013+K00626+K00626+K00787+K00587+K00869+K01641+K00021+K12504+K11778+.|K08658	no
Purine metabolism	map00230	138	23	4755	1090	0.0935291	0.314073	gene12108|K10808;gene1566|K00602;gene4903|K13755;gene9712|K01939;gene11694|K00962;gene21265|K01939;gene24449|K01081;gene1374|K00939;gene21573|K01522;gene4324|K08041;gene19175|K03006;gene11528|K00106;gene3203|K03024;gene17465|K03011;gene19371|K00940;gene9233|K01518;gene11483|K00904;gene19622|K01081;gene703|K01951;gene26862|K00760;gene16922|K02324;gene12731|K03020;gene15977|K01939;gene21780|K00940;…	gene11694|K00962;gene12266|K00939;gene4428|K01081	3	gene4903|K13755;gene21573|K01522;gene22767|K11265;gene26046|K03505;gene17368|K08047	5	http://www.kegg.jp/pathway/map00230+K10808+K00602+K13755+K01939+K00962+K01939+K01081+K00939+K01522+K08041+K03006+K00106+K03024+K03011+K00940+K01518+K00904+K01081+K01951+K00760+K02324+K03020+K01939+K00940+K03013+K08044+K02999+K13759+K01952+K13758+K12305+K00760+K03017+K11265+K12324+K00088+K16855+K03009+K14721+K03015+K03005+K03021+K01139+K12304+K03027+K00364+K00948+K03505+K12319+K00759+K02327+K02321…	no
Thyroid cancer	map05216	31	3	4862	1110	0.101167	0.331536	gene14195|K09290;gene21886|K08530;gene12948|K09290;gene14322|K04377;gene5712|K07827;gene25022|K09289;gene23814|K04371;gene27483|K08524;gene16387|K09291;gene4092|K04365;gene204|K09292;gene11821|K04490;gene19187|K04451;gene7978|K04369;gene10627|K10373|K10375|K09290;gene28340|K09292;gene11770|K09293;gene17597|K05689;gene21415|K02105;gene8100|K09290;gene7547|K02620;gene3534|K03176;gene25284|K05126;ge…	.	0	gene11821|K04490;gene11770|K09293;gene25284|K05126	3	http://www.kegg.jp/pathway/map05216+K09290+K08530+K09290+K04377+K07827+K09289+K04371+K08524+K09291+K04365+K09292+K04490+K04451+K04369+K10373|K10375|K09290+K09292+K09293+K05689+K02105+K09290+K02620+K03176+K05126+K04371+K04368+K04503+K09290+K07828+K09288+K09290+K04491	no
Bladder cancer	map05219	31	3	4862	1110	0.101167	0.331536	gene17424|K01398;gene22042|K06620;gene21881|K04366;gene14322|K04377;gene13783|K01403;gene1187|K09389;gene5712|K07827;gene21313|K04361;gene23814|K04371;gene26391|K08845;gene10783|K16857;gene4092|K04365;gene19187|K04451;gene7974|K08803;gene7978|K04369;gene10639|K08803;gene12861|K06618;gene17597|K05689;gene22810|K06625;gene27204|K04371;gene11211|K04368;gene22699|K05448;gene26134|K04503;gene8761|K066…	gene8761|K06621	1	gene17424|K01398;gene13783|K01403;gene10639|K08803;gene15686|K01388	4	http://www.kegg.jp/pathway/map05219+K01398+K06620+K04366+K04377+K01403+K09389+K07827+K04361+K04371+K08845+K16857+K04365+K04451+K08803+K04369+K08803+K06618+K05689+K06625+K04371+K04368+K05448+K04503+K06621+K01388+K07828+K09850+K02089+K04445+K08803+K10030	no
Other types of O-glycan biosynthesis	map00514	24	2	4869	1111	0.114563	0.368913	gene3698|K07968;gene26295|K09667;gene12348|K00728;gene27481|K00735;gene13547|K03691;gene5648|K05948;gene992|K03691;gene8486|K11703;gene5168|K13676;gene304|K13667;gene19870|K05948;gene468|K00778;gene24043|K13646;gene24201|K05948;gene22883|K00715;gene2465|K00781;gene12492|K07635;gene9218|K07966;gene19968|K09661;gene15635|K07632;gene2471|K07967;gene10235|K00728;gene11414|K09674;gene12762|K13675	.	0	.	0	http://www.kegg.jp/pathway/map00514+K07968+K09667+K00728+K00735+K03691+K05948+K03691+K11703+K13676+K13667+K05948+K00778+K13646+K05948+K00715+K00781+K07635+K07966+K09661+K07632+K07967+K00728+K09674+K13675	no
Basal transcription factors	map03022	47	6	4846	1107	0.115285	0.368913	gene19133|K03127;gene24446|K03130;gene15288|K03134;gene24101|K03131;gene16862|K03143;gene25857|K03131;gene2117|K10843;gene13004|K14650;gene323|K03136;gene21011|K03135;gene12885|K03139;gene10076|K10845;gene8037|K03138;gene3009|K03127;gene20235|K02202;gene20232|K14535;gene27112|K03132;gene18830|K14651;gene26297|K03125;gene13861|K03128;gene22748|K14649;gene1306|K03126;gene28409|K14535;gene9626|K0312…	gene323|K03136	1	gene23946|K03121	1	http://www.kegg.jp/pathway/map03022+K03127+K03130+K03134+K03131+K03143+K03131+K10843+K14650+K03136+K03135+K03139+K10845+K03138+K03127+K02202+K14535+K03132+K14651+K03125+K03128+K14649+K03126+K14535+K03127+K03123+K03144+K03135+K03138+K03132+K14535+K10842+K03122+K03120+K03124+K03120+K10844+K03130+K03133+K06634+K03141+K03129+K03142+K03137+K03129+K03121+K03121+K03137	no
NOD-like receptor signaling pathway	map04621	41	5	4852	1108	0.120968	0.382595	gene20374|K12797;gene6123|K04403;gene6918|K04440;gene9798|K04427;gene12386|K12794;gene9927|K11859;gene23891|K12799;gene21212|K04079;gene23814|K04371;gene17364|K10165;gene13906|K08846;gene4403|K08727;gene20247|K12796;gene4615|K05405;gene25978|K04735;gene20844|K12804;gene26567|K12793;gene6256|K04441;gene6257|K04441;gene15573|K05482;gene8614|K04440;gene12913|K12795;gene25040|K04440;gene15679|K16060;…	gene6918|K04440;gene20225|K12807	2	.	0	http://www.kegg.jp/pathway/map04621+K12797+K04403+K04440+K04427+K12794+K11859+K12799+K04079+K04371+K10165+K08846+K08727+K12796+K05405+K04735+K12804+K12793+K04441+K04441+K05482+K04440+K12795+K04440+K16060+K04734+K04467+K03156+K03175+K04371+K02581+K04079+K04441+K02580+K04404+K16060+K12807+K04398+K07209+K07210+K10030+K09487	no
Nicotinate and nicotinamide metabolism	map00760	23	2	4870	1111	0.131682	0.407019	gene7100|K03426;gene24449|K01081;gene19622|K01081;gene1666|K00157;gene16181|K00858;gene816|K06210;gene4520|K03462;gene19352|K01081;gene6982|K01242;gene8984|K10524;gene15553|K00541;gene23841|K00767;gene26147|K01950;gene1668|K00157;gene20349|K00323;gene16361|K06210;gene9866|K01513;gene16085|K06210;gene4428|K01081;gene9867|K01513;gene14394|K00763;gene20403|K00858;gene20038|K01081	gene4520|K03462;gene6982|K01242;gene4428|K01081	3	gene15553|K00541	1	http://www.kegg.jp/pathway/map00760+K03426+K01081+K01081+K00157+K00858+K06210+K03462+K01081+K01242+K10524+K00541+K00767+K01950+K00157+K00323+K06210+K01513+K06210+K01081+K01513+K00763+K00858+K01081	no
Mismatch repair	map03430	23	2	4870	1111	0.131682	0.407019	gene15986|K10746;gene4081|K03111;gene19478|K03111;gene10268|K08739;gene4680|K10740;gene19007|K07466;gene12778|K10756;gene6591|K10754;gene10692|K08737;gene26046|K03505;gene18253|K02327;gene18152|K10747;gene13299|K04802;gene23948|K10755;gene21361|K08734;gene16769|K10756;gene4302|K02328;gene471|K10755;gene7201|K08736;gene11645|K08735;gene11648|K08737;gene24153|K10858;gene1285|K10739	.	0	gene26046|K03505	1	http://www.kegg.jp/pathway/map03430+K10746+K03111+K03111+K08739+K10740+K07466+K10756+K10754+K08737+K03505+K02327+K10747+K04802+K10755+K08734+K10756+K02328+K10755+K08736+K08735+K08737+K10858+K10739	no
Antigen processing and presentation	map04612	34	4	4859	1109	0.141357	0.432011	gene2402|K08066;gene22879|K08058;gene19665|K06698;gene21212|K04079;gene1608|K05870;gene22565|K03283;gene7318|K06505;gene10391|K03283;gene23604|K08060;gene9556|K03283;gene25487|K08055;gene9306|K01365;gene3264|K01368;gene3730|K03283;gene8666|K01363;gene8597|K08054;gene12794|K08063;gene11111|K06697;gene10166|K08055;gene10167|K08055;gene8256|K08057;gene22894|K06752;gene22899|K05654;gene3742|K06698;ge…	gene25487|K08055;gene11111|K06697;gene10166|K08055;gene22899|K05654;gene9281|K01365	5	.	0	http://www.kegg.jp/pathway/map04612+K08066+K08058+K06698+K04079+K05870+K03283+K06505+K03283+K08060+K03283+K08055+K01365+K01368+K03283+K01363+K08054+K08063+K06697+K08055+K08055+K08057+K06752+K05654+K06698+K08064+K03156+K08061+K04079+K09489+K01365+K08059+K08062+K01369+K08065	no
Alzheimer's disease	map05010	165	30	4728	1083	0.144825	0.435572	gene25957|K01367;gene493|K08738;gene11597|K02270;gene25896|K02273;gene4323|K02263;gene10600|K06704;gene11389|K02265;gene21768|K00414;gene13003|K02136;gene3245|K06172;gene6914|K00134;gene23418|K03966;gene7185|K02128;gene9547|K02270;gene5306|K04550;gene5303|K03948;gene3651|K06171;gene9132|K01059;gene23200|K02132;gene25144|K04348;gene13455|K02135;gene19430|K02128;gene8076|K03951;gene21058|K03957;gen…	gene17783|K02270;gene9409|K02132;gene9122|K08738;gene23598|K08738	4	gene1889|K03941;gene10628|K00417;gene710|K01389;gene15279|K04529;gene15524|K04521;gene12481|K05208	6	http://www.kegg.jp/pathway/map05010+K01367+K08738+K02270+K02273+K02263+K06704+K02265+K00414+K02136+K06172+K00134+K03966+K02128+K02270+K04550+K03948+K06171+K01059+K02132+K04348+K02135+K02128+K03951+K03957+K03945+K02138+K03936+K03937+K02090+K03943+K04371+K06172+K00411+K02268+K05853+K06059+K08738+K03158+K04634+K03952+K02267+K03967+K06170+K03947+K03958+K02183+K03950+K02134+K04348+K03943+K02264+K02131…	no
Selenocompound metabolism	map00450	16	1	4877	1112	0.148927	0.435572	gene24320|K10837;gene27697|K00384;gene25300|K00548;gene12302|K00816;gene21936|K00384;gene5547|K00384;gene1682|K01874;gene23851|K01008;gene5295|K01874;gene24659|K13811;gene13098|K01008;gene6533|K03341;gene2757|K01758;gene2867|K00816;gene6396|K13811;gene2245|K01763	.	0	.	0	http://www.kegg.jp/pathway/map00450+K10837+K00384+K00548+K00816+K00384+K00384+K01874+K01008+K01874+K13811+K01008+K03341+K01758+K00816+K13811+K01763	no
2-Oxocarboxylic acid metabolism	map01210	16	1	4877	1112	0.148927	0.435572	gene8642|K00825;gene24523|K14454;gene27654|K00030;gene21662|K14677;gene17497|K14455;gene8712|K01681;gene14437|K00814;gene6152|K01681;gene18182|K00826;gene13359|K00030;gene17394|K00814;gene5347|K01647;gene1595|K00031;gene20690|K00031;gene20819|K00030;gene5718|K00826	gene5718|K00826	1	.	0	http://www.kegg.jp/pathway/map01210+K00825+K14454+K00030+K14677+K14455+K01681+K00814+K01681+K00826+K00030+K00814+K01647+K00031+K00031+K00030+K00826	no
Cysteine and methionine metabolism	map00270	28	3	4865	1110	0.147298	0.435572	gene24523|K14454;gene11310|K00456;gene25300|K00548;gene6893|K09880;gene8763|K00772;gene17497|K14455;gene9701|K01611;gene11814|K00789;gene13598|K01251;gene940|K01697;gene8123|K00558;gene27931|K01611;gene16069|K00797;gene3039|K01251;gene8244|K08963;gene24986|K00016;gene5635|K01011;gene14856|K08964;gene2757|K01758;gene4189|K01251;gene7217|K00789;gene18239|K03334;gene25531|K00016;gene5735|K00016;gene…	.	0	.	0	http://www.kegg.jp/pathway/map00270+K14454+K00456+K00548+K09880+K00772+K14455+K01611+K00789+K01251+K01697+K00558+K01611+K00797+K01251+K08963+K00016+K01011+K08964+K01758+K01251+K00789+K03334+K00016+K00016+K08967+K00016+K01011+K00802	no
Glycerophospholipid metabolism	map00564	70	11	4823	1102	0.155623	0.438187	gene17425|K13510;gene22041|K13517;gene4121|K00901;gene6912|K00981;gene6273|K14156;gene1140|K01047;gene6379|K01047;gene7640|K01080;gene14244|K06128;gene951|K13523;gene19947|K00995;gene17585|K06129;gene18702|K00901;gene10717|K16342;gene25888|K16817;gene12460|K14676;gene12093|K15728;gene11956|K14621;gene13700|K15728;gene17903|K16860;gene7057|K00901;gene18547|K13516;gene13957|K08729;gene12012|K00993;…	gene4121|K00901;gene21335|K00006	2	gene1140|K01047;gene12093|K15728;gene10719|K16342;gene10723|K16342|K19219;gene27186|K00901	5	http://www.kegg.jp/pathway/map00564+K13510+K13517+K00901+K00981+K14156+K01047+K01047+K01080+K06128+K13523+K00995+K06129+K00901+K16342+K16817+K14676+K15728+K14621+K15728+K16860+K00901+K13516+K08729+K00993+K00894+K00901+K08730+K06130+K13506+K01613+K13506+K16343+K13509+K00006+K13510+K13509+K01080|.+K13514+K13513+K13515+K13517+K01115+K16342+K00994+K01115+K00967+K00006+K08744+K01049+K00968+K00111+K006…	no
Ubiquinone and other terpenoid-quinone biosynthesis	map00130	9	0	4884	1113	0.157876	0.438187	gene23916|K05357;gene17613|K00355;gene11813|K10106;gene9769|K00591;gene6905|K06125;gene10290|K06126;gene16700|K06127;gene23884|K05357;gene23677|K06134	.	0	.	0	http://www.kegg.jp/pathway/map00130+K05357+K00355+K10106+K00591+K06125+K06126+K06127+K05357+K06134	no
TGF-beta signaling pathway	map04350	65	10	4828	1103	0.154148	0.438187	gene3109|K03094;gene11524|K04513;gene19823|K04678;gene559|K03094;gene17078|K04676;gene10484|K04662;gene15942|K04668;gene14322|K04377;gene17542|K04682;gene27794|K04683;gene8760|K04685;gene14525|K04688;gene23246|K04501;gene18766|K04688;gene25064|K04673;gene3954|K03347;gene20329|K04661;gene23814|K04371;gene24138|K04678;gene23114|K04514;gene6467|K13578;gene16888|K04382;gene9109|K04674;gene24821|K0438…	gene16888|K04382	1	gene4284|K04667;gene2380|K16622;gene4940|K04672;gene10249|K13377;gene21383|K13596	5	http://www.kegg.jp/pathway/map04350+K03094+K04513+K04678+K03094+K04676+K04662+K04668+K04377+K04682+K04683+K04685+K04688+K04501+K04688+K04673+K03347+K04661+K04371+K04678+K04514+K13578+K04382+K04674+K04382+K03456+K16857+K10162+K04675+K04388+K03094+K04667+K13567+K04679+K04671+K16622+K04682+K04680+K16791+K13375+K04672+K04684+K16621+K13377+K03094+K03094+K04382+K04670+K04657+K04679+K03156+K03094+K04688…	no
Colorectal cancer	map05210	65	10	4828	1103	0.154148	0.438187	gene493|K08738;gene21881|K04366;gene21267|K04456;gene11524|K04513;gene6918|K04440;gene15980|K04456;gene14322|K04377;gene10262|K04379;gene5712|K07827;gene2524|K02649;gene23246|K04501;gene10692|K08737;gene23814|K04371;gene20124|K08738;gene18190|K02159;gene17901|K04456;gene9109|K04674;gene26391|K08845;gene4092|K04365;gene19248|K02649;gene19875|K07861;gene20241|K02649;gene15934|K08738;gene21329|K0438…	gene6918|K04440;gene9122|K08738;gene23256|K06765;gene23598|K08738	4	gene15980|K04456;gene11821|K04490;gene20114|K04385;gene10249|K13377;gene12369|K08732	5	http://www.kegg.jp/pathway/map05210+K08738+K04366+K04456+K04513+K04440+K04456+K04377+K04379+K07827+K02649+K04501+K08737+K04371+K08738+K02159+K04456+K04674+K08845+K04365+K02649+K07861+K02649+K08738+K04388+K04490+K08734+K04451+K08733+K02157+K04385+K04392+K13375+K13377+K04440+K08738+K02085+K02105+K00922+K02620+K04440+K08736+K08735+K08737+K08732+K04371+K04368+K00922+K03083|.+K02085+K00922+K04513+K043…	no
Riboflavin metabolism	map00740	9	0	4884	1113	0.157876	0.438187	gene3461|K00953;gene17908|K05901;gene8179|K14379;gene14782|K14410;gene3184|K14395;gene8989|K00861;gene9866|K01513;gene9534|K14394;gene9867|K01513	gene8179|K14379	1	.	0	http://www.kegg.jp/pathway/map00740+K00953+K05901+K14379+K14410+K14395+K00861+K01513+K14394+K01513	no
Prolactin signaling pathway	map04917	54	8	4839	1105	0.162969	0.447754	gene21881|K04366;gene21267|K04456;gene6918|K04440;gene15980|K04456;gene10037|K08550;gene10262|K04379;gene26165|K00501;gene5712|K07827;gene2524|K02649;gene10475|K04697;gene19948|K04696;gene10677|K03099;gene23814|K04371;gene1709|K11220;gene23608|K04694;gene3459|K06279;gene17901|K04456;gene19248|K02649;gene20241|K02649;gene11638|K04698;gene7978|K04369;gene4880|K04695;gene13662|K05704;gene14859|K1710…	gene6918|K04440;gene1709|K11220;gene23608|K04694;gene7905|K09444	4	gene15980|K04456;gene14859|K17101	2	http://www.kegg.jp/pathway/map04917+K04366+K04456+K04440+K04456+K08550+K04379+K00501+K07827+K02649+K04697+K04696+K03099+K04371+K11220+K04694+K06279+K04456+K02649+K02649+K04698+K04369+K04695+K05704+K17101+K03099+K05147+K04735+K04441+K04441+K11223+K04692+K04440+K00922+K04440+K04364+K09444+K04699+K10151+K04701+K04699+K04371+K04368+K00922+K03083|.+K00922+K04441+K02580+K04503+K09408+K07828+K00965+K044…	no
Propanoate metabolism	map00640	27	3	4866	1110	0.166222	0.452125	gene492|K07514;gene18802|K11262;gene20782|K05606;gene2779|K00249;gene24237|K07511;gene853|K01966;gene16718|K00128;gene12016|K07515;gene2107|K05605;gene15621|K00626;gene10096|K00626;gene21550|K01900;gene24986|K00016;gene3772|K00149;gene19319|K00128;gene12866|K01900;gene10287|K00140;gene11830|K01899;gene17263|K01578;gene23585|K13524;gene7863|K14085;gene25531|K00016;gene5735|K00016;gene13235|K01895;…	gene2779|K00249	1	gene13610|K01895	1	http://www.kegg.jp/pathway/map00640+K07514+K11262+K05606+K00249+K07511+K01966+K00128+K07515+K05605+K00626+K00626+K01900+K00016+K00149+K00128+K01900+K00140+K01899+K01578+K13524+K14085+K00016+K00016+K01895+K01895+K00016+K01965	no
Glyoxylate and dicarboxylate metabolism	map00630	21	2	4872	1111	0.172788	0.465329	gene19333|K00600;gene5304|K00600;gene20782|K05606;gene12227|K02437;gene8712|K01681;gene17247|K02437;gene9070|K00049;gene853|K01966;gene16348|K01915;gene14860|K03781;gene6152|K01681;gene201|K02437;gene15621|K00626;gene10096|K00626;gene2462|K01816;gene11874|K00025;gene5347|K01647;gene19953|K01432;gene13337|K02437;gene24624|K02437;gene12536|K01965	gene17247|K02437	1	gene14860|K03781;gene13337|K02437	2	http://www.kegg.jp/pathway/map00630+K00600+K00600+K05606+K02437+K01681+K02437+K00049+K01966+K01915+K03781+K01681+K02437+K00626+K00626+K01816+K00025+K01647+K01432+K02437+K02437+K01965	no
Focal adhesion	map04510	146	27	4747	1086	0.183538	0.489435	gene1565|.|K05717;gene4906|K06484;gene20584|K05087;gene10349|K05699;gene21881|K04366;gene21267|K04456;gene7407|K05740;gene11524|K04513;gene15287|K06272;gene23453|K06276;gene16795|K06269;gene6918|K04440;gene15980|K04456;gene4949|K06590;gene16709|K05760;gene25301|K05699;gene4478|K12958;gene15696|K05450;gene19908|K05692;gene17207|K05726;gene21313|K04361;gene2524|K02649;gene27343|K06237;gene9033|K062…	gene6918|K04440;gene4478|K12958;gene10151|K04659;gene6675|K04363;gene4200|K04437	5	gene15980|K04456;gene4949|K06590;gene998|K06238;gene9689|K05703|.;gene9685|K06241;gene3998|K06273;gene6500|K06250;gene12740|K05096;gene2993|K05730;gene13640|K12755;gene3197|K06586;gene27024|K05733|.;gene4711|K06236	13	http://www.kegg.jp/pathway/map04510+.|K05717+K06484+K05087+K05699+K04366+K04456+K05740+K04513+K06272+K06276+K06269+K04440+K04456+K06590+K05760+K05699+K12958+K05450+K05692+K05726+K04361+K02649+K06237+K06271+K13709+K06243+K04437+K12757+K06237+K06237+K06482+K03099+K10152+K06269+K04371+K06270+K05449+K06269+K06238+K06238+K06279+K05099+K05703|.+K06241+K04514+K04456+K06275+K04375+K16857+K04365+K02649+K0…	no
Toxoplasmosis	map05145	92	16	4801	1097	0.191442	0.505555	gene493|K08738;gene6123|K04403;gene21267|K04456;gene5158|K04733;gene21706|K04630;gene6918|K04440;gene15515|K05134;gene25106|K09565;gene15980|K04456;gene9798|K04427;gene2524|K02649;gene21745|K06243;gene13415|K16061;gene9923|K05132;gene23814|K04371;gene22565|K03283;gene1709|K11220;gene20124|K08738;gene5995|K03158;gene10391|K03283;gene23608|K04694;gene23604|K08060;gene19366|K04432;gene9685|K06241;ge…	gene6918|K04440;gene1709|K11220;gene23608|K04694;gene13786|K03160;gene9122|K08738;gene23598|K08738;gene9499|K10160	7	gene15980|K04456;gene9685|K06241;gene18906|K13241;gene10249|K13377	4	http://www.kegg.jp/pathway/map05145+K08738+K04403+K04456+K04733+K04630+K04440+K05134+K09565+K04456+K04427+K02649+K06243+K16061+K05132+K04371+K03283+K11220+K08738+K03158+K03283+K04694+K08060+K04432+K06241+K04456+K05135+K05133+K03283+K02649+K02649+K04433+K03160+K08738+K04630+K04725+K13241+K06244+K03283+K11219+K04735+K05635+K04570+K13375+K04534+K04730+K04441+K04441+K04692+K13377+K06240+K06240+K04630…	no
Circadian rhythm - fly	map04711	8	0	4885	1113	0.193847	0.506983	gene6685|K02223;gene15396|K02296;gene16114|K02633;gene19217|K02633;gene2237|K02633;gene18686|K09057;gene314|K03083|.;gene6100|K08960	.	0	gene18686|K09057	1	http://www.kegg.jp/pathway/map04711+K02223+K02296+K02633+K02633+K02633+K09057+K03083|.+K08960	no
Proteoglycans in cancer	map05205	173	33	4720	1080	0.198154	0.513312	gene17424|K01398;gene1565|.|K05717;gene4906|K06484;gene20584|K05087;gene13697|K01116;gene21881|K04366;gene21267|K04456;gene19171|K04358;gene1522|K00445;gene1520|K01357;gene11524|K04513;gene24482|K04358;gene19821|K12823;gene16795|K06269;gene13958|K16336;gene16897|K02842;gene15980|K04456;gene329|K06106;gene16709|K05760;gene10037|K08550;gene14322|K04377;gene13783|K01403;gene20435|K03685;gene24774|K0…	gene4478|K12958;gene24745|K10380;gene9281|K01365;gene4200|K04437;gene9499|K10160	5	gene17424|K01398;gene1520|K01357;gene13958|K16336;gene15980|K04456;gene13783|K01403;gene24774|K04362;gene8568|K01064;gene4191|K06226;gene4743|K02432;gene5363|K05084;gene16218|K07293	11	http://www.kegg.jp/pathway/map05205+K01398+.|K05717+K06484+K05087+K01116+K04366+K04456+K04358+K00445+K01357+K04513+K04358+K12823+K06269+K16336+K02842+K04456+K06106+K05760+K08550+K04377+K01403+K03685+K04362+K05860+K08523+K13769+K12958+K05692+K06257+K07827+K04361+K04688+K02649+K12461+K04437+K10380+K08107+K16867+K04688+K04358+K16848+K16865+K03099+K06269+K02375+K04371+K06270+K09543+K07532+K06269+K010…	no
Pantothenate and CoA biosynthesis	map00770	14	1	4879	1112	0.203572	0.522373	gene20133|K09680;gene13323|K09680;gene15705|K06133;gene16166|K09680;gene18182|K00826;gene2421|.|K01922;gene19649|K02318;gene9866|K01513;gene5718|K00826;gene2938|K00207;gene9867|K01513;gene20866|K01598;gene24631|K09680;gene14028|K01464	gene5718|K00826;gene14028|K01464	2	.	0	http://www.kegg.jp/pathway/map00770+K09680+K09680+K06133+K09680+K00826+.|K01922+K02318+K01513+K00826+K00207+K01513+K01598+K09680+K01464	no
Transcriptional misregulation in cancer	map05202	134	25	4759	1088	0.207971	0.528674	gene20584|K05087;gene25958|K11253;gene21886|K08530;gene27022|K13209;gene4326|K10138;gene26508|K06571;gene8031|K15187;gene19821|K12823;gene11712|K09254;gene10382|K04453;gene5301|K11253;gene17078|K04676;gene4949|K06590;gene20768|K15589;gene27926|K09105;gene22129|K11253;gene22124|K11253;gene22127|K11253;gene22123|K11253;gene15947|K11253;gene14322|K04377;gene13783|K01403;gene20430|K15620;gene15791|K0…	gene20893|K10054;gene14865|K15612;gene7448|K04391;gene13786|K03160;gene24742|K01343;gene10425|K15614;gene18734|K10789;gene9116|K08559	8	gene4949|K06590;gene13783|K01403;gene8658|K00069;gene12740|K05096;gene11770|K09293;gene219|K14242;gene23391|K15621;gene12078|K09109	8	http://www.kegg.jp/pathway/map05202+K05087+K11253+K08530+K13209+K10138+K06571+K15187+K12823+K09254+K04453+K11253+K04676+K06590+K15589+K09105+K11253+K11253+K11253+K11253+K11253+K04377+K01403+K15620+K04376+K15613+K02211+K14651+K10048+K11447+K04728+K09431+K13098+K08527+K04452+K10054+K11253+K08524+K15187+K00069+K05099+K15612+K06067+K11253+K09438+K04391+K15627+K15618+K11253+K05405+K03160+K04387+K10500…	no
Glycolysis / Gluconeogenesis	map00010	55	9	4838	1104	0.226931	0.571529	gene17685|K01810;gene23820|K01623;gene6914|K00134;gene13282|K00850;gene5963|K01689;gene20571|K00129;gene7561|K00162;gene21580|K00162;gene9283|K03841;gene24546|K01834;gene6450|K13952;gene7807|K00844;gene16104|K01689;gene19111|K01689;gene16718|K00128;gene5126|K00850;gene2516|K00002;gene27319|K00161;gene959|K00850;gene24986|K00016;gene3772|K00149;gene19319|K00128;gene3483|K12406;gene11570|K01785;gen…	gene5963|K01689;gene6450|K13952;gene19111|K01689;gene25205|K00844;gene10490|K00627	5	gene7807|K00844;gene13610|K01895	2	http://www.kegg.jp/pathway/map00010+K01810+K01623+K00134+K00850+K01689+K00129+K00162+K00162+K03841+K01834+K13952+K00844+K01689+K01689+K00128+K00850+K00002+K00161+K00850+K00016+K00149+K00128+K12406+K01785+K01837+K00927+K00134+K01623+K00627+K15779+K01835+K01834+K00873+K00121+K00844+K00850+K00844+K00844+K01803+K14085+K00627+K00016+K00134+K00016+K01596+K00129+K00129+K01895+K00627+K01895+K08074+K01623…	no
Vitamin B6 metabolism	map00750	7	0	4886	1113	0.238004	0.586638	gene1666|K00157;gene1958|K13248;gene19455|K00275;gene8999|K00831;gene1668|K00157;gene947|K00868;gene6077|K07758	.	0	.	0	http://www.kegg.jp/pathway/map00750+K00157+K13248+K00275+K00831+K00157+K00868+K07758	no
Aldosterone-regulated sodium reabsorption	map04960	29	4	4864	1109	0.241399	0.586638	gene802|K01540;gene23453|K06276;gene880|K01540;gene5712|K07827;gene2524|K02649;gene23814|K04371;gene5993|K04824;gene9903|K13302;gene3643|K01539;gene19248|K02649;gene20241|K02649;gene3136|K01539;gene23232|K01540;gene23275|.|K13305;gene8186|K04527;gene20118|K02677;gene20119|K02677;gene572|K00922;gene1256|K06644;gene17095|K08555;gene23741|K04827;gene23744|K04825;gene27204|K04371;gene833|K00922;gene2…	.	0	gene8186|K04527;gene23428|K13358	2	http://www.kegg.jp/pathway/map04960+K01540+K06276+K01540+K07827+K02649+K04371+K04824+K13302+K01539+K02649+K02649+K01539+K01540+.|K13305+K04527+K02677+K02677+K00922+K06644+K08555+K04827+K04825+K04371+K00922+K13358+K00922+K00071+K01540+K02649	no
MAPK signaling pathway - fly	map04013	13	1	4880	1112	0.237076	0.586638	gene5712|K07827;gene21313|K04361;gene10677|K03099;gene23814|K04371;gene25689|.|K02678;gene11577|K03099;gene16218|K07293;gene20029|K04364;gene1044|K02678;gene27204|K04371;gene11211|K04368;gene5822|K03211;gene16731|K07293	.	0	gene16218|K07293	1	http://www.kegg.jp/pathway/map04013+K07827+K04361+K03099+K04371+.|K02678+K03099+K07293+K04364+K02678+K04371+K04368+K03211+K07293	no
Hepatitis B	map05161	131	25	4762	1088	0.241557	0.586638	gene22042|K06620;gene493|K08738;gene21881|K04366;gene21267|K04456;gene11313|K05409;gene4120|K09048;gene6918|K04440;gene13910|K03662;gene6127|K04374;gene25810|K10610;gene15980|K04456;gene5309|K11225;gene14322|K04377;gene13783|K01403;gene11133|K17334;gene10262|K04379;gene1915|K12647;gene21624|K16197;gene1187|K09389;gene5712|K07827;gene4387|K09047;gene2524|K02649;gene9034|K09048;gene3048|K16344;gene…	gene6918|K04440;gene1915|K12647;gene1709|K11220;gene13944|K06626;gene1708|K11222;gene27476|K05415;gene5342|K11221;gene26067|K09447;gene9122|K08738;gene23598|K08738;gene9499|K10160	11	gene15980|K04456;gene13783|K01403;gene7488|K15041;gene10249|K13377;gene9169|K12497	5	http://www.kegg.jp/pathway/map05161+K06620+K08738+K04366+K04456+K05409+K09048+K04440+K03662+K04374+K10610+K04456+K11225+K04377+K01403+K17334+K04379+K12647+K16197+K09389+K07827+K09047+K02649+K09048+K16344+K15041+K04501+K17333+K12648+K02091+K05870+K04371+K12496+K11220+K16197+K15041+K08738+K06626+K02159+K04456+K05842+K04674+K04375+K04802+K02649+K05403+K11594+K02649+K10140+K05405+K15041+K08738+K01110…	no
Glioma	map05214	49	8	4844	1105	0.245712	0.591449	gene22042|K06620;gene20584|K05087;gene13697|K01116;gene21881|K04366;gene21267|K04456;gene11523|K08774;gene15980|K04456;gene1187|K09389;gene5712|K07827;gene21313|K04361;gene2524|K02649;gene10677|K03099;gene4723|K02091;gene23814|K04371;gene3459|K06279;gene17901|K04456;gene26391|K08845;gene4092|K04365;gene19248|K02649;gene18110|K02183;gene20241|K02649;gene16066|K07203;gene17253|K05859;gene24656|K011…	gene6675|K04363;gene8761|K06621	2	gene15980|K04456	1	http://www.kegg.jp/pathway/map05214+K06620+K05087+K01116+K04366+K04456+K08774+K04456+K09389+K07827+K04361+K02649+K03099+K02091+K04371+K06279+K04456+K08845+K04365+K02649+K02183+K02649+K07203+K05859+K01110+K04451+K04369+K02677+K02677+K03099+K06618+K04515+K06625+K00922+K04364+K02183+K04363+K02183+K04371+K04368+K00922+K00922+K04359+K04503+K06621+K04515+K07828+K02089+K02183+K02649	no
Biosynthesis of unsaturated fatty acids	map01040	18	2	4875	1111	0.254673	0.602357	gene1562|K07753;gene6370|K10203;gene7009|K00232;gene20004|K00232;gene13126|K10703;gene8816|K10703;gene12016|K07515;gene10298|K01068;gene8207|K10258;gene21377|K07513;gene22611|K10244;gene355|K10703;gene25825|K10224;gene25827|K10226;gene18063|K10251;gene10300|K01068;gene10301|K01068;gene11224|K10703	.	0	gene18063|K10251	1	http://www.kegg.jp/pathway/map01040+K07753+K10203+K00232+K00232+K10703+K10703+K07515+K01068+K10258+K07513+K10244+K10703+K10224+K10226+K10251+K01068+K01068+K10703	no
Glycosaminoglycan degradation	map00531	18	2	4875	1111	0.254673	0.602357	gene23918|K01195;gene23917|K01195;gene24724|K10532;gene6906|K07964;gene21700|K01197;gene21701|K01197;gene27874|K01136;gene20194|K12373;gene20193|K12373;gene7054|.|K01217;gene19647|K01205;gene5245|K01137;gene19924|K01565;gene11156|K12373;gene21347|K12309;gene21699|K01197;gene17330|K01132;gene11265|K01135	.	0	.	0	http://www.kegg.jp/pathway/map00531+K01195+K01195+K10532+K07964+K01197+K01197+K01136+K12373+K12373+.|K01217+K01205+K01137+K01565+K12373+K12309+K01197+K01132+K01135	no
Hippo signaling pathway	map04390	125	24	4768	1089	0.257132	0.60293	gene11835|K05691;gene19338|K06094;gene1522|K00445;gene1520|K01357;gene24486|K03362;gene16795|K06269;gene22833|K09448;gene16897|K02842;gene19864|K08959;gene11480|K06685;gene17078|K04676;gene10484|K04662;gene11072|K16682;gene14322|K04377;gene6830|K09782;gene21624|K16197;gene19908|K05692;gene4603|K16684;gene551|K16796;gene23246|K04501;gene25064|K04673;gene10670|K16686;gene22749|K10152;gene26049|K062…	gene16888|K04382;gene6812|K16144	2	gene11835|K05691;gene1520|K01357;gene8568|K01064;gene7369|K04354;gene11821|K04490;gene4743|K02432;gene2380|K16622;gene20114|K04385;gene10249|K13377	9	http://www.kegg.jp/pathway/map04390+K05691+K06094+K00445+K01357+K03362+K06269+K09448+K02842+K08959+K06685+K04676+K04662+K16682+K04377+K09782+K16197+K05692+K16684+K16796+K04501+K04673+K16686+K10152+K06269+K02375+K04412+K16197+K05691+K06269+K01064+K00182+K06685+K00444+K13578+K04382+K04674+.|K04354+K04382+K03456+K02329+K02432+K16682+K16198+K04388+K12075+K04354+K04490+K16820+K16684+K09448+K06092+K028…	no
Spliceosome	map03040	148	29	4745	1084	0.262184	0.609522	gene12109|K11097;gene7372|K12824;gene11926|K12846;gene27236|K12885;gene7440|K12848;gene3200|K12876;gene19821|K12823;gene12985|K11094;gene4912|K12741;gene10220|K06063;gene16702|K12890;gene11078|K12875;gene17916|K11091;gene21809|K12871;gene11301|K12880;gene17624|K12815;gene12995|K12840;gene3001|K12850;gene6721|K12886;gene11172|K12840;gene13200|K12869;gene8070|K12887;gene19000|K12856;gene941|K12836;…	.	0	gene4635|K12897;gene19717|K11098	2	http://www.kegg.jp/pathway/map03040+K11097+K12824+K12846+K12885+K12848+K12876+K12823+K11094+K12741+K06063+K12890+K12875+K11091+K12871+K12880+K12815+K12840+K12850+K12886+K12840+K12869+K12887+K12856+K12836+K12825+K12821+K12870+K12888+K12627+K12624+K11086+K12839+K12741+K11095+K12879|.+K12822+K12831+K12849+K03283+K12621+K12873+K11087+K12816+K12829+K11093+K03283+.|K12828+K12827+K12861+K12884+K12847+K1…	no
mRNA surveillance pathway	map03015	86	16	4807	1097	0.274021	0.631641	gene27239|K11583;gene17141|K13171;gene13999|K13126;gene9816|K13917;gene3200|K12876;gene19683|K14325;gene14874|K14408;gene16795|K06269;gene25816|K14398;gene11078|K12875;gene21652|K14962;gene27804|K14328;gene19532|K14323;gene27193|K14407;gene28118|K08873;gene855|K11583;gene16188|K15544;gene26049|K06269;gene3510|K11125;gene18093|K06100;gene11955|K06269;gene25456|K14400;gene11709|K14376;gene27933|K11…	gene16888|K04382	1	gene7369|K04354;gene13731|K13126	2	http://www.kegg.jp/pathway/map03015+K11583+K13171+K13126+K13917+K12876+K14325+K14408+K06269+K14398+K12875+K14962+K14328+K14323+K14407+K08873+K11583+K15544+K06269+K11125+K06100+K06269+K14400+K14376+K11583+K14327+K04382+K14396+K14411+.|K04354+K14325+K04382+K03456+K12877+K00565+K12812+K14398+K04354+K11124+K14402+K14326+K11584+K11584+K08873+K14401+K11584+K14328+K13126+K14403+K14376+K14397+K12882+K128…	no
Small cell lung cancer	map05222	81	15	4812	1098	0.277996	0.63542	gene22042|K06620;gene1565|.|K05717;gene493|K08738;gene21267|K04456;gene21573|K01522;gene10382|K04453;gene15980|K04456;gene3460|K02219;gene14322|K04377;gene23206|K16063;gene1187|K09389;gene8760|K04685;gene2524|K02649;gene27343|K06237;gene21745|K06243;gene13415|K16061;gene18936|K09848;gene12505|K06237;gene12506|K06237;gene19406|K06482;gene4723|K02091;gene27483|K08524;gene20124|K08738;gene13944|K066…	gene13944|K06626;gene16391|K11987;gene9122|K08738;gene23598|K08738	4	gene21573|K01522;gene15980|K04456;gene9685|K06241;gene18906|K13241	4	http://www.kegg.jp/pathway/map05222+K06620+.|K05717+K08738+K04456+K01522+K04453+K04456+K02219+K04377+K16063+K09389+K04685+K02649+K06237+K06243+K16061+K09848+K06237+K06237+K06482+K02091+K08524+K08738+K06626+K06241+K04456+K02649+K02649+K08738+K01110+K04451+K04725+K06237+K06237+K13241+K06244+K09849+K06618+K04735+K05635+K04570+K03172+K11987+K03173+K06240+K06240+K08738+K05719+K00922+K16060+K06487+K047…	no
p53 signaling pathway	map04115	71	13	4822	1100	0.286173	0.648659	gene12108|K10808;gene493|K08738;gene9928|K10136;gene4326|K10138;gene6234|K10129;gene794|K06640;gene10605|K05868;gene18781|K10147;gene8762|K10134;gene25264|K02087;gene20238|K05868;gene7220|K10145;gene6865|K10146;gene15618|K04728;gene16628|K06641;gene16302|K10143;gene22749|K10152;gene4723|K02091;gene9721|.|K10141;gene20124|K08738;gene13944|K06626;gene18190|K02159;gene10783|K16857;gene14783|K10140;g…	gene13944|K06626;gene7933|K04402;gene9122|K08738;gene8761|K06621;gene23598|K08738	5	gene26055|K10130	1	http://www.kegg.jp/pathway/map04115+K10808+K08738+K10136+K10138+K10129+K06640+K05868+K10147+K10134+K02087+K05868+K10145+K10146+K04728+K06641+K10143+K10152+K02091+.|K10141+K08738+K06626+K02159+K16857+K10140+K08738+K01110+K04451+K10808+K10130+K10148+K06509+K04402+K10127+K07207+K06625+K10132+K08738+K05868+K10137+K03982+K10144+K10151+K06644+K05868+K04726+K10139+K04402+K10135+K10131+K02084+K10134+K045…	no
Amino sugar and nucleotide sugar metabolism	map00520	42	7	4851	1106	0.288848	0.64931	gene17685|K01810;gene2636|K00326;gene23452|K01443;gene11514|K00884;gene7398|K02564;gene9842|K00326;gene6595|K00012;gene7807|K00844;gene11744|K08678;gene11919|K00820;gene16499|K00326;gene2768|K00976;gene1193|K01784;gene20015|K00849;gene3751|K00972;gene20194|K12373;gene20193|K12373;gene12988|K01097;gene9062|K12409;gene16356|K01639;gene9585|K01836;gene21724|K00966;gene6184|K00326;gene9098|K05304;gen…	gene12988|K01097;gene16356|K01639;gene25205|K00844	3	gene7807|K00844	1	http://www.kegg.jp/pathway/map00520+K01810+K00326+K01443+K00884+K02564+K00326+K00012+K00844+K08678+K00820+K00326+K00976+K01784+K00849+K00972+K12373+K12373+K01097+K12409+K01639+K01836+K00966+K00326+K05304+K15779+K00983+K01835+K01711+K12373+K00963+K00844+K00621+K00844+K00844+K01787+K02564+K01809+K05305+K00972+K00965+K02377+K00326	no
Galactose metabolism	map00052	21	3	4872	1110	0.325152	0.719035	gene13282|K00850;gene7807|K00844;gene5126|K00850;gene1193|K01784;gene20015|K00849;gene959|K00850;gene27985|K01189;gene9218|K07966;gene6575|K15779;gene2710|K01835;gene19927|K12316;gene11875|K00963;gene11449|K00844;gene10714|K12317;gene28348|K00850;gene2471|K07967;gene25205|K00844;gene25204|K00844;gene21347|K12309;gene9244|K00965;gene19710|K01084	gene25205|K00844	1	gene7807|K00844	1	http://www.kegg.jp/pathway/map00052+K00850+K00844+K00850+K01784+K00849+K00850+K01189+K07966+K15779+K01835+K12316+K00963+K00844+K12317+K00850+K07967+K00844+K00844+K12309+K00965+K01084	no
One carbon pool by folate	map00670	16	2	4877	1111	0.324808	0.719035	gene1566|K00602;gene19333|K00600;gene5304|K00600;gene10031|K13402;gene25300|K00548;gene11239|K00604;gene6827|K13403;gene10396|K00288;gene6|K11787;gene16055|K00297;gene5555|K00289;gene11479|K13403;gene20762|K01934;gene7202|K00287;gene21733|K00605;gene23121|K00560	.	0	.	0	http://www.kegg.jp/pathway/map00670+K00602+K00600+K00600+K13402+K00548+K00604+K13403+K00288+K11787+K00297+K00289+K13403+K01934+K00287+K00605+K00560	no
NF-kappa B signaling pathway	map04064	64	12	4829	1101	0.327813	0.719073	gene13697|K01116;gene6123|K04403;gene23792|K07362;gene23281|K07369;gene11313|K05409;gene5158|K04733;gene19752|K04466;gene9798|K04427;gene24560|K07371;gene22549|K03115;gene9927|K11859;gene15618|K04728;gene1655|K04724;gene18055|K09253;gene18703|K10652;gene5995|K03158;gene5992|K03159;gene8126|K06490;gene8002|K05842;gene7448|K04391;gene25682|K05403;gene13786|K03160;gene17253|K05859;gene12510|K05476;g…	gene18703|K10652;gene7448|K04391;gene13786|K03160;gene12510|K05476;gene16391|K11987;gene9499|K10160	6	gene11427|K04386;gene26055|K10130	2	http://www.kegg.jp/pathway/map04064+K01116+K04403+K07362+K07369+K05409+K04733+K04466+K04427+K07371+K03115+K11859+K04728+K04724+K09253+K10652+K03158+K03159+K06490+K05842+K04391+K05403+K03160+K05859+K05476+K16072+K05854+K04386+K16065+K04725+K10130+K02861+K03097+K05856+K05147+K09849+K04735+K03171+K12793+K05855+K04469+K04570+K03172+K11987+K04730+K03097+K03173+K04729+K16060+K04734+K04467+K03156+K07367…	no
Primary bile acid biosynthesis	map00120	10	1	4883	1112	0.367242	0.792776	gene21578|K10214;gene1524|K00488;gene21438|K07431;gene7830|K12405;gene18657|K08748;gene22673|K07439;gene2614|K08764;gene20419|K01796;gene14200|K07430;gene23878|K12408	gene20419|K01796	1	.	0	http://www.kegg.jp/pathway/map00120+K10214+K00488+K07431+K12405+K08748+K07439+K08764+K01796+K07430+K12408	no
Nitrogen metabolism	map00910	15	2	4878	1111	0.364866	0.792776	gene9031|K01672;gene18297|K03521;gene17171|K00411;gene16348|K01915;gene20837|K03522;gene4686|K01953;gene25059|K00261;gene14412|K00413;gene1710|K01425;gene26713|K01672;gene26714|K01672;gene13881|K01672;gene5336|K01425;gene21733|K00605;gene10635|K01672	.	0	.	0	http://www.kegg.jp/pathway/map00910+K01672+K03521+K00411+K01915+K03522+K01953+K00261+K00413+K01425+K01672+K01672+K01672+K01425+K00605+K01672	no
Drug metabolism - other enzymes	map00983	29	5	4864	1108	0.377621	0.808764	gene11528|K00106;gene703|K01951;gene26862|K00760;gene24892|K00760;gene23918|K01195;gene23917|K01195;gene21749|K00088;gene12349|K00876;gene363|K13421;gene17431|K01044;gene17430|K01044;gene2453|K00760;gene22033|K00569;gene4751|K00757;gene13341|K01519;gene24120|K07424;gene13391|K00876;gene24716|K00622;gene17445|K01044;gene17529|K03927;gene1147|K01489;gene24118|K07424;gene24119|K07424;gene17516|K0085…	gene14028|K01464	1	gene24120|K07424;gene24119|K07424	2	http://www.kegg.jp/pathway/map00983+K00106+K01951+K00760+K00760+K01195+K01195+K00088+K00876+K13421+K01044+K01044+K00760+K00569+K00757+K01519+K07424+K00876+K00622+K01044+K03927+K01489+K07424+K07424+K00857+K01044+K00857+K00207+K00088+K01464	no
Lysine degradation	map00310	51	10	4842	1103	0.407625	0.866204	gene8642|K00825;gene492|K07514;gene22572|K11420;gene7397|K11433;gene24237|K07511;gene4532|K09189;gene25025|K00164;gene27716|K11419;gene3839|K09188;gene4311|K00164;gene8486|K11703;gene780|K13645;gene17045|K11431;gene16718|K00128;gene17754|K14959;gene12016|K07515;gene24043|K13646;gene898|K11433;gene15621|K00626;gene6878|K11433;gene10096|K00626;gene3772|K00149;gene19319|K00128;gene12455|K11420;gene3…	gene6878|K11433	1	gene6859|K11433	1	http://www.kegg.jp/pathway/map00310+K00825+K07514+K11420+K11433+K07511+K09189+K00164+K11419+K09188+K00164+K11703+K13645+K11431+K00128+K14959+K07515+K13646+K11433+K00626+K11433+K00626+K00149+K00128+K11420+K06101+K11429+K11427+K11423+K11433+K11433+K11421+K00473+K00474+K09187+K11425+K11419+K00022+K11422+K14085+K11433+K15588+K11424+K11422+K14157+K00658+K11429+K00252+K11428+K09186+K11433+K06707|K11433	no
Fatty acid biosynthesis	map00061	4	0	4889	1113	0.440414	0.914447	gene19867|K00665;gene18802|K11262;gene6192|K00645;gene24712|K09458	.	0	.	0	http://www.kegg.jp/pathway/map00061+K00665+K11262+K00645+K09458	no
Lysine biosynthesis	map00300	4	0	4889	1113	0.440414	0.914447	gene8642|K00825;gene8712|K01681;gene6152|K01681;gene7863|K14085	.	0	.	0	http://www.kegg.jp/pathway/map00300+K00825+K01681+K01681+K14085	no
Thiamine metabolism	map00730	4	0	4889	1113	0.440414	0.914447	gene13631|K04487;gene3961|K00949;gene25335|K06928;gene11098|K05307	.	0	.	0	http://www.kegg.jp/pathway/map00730+K04487+K00949+K06928+K05307	no
Collecting duct acid secretion	map04966	22	4	4871	1109	0.45734	0.942398	gene12104|K02148;gene23451|K02155;gene20171|K02153;gene16864|K02154;gene11517|K02147;gene17743|K01542;gene9135|K02147;gene283|K02145;gene9485|K02152;gene26115|K02154;gene22535|K02152;gene11633|K02150;gene6065|K02150;gene20526|K13627;gene14017|K02148;gene10369|K02149;gene3921|K02153;gene19644|K02154;gene15895|K02149;gene17555|K02146;gene4199|K02151;gene19718|K06573	.	0	gene12104|K02148;gene11517|K02147;gene15895|K02149	3	http://www.kegg.jp/pathway/map04966+K02148+K02155+K02153+K02154+K02147+K01542+K02147+K02145+K02152+K02154+K02152+K02150+K02150+K13627+K02148+K02149+K02153+K02154+K02149+K02146+K02151+K06573	no
Axon guidance	map04360	102	22	4791	1091	0.464781	0.95053	gene7262|K06820;gene11524|K04513;gene21706|K04630;gene11387|K06521;gene25654|K06755;gene24385|K07520;gene3467|K05462;gene3468|K05462;gene13046|K06724;gene11133|K17334;gene2290|K07525;gene5712|K07827;gene25144|K04348;gene7996|K06842;gene23951|K05743;gene4214|K16351;gene16450|K06820;gene17583|K17333;gene3862|K02090;gene23814|K04371;gene15460|K07532;gene21934|K06820;gene5252|K07526;gene24497|K06521;…	gene1806|K04189;gene23256|K06765	2	gene25654|K06755;gene3468|K05462;gene23951|K05743;gene3278|K06842;gene9689|K05703|.;gene21646|K06840;gene19250|K06843;gene7006|K07520;gene4020|K05114;gene113|K06753;gene110|.|K06754;gene25179|K07521;gene27024|K05733|.	13	http://www.kegg.jp/pathway/map04360+K06820+K04513+K04630+K06521+K06755+K07520+K05462+K05462+K06724+K17334+K07525+K07827+K04348+K06842+K05743+K16351+K06820+K17333+K02090+K04371+K07532+K06820+K07526+K06521+K06842+K06840+K06820+K05099+K05703|.+K04514+K05105+K07528+K06840+K06839+K07861+K05102+K04348+K06840+K04189+K05463+K05112+K04630+K05462+K05734+K16359+K06268+K07522+K07531+K04392+K06845+K06821+K075…	no
Wnt signaling pathway	map04310	106	23	4787	1090	0.472151	0.958397	gene3109|K03094;gene1522|K00445;gene1520|K01357;gene11524|K04513;gene24486|K03362;gene559|K03094;gene22836|K04504;gene6918|K04440;gene26756|K04508;gene16897|K02842;gene9798|K04427;gene14322|K04377;gene11133|K17334;gene3124|K04510;gene25144|K04348;gene5818|K03068;gene7334|.|K08957;gene23246|K04501;gene22549|K03115;gene3954|K03347;gene17583|K17333;gene22749|K10152;gene27710|K00181;gene1604|K02375;g…	gene6918|K04440;gene24671|K02165	2	gene1520|K01357;gene8568|K01064;gene11821|K04490;gene4743|K02432;gene20114|K04385;gene24533|K02222	6	http://www.kegg.jp/pathway/map04310+K03094+K00445+K01357+K04513+K03362+K03094+K04504+K04440+K04508+K02842+K04427+K04377+K17334+K04510+K04348+K03068+.|K08957+K04501+K03115+K03347+K17333+K10152+K00181+K02375+K01064+K00182+K04514+K00444+K04496+K02329+K04511+K07861+K04345+K02432+K04348+K10162+K04490+K03094+K04451+K02842+K00444+K02432+K04468+K02157+K02353+K06268+K03097+K02677+K02677+K04385+K04392+K001…	no
HIF-1 signaling pathway	map04066	88	19	4805	1094	0.477278	0.961626	gene20584|K05087;gene13697|K01116;gene21267|K04456;gene6914|K00134;gene15980|K04456;gene17919|K09592;gene5963|K01689;gene22000|K16366;gene12996|K01103;gene21313|K04361;gene14525|K04688;gene2524|K02649;gene20944|K09592;gene7561|K00162;gene21580|K00162;gene18766|K04688;gene9923|K05132;gene23814|K04371;gene7807|K00844;gene5992|K03159;gene20442|K02991;gene16104|K01689;gene19111|K01689;gene17901|K0445…	gene5963|K01689;gene19111|K01689;gene25205|K00844;gene9499|K10160	4	gene15980|K04456;gene7807|K00844;gene12740|K05096;gene8186|K04527;gene18906|K13241	5	http://www.kegg.jp/pathway/map04066+K05087+K01116+K04456+K00134+K04456+K09592+K01689+K16366+K01103+K04361+K04688+K02649+K09592+K00162+K00162+K04688+K05132+K04371+K00844+K03159+K02991+K01689+K01689+K04456+K16451+K05133+K03259+K02649+K02649+K07203+K05405+K00161+K03871+K05859+K02991+K02991+K05096+K04527+K04369+K13241+K09097+K02677+K02677+K03873+K02991+K04735+K05055+K00134+K03259+K04515+K03872+K04692…	no
Dorso-ventral axis formation	map04320	21	4	4872	1109	0.494785	0.98957	gene23177|K02098;gene3168|K02599;gene5712|K07827;gene21313|K04361;gene10677|K03099;gene8402|K02599;gene23814|K04371;gene25689|.|K02678;gene12392|K02599;gene22595|K02599;gene11577|K03099;gene6973|K02602|.;gene20029|K04364;gene24616|K02602;gene20182|K02602;gene20724|K02602;gene1044|K02678;gene17348|K02098;gene27204|K04371;gene11211|K04368;gene5822|K03211	.	0	.	0	http://www.kegg.jp/pathway/map04320+K02098+K02599+K07827+K04361+K03099+K02599+K04371+.|K02678+K02599+K02599+K03099+K02602|.+K04364+K02602+K02602+K02602+K02678+K02098+K04371+K04368+K03211	no
Neuroactive ligand-receptor interaction	map04080	75	77	4818	1036	1	1	gene20379|K04261;gene15459|K05204;gene16810|K05220;gene16811|K05218;gene9817|K04277;gene9811|K05190;gene19172|K04812;gene20828|K04807;gene20829|K04805;gene15710|K04210;gene2801|K04262;gene6138|K04320;gene6193|K05770;gene6085|K04232;gene7607|K05214;gene721|K04270;gene21677|K04605;gene4212|K05424;gene11279|K04234;gene22469|K04615;gene20364|K05080;gene8138|K04295;gene20830|K04815;gene27565|K05192;ge…	gene20828|K04807;gene4212|K05424	2	gene7607|K05214;gene721|K04270;gene22469|K04615;gene20830|K04815;gene14994|K04272;gene21120|K03916;gene21121|K03915;gene1592|K04586;gene315|K04617;gene12481|K05208;gene15276|K04195;gene24705|K08362	12	http://www.kegg.jp/pathway/map04080+K04261+K05204+K05220+K05218+K04277+K05190+K04812+K04807+K04805+K04210+K04262+K04320+K05770+K04232+K05214+K04270+K04605+K05424+K04234+K04615+K05080+K04295+K04815+K05192+K14859|K08387+K04291+K04296+K04297+K04153+K04816+K04211+K04197+K05211+K05547+K04137+K04608+K05219+K04267+.|K04229+K04269+K04272+K04204+K04273+K04811+K04198+K05212+K04292+K04817+K03916+K03915+K042…	no
Pertussis	map05133	56	13	4837	1100	0.599678	1	gene4906|K06484;gene11524|K04513;gene11313|K05409;gene5158|K04733;gene21706|K04630;gene14601|K04001;gene6918|K04440;gene5343|K05426;gene10262|K04379;gene23891|K12799;gene15824|K04003;gene15825|K04002;gene23814|K04371;gene8002|K05842;gene4403|K08727;gene7448|K04391;gene18110|K02183;gene25682|K05403;gene4615|K05405;gene17295|K10155;gene4563|K04630;gene5953|K01331;gene18906|K13241;gene22574|K01332;g…	gene6918|K04440;gene7448|K04391;gene17295|K10155;gene5953|K01331;gene22574|K01332;gene5951|K01330;gene7905|K09444;gene9499|K10160	8	gene18906|K13241;gene8052|K03990;gene22580|K03989	3	http://www.kegg.jp/pathway/map05133+K06484+K04513+K05409+K04733+K04630+K04001+K04440+K05426+K04379+K12799+K04003+K04002+K04371+K05842+K08727+K04391+K02183+K05403+K05405+K10155+K04630+K01331+K13241+K01332+K04735+K01330+K04730+K04441+K04441+K05765+K04630+K04440+K05719+K04440+K04729+K09444+K02183+K02183+K03156+K03990+K05765+K03175+K04371+K05425+K04397+K04441+K04513+K02580+K02187+K02183+K10160+K03989…	no
Legionellosis	map05134	66	16	4827	1097	0.654712	1	gene493|K08738;gene11690|K03231;gene9540|K03231;gene24381|K03231;gene27380|K03231;gene6821|K05505;gene11890|K07874;gene6722|K03231;gene13410|K03231;gene285|K03231;gene23891|K12799;gene6825|K05505;gene6824|K05505;gene2960|K09414;gene28285|K03231;gene22565|K03283;gene20124|K08738;gene26005|K07875;gene10391|K03283;gene9556|K03283;gene7448|K04391;gene3170|K08517;gene4615|K05405;gene21614|K03231;gene1…	gene7448|K04391;gene9122|K08738;gene20225|K12807;gene23598|K08738;gene9499|K10160;gene3287|K03231	6	gene24298|K03233;gene8052|K03990	2	http://www.kegg.jp/pathway/map05134+K08738+K03231+K03231+K03231+K03231+K05505+K07874+K03231+K03231+K03231+K12799+K05505+K05505+K09414+K03231+K03283+K08738+K07875+K03283+K03283+K04391+K08517+K05405+K03231+K08738+K03231+K07953+K03231+K15485+K03231+K07953+K03283+K09414+K04735+K04469+K05482+K03231+K03233+K08738+K04729+K04734+K03233+K03231+K13525+K03156+K14416+K03990+K03231+K05425+K02084+K04397+K04399…	no
Morphine addiction	map05032	45	17	4848	1096	0.971176	1	gene4903|K13755;gene25852|K04540;gene9811|K05190;gene4324|K08041;gene21706|K04630;gene26043|K00910;gene11130|K08044;gene13459|.|K04632;gene22469|K04615;gene16180|K04536;gene25252|K04545;gene17368|K08047;gene27565|K05192;gene5969|K07825;gene7934|K04543;gene3641|K05002;gene567|K04538;gene2814|K04345;gene13460|K04632;gene25312|K04541;gene8246|K04344;gene16650|K00910;gene4563|K04630;gene14955|.|K0443…	gene567|K04538;gene10660|K04545	2	gene4903|K13755;gene22469|K04615;gene17368|K08047;gene14955|.|K04439	4	http://www.kegg.jp/pathway/map05032+K13755+K04540+K05190+K08041+K04630+K00910+K08044+.|K04632+K04615+K04536+K04545+K08047+K05192+K07825+K04543+K05002+K04538+K04345+K04632+K04541+K04344+K00910+K04630+.|K04439+K02677+K02677+K13298+K04534+K08291+K04542+K04630+K08291+K04545+K04997+K08049+K05175+K07826+K08291+K05185+K05189+K04347+K08043+K04545+K04345+K13296	no
Nicotine addiction	map05033	10	15	4883	1098	0.999999	1	gene9811|K05190;gene7607|K05214;gene27565|K05192;gene8246|K04344;gene20059|K05211;gene18161|K05212;gene6633|K05175;gene27171|K05185;gene20148|K05189;gene12481|K05208	.	0	gene7607|K05214;gene12481|K05208	2	http://www.kegg.jp/pathway/map05033+K05190+K05214+K05192+K04344+K05211+K05212+K05175+K05185+K05189+K05208	no
Cocaine addiction	map05030	34	15	4859	1098	0.987466	1	gene4120|K09048;gene21706|K04630;gene6127|K04374;gene7607|K05214;gene26165|K00501;gene4387|K09047;gene13459|.|K04632;gene12384|K15839;gene9034|K09048;gene21677|K04605;gene14902|K04355;gene3862|K02090;gene1608|K05870;gene2814|K04345;gene13460|K04632;gene20059|K05211;gene4563|K04630;gene25978|K04735;gene18161|K05212;gene3025|K04630;gene18867|K11716;gene19510|K15494;gene2006|K04450;gene13370|K15840;…	.	0	gene7607|K05214;gene13370|K15840;gene12481|K05208	3	http://www.kegg.jp/pathway/map05030+K09048+K04630+K04374+K05214+K00501+K09047+.|K04632+K15839+K09048+K04605+K04355+K02090+K05870+K04345+K04632+K05211+K04630+K04735+K05212+K04630+K11716+K15494+K04450+K15840+K09048+K09048+K11828+K02580+K09048+K05208+K15839+K09049+K13765+K04345	no
Amphetamine addiction	map05031	41	22	4852	1091	0.999447	1	gene4120|K09048;gene16795|K06269;gene6127|K04374;gene14367|K15867;gene7607|K05214;gene10262|K04379;gene26165|K00501;gene4387|K09047;gene25144|K04348;gene13459|.|K04632;gene9034|K09048;gene25229|K11411;gene26049|K06269;gene1608|K05870;gene11955|K06269;gene18110|K02183;gene2814|K04345;gene13460|K04632;gene6430|K04348;gene20059|K05211;gene11902|K06268;gene20118|K02677;gene20119|K02677;gene18161|K052…	gene14367|K15867	1	gene7607|K05214;gene13370|K15840;gene12481|K05208	3	http://www.kegg.jp/pathway/map05031+K09048+K06269+K04374+K15867+K05214+K04379+K00501+K09047+K04348+.|K04632+K09048+K11411+K06269+K05870+K06269+K02183+K04345+K04632+K04348+K05211+K06268+K02677+K02677+K05212+K04515+K02183+K15494+K02183+K04850+K04450+K15840+K09048+K09048+K06269+K09048+K04348+K05208+K04515+K02183+K09049+K04345	no
Alcoholism	map05034	133	32	4760	1081	0.658216	1	gene25958|K11253;gene21881|K04366;gene27233|K11405;gene16812|K07359;gene25852|K04540;gene4120|K09048;gene3229|K11252;gene21706|K04630;gene16795|K06269;gene6127|K04374;gene5301|K11253;gene22129|K11253;gene22128|K11252;gene22124|K11253;gene22127|K11253;gene22121|K11252;gene22120|K11252;gene22123|K11253;gene22122|K11251;gene15947|K11253;gene7607|K05214;gene14115|K15985;gene26165|K00501;gene5712|K078…	gene3229|K11252;gene14115|K15985;gene22191|K11251;gene567|K04538;gene22188|K11251;gene10660|K04545	6	gene7607|K05214;gene26417|K11407;gene13370|K15840;gene12481|K05208	4	http://www.kegg.jp/pathway/map05034+K11253+K04366+K11405+K07359+K04540+K09048+K11252+K04630+K06269+K04374+K11253+K11253+K11252+K11253+K11253+K11252+K11252+K11253+K11251+K11253+K05214+K15985+K00501+K07827+K09047+.|K04632+K09048+K11251+K04355+K03099+K04536+K06269+K11253+K05870+K04371+K11251+K11251+K11252+K11251+K04545+K11251+K11251+K11252+K06269+K11251+K06279+K07825+K06067+K04543+K11252+K11252+K112…	no
Glycosphingolipid biosynthesis - globo and isoglobo series	map00603	11	6	4882	1107	0.974562	1	gene6171|K01204;gene18180|K00718;gene20194|K12373;gene20193|K12373;gene27985|K01189;gene14345|K00780;gene11156|K12373;gene18177|K00718;gene17185|K03368;gene654|K00719;gene12370|K00722	gene18177|K00718	1	.	0	http://www.kegg.jp/pathway/map00603+K01204+K00718+K12373+K12373+K01189+K00780+K12373+K00718+K03368+K00719+K00722	no
Glycosphingolipid biosynthesis - lacto and neolacto series	map00601	17	6	4876	1107	0.882547	1	gene12146|K00743;gene188|K03792;gene3698|K07968;gene18180|K00718;gene25685|K03494;gene301|K07969;gene2465|K00781;gene26012|K00741;gene21983|K00742;gene540|K03766;gene12492|K07635;gene9218|K07966;gene11865|K00741;gene15635|K07632;gene15851|K07820;gene2471|K07967;gene18177|K00718	gene18177|K00718	1	.	0	http://www.kegg.jp/pathway/map00601+K00743+K03792+K07968+K00718+K03494+K07969+K00781+K00741+K00742+K03766+K07635+K07966+K00741+K07632+K07820+K07967+K00718	no
Glycosphingolipid biosynthesis - ganglio series	map00604	13	3	4880	1110	0.656778	1	gene704|K03372;gene23205|K03369;gene12268|K03374;gene11800|K03370;gene12267|K03376;gene22883|K00715;gene20194|K12373;gene20193|K12373;gene14345|K00780;gene11156|K12373;gene2785|K03373;gene17185|K03368;gene21347|K12309	.	0	.	0	http://www.kegg.jp/pathway/map00604+K03372+K03369+K03374+K03370+K03376+K00715+K12373+K12373+K00780+K12373+K03373+K03368+K12309	no
beta-Alanine metabolism	map00410	23	5	4870	1108	0.579896	1	gene492|K07514;gene2779|K00249;gene19667|K00276;gene20571|K00129;gene24237|K07511;gene22977|K08660;gene22976|K05604;gene16718|K00128;gene12016|K07515;gene2107|K05605;gene16069|K00797;gene3772|K00149;gene19319|K00128;gene10287|K00140;gene17263|K01578;gene23585|K13524;gene25903|K14755;gene7863|K14085;gene26110|K00129;gene26113|K00129;gene2938|K00207;gene14028|K01464;gene26638|K00802	gene2779|K00249;gene22976|K05604;gene14028|K01464	3	.	0	http://www.kegg.jp/pathway/map00410+K07514+K00249+K00276+K00129+K07511+K08660+K05604+K00128+K07515+K05605+K00797+K00149+K00128+K00140+K01578+K13524+K14755+K14085+K00129+K00129+K00207+K01464+K00802	no
Alanine, aspartate and glutamate metabolism	map00250	24	8	4869	1105	0.877197	1	gene24523|K14454;gene9712|K01939;gene21265|K01939;gene15977|K01939;gene17497|K14455;gene9704|K00272;gene23919|K01755;gene14437|K00814;gene16348|K01915;gene11919|K00820;gene1118|K00294;gene4686|K01953;gene6696|K00764;gene25059|K00261;gene11985|K11540;gene1710|K01425;gene17394|K00814;gene26141|K01756;gene23585|K13524;gene18239|K03334;gene6134|K01756;gene197|K13566;gene5336|K01425;gene12333|K01940	.	0	.	0	http://www.kegg.jp/pathway/map00250+K14454+K01939+K01939+K01939+K14455+K00272+K01755+K00814+K01915+K00820+K00294+K01953+K00764+K00261+K11540+K01425+K00814+K01756+K13524+K03334+K01756+K13566+K01425+K01940	no
Circadian entrainment	map04713	61	22	4832	1091	0.974583	1	gene25852|K04540;gene4324|K08041;gene21706|K04630;gene11130|K08044;gene10262|K04379;gene13459|.|K04632;gene22767|K11265;gene16180|K04536;gene17138|K12319;gene1608|K05870;gene23814|K04371;gene25252|K04545;gene17368|K08047;gene5969|K07825;gene8996|K04634;gene7934|K04543;gene3641|K05002;gene567|K04538;gene18110|K02183;gene2814|K04345;gene13460|K04632;gene25312|K04541;gene25298|K04962;gene20059|K0521…	gene567|K04538;gene10660|K04545	2	gene22767|K11265;gene17368|K08047;gene25298|K04962;gene3745|.|K16513;gene17834|K04962;gene19384|.|K04854;gene12481|K05208	7	http://www.kegg.jp/pathway/map04713+K04540+K08041+K04630+K08044+K04379+.|K04632+K11265+K04536+K12319+K05870+K04371+K04545+K08047+K07825+K04634+K04543+K05002+K04538+K02183+K04345+K04632+K04541+K04962+K05211+K04630+K02677+K02677+K07843+K02633+K05212+K04515+K04534+K12319+K04542+K04630+K07376+K02633+K02183+K04545+.|K16513+K04997+K02183+K02633+K08049+K04850+K04962+K04371+K07826+.|K04854+K04347+K04960+…	no
Ether lipid metabolism	map00565	26	8	4867	1105	0.836105	1	gene17425|K13510;gene17959|K16795;gene1140|K01047;gene6379|K01047;gene7640|K01080;gene13863|K01122;gene2029|K00803;gene10717|K16342;gene25888|K16817;gene11956|K14621;gene17903|K16860;gene12012|K00993;gene6097|K16343;gene1229|K01062;gene20524|K13510;gene2658|K01080|.;gene15531|K16795;gene19119|K01115;gene16392|K16342;gene5520|K00994;gene593|K01115;gene10719|K16342;gene19020|K16794;gene10723|K16342…	.	0	gene1140|K01047;gene10719|K16342;gene10723|K16342|K19219	3	http://www.kegg.jp/pathway/map00565+K13510+K16795+K01047+K01047+K01080+K01122+K00803+K16342+K16817+K14621+K16860+K00993+K16343+K01062+K13510+K01080|.+K16795+K01115+K16342+K00994+K01115+K16342+K16794+K16342|K19219+K13644+K13512	no
Amoebiasis	map05146	81	20	4812	1093	0.68471	1	gene1565|.|K05717;gene10349|K05699;gene21957|K13963;gene4324|K08041;gene12432|K03999;gene25301|K05699;gene13459|.|K04632;gene2524|K02649;gene27343|K06237;gene21745|K06243;gene12505|K06237;gene12506|K06237;gene7946|K04635;gene9685|K06241;gene8996|K04634;gene21958|K13963;gene7448|K04391;gene19248|K02649;gene2814|K04345;gene20241|K02649;gene13460|K04632;gene4615|K05405;gene11426|K04387;gene27726|K13…	gene7448|K04391;gene9499|K10160;gene23323|K13963	3	gene9685|K06241;gene11427|K04386;gene18906|K13241;gene10249|K13377;gene23315|K13963;gene23316|K13963;gene23168|K04633;gene4711|K06236	8	http://www.kegg.jp/pathway/map05146+.|K05717+K05699+K13963+K08041+K03999+K05699+.|K04632+K02649+K06237+K06243+K06237+K06237+K04635+K06241+K04634+K13963+K04391+K02649+K04345+K02649+K04632+K05405+K04387+K13963+K04386+K06237+K06237+K13241+K06244+K01476+K02677+K02677+K13963+K04735+K05635+K13375+K07888+K13963+K13963+K13963+K03999+K13377+K06240+K06240+K00922+K07898+K13963+K03156+K06240+K04637+K05699+K0…	no
Malaria	map05144	21	15	4872	1098	0.999698	1	gene13958|K16336;gene5306|K04550;gene26161|K06508;gene12061|K06257;gene23855|K05718;gene8126|K06490;gene4482|K05099;gene10783|K16857;gene4615|K05405;gene13786|K03160;gene10151|K04659;gene17937|K13375;gene10249|K13377;gene15573|K05482;gene21378|K04729;gene22539|K03156;gene3476|K04659;gene1713|K06576;gene15881|K13376;gene9499|K10160;gene6815|K10030	gene23855|K05718;gene13786|K03160;gene10151|K04659;gene9499|K10160	4	gene13958|K16336;gene10249|K13377	2	http://www.kegg.jp/pathway/map05144+K16336+K04550+K06508+K06257+K05718+K06490+K05099+K16857+K05405+K03160+K04659+K13375+K13377+K05482+K04729+K03156+K04659+K06576+K13376+K10160+K10030	no
Chagas disease (American trypanosomiasis)	map05142	78	24	4815	1089	0.92155	1	gene21267|K04456;gene4324|K08041;gene5158|K04733;gene21706|K04630;gene6918|K04440;gene15980|K04456;gene10262|K04379;gene13459|.|K04632;gene2524|K02649;gene9923|K05132;gene1655|K04724;gene23814|K04371;gene5995|K03158;gene7946|K04635;gene17901|K04456;gene8996|K04634;gene8002|K05842;gene16888|K04382;gene9109|K04674;gene9200|.|K04354;gene24821|K04382;gene18327|K03456;gene10|K05133;gene19248|K02649;ge…	gene6918|K04440;gene16888|K04382;gene27476|K05415;gene9499|K10160	4	gene15980|K04456;gene7369|K04354;gene18906|K13241;gene21120|K03916;gene10249|K13377;gene8052|K03990;gene23168|K04633;gene19790|K01283	8	http://www.kegg.jp/pathway/map05142+K04456+K08041+K04733+K04630+K04440+K04456+K04379+.|K04632+K02649+K05132+K04724+K04371+K03158+K04635+K04456+K04634+K05842+K04382+K04674+.|K04354+K04382+K03456+K05133+K02649+K02649+K04632+K05405+K04388+K04354+K04630+K10169+K13241+K04735+K03916+K13375+K04430+K04534+K04730+K04441+K04441+K13377+K05415+K04630+K04440+K02373+K08057+K00922+K04382+K04440+K04729+K03982+K0…	no
Leishmaniasis	map05140	38	8	4855	1105	0.512242	1	gene6123|K04403;gene5158|K04733;gene9798|K04427;gene17376|K13536;gene10262|K04379;gene9923|K05132;gene23814|K04371;gene1709|K11220;gene26395|K04375;gene10|K05133;gene5632|K08012;gene18906|K13241;gene1354|K13536;gene25978|K04735;gene17937|K13375;gene16391|K11987;gene27431|K04730;gene6256|K04441;gene6257|K04441;gene10249|K13377;gene13047|K05719;gene2716|K11217;gene21378|K04729;gene20969|K04734;gene…	gene17376|K13536;gene1709|K11220;gene16391|K11987;gene9499|K10160	4	gene5632|K08012;gene18906|K13241;gene10249|K13377;gene8052|K03990	4	http://www.kegg.jp/pathway/map05140+K04403+K04733+K04427+K13536+K04379+K05132+K04371+K11220+K04375+K05133+K08012+K13241+K13536+K04735+K13375+K11987+K04730+K04441+K04441+K13377+K05719+K11217+K04729+K04734+K06752+K03156+K03990+K03175+K04371+K05425+K02581+K04441+K02580+K04404+K05697+K04447+K13376+K10160	no
Natural killer cell mediated cytotoxicity	map04650	94	36	4799	1077	0.996569	1	gene13697|K01116;gene21881|K04366;gene23792|K07362;gene9999|K07986;gene9998|K07986;gene28015|K04722;gene20748|K04722;gene5712|K07827;gene9174|K04722|K05128;gene25144|K04348;gene2524|K02649;gene27636|K07986;gene9923|K05132;gene10677|K03099;gene23814|K04371;gene23855|K05718;gene8126|K06490;gene10020|K07986;gene3459|K06279;gene9689|K05703|.;gene27644|K07986;gene27394|K07986;gene26391|K08845;gene13|K…	gene23855|K05718;gene27292|K07986;gene27476|K05415;gene28616|K04722;gene10006|K07986	5	gene9689|K05703|.;gene2993|K05730;gene16218|K07293;gene3701|K07983	4	http://www.kegg.jp/pathway/map04650+K01116+K04366+K07362+K07986+K07986+K04722+K04722+K07827+K04722|K05128+K04348+K02649+K07986+K05132+K03099+K04371+K05718+K06490+K07986+K06279+K05703|.+K07986+K07986+K08845+K05131+K05133+K04365+K02649+K07861+K02649+K04348+K07986+K05859+K07986+K04369+K04722+K04722+K06268+K02677+K02677+K05730+K03099+K05856+K04392+K05730+K04722+K07987+K07987+K07986+K07986+K05855+K079…	no
Ovarian steroidogenesis	map04913	30	9	4863	1104	0.828091	1	gene20584|K05087;gene4324|K08041;gene2677|K07418;gene2678|K07418;gene11130|K08044;gene13459|.|K04632;gene2681|K07418;gene10717|K16342;gene17368|K08047;gene20878|K07408;gene2814|K04345;gene13460|K04632;gene17256|K13368;gene10549|K07434;gene8186|K04527;gene16391|K11987;gene16392|K16342;gene19648|K00044;gene20887|K00498;gene3753|K13373;gene10719|K16342;gene23545|K08049;gene24784|K16931;gene10723|K16…	gene2677|K07418;gene2678|K07418;gene16391|K11987;gene19648|K00044;gene28715|K07418	5	gene2681|K07418;gene17368|K08047;gene17256|K13368;gene8186|K04527;gene10719|K16342;gene10723|K16342|K19219;gene11565|K07410	7	http://www.kegg.jp/pathway/map04913+K05087+K08041+K07418+K07418+K08044+.|K04632+K07418+K16342+K08047+K07408+K04345+K04632+K13368+K07434+K04527+K11987+K16342+K00044+K00498+K13373+K16342+K08049+K16931+K16342|K19219+K07418+K07410+K13885+K08043+K04345+K12473	no
Glycine, serine and threonine metabolism	map00260	25	14	4868	1099	0.997242	1	gene19333|K00600;gene5304|K00600;gene6084|K00639;gene3162|K00058;gene19667|K00276;gene7588|K00542;gene21651|K11529;gene9070|K00049;gene24546|K01834;gene940|K01697;gene21657|K00643;gene10502|K00613;gene19013|K12235;gene22731|K00552;gene8999|K00831;gene4143|K01837;gene12418|K00314;gene2757|K01758;gene576|K01834;gene7863|K14085;gene8672|K15789;gene21733|K00605;gene19950|K01620;gene23909|K01079;gene4…	gene8672|K15789	1	.	0	http://www.kegg.jp/pathway/map00260+K00600+K00600+K00639+K00058+K00276+K00542+K11529+K00049+K01834+K01697+K00643+K00613+K12235+K00552+K00831+K01837+K00314+K01758+K01834+K14085+K15789+K00605+K01620+K01079+K00382	no
Prion diseases	map05020	18	7	4875	1106	0.924231	1	gene12432|K03999;gene23814|K04371;gene18190|K02159;gene9689|K05703|.;gene26395|K04375;gene2814|K04345;gene4615|K05405;gene7978|K04369;gene25906|K09553;gene16359|K05635;gene29|K04565;gene27322|K03999;gene27204|K04371;gene11211|K04368;gene12236|K09490;gene7494|K09203;gene9849|K09553;gene8222|K04345	gene12236|K09490	1	gene9689|K05703|.	1	http://www.kegg.jp/pathway/map05020+K03999+K04371+K02159+K05703|.+K04375+K04345+K05405+K04369+K09553+K05635+K04565+K03999+K04371+K04368+K09490+K09203+K09553+K04345	no
Tryptophan metabolism	map00380	25	12	4868	1101	0.987709	1	gene8642|K00825;gene492|K07514;gene1666|K00157;gene24237|K07511;gene4790|K00502;gene12302|K00816;gene25025|K00164;gene4311|K00164;gene14860|K03781;gene20878|K07408;gene16718|K00128;gene12016|K07515;gene15621|K00626;gene10096|K00626;gene3772|K00149;gene19319|K00128;gene2867|K00816;gene11603|K00452;gene1668|K00157;gene6392|K00022;gene18239|K03334;gene7863|K14085;gene11565|K07410;gene19953|K01432;ge…	gene4790|K00502	1	gene14860|K03781;gene11565|K07410	2	http://www.kegg.jp/pathway/map00380+K00825+K07514+K00157+K07511+K00502+K00816+K00164+K00164+K03781+K07408+K00128+K07515+K00626+K00626+K00149+K00128+K00816+K00452+K00157+K00022+K03334+K14085+K07410+K01432+K00252	no
Steroid hormone biosynthesis	map00140	20	11	4873	1102	0.993248	1	gene6683|K12345;gene26766|K01131;gene27698|K00545;gene20878|K07408;gene17256|K13368;gene22887|K13370;gene10549|K07434;gene16443|K15680;gene18167|K01015;gene24120|K07424;gene19648|K00044;gene20887|K00498;gene3753|K13373;gene20508|K12343;gene24118|K07424;gene24119|K07424;gene11565|K07410;gene14200|K07430;gene17554|K00071;gene18063|K10251	gene19648|K00044	1	gene26766|K01131;gene17256|K13368;gene24120|K07424;gene24119|K07424;gene11565|K07410;gene18063|K10251	6	http://www.kegg.jp/pathway/map00140+K12345+K01131+K00545+K07408+K13368+K13370+K07434+K15680+K01015+K07424+K00044+K00498+K13373+K12343+K07424+K07424+K07410+K07430+K00071+K10251	no
PI3K-Akt signaling pathway	map04151	230	73	4663	1040	0.99475	1	gene20377|K07198;gene1565|.|K05717;gene4906|K06484;gene20584|K05087;gene21881|K04366;gene21267|K04456;gene27239|K11583;gene23795|K06465;gene25852|K04540;gene19171|K04358;gene24482|K04358;gene19687|K10605;gene23453|K06276;gene4120|K09048;gene6127|K04374;gene15980|K04456;gene4949|K06590;gene3467|K05462;gene3468|K05462;gene14322|K04377;gene24774|K04362;gene14113|K05431;gene3429|K16333;gene11348|K163…	gene3121|K02582;gene13944|K06626;gene16888|K04382;gene567|K04538;gene10151|K04659;gene27476|K05415;gene6675|K04363;gene3311|K16339;gene10660|K04545;gene9499|K10160	10	gene15980|K04456;gene4949|K06590;gene3468|K05462;gene24774|K04362;gene998|K06238;gene9685|K06241;gene6500|K06250;gene7369|K04354;gene12740|K05096;gene8186|K04527;gene27855|K16837;gene3197|K06586;gene4711|K06236	13	http://www.kegg.jp/pathway/map04151+K07198+.|K05717+K06484+K05087+K04366+K04456+K11583+K06465+K04540+K04358+K04358+K10605+K06276+K09048+K04374+K04456+K06590+K05462+K05462+K04377+K04362+K05431+K16333+K16341+K02582+K16197+K05450+K07827+K09047+K04361+K04688+K02649+K16340+K06237+K09048+K06243+K04688+K04358+K06071+K06237+K06237+K06482+K03099+K11583+K04536+K04079+K10152+K02091+K05870+K04371+K04545+K050…	no
Maturity onset diabetes of the young	map04950	6	8	4887	1105	0.999796	1	gene24147|K08040;gene14129|K08037;gene425|K06054;gene24610|K08024;gene3483|K12406;gene14886|K08031	gene24147|K08040	1	.	0	http://www.kegg.jp/pathway/map04950+K08040+K08037+K06054+K08024+K12406+K08031	no
alpha-Linolenic acid metabolism	map00592	13	6	4880	1107	0.952997	1	gene1140|K01047;gene6379|K01047;gene7009|K00232;gene20004|K00232;gene10717|K16342;gene25888|K16817;gene11956|K14621;gene6097|K16343;gene16392|K16342;gene21377|K07513;gene10719|K16342;gene10723|K16342|K19219;gene25827|K10226	.	0	gene1140|K01047;gene10719|K16342;gene10723|K16342|K19219	3	http://www.kegg.jp/pathway/map00592+K01047+K01047+K00232+K00232+K16342+K16817+K14621+K16343+K16342+K07513+K16342+K16342|K19219+K10226	no
Mucin type O-glycan biosynthesis	map00512	20	7	4873	1106	0.888963	1	gene8649|K00710;gene10345|K00710;gene4685|K00731;gene5010|K00710;gene6008|K00710;gene9106|K00710;gene23029|K00710;gene25359|K00710;gene7281|K00710;gene14917|K00739;gene14345|K00780;gene1931|K00710;gene15384|K00710;gene11293|K09663;gene17185|K03368;gene4859|K00710;gene13817|K09905;gene26892|K09653;gene3840|K00710;gene1867|K00710	gene15384|K00710	1	gene10345|K00710	1	http://www.kegg.jp/pathway/map00512+K00710+K00710+K00731+K00710+K00710+K00710+K00710+K00710+K00710+K00739+K00780+K00710+K00710+K09663+K03368+K00710+K09905+K09653+K00710+K00710	no
Other glycan degradation	map00511	17	4	4876	1109	0.6531	1	gene9035|K17108;gene8279|K12311;gene1195|K01206;gene24946|K01444;gene19938|K01227;gene20194|K12373;gene20193|K12373;gene22570|K01186;gene11156|K12373;gene14962|K12357;gene3478|K01201;gene19852|K14459|.;gene20859|K01191;gene6424|K01192;gene21347|K12309;gene2288|K12357;gene9954|K01206	.	0	.	0	http://www.kegg.jp/pathway/map00511+K17108+K12311+K01206+K01444+K01227+K12373+K12373+K01186+K12373+K12357+K01201+K14459|.+K01191+K01192+K12309+K12357+K01206	no
Dilated cardiomyopathy	map05414	53	21	4840	1092	0.987345	1	gene4906|K06484;gene14195|K09290;gene4324|K08041;gene4949|K06590;gene12948|K09290;gene11130|K08044;gene19908|K05692;gene13459|.|K04632;gene9032|K10374;gene4572|K04858;gene3504|K12641;gene19406|K06482;gene1854|K04865;gene26680|K10366;gene17368|K08047;gene18506|K12044;gene2814|K04345;gene13460|K04632;gene19774|K06493;gene20016|K06525;gene25298|K04962;gene6660|K12566;gene27942|K12569;gene10627|K1037…	.	0	gene4949|K06590;gene4572|K04858;gene26680|K10366;gene17368|K08047;gene25298|K04962;gene6660|K12566;gene10249|K13377;gene17834|K04962;gene3197|K06586;gene21692|K04859	10	http://www.kegg.jp/pathway/map05414+K06484+K09290+K08041+K06590+K09290+K08044+K05692+.|K04632+K10374+K04858+K12641+K06482+K04865+K10366+K08047+K12044+K04345+K04632+K06493+K06525+K04962+K12566+K12569+K10373|K10375|K09290+K04864+K10375+K10366+K13375+K13377+K06591+K05719+K09290+K06487+K03156+K08049+K04850+K04962+K06476+K06485+K07610+K06265+.|K10375+K09290+K08043+K06586+K10366+K04859+K13376+K04862+K0…	no
Viral myocarditis	map05416	37	17	4856	1096	0.993407	1	gene493|K08738;gene19908|K05692;gene512|K03260;gene26680|K10366;gene92|K06788;gene20124|K08738;gene23855|K05718;gene8126|K06490;gene9689|K05703|.;gene5622|K10352;gene15830|K04006;gene1154|K03260;gene19244|K10352;gene19875|K07861;gene13786|K03160;gene15934|K08738;gene4480|K06278;gene6660|K12566;gene24162|K04392;gene26560|K10366;gene18248|K10352;gene4351|K08738;gene22894|K06752;gene16320|K08887;gen…	gene23855|K05718;gene13786|K03160;gene9122|K08738;gene23598|K08738	4	gene26680|K10366;gene9689|K05703|.;gene6660|K12566	3	http://www.kegg.jp/pathway/map05416+K08738+K05692+K03260+K10366+K06788+K08738+K05718+K06490+K05703|.+K10352+K04006+K03260+K10352+K07861+K03160+K08738+K06278+K12566+K04392+K10366+K10352+K08738+K06752+K08887+K04726+K10352+K06265+K04399+K04503+K08738+K02187+K10366+K08738+K04398+K10352+K08738+K06619	no
Hypertrophic cardiomyopathy (HCM)	map05410	52	18	4841	1095	0.951694	1	gene20377|K07198;gene4906|K06484;gene14195|K09290;gene4949|K06590;gene12948|K09290;gene19908|K05692;gene16782|K07199;gene9032|K10374;gene4572|K04858;gene3504|K12641;gene19406|K06482;gene1854|K04865;gene26680|K10366;gene18506|K12044;gene3177|K07199;gene4615|K05405;gene19774|K06493;gene20016|K06525;gene25298|K04962;gene6660|K12566;gene27942|K12569;gene10627|K10373|K10375|K09290;gene2659|K07198;gene…	.	0	gene4949|K06590;gene4572|K04858;gene26680|K10366;gene25298|K04962;gene6660|K12566;gene10249|K13377;gene17834|K04962;gene19790|K01283;gene3197|K06586;gene21692|K04859	10	http://www.kegg.jp/pathway/map05410+K07198+K06484+K09290+K06590+K09290+K05692+K07199+K10374+K04858+K12641+K06482+K04865+K10366+K12044+K07199+K05405+K06493+K06525+K04962+K12566+K12569+K10373|K10375|K09290+K07198+K04864+K10375+K10366+K13375+K13377+K07200+K06591+K05719+K09290+K06487+K03156+K04850+K04962+K06476+K06485+K07610+K06265+K01283+.|K10375+K09290+K07200+K06586+K10366+K04859+K13376+K04862+K064…	no
Arrhythmogenic right ventricular cardiomyopathy (ARVC)	map05412	45	16	4848	1097	0.952357	1	gene4906|K06484;gene11835|K05691;gene10349|K05699;gene4949|K06590;gene21970|K10381;gene25301|K05699;gene19908|K05692;gene4572|K04858;gene9631|K07372;gene3504|K12641;gene19406|K06482;gene1854|K04865;gene26680|K10366;gene7486|K05691;gene19774|K06493;gene11821|K04490;gene20016|K06525;gene25298|K04962;gene23062|K07597;gene6660|K12566;gene27942|K12569;gene5082|K04864;gene26560|K10366;gene4626|K06591;g…	.	0	gene11835|K05691;gene4949|K06590;gene4572|K04858;gene26680|K10366;gene11821|K04490;gene25298|K04962;gene6660|K12566;gene17834|K04962;gene3197|K06586;gene21692|K04859	10	http://www.kegg.jp/pathway/map05412+K06484+K05691+K05699+K06590+K10381+K05699+K05692+K04858+K07372+K12641+K06482+K04865+K10366+K05691+K06493+K04490+K06525+K04962+K07597+K12566+K12569+K04864+K10366+K06591+K05719+K02105+K02620+K06487+K04850+K05699+K04962+K05699+K06476+K06485+K07610+K06265+K10056+K06586+K10366+K04859+K04862+K06480+K12642+K06583+K04491	no
Arachidonic acid metabolism	map00590	35	18	4858	1095	0.997904	1	gene19134|K00458;gene4102|K01832;gene12430|K01830;gene2677|K07418;gene2678|K07418;gene1021|K00084;gene1140|K01047;gene6379|K01047;gene9210|K08726;gene2681|K07418;gene10717|K16342;gene2605|K00432;gene25888|K16817;gene11956|K14621;gene19871|K00081;gene1017|K00079;gene6097|K16343;gene19202|K08022;gene19206|K08021;gene16164|K15717;gene16391|K11987;gene16392|K16342;gene13609|K00681;gene20315|K00432;ge…	gene2677|K07418;gene2678|K07418;gene16391|K11987;gene28715|K07418	4	gene19134|K00458;gene1140|K01047;gene2681|K07418;gene19202|K08022;gene19206|K08021;gene10719|K16342;gene10723|K16342|K19219	7	http://www.kegg.jp/pathway/map00590+K00458+K01832+K01830+K07418+K07418+K00084+K01047+K01047+K08726+K07418+K16342+K00432+K16817+K14621+K00081+K00079+K16343+K08022+K08021+K15717+K11987+K16342+K00681+K00432+K16342+K01254+K07422+K00432+K15729+K16342|K19219+K15730+K07418+K00432+K05309+K00681	no
Linoleic acid metabolism	map00591	16	8	4877	1105	0.977329	1	gene2677|K07418;gene2678|K07418;gene1140|K01047;gene6379|K01047;gene2681|K07418;gene10717|K16342;gene25888|K16817;gene11956|K14621;gene6097|K16343;gene24120|K07424;gene16392|K16342;gene10719|K16342;gene24118|K07424;gene24119|K07424;gene10723|K16342|K19219;gene28715|K07418	gene2677|K07418;gene2678|K07418;gene28715|K07418	3	gene1140|K01047;gene2681|K07418;gene24120|K07424;gene10719|K16342;gene24119|K07424;gene10723|K16342|K19219	6	http://www.kegg.jp/pathway/map00591+K07418+K07418+K01047+K01047+K07418+K16342+K16817+K14621+K16343+K07424+K16342+K16342+K07424+K07424+K16342|K19219+K07418	no
Chemokine signaling pathway	map04062	108	32	4785	1081	0.922568	1	gene21881|K04366;gene21267|K04456;gene25852|K04540;gene4324|K08041;gene11524|K04513;gene17460|K05508;gene17461|K05514;gene17462|K05514;gene21706|K04630;gene15980|K04456;gene16709|K05760;gene6821|K05505;gene26043|K00910;gene11130|K08044;gene5712|K07827;gene17207|K05726;gene2524|K02649;gene25928|K12361;gene7524|K10033;gene10677|K03099;gene6825|K05505;gene6824|K05505;gene16180|K04536;gene27715|K0574…	gene1709|K11220;gene567|K04538;gene1806|K04189;gene13544|K08893;gene5342|K11221;gene10660|K04545	6	gene15980|K04456;gene17368|K08047;gene14955|.|K04439;gene1548|K04175;gene2993|K05730	5	http://www.kegg.jp/pathway/map04062+K04366+K04456+K04540+K08041+K04513+K05508+K05514+K05514+K04630+K04456+K05760+K05505+K00910+K08044+K07827+K05726+K02649+K12361+K10033+K03099+K05505+K05505+K04536+K05747+K04371+K04545+K11220+K10035+K08047+K06279+K07825+K04514+K04456+K04543+K04538+K04365+K02649+K04345+K02649+K04541+K07836+K04438+K04353+K04189+K00910+K04630+K05854+.|K04439+K04175+K13072+K05731+K057…	no
Cytokine-cytokine receptor interaction	map04060	107	67	4786	1046	1	1	gene19176|K05474;gene19177|K05475;gene17460|K05508;gene15515|K05134;gene14113|K05431;gene5343|K05426;gene21313|K04361;gene8764|K05442;gene22663|K05157;gene16038|K05479;gene2259|K04304;gene9923|K05132;gene9920|K05136;gene4212|K05424;gene7524|K10033;gene25064|K04673;gene9488|K05478;gene18214|K05454;gene26047|K05421;gene7907|K05428;gene20364|K05080;gene19126|K10035;gene2456|K05082;gene26720|K05449;g…	gene16038|K05479;gene4212|K05424;gene13786|K03160;gene12992|K05074;gene1806|K04189;gene12510|K05476;gene27474|K05440;gene27476|K05415;gene6675|K04363	9	gene9488|K05478;gene27937|K05066;gene12740|K05096;gene11427|K04386;gene1548|K04175;gene4940|K04672;gene10249|K13377;gene16210|K05142;gene21383|K13596;gene16127|K05160;gene5633|K04738;gene1202|K05140;gene1201|K05138	13	http://www.kegg.jp/pathway/map04060+K05474+K05475+K05508+K05134+K05431+K05426+K04361+K05442+K05157+K05479+K04304+K05132+K05136+K05424+K10033+K04673+K05478+K05454+K05421+K05428+K05080+K10035+K05082+K05449+K03158+K03159+K05099+K05066+K05066+K13578+K04674+K05135+K05131+K05133+K05137+K05405+K03160+K05141+K04387+K04675+K05453+K04388+K05074+K05071+K04189+K05476+K13567+K05164+K05096+K04386+K05472+K04671…	no
Staphylococcus aureus infection	map05150	16	18	4877	1095	0.999999	1	gene22575|K01335;gene17130|K03905;gene23855|K05718;gene8126|K06490;gene15838|K04004;gene465|K03992;gene23068|K07596;gene5953|K01331;gene16666|K06544;gene22574|K01332;gene5951|K01330;gene22894|K06752;gene8052|K03990;gene7613|K01334;gene22580|K03989;gene28123|K03989	gene22575|K01335;gene23855|K05718;gene5953|K01331;gene22574|K01332;gene5951|K01330;gene7613|K01334	6	gene15838|K04004;gene23068|K07596;gene8052|K03990;gene22580|K03989	4	http://www.kegg.jp/pathway/map05150+K01335+K03905+K05718+K06490+K04004+K03992+K07596+K01331+K06544+K01332+K01330+K06752+K03990+K01334+K03989+K03989	no
Tuberculosis	map05152	126	38	4767	1075	0.947602	1	gene493|K08738;gene21881|K04366;gene21267|K04456;gene11524|K04513;gene23281|K07369;gene5158|K04733;gene23451|K02155;gene2402|K08066;gene16864|K02154;gene6918|K04440;gene13910|K03662;gene15515|K05134;gene15980|K04456;gene4874|K12478;gene2489|K08862;gene5343|K05426;gene25144|K04348;gene12386|K12794;gene14247|K02144;gene13827|K10048;gene9923|K05132;gene23895|K06462;gene19985|K04718;gene1608|K05870;g…	gene6918|K04440;gene1709|K11220;gene7448|K04391;gene27476|K05415;gene9122|K08738;gene23598|K08738;gene9499|K10160	7	gene15980|K04456;gene2489|K08862;gene24242|K05398;gene18906|K13241;gene10249|K13377;gene8052|K03990;gene3701|K07983;gene18896|K14958;gene18171|K04718;gene26173|K14957	10	http://www.kegg.jp/pathway/map05152+K08738+K04366+K04456+K04513+K07369+K04733+K02155+K08066+K02154+K04440+K03662+K05134+K04456+K12478+K08862+K05426+K04348+K12794+K02144+K10048+K05132+K06462+K04718+K05870+K04371+K13882+K11220+K07532+K10165+K08738+K06505+K02159+K03158+K08060+K04456+K02154+K10049+K08846+K05135+K05133+K04391+K02183+K05403+K04348+K05405+K08738+K04731+K05398+K05398+K05398+K10169+K13241…	no
Polyketide sugar unit biosynthesis	map00523	1	0	4892	1113	0.814685	1	gene12594|K01710	.	0	.	0	http://www.kegg.jp/pathway/map00523+K01710	no
Osteoclast differentiation	map04380	86	23	4807	1090	0.796614	1	gene6123|K04403;gene21886|K08530;gene21267|K04456;gene19752|K04466;gene6918|K04440;gene15980|K04456;gene9798|K04427;gene24560|K07371;gene10262|K04379;gene25144|K04348;gene2524|K02649;gene9923|K05132;gene19948|K04696;gene11446|K14380;gene18055|K09253;gene1608|K05870;gene23814|K04371;gene1709|K11220;gene21540|K09455;gene17363|K08601;gene5995|K03158;gene23608|K04694;gene11957|K09030;gene9689|K05703|…	gene6918|K04440;gene1709|K11220;gene23608|K04694;gene8179|K14379;gene11113|K04693;gene27476|K05415;gene5342|K11221	7	gene15980|K04456;gene9689|K05703|.;gene5632|K08012;gene11427|K04386;gene3266|K01371;gene25472|K08091	6	http://www.kegg.jp/pathway/map04380+K04403+K08530+K04456+K04466+K04440+K04456+K04427+K07371+K04379+K04348+K02649+K05132+K04696+K14380+K09253+K05870+K04371+K11220+K09455+K08601+K03158+K04694+K09030+K05703|.+K04456+K14379+K04674+K09438+K05131+K05133+K02649+K02649+K08012+K04433+K04348+K05453+K04388+K06493+K05859+K04386+K01371+K06268+K05856+K05147+K04392+K11219+K04735+K05855+K04469+K13375+K04441+K044…	no
Hedgehog signaling pathway	map04340	30	11	4863	1102	0.936638	1	gene10644|K08958;gene1522|K00445;gene1520|K01357;gene24486|K03362;gene19864|K08959;gene10484|K04662;gene1951|K06233;gene7334|.|K08957;gene7564|K08958;gene9276|K06232;gene8568|K01064;gene3082|K00182;gene21606|K00444;gene2814|K04345;gene5297|K16797;gene4191|K06226;gene4285|K06230;gene6051|K00444;gene22926|K06234;gene20156|K03362;gene24460|K06229;gene1167|K00408;gene9293|K06225;gene5070|K11990;gene6…	gene5070|K11990	1	gene1520|K01357;gene8568|K01064;gene4191|K06226	3	http://www.kegg.jp/pathway/map04340+K08958+K00445+K01357+K03362+K08959+K04662+K06233+.|K08957+K08958+K06232+K01064+K00182+K00444+K04345+K16797+K06226+K06230+K00444+K06234+K03362+K06229+K00408+K06225+K11990+K00572+K03083|.+K01384+K08960+K04345+K08958	no
Arginine and proline metabolism	map00330	45	12	4848	1101	0.752728	1	gene12106|K01581;gene24523|K14454;gene7263|K00819;gene18068|K00933;gene1330|K01581;gene700|K01581;gene15941|K00286;gene16238|K01480;gene21662|K14677;gene24306|K00819;gene7588|K00542;gene17497|K14455;gene21239|K00933;gene9701|K01611;gene23919|K01755;gene22977|K08660;gene22976|K05604;gene21033|K00933;gene16348|K01915;gene6505|K11142;gene1118|K00294;gene27931|K01611;gene16718|K00128;gene7197|K00933;…	gene22976|K05604	1	gene18906|K13241	1	http://www.kegg.jp/pathway/map00330+K01581+K14454+K00819+K00933+K01581+K01581+K00286+K01480+K14677+K00819+K00542+K14455+K00933+K01611+K01755+K08660+K05604+K00933+K01915+K11142+K00294+K01611+K00128+K00933+K00613+K00797+K00472+K00261+K13241+K00149+K00128+K01425+K01476+K00286+K00657+K00657+K14755+K14085+K01425+K00286+K00318+K00472+K01940+K00472+K00802	no
Systemic lupus erythematosus	map05322	81	21	4812	1092	0.752397	1	gene25958|K11253;gene10349|K05699;gene12432|K03999;gene3229|K11252;gene5301|K11253;gene22129|K11253;gene22128|K11252;gene22124|K11253;gene22127|K11253;gene22121|K11252;gene22120|K11252;gene22123|K11253;gene22122|K11251;gene15947|K11253;gene25301|K05699;gene7527|K11251;gene13363|K11086;gene22269|K11253;gene3230|K11251;gene3233|K11251;gene3232|K11252;gene3234|K11251;gene22191|K11251;gene23108|K1108…	gene3229|K11252;gene22191|K11251;gene13786|K03160;gene15063|K10651;gene5953|K01331;gene22188|K11251;gene22574|K01332;gene5951|K01330	8	gene8052|K03990;gene22580|K03989	2	http://www.kegg.jp/pathway/map05322+K11253+K05699+K03999+K11252+K11253+K11253+K11252+K11253+K11253+K11252+K11252+K11253+K11251+K11253+K05699+K11251+K11086+K11253+K11251+K11251+K11252+K11251+K11251+K11087+K11251+K11252+K11251+K11252+K11252+K11254+K11252+K11253+K11251+K11252+K11254+K11252+K11090+K11253+K11251+K03160+K10651+K11251+K11253+K11253+K11252+K01331+K11252+K11253+K11253+K11254+K11251+K11252…	no
Rheumatoid arthritis	map05323	52	17	4841	1096	0.924943	1	gene12104|K02148;gene19177|K05475;gene23451|K02155;gene20171|K02153;gene16864|K02154;gene11517|K02147;gene13910|K03662;gene9135|K02147;gene5343|K05426;gene10262|K04379;gene14247|K02144;gene283|K02145;gene9485|K02152;gene23855|K05718;gene8126|K06490;gene26115|K02154;gene8179|K14379;gene22535|K02152;gene4615|K05405;gene3038|K05453;gene11633|K02150;gene12510|K05476;gene6065|K02150;gene12740|K05096;g…	gene23855|K05718;gene8179|K14379;gene12510|K05476;gene9281|K01365;gene9499|K10160	5	gene12104|K02148;gene11517|K02147;gene12740|K05096;gene3266|K01371;gene10249|K13377;gene15895|K02149;gene15686|K01388	7	http://www.kegg.jp/pathway/map05323+K02148+K05475+K02155+K02153+K02154+K02147+K03662+K02147+K05426+K04379+K02144+K02145+K02152+K05718+K06490+K02154+K14379+K02152+K05405+K05453+K02150+K05476+K02150+K05096+K02148+K01365+K01371+K02149+K05147+K02153+K13375+K14625+K05417+K02154+K13377+K05482+K06752+K03156+K02149+K03661+K05448+K05433+K03662+K02146+K01388+K02151+K13376+K01365+K10160+K05427+K05506+K10030	no
Autoimmune thyroid disease	map05320	5	17	4888	1096	1	1	gene7907|K05428;gene13786|K03160;gene22894|K06752;gene24643|K04390;gene8791|K05414	gene13786|K03160	1	.	0	http://www.kegg.jp/pathway/map05320+K05428+K03160+K06752+K04390+K05414	no
Taurine and hypotaurine metabolism	map00430	5	1	4888	1112	0.691424	1	gene11310|K00456;gene25251|K10712;gene13609|K00681;gene4951|K01594;gene19074|K00681	.	0	.	0	http://www.kegg.jp/pathway/map00430+K00456+K10712+K00681+K01594+K00681	no
Jak-STAT signaling pathway	map04630	100	34	4793	1079	0.98231	1	gene21267|K04456;gene15515|K05134;gene15980|K04456;gene5309|K11225;gene14322|K04377;gene23206|K16063;gene14113|K05431;gene11893|K04703;gene5343|K05426;gene8764|K05442;gene2524|K02649;gene10475|K04697;gene13127|K04705;gene9923|K05132;gene9920|K05136;gene4212|K05424;gene19948|K04696;gene10677|K03099;gene1857|K04705;gene22749|K10152;gene26047|K05421;gene7907|K05428;gene1709|K11220;gene20364|K05080;g…	gene4212|K05424;gene1709|K11220;gene23608|K04694;gene12992|K05074;gene17864|K05447;gene17867|K05447;gene1708|K11222;gene11113|K04693;gene27474|K05440;gene27476|K05415;gene5342|K11221	11	gene15980|K04456;gene27937|K05066;gene16218|K07293;gene5633|K04738;gene1202|K05140;gene1201|K05138	6	http://www.kegg.jp/pathway/map04630+K04456+K05134+K04456+K11225+K04377+K16063+K05431+K04703+K05426+K05442+K02649+K04697+K04705+K05132+K05136+K05424+K04696+K03099+K04705+K10152+K05421+K05428+K11220+K05080+K05082+K04694+K04707+K04456+K05066+K05066+K05135+K05131+K05133+K05137+K04703+K02649+K02649+K05405+K05074+K04698+K05071+K16065+K05447+K05447+K04695+K05060+K03099+K11219+K05055+K04570+K05058+K11222…	no
Caffeine metabolism	map00232	2	1	4891	1112	0.909751	1	gene11528|K00106;gene24716|K00622	.	0	.	0	http://www.kegg.jp/pathway/map00232+K00106+K00622	no
Long-term depression	map04730	41	11	4852	1102	0.7544	1	gene20584|K05087;gene21881|K04366;gene21706|K04630;gene5712|K07827;gene13459|.|K04632;gene27198|K04535;gene17138|K12319;gene10717|K16342;gene23814|K04371;gene7946|K04635;gene8996|K04634;gene16888|K04382;gene24821|K04382;gene26391|K08845;gene18327|K03456;gene4092|K04365;gene13460|K04632;gene8246|K04344;gene4563|K04630;gene14235|K05854;gene7978|K04369;gene20118|K02677;gene20119|K02677;gene20113|K04…	gene16888|K04382	1	gene10719|K16342;gene10723|K16342|K19219	2	http://www.kegg.jp/pathway/map04730+K05087+K04366+K04630+K07827+.|K04632+K04535+K12319+K16342+K04371+K04635+K04634+K04382+K04382+K08845+K03456+K04365+K04632+K04344+K04630+K05854+K04369+K02677+K02677+K04639+K04534+K16342+K12319+K04630+K04382+K04578+K07376+K16342+K04346+K04371+K04368+K16342|K19219+K04960+K04959+K07828+K04958+K05858	no
Chemical carcinogenesis	map05204	40	12	4853	1101	0.847742	1	gene22621|K00799;gene20571|K00129;gene4003|K13299;gene12302|K00816;gene6450|K13952;gene20878|K07408;gene5769|K00799;gene16529|K00799;gene17046|K00799;gene15937|K01253;gene3035|K00799;gene3034|K00799;gene3033|K00799;gene3032|K00799;gene3031|K00799;gene1017|K00079;gene26105|K00799;gene26104|K00799;gene24428|K00799;gene24429|K00799;gene3267|K09097;gene16443|K15680;gene3771|K00799;gene23809|K01014;ge…	gene6450|K13952;gene3035|K00799;gene16391|K11987;gene22618|K00799	4	gene16529|K00799;gene24120|K07424;gene16530|K00799;gene24119|K07424;gene11565|K07410	5	http://www.kegg.jp/pathway/map05204+K00799+K00129+K13299+K00816+K13952+K07408+K00799+K00799+K00799+K01253+K00799+K00799+K00799+K00799+K00799+K00079+K00799+K00799+K00799+K00799+K09097+K15680+K00799+K01014+K07424+K00622+K11987+K00799+K00799+K00816+K00121+K00799+K07424+K07424+K07410+K00799+K00799+K00799+K00129+K00129	no
Lipoic acid metabolism	map00785	3	0	4890	1113	0.540655	1	gene6594|K03644;gene11403|K10105;gene14971|K03801	.	0	.	0	http://www.kegg.jp/pathway/map00785+K03644+K10105+K03801	no
Porphyrin and chlorophyll metabolism	map00860	27	14	4866	1099	0.995182	1	gene5590|K00510;gene26751|K01764;gene186|K00228;gene4299|K00214;gene2497|K01599;gene23918|K01195;gene23917|K01195;gene3697|K00231;gene18191|K13625;gene24519|K02259;gene17908|K05901;gene25683|K13625;gene21657|K00643;gene23272|K01772;gene15886|K14163;gene25831|K00522;gene15483|K01749;gene19291|K02257;gene24294|K01719;gene1872|K13625;gene16681|K00798;gene23747|K01885;gene26270|K00522;gene20429|K0051…	.	0	.	0	http://www.kegg.jp/pathway/map00860+K00510+K01764+K00228+K00214+K01599+K01195+K01195+K00231+K13625+K02259+K05901+K13625+K00643+K01772+K14163+K00522+K01749+K02257+K01719+K13625+K00798+K01885+K00522+K00510+K13625+K00510+K01698	no
Phenylalanine metabolism	map00360	9	11	4884	1102	0.999955	1	gene24523|K14454;gene19667|K00276;gene20571|K00129;gene17497|K14455;gene16532|K07253;gene18239|K03334;gene26110|K00129;gene26113|K00129;gene16280|K11188	.	0	.	0	http://www.kegg.jp/pathway/map00360+K14454+K00276+K00129+K14455+K07253+K03334+K00129+K00129+K11188	no
Type II diabetes mellitus	map04930	31	7	4862	1106	0.592382	1	gene6918|K04440;gene2524|K02649;gene10475|K04697;gene19948|K04696;gene12507|K07187;gene23814|K04371;gene7807|K00844;gene23608|K04694;gene19248|K02649;gene20241|K02649;gene16066|K07203;gene8246|K04344;gene8186|K04527;gene4880|K04695;gene3483|K12406;gene470|K07296;gene8614|K04440;gene572|K00922;gene25040|K04440;gene11159|K00873;gene22539|K03156;gene11449|K00844;gene6059|K04850;gene27204|K04371;gene…	gene6918|K04440;gene23608|K04694;gene25205|K00844	3	gene7807|K00844;gene8186|K04527;gene19384|.|K04854	3	http://www.kegg.jp/pathway/map04930+K04440+K02649+K04697+K04696+K07187+K04371+K00844+K04694+K02649+K02649+K07203+K04344+K04527+K04695+K12406+K07296+K04440+K00922+K04440+K00873+K03156+K00844+K04850+K04371+K00844+K00844+K00922+.|K04854+K00922+K07209+K02649	no
Measles	map05162	94	26	4799	1087	0.844205	1	gene21267|K04456;gene11555|K16195;gene5158|K04733;gene26735|K07899;gene15980|K04456;gene9798|K04427;gene11456|K14752;gene1915|K12647;gene28015|K04722;gene20748|K04722;gene9174|K04722|K05128;gene2524|K02649;gene10777|K16196;gene22549|K03115;gene9927|K11859;gene9923|K05132;gene16456|K04007;gene22749|K10152;gene13325|K12648;gene4723|K02091;gene22565|K03283;gene1709|K11220;gene7739|K14753;gene13944|K…	gene11555|K16195;gene1915|K12647;gene1709|K11220;gene13944|K06626;gene3454|K12968;gene915|K14754;gene11113|K04693;gene27476|K05415;gene28616|K04722;gene5342|K11221;gene16738|K14216;gene16737|K14216;gene26067|K09447;gene9499|K10160	14	gene15980|K04456;gene9689|K05703|.;gene27082|K07900	3	http://www.kegg.jp/pathway/map05162+K04456+K16195+K04733+K07899+K04456+K04427+K14752+K12647+K04722+K04722+K04722|K05128+K02649+K16196+K03115+K11859+K05132+K04007+K10152+K12648+K02091+K03283+K11220+K14753+K06626+K03283+K12968+K05703|.+K04456+K05131+K05133+K03283+K02649+K02649+K05405+K14754+K04451+K04722+K04722+K03237+K03097+K03283+K10148+K08860+K11219+K04735+K04722+K07211+K04730+K03097+K11223+K046…	no
Phenylalanine, tyrosine and tryptophan biosynthesis	map00400	3	1	4890	1112	0.841379	1	gene24523|K14454;gene17497|K14455;gene18239|K03334	.	0	.	0	http://www.kegg.jp/pathway/map00400+K14454+K14455+K03334	no
Dopaminergic synapse	map04728	91	30	4802	1083	0.968306	1	gene21267|K04456;gene27239|K11583;gene25852|K04540;gene4120|K09048;gene21706|K04630;gene16795|K06269;gene6918|K04440;gene6127|K04374;gene15980|K04456;gene6685|K02223;gene27698|K00545;gene10262|K04379;gene26165|K00501;gene4387|K09047;gene25144|K04348;gene13459|.|K04632;gene9034|K09048;gene855|K11583;gene16180|K04536;gene26049|K06269;gene1608|K05870;gene25252|K04545;gene11955|K06269;gene5969|K07825…	gene6918|K04440;gene16888|K04382;gene567|K04538;gene1933|K04833;gene1836|K10396;gene10660|K04545	6	gene15980|K04456;gene7369|K04354;gene23168|K04633	3	http://www.kegg.jp/pathway/map04728+K04456+K11583+K04540+K09048+K04630+K06269+K04440+K04374+K04456+K02223+K00545+K04379+K00501+K09047+K04348+.|K04632+K09048+K11583+K04536+K06269+K05870+K04545+K06269+K07825+K04456+K11583+K04634+K04543+K04382+.|K04354+K04382+K03456+K05002+K04538+K02183+K04345+K10396+K04632+K04348+K04541+K04354+K04344+K02296+K04630+K11584+K11584+K02677+K02677+K11584+K04515+K04534+K0…	no
Hematopoietic cell lineage	map04640	39	16	4854	1097	0.981901	1	gene4906|K06484;gene23795|K06465;gene19863|K06457;gene14113|K05431;gene19406|K06482;gene18214|K05454;gene7907|K05428;gene14867|K04008;gene27938|K05066;gene27937|K05066;gene15830|K04006;gene422|K06260;gene7448|K04391;gene24559|K00977;gene4615|K05405;gene11426|K04387;gene25466|K04008;gene3038|K05453;gene19774|K06493;gene5997|K06460;gene23779|K05071;gene11427|K04386;gene14853|.|K06256;gene20684|K111…	gene19863|K06457;gene7448|K04391;gene24559|K00977	3	gene27937|K05066;gene11427|K04386;gene20684|K11140;gene710|K01389	4	http://www.kegg.jp/pathway/map04640+K06484+K06465+K06457+K05431+K06482+K05454+K05428+K04008+K05066+K05066+K04006+K06260+K04391+K00977+K05405+K04387+K04008+K05453+K06493+K06460+K05071+K04386+.|K06256+K11140+K05055+K01389+K05417+K05061+K03156+K06476+K06485+K06469+K06448+K05461+K05056+K05427+K05073+K06480+K06503	no
Asthma	map05310	5	2	4888	1111	0.876394	1	gene7907|K05428;gene13786|K03160;gene22894|K06752;gene22539|K03156;gene3701|K07983	gene13786|K03160	1	gene3701|K07983	1	http://www.kegg.jp/pathway/map05310+K05428+K03160+K06752+K03156+K07983	no
Synaptic vesicle cycle	map04721	45	10	4848	1103	0.556829	1	gene12104|K02148;gene7816|K04645;gene14486|K15291|K15297;gene23451|K02155;gene20171|K02153;gene16864|K02154;gene11517|K02147;gene9135|K02147;gene10575|K15293;gene14247|K02144;gene519|K11826;gene283|K02145;gene9485|K02152;gene8487|K15293;gene26115|K02154;gene18119|K11827;gene18835|K11825;gene12256|K15292;gene22535|K02152;gene9020|K15293;gene8246|K04344;gene11633|K02150;gene6065|K02150;gene14017|K0…	.	0	gene12104|K02148;gene14486|K15291|K15297;gene11517|K02147;gene4819|K15290;gene19218|K13504;gene15895|K02149;gene23879|K08486	7	http://www.kegg.jp/pathway/map04721+K02148+K04645+K15291|K15297+K02155+K02153+K02154+K02147+K02147+K15293+K02144+K11826+K02145+K02152+K15293+K02154+K11827+K11825+K15292+K02152+K15293+K04344+K02150+K02150+K02148+K11824+K04644+K02149+K02153+K02154+K08486+K15290+K06027+K13504+K11824+K02149+K03661+K04646+K07882+K02146+K15296+K08486+K01528+K02151+K08486+K01528	no
Long-term potentiation	map04720	48	12	4845	1101	0.687171	1	gene21881|K04366;gene4324|K08041;gene16795|K06269;gene6127|K04374;gene5712|K07827;gene25144|K04348;gene26049|K06269;gene23814|K04371;gene4822|K06270;gene11955|K06269;gene8996|K04634;gene26391|K08845;gene26250|K04373;gene4092|K04365;gene18110|K02183;gene2814|K04345;gene6430|K04348;gene5218|K07836;gene3075|K04353;gene20059|K05211;gene7978|K04369;gene26651|K04373;gene11902|K06268;gene20118|K02677;ge…	.	0	gene12481|K05208;gene10135|K04373	2	http://www.kegg.jp/pathway/map04720+K04366+K08041+K06269+K04374+K07827+K04348+K06269+K04371+K06270+K06269+K04634+K08845+K04373+K04365+K02183+K04345+K04348+K07836+K04353+K05211+K04369+K04373+K06268+K02677+K02677+K05212+K04515+K04373+K08014+K02183+K04373+K02183+K04850+K04371+K04368+K06269+K04960+K04959+K04348+K05208+K04515+K07828+K02183+K04958+K04373+K05858+K04498+K04345	no
Cholinergic synapse	map04725	69	24	4824	1089	0.970716	1	gene21267|K04456;gene25852|K04540;gene4324|K08041;gene14489|K04930;gene4120|K09048;gene21706|K04630;gene20829|K04805;gene6127|K04374;gene15980|K04456;gene11130|K08044;gene10262|K04379;gene5712|K07827;gene4387|K09047;gene2524|K02649;gene9034|K09048;gene16180|K04536;gene1608|K05870;gene23814|K04371;gene25252|K04545;gene17368|K08047;gene20830|K04815;gene7946|K04635;gene5969|K07825;gene9689|K05703|.;…	gene567|K04538;gene10660|K04545	2	gene14489|K04930;gene15980|K04456;gene17368|K08047;gene20830|K04815;gene9689|K05703|.;gene26157|K04926	6	http://www.kegg.jp/pathway/map04725+K04456+K04540+K08041+K04930+K09048+K04630+K04805+K04374+K04456+K08044+K04379+K07827+K09047+K02649+K09048+K04536+K05870+K04371+K04545+K08047+K04815+K04635+K07825+K05703|.+K04456+K04634+K04543+K04538+K02649+K04926+K04345+K02649+K04996+K04541+K04344+K04630+K02677+K02677+K05007+K04515+K04534+K04542+K04630+K00922+K01049+K04545+K04997+K08049+K04850+K09048+K04371+K043…	no
Glutamatergic synapse	map04724	72	26	4821	1087	0.982341	1	gene15459|K05204;gene25852|K04540;gene4324|K08041;gene791|K04964;gene21706|K04630;gene6276|K15009;gene8535|K15010;gene26043|K00910;gene7607|K05214;gene11130|K08044;gene25144|K04348;gene13459|.|K04632;gene21677|K04605;gene23137|K15008;gene16180|K04536;gene10717|K16342;gene23814|K04371;gene25252|K04545;gene16348|K01915;gene17368|K08047;gene5969|K07825;gene8996|K04634;gene20401|K05614;gene7934|K0454…	gene23137|K15008;gene567|K04538;gene10660|K04545	3	gene7607|K05214;gene17368|K08047;gene20729|K15010;gene10719|K16342;gene10723|K16342|K19219;gene12481|K05208	6	http://www.kegg.jp/pathway/map04724+K05204+K04540+K08041+K04964+K04630+K15009+K15010+K00910+K05214+K08044+K04348+.|K04632+K04605+K15008+K04536+K16342+K04371+K04545+K01915+K08047+K07825+K04634+K05614+K04543+K13576+K05612+K04538+K04345+K04632+K04348+K04541+K04344+K05211+K00910+K04630+K04608+K01425+K06268+K02677+K02677+K05212+K01115+K04534+K16342+K01115+K04542+K04630+K04545+K15010+K04997+K16342+K080…	no
GABAergic synapse	map04727	50	18	4843	1095	0.963226	1	gene25852|K04540;gene9811|K05190;gene4324|K08041;gene21706|K04630;gene11130|K08044;gene22469|K04615;gene16180|K04536;gene25252|K04545;gene16348|K01915;gene17368|K08047;gene27565|K05192;gene5969|K07825;gene7934|K04543;gene21708|K13576;gene567|K04538;gene2814|K04345;gene25312|K04541;gene17215|K08341;gene1650|K15374;gene8246|K04344;gene4563|K04630;gene13662|K05704;gene1710|K01425;gene20118|K02677;ge…	gene567|K04538;gene10660|K04545	2	gene22469|K04615;gene17368|K08047;gene5861|K08341;gene19617|K04647	4	http://www.kegg.jp/pathway/map04727+K04540+K05190+K08041+K04630+K08044+K04615+K04536+K04545+K01915+K08047+K05192+K07825+K04543+K13576+K04538+K04345+K04541+K08341+K15374+K04344+K04630+K05704+K01425+K02677+K02677+K08341+K08341+K04534+K04542+K04630+K06027+K13524+K04545+K08049+K04850+K05175+K07826+K15375+K14990+K14207+K01425+K15376+K05185+K05189+K04347+K04647+K08043+K04545+K14992+K04345	no
Serotonergic synapse	map04726	61	37	4832	1076	0.999998	1	gene19134|K00458;gene21881|K04366;gene25852|K04540;gene791|K04964;gene21706|K04630;gene2677|K07418;gene2678|K07418;gene5712|K07827;gene13459|.|K04632;gene4790|K00502;gene2681|K07418;gene16180|K04536;gene10717|K16342;gene23814|K04371;gene25252|K04545;gene5969|K07825;gene8996|K04634;gene7934|K04543;gene26391|K08845;gene3641|K05002;gene9555|K04153;gene567|K04538;gene4092|K04365;gene6177|K07414;gene6…	gene2677|K07418;gene2678|K07418;gene4790|K00502;gene567|K04538;gene6176|K07414;gene16391|K11987;gene28715|K07418;gene10660|K04545	8	gene19134|K00458;gene2681|K07418;gene19202|K08022;gene19206|K08021;gene10719|K16342;gene10723|K16342|K19219;gene27594|K07414	7	http://www.kegg.jp/pathway/map04726+K00458+K04366+K04540+K04964+K04630+K07418+K07418+K07827+.|K04632+K00502+K07418+K04536+K16342+K04371+K04545+K07825+K04634+K04543+K08845+K05002+K04153+K04538+K04365+K07414+K07414+K04345+K04632+K04541+K08022+K08021+K04344+K04630+K02677+K02677+K04534+K11987+K16342+K08014+K04542+K04630+K04545+K04997+K16342+K04850+K04371+K04368+K07826+K16342|K19219+K07418+K04520|.+K0…	no
Cell adhesion molecules (CAMs)	map04514	60	31	4833	1082	0.999887	1	gene24854|K06087;gene3683|K06089;gene13958|K16336;gene4949|K06590;gene12061|K06257;gene956|K06710;gene23956|K06087;gene23958|K06087;gene25926|.|K07377;gene4214|K16351;gene3956|K07380;gene19167|K07378;gene23855|K05718;gene8126|K06490;gene8899|K06745;gene13741|K16338;gene13786|K03160;gene3138|K06492;gene24041|K06087;gene25732|K06456;gene16666|K06544;gene12354|K16359;gene18047|K06531;gene2463|K05695…	gene956|K06710;gene23958|K06087;gene23855|K05718;gene8899|K06745;gene13786|K03160;gene12563|K06087;gene8896|K06708;gene52|K06087	8	gene13958|K16336;gene4949|K06590;gene25926|.|K07377;gene8132|K06486;gene23150|K05693;gene13332|K06548;gene15543|K06781;gene1321|K16337;gene4503|.|K06756	9	http://www.kegg.jp/pathway/map04514+K06087+K06089+K16336+K06590+K06257+K06710+K06087+K06087+.|K07377+K16351+K07380+K07378+K05718+K06490+K06745+K16338+K03160+K06492+K06087+K06456+K06544+K16359+K06531+K05695+K07522+K06486+K06770+K06087+K05689+K06087+K05693+K06081+K06477+K06816+K06548+K06591+K05719+K06520+K06087+K06487+K06752+K06539+K06708+K06781+K06592+K06485+K06087+K06087+K16337+K06550+K06087+K060…	no
Phototransduction	map04744	14	4	4879	1109	0.770209	1	gene19902|K13759;gene16180|K04536;gene21709|K04631;gene18110|K02183;gene7329|K08718;gene14955|.|K04439;gene11643|K02183;gene11192|K02183;gene22745|K08328;gene22744|K08328;gene10177|K02183;gene6646|K04948;gene20079|K13765;gene11222|K13749	gene22745|K08328	1	gene21709|K04631;gene14955|.|K04439	2	http://www.kegg.jp/pathway/map04744+K13759+K04536+K04631+K02183+K08718+.|K04439+K02183+K02183+K08328+K08328+K02183+K04948+K13765+K13749	no
Graft-versus-host disease	map05332	4	10	4889	1103	0.999998	1	gene4615|K05405;gene22894|K06752;gene22539|K03156;gene24643|K04390	.	0	.	0	http://www.kegg.jp/pathway/map05332+K05405+K06752+K03156+K04390	no
Valine, leucine and isoleucine biosynthesis	map00290	2	0	4891	1113	0.663687	1	gene18182|K00826;gene5718|K00826	gene5718|K00826	1	.	0	http://www.kegg.jp/pathway/map00290+K00826+K00826	no
Renin-angiotensin system	map04614	7	4	4886	1109	0.962681	1	gene20248|K01393;gene7938|K01392;gene7126|K01257;gene20684|K11140;gene13779|K13289;gene710|K01389;gene19790|K01283	.	0	gene20684|K11140;gene710|K01389;gene19790|K01283	3	http://www.kegg.jp/pathway/map04614+K01393+K01392+K01257+K11140+K13289+K01389+K01283	no
Neomycin, kanamycin and gentamicin biosynthesis	map00524	4	1	4889	1112	0.767092	1	gene7807|K00844;gene11449|K00844;gene25205|K00844;gene25204|K00844	gene25205|K00844	1	gene7807|K00844	1	http://www.kegg.jp/pathway/map00524+K00844+K00844+K00844+K00844	no
Phototransduction - fly	map04745	20	7	4873	1106	0.888963	1	gene26043|K00910;gene19908|K05692;gene8996|K04634;gene18110|K02183;gene1964|K08834;gene13090|K08834;gene16650|K00910;gene20118|K02677;gene20119|K02677;gene24163|K13806;gene25134|K04515;gene26667|K13807;gene11643|K02183;gene11192|K02183;gene6841|K13807;gene25821|K13806;gene6355|K04515;gene10177|K02183;gene21509|K04958;gene25914|K05858	.	0	.	0	http://www.kegg.jp/pathway/map04745+K00910+K05692+K04634+K02183+K08834+K08834+K00910+K02677+K02677+K13806+K04515+K13807+K02183+K02183+K13807+K13806+K04515+K02183+K04958+K05858	no
Ascorbate and aldarate metabolism	map00053	7	4	4886	1109	0.962681	1	gene6595|K00012;gene16718|K00128;gene3772|K00149;gene19319|K00128;gene26380|K01053;gene7863|K14085;gene6266|K00469	.	0	.	0	http://www.kegg.jp/pathway/map00053+K00012+K00128+K00149+K00128+K01053+K14085+K00469	no
Tyrosine metabolism	map00350	19	12	4874	1101	0.997882	1	gene24523|K14454;gene23413|K01557;gene27698|K00545;gene19667|K00276;gene20571|K00129;gene26165|K00501;gene1666|K00157;gene17497|K14455;gene6450|K13952;gene1055|K00599;gene16532|K07253;gene20766|K01555;gene1668|K00157;gene19513|K00553;gene6453|K00121;gene18239|K03334;gene10234|K01800;gene26110|K00129;gene26113|K00129	gene6450|K13952	1	.	0	http://www.kegg.jp/pathway/map00350+K14454+K01557+K00545+K00276+K00129+K00501+K00157+K14455+K13952+K00599+K07253+K01555+K00157+K00553+K00121+K03334+K01800+K00129+K00129	no
Primary immunodeficiency	map05340	16	5	4877	1108	0.820812	1	gene23795|K06465;gene16818|K16056;gene24560|K07371;gene16675|K03648;gene23604|K08060;gene13786|K03160;gene13110|K10887;gene19358|K05150;gene1352|K05856;gene12794|K08063;gene17972|K06506;gene22899|K05654;gene3291|K08061;gene13726|K01488;gene8543|K08062;gene27182|K07210	gene13786|K03160;gene22899|K05654	2	.	0	http://www.kegg.jp/pathway/map05340+K06465+K16056+K07371+K03648+K08060+K03160+K10887+K05150+K05856+K08063+K06506+K05654+K08061+K01488+K08062+K07210	no
Complement and coagulation cascades	map04610	34	23	4859	1090	0.99997	1	gene12432|K03999;gene14601|K04001;gene22575|K01335;gene27452|K03899;gene2928|K03901;gene16456|K04007;gene17130|K03905;gene15824|K04003;gene15825|K04002;gene12875|K01300;gene13217|K03907;gene14867|K04008;gene15838|K04004;gene15830|K04006;gene465|K03992;gene25466|K04008;gene24742|K01343;gene24904|K01324;gene5953|K01331;gene22574|K01332;gene5951|K01330;gene21120|K03916;gene21121|K03915;gene27322|K03…	gene22575|K01335;gene24742|K01343;gene5953|K01331;gene22574|K01332;gene5951|K01330;gene7613|K01334	6	gene15838|K04004;gene21120|K03916;gene21121|K03915;gene8052|K03990;gene22580|K03989	5	http://www.kegg.jp/pathway/map04610+K03999+K04001+K01335+K03899+K03901+K04007+K03905+K04003+K04002+K01300+K03907+K04008+K04004+K04006+K03992+K04008+K01343+K01324+K01331+K01332+K01330+K03916+K03915+K03999+K03900+K03982+K03911+K03990+K01328+K01348+K01334+K03989+K03989+K03985	no
Endocrine and other factor-regulated calcium reabsorption	map04961	30	8	4863	1105	0.738135	1	gene802|K01540;gene7816|K04645;gene13911|K14757;gene880|K01540;gene10037|K08550;gene13459|.|K04632;gene519|K11826;gene8996|K04634;gene3643|K01539;gene18119|K11827;gene2814|K04345;gene18835|K11825;gene13460|K04632;gene3136|K01539;gene23232|K01540;gene26092|K11824;gene9061|K04644;gene20118|K02677;gene20119|K02677;gene21120|K03916;gene5131|K08539;gene23545|K08049;gene18231|K11824;gene11217|K07904;ge…	.	0	gene21120|K03916	1	http://www.kegg.jp/pathway/map04961+K01540+K04645+K14757+K01540+K08550+.|K04632+K11826+K04634+K01539+K11827+K04345+K11825+K04632+K01539+K01540+K11824+K04644+K02677+K02677+K03916+K08539+K08049+K11824+K07904+K04646+K01528+K01540+K01528+K05858+K04345	no
Proximal tubule bicarbonate reclamation	map04964	15	5	4878	1108	0.849836	1	gene802|K01540;gene880|K01540;gene6797|K13575;gene21708|K13576;gene3643|K01539;gene3136|K01539;gene23232|K01540;gene25059|K00261;gene1710|K01425;gene4413|K09864;gene11874|K00025;gene5336|K01425;gene19896|K13577;gene11106|K01596;gene16000|K01540	gene4413|K09864	1	gene6797|K13575	1	http://www.kegg.jp/pathway/map04964+K01540+K01540+K13575+K13576+K01539+K01539+K01540+K00261+K01425+K09864+K00025+K01425+K13577+K01596+K01540	no
PPAR signaling pathway	map03320	42	13	4851	1100	0.873885	1	gene492|K07514;gene21886|K08530;gene27029|K01897;gene21578|K10214;gene1524|K00488;gene15287|K06272;gene23453|K06276;gene20820|K15013;gene22836|K04504;gene9132|K01059;gene24568|K06086;gene14098|K08754;gene13780|K08761;gene2779|K00249;gene21438|K07431;gene7009|K00232;gene8073|K08767;gene20678|K08768;gene20004|K00232;gene24570|K06086;gene27483|K08524;gene26568|K00864;gene18657|K08748;gene14781|K0853…	gene2779|K00249	1	gene20820|K15013;gene13780|K08761;gene20678|K08768;gene24921|K01897;gene15686|K01388	5	http://www.kegg.jp/pathway/map03320+K07514+K08530+K01897+K10214+K00488+K06272+K06276+K15013+K04504+K01059+K06086+K08754+K08761+K00249+K07431+K00232+K08767+K08768+K00232+K06086+K08524+K00864+K08748+K08536+K08770+K00255+K08764+K08766+K00864+K08762+K07296+K01897+K07513+K08765+K07294+K08752+K08745+K10226+K01897+K01388+K01596+K01897	no
Folate biosynthesis	map00790	12	2	4881	1111	0.504421	1	gene20780|K03635;gene22776|K03639;gene12264|K01930;gene10477|K01495;gene14207|K01307;gene11503|K00072;gene6989|K00357;gene15570|K01737;gene12912|K03635;gene25006|K01737;gene7202|K00287;gene20332|K03635	gene12912|K03635	1	.	0	http://www.kegg.jp/pathway/map00790+K03635+K03639+K01930+K01495+K01307+K00072+K00357+K01737+K03635+K01737+K00287+K03635	no
African trypanosomiasis	map05143	14	14	4879	1099	0.999968	1	gene11279|K04234;gene8126|K06490;gene9685|K06241;gene8996|K04634;gene4615|K05405;gene7938|K01392;gene20118|K02677;gene20119|K02677;gene15573|K05482;gene21378|K04729;gene22539|K03156;gene7241|K05425;gene24643|K04390;gene25914|K05858	.	0	gene9685|K06241	1	http://www.kegg.jp/pathway/map05143+K04234+K06490+K06241+K04634+K05405+K01392+K02677+K02677+K05482+K04729+K03156+K05425+K04390+K05858	no
Thyroid hormone synthesis	map04918	46	14	4847	1099	0.869211	1	gene802|K01540;gene4324|K08041;gene4120|K09048;gene6127|K04374;gene880|K01540;gene11130|K08044;gene4387|K09047;gene13459|.|K04632;gene1951|K06233;gene9034|K09048;gene3952|K09582;gene1608|K05870;gene2605|K00432;gene17368|K08047;gene8996|K04634;gene24824|K00383;gene3643|K01539;gene2814|K04345;gene13460|K04632;gene3136|K01539;gene23232|K01540;gene12358|K15225;gene20118|K02677;gene20119|K02677;gene11…	gene12236|K09490;gene4509|K14702	2	gene17368|K08047;gene11770|K09293	2	http://www.kegg.jp/pathway/map04918+K01540+K08041+K09048+K04374+K01540+K08044+K09047+.|K04632+K06233+K09048+K09582+K05870+K00432+K08047+K04634+K00383+K01539+K04345+K04632+K01539+K01540+K15225+K02677+K02677+K09293+K08054+K15173+K00432+K08049+K00432+K04450+K09048+K09048+K09490+K00432+K09048+K04960+K08043+K04959+K01540+K04958+K05858+K09049+K09487+K04345+K14702	no
Melanogenesis	map04916	70	17	4823	1096	0.657917	1	gene21881|K04366;gene4324|K08041;gene1522|K00445;gene1520|K01357;gene4120|K09048;gene21706|K04630;gene16897|K02842;gene12027|K05228;gene11130|K08044;gene22000|K16366;gene5712|K07827;gene13459|.|K04632;gene9034|K09048;gene13597|K08725;gene1608|K05870;gene1604|K02375;gene23814|K04371;gene21540|K09455;gene17368|K08047;gene8568|K01064;gene3082|K00182;gene21606|K00444;gene8996|K04634;gene8691|K02329;g…	.	0	gene1520|K01357;gene17368|K08047;gene8568|K01064;gene11821|K04490;gene4743|K02432	5	http://www.kegg.jp/pathway/map04916+K04366+K08041+K00445+K01357+K09048+K04630+K02842+K05228+K08044+K16366+K07827+.|K04632+K09048+K08725+K05870+K02375+K04371+K09455+K08047+K01064+K00182+K00444+K04634+K02329+K02183+K04345+K02432+K04632+K04490+K02842+K04630+K00444+K04369+K02432+K02353+K02677+K02677+K02375+K04198+K04515+K04534+K04630+K00408+K02105+K02620+K02183+K02183+K08049+K02235+K09048+K04371+K043…	no
Butanoate metabolism	map00650	19	7	4874	1106	0.90756	1	gene492|K07514;gene6417|K00019;gene24237|K07511;gene7561|K00162;gene21580|K00162;gene10675|K00109;gene20367|K01027;gene16886|K01907;gene12016|K07515;gene16694|K00248;gene1194|K01640;gene27319|K00161;gene15621|K00626;gene10096|K00626;gene27472|K01027;gene20355|K01641;gene23585|K13524;gene6392|K00022;gene408|K00019	.	0	gene27472|K01027	1	http://www.kegg.jp/pathway/map00650+K07514+K00019+K07511+K00162+K00162+K00109+K01027+K01907+K07515+K00248+K01640+K00161+K00626+K00626+K01027+K01641+K13524+K00022+K00019	no
GnRH signaling pathway	map04912	64	14	4829	1099	0.517372	1	gene17424|K01398;gene21881|K04366;gene4324|K08041;gene2118|K04420;gene6918|K04440;gene6127|K04374;gene11130|K08044;gene7457|K08523;gene5712|K07827;gene13459|.|K04632;gene21313|K04361;gene10106|K04428;gene10677|K03099;gene10717|K16342;gene23814|K04371;gene17368|K08047;gene19326|K04464;gene7946|K04635;gene19366|K04432;gene8996|K04634;gene26395|K04375;gene18110|K02183;gene2814|K04345;gene20099|K0443…	gene6918|K04440	1	gene17424|K01398;gene17368|K08047;gene10719|K16342;gene10723|K16342|K19219	4	http://www.kegg.jp/pathway/map04912+K01398+K04366+K08041+K04420+K04440+K04374+K08044+K08523+K07827+.|K04632+K04361+K04428+K03099+K16342+K04371+K08047+K04464+K04635+K04432+K04634+K04375+K02183+K04345+K04433+K04632+K04369+K05704+K03099+K01115+K04416+K04515+K04430+K16342+K04441+K04441+K01115+K04440+K04393+K04440+K04364+K02183+K02183+K16342+K08049+K04421+K04850+K04371+K04368+K16342|K19219+K04441+K049…	no
Steroid biosynthesis	map00100	14	4	4879	1109	0.770209	1	gene15454|K00227;gene17144|K07750;gene27711|K01824;gene2648|K09828;gene27561|K07748;gene4736|K05917;gene26146|K00213;gene4556|K01824;gene3753|K13373;gene1001|K01852;gene4952|K00637;gene13849|K07436;gene5277|K07438;gene15411|K07419	.	0	.	0	http://www.kegg.jp/pathway/map00100+K00227+K07750+K01824+K09828+K07748+K05917+K00213+K01824+K13373+K01852+K00637+K07436+K07438+K07419	no
Insulin secretion	map04911	52	21	4841	1092	0.989286	1	gene802|K01540;gene4324|K08041;gene14486|K15291|K15297;gene4120|K09048;gene6127|K04374;gene880|K01540;gene11130|K08044;gene1913|K05259;gene4387|K09047;gene13459|.|K04632;gene9034|K09048;gene8496|K04942;gene1608|K05870;gene17368|K08047;gene7946|K04635;gene3455|K04944;gene5684|K08508;gene8996|K04634;gene3643|K01539;gene2814|K04345;gene13460|K04632;gene3136|K01539;gene23232|K01540;gene25298|K04962;g…	gene1913|K05259	1	gene14486|K15291|K15297;gene17368|K08047;gene25298|K04962;gene5188|K04941;gene570|K04939;gene19218|K13504;gene17834|K04962;gene1989|K04351;gene20145|K04937	9	http://www.kegg.jp/pathway/map04911+K01540+K08041+K15291|K15297+K09048+K04374+K01540+K08044+K05259+K09047+.|K04632+K09048+K04942+K05870+K08047+K04635+K04944+K08508+K04634+K01539+K04345+K04632+K01539+K01540+K04962+K04979+K02677+K02677+K04941+K04515+K04939+K13504+K08508+K08049+K04850+K04962+K04450+K04351+K09048+K09048+K07882+K07299+K04937+K09048+K04960+K08043+K04515+K01540+K04945+K05858+K09049+K043…	no
Calcium signaling pathway	map04020	105	51	4788	1062	0.999994	1	gene4903|K13755;gene13697|K01116;gene16810|K05220;gene16811|K05218;gene16818|K16056;gene4324|K08041;gene23865|K00871;gene15756|K05850;gene15753|K05850;gene25106|K09565;gene2801|K04262;gene17914|K00911;gene24588|K05860;gene11130|K08044;gene25144|K04348;gene13459|.|K04632;gene10733|K00911;gene21313|K04361;gene23912|K00871;gene4793|K15041;gene19746|K05857;gene19985|K04718;gene11586|K05849;gene16807|…	gene6982|K01242;gene6675|K04363	2	gene4903|K13755;gene23912|K00871;gene7488|K15041;gene17368|K08047;gene25298|K04962;gene28315|K07190;gene18906|K13241;gene21120|K03916;gene21121|K03915;gene5363|K05084;gene17834|K04962;gene19384|.|K04854;gene18171|K04718;gene23168|K04633;gene18135|K05849;gene12481|K05208;gene15276|K04195	17	http://www.kegg.jp/pathway/map04020+K13755+K01116+K05220+K05218+K16056+K08041+K00871+K05850+K05850+K09565+K04262+K00911+K05860+K08044+K04348+.|K04632+K00911+K04361+K00871+K15041+K05857+K04718+K05849+K05853+K15041+K08047+K04635+K05863+K04634+K04297+K02183+K04345+K04632+K04348+K15041+K07190+K04211+K05859+K04197+K04962+K04344+K05211+K04137+K07190+K13241+K05219+K04267+K06268+K02677+K02677+.|K04229+K0…	no
Histidine metabolism	map00340	15	9	4878	1104	0.992784	1	gene20571|K00129;gene22977|K08660;gene22976|K05604;gene1812|K00546;gene21939|K01712;gene16718|K00128;gene1055|K00599;gene3772|K00149;gene19319|K00128;gene5479|K01745;gene5478|K01468;gene25903|K14755;gene7863|K14085;gene26110|K00129;gene26113|K00129	gene22976|K05604	1	.	0	http://www.kegg.jp/pathway/map00340+K00129+K08660+K05604+K00546+K01712+K00128+K00599+K00149+K00128+K01745+K01468+K14755+K14085+K00129+K00129	no
Toll-like receptor signaling pathway	map04620	72	21	4821	1092	0.873025	1	gene6123|K04403;gene21267|K04456;gene11313|K05409;gene5158|K04733;gene6918|K04440;gene15980|K04456;gene9798|K04427;gene10262|K04379;gene2524|K02649;gene23814|K04371;gene1709|K11220;gene19366|K04432;gene17901|K04456;gene8002|K05842;gene13|K05131;gene7448|K04391;gene19248|K02649;gene25682|K05403;gene20241|K02649;gene20099|K04433;gene4615|K05405;gene6500|K06250;gene13786|K03160;gene24242|K05398;gene…	gene6918|K04440;gene1709|K11220;gene7448|K04391;gene13786|K03160;gene27476|K05415;gene26067|K09447;gene9499|K10160	7	gene15980|K04456;gene6500|K06250;gene24242|K05398;gene3266|K01371	4	http://www.kegg.jp/pathway/map04620+K04403+K04456+K05409+K04733+K04440+K04456+K04427+K04379+K02649+K04371+K11220+K04432+K04456+K05842+K05131+K04391+K02649+K05403+K02649+K04433+K05405+K06250+K03160+K05398+K05398+K10170+K05398+K10169+K04369+K01371+K02861+K04392+K04735+K07211+K04430+K04730+K04441+K04441+K05415+K04440+K05410+K02373+K05404+K00922+K04440+K04729+K04415+K05402+K04734+K04467+K03156+K03175…	no
RIG-I-like receptor signaling pathway	map04622	53	18	4840	1095	0.945051	1	gene6918|K04440;gene9798|K04427;gene11309|K08336;gene1915|K12647;gene8764|K05442;gene13325|K12648;gene18703|K10652;gene17363|K08601;gene27406|K11594;gene8114|K09578;gene16221|K12159;gene21321|K12651;gene22057|K02861;gene25978|K04735;gene17536|K03171;gene15477|K12653;gene15807|K07211;gene20296|K04416;gene6256|K04441;gene6257|K04441;gene27324|K03173;gene7475|K12654;gene27474|K05440;gene27476|K05415…	gene6918|K04440;gene1915|K12647;gene18703|K10652;gene16221|K12159;gene27474|K05440;gene27476|K05415;gene26067|K09447;gene19631|K12649	8	gene7475|K12654;gene19466|K12652	2	http://www.kegg.jp/pathway/map04622+K04440+K04427+K08336+K12647+K05442+K12648+K10652+K08601+K11594+K09578+K12159+K12651+K02861+K04735+K03171+K12653+K07211+K04416+K04441+K04441+K03173+K12654+K05440+K05415+K04440+K05410+K02373+K04440+K04734+K12170+K04467+K03156+K03175+K05425+K05440+K02581+K12655+K12650+K08339+K04441+K02580+K05440+K09447+K12656+K04398+K12649+K07209+K12652+K03174+K07210+K10030+K05414…	no
Cytosolic DNA-sensing pathway	map04623	41	13	4852	1100	0.887848	1	gene3203|K03024;gene12731|K03020;gene7602|K03013;gene11131|K08847;gene13993|K03009;gene23728|K14721;gene5562|K03021;gene22707|K03027;gene23891|K12799;gene13325|K12648;gene3454|K12968;gene15935|K03019;gene25111|K03018;gene4615|K05405;gene6154|K03022;gene508|K03016;gene26050|K03007;gene22057|K02861;gene25978|K04735;gene7162|K03024;gene15807|K07211;gene13472|K12965;gene7475|K12654;gene15573|K05482;g…	gene3454|K12968;gene13472|K12965;gene27476|K05415;gene26067|K09447	4	gene7475|K12654;gene8887|K12967	2	http://www.kegg.jp/pathway/map04623+K03024+K03020+K03013+K08847+K03009+K14721+K03021+K03027+K12799+K12648+K12968+K03019+K03018+K05405+K03022+K03016+K03007+K02861+K04735+K03024+K07211+K12965+K12654+K05482+K03007+K05415+K05410+K04734+K04467+K03025+K02581+K03009+K02580+K09447+K03023+K12967+K07209+K07210+K03019+K05414+K05411	no
Basal cell carcinoma	map05217	38	10	4855	1103	0.733358	1	gene1522|K00445;gene1520|K01357;gene16897|K02842;gene10484|K04662;gene1604|K02375;gene8568|K01064;gene3082|K00182;gene21606|K00444;gene8691|K02329;gene1643|K02432;gene5297|K16797;gene4191|K06226;gene11821|K04490;gene4285|K06230;gene19187|K04451;gene23969|K02842;gene6051|K00444;gene4743|K02432;gene23345|K02157;gene16199|K02353;gene20114|K04385;gene13093|K02375;gene24460|K06229;gene11329|K02085;gen…	.	0	gene1520|K01357;gene8568|K01064;gene4191|K06226;gene11821|K04490;gene4743|K02432;gene20114|K04385	6	http://www.kegg.jp/pathway/map05217+K00445+K01357+K02842+K04662+K02375+K01064+K00182+K00444+K02329+K02432+K16797+K06226+K04490+K06230+K04451+K02842+K00444+K02432+K02157+K02353+K04385+K02375+K06229+K02085+K00408+K02105+K02620+K06225+K02235+K00572+K02354+K03083|.+K02353+K02085+K01384+K02353+K02376+K04491	no
ECM-receptor interaction	map04512	48	19	4845	1094	0.983787	1	gene1565|.|K05717;gene4906|K06484;gene4949|K06590;gene12061|K06257;gene27343|K06237;gene21745|K06243;gene12505|K06237;gene12506|K06237;gene19406|K06482;gene3237|K06258;gene7218|K06267;gene998|K06238;gene997|K06238;gene9685|K06241;gene13741|K16338;gene422|K06260;gene10783|K16857;gene6500|K06250;gene19774|K06493;gene10151|K04659;gene20016|K06525;gene27042|K06237;gene27044|K06237;gene16445|K06244;ge…	gene10151|K04659	1	gene4949|K06590;gene998|K06238;gene9685|K06241;gene6500|K06250;gene3197|K06586;gene4711|K06236	6	http://www.kegg.jp/pathway/map04512+.|K05717+K06484+K06590+K06257+K06237+K06243+K06237+K06237+K06482+K06258+K06267+K06238+K06238+K06241+K16338+K06260+K16857+K06250+K06493+K04659+K06525+K06237+K06237+K06244+.|K06256+K05635+K06254+K06240+K06240+K03900+K06591+K05719+K06255+K06487+K06240+K06252+K06476+K06485+K06246+K04659+K06265+K06237+K06586+K06236+K06252+K06480+K06583+K05636	no
Taste transduction	map04742	15	6	4878	1107	0.922397	1	gene25852|K04540;gene11130|K08044;gene13459|.|K04632;gene16180|K04536;gene5993|K04824;gene5969|K07825;gene2814|K04345;gene3996|K08474;gene13460|K04632;gene8246|K04344;gene23741|K04827;gene23744|K04825;gene22865|K04960;gene16200|K04626;gene8222|K04345	.	0	gene16200|K04626	1	http://www.kegg.jp/pathway/map04742+K04540+K08044+.|K04632+K04536+K04824+K07825+K04345+K08474+K04632+K04344+K04827+K04825+K04960+K04626+K04345	no
Olfactory transduction	map04740	24	58	4869	1055	1	1	gene2446|K04257;gene7644|K04257;gene7643|K04257;gene14524|K04257;gene18110|K02183;gene2814|K04345;gene2851|K05030;gene25134|K04515;gene14589|K04257;gene2848|K05028;gene24669|K07376;gene11643|K02183;gene11192|K02183;gene15308|K04257;gene24116|K04257;gene22745|K08328;gene22744|K08328;gene23168|K04633;gene14590|K04257;gene12030|K08043;gene6355|K04515;gene10177|K02183;gene14512|K04257;gene8222|K04345	gene22745|K08328	1	gene23168|K04633	1	http://www.kegg.jp/pathway/map04740+K04257+K04257+K04257+K04257+K02183+K04345+K05030+K04515+K04257+K05028+K07376+K02183+K02183+K04257+K04257+K08328+K08328+K04633+K04257+K08043+K04515+K02183+K04257+K04345	no
Retrograde endocannabinoid signaling	map04723	56	23	4837	1090	0.992911	1	gene25852|K04540;gene9817|K04277;gene9811|K05190;gene4324|K08041;gene14486|K15291|K15297;gene21706|K04630;gene6918|K04440;gene11130|K08044;gene21583|K13700;gene21932|K01054;gene16180|K04536;gene23814|K04371;gene25252|K04545;gene17368|K08047;gene27565|K05192;gene5969|K07825;gene8996|K04634;gene7934|K04543;gene3641|K05002;gene567|K04538;gene2814|K04345;gene25312|K04541;gene8246|K04344;gene4563|K046…	gene6918|K04440;gene567|K04538;gene16391|K11987;gene10660|K04545	4	gene14486|K15291|K15297;gene21932|K01054;gene17368|K08047	3	http://www.kegg.jp/pathway/map04723+K04540+K04277+K05190+K08041+K15291|K15297+K04630+K04440+K08044+K13700+K01054+K04536+K04371+K04545+K08047+K05192+K07825+K04634+K04543+K05002+K04538+K04345+K04541+K04344+K04630+K02677+K02677+K13806+K04534+K11987+K04441+K04441+K04542+K04630+K04440+K04440+K04545+K04997+K08049+K04850+K13985+K05175+K04371+K07826+K05185+K05189+K04441+K13806+K04347+K04960+K08043+K04545…	no
Melanoma	map05218	46	11	4847	1102	0.637689	1	gene22042|K06620;gene20584|K05087;gene21881|K04366;gene21267|K04456;gene19171|K04358;gene24482|K04358;gene15980|K04456;gene24774|K04362;gene1187|K09389;gene15696|K05450;gene5712|K07827;gene21313|K04361;gene2524|K02649;gene26833|K04358;gene4723|K02091;gene23814|K04371;gene21540|K09455;gene4482|K05099;gene17901|K04456;gene26391|K08845;gene4092|K04365;gene19248|K02649;gene20241|K02649;gene24656|K011…	gene6675|K04363;gene8761|K06621	2	gene15980|K04456;gene24774|K04362	2	http://www.kegg.jp/pathway/map05218+K06620+K05087+K04366+K04456+K04358+K04358+K04456+K04362+K09389+K05450+K07827+K04361+K02649+K04358+K02091+K04371+K09455+K05099+K04456+K08845+K04365+K02649+K02649+K01110+K04451+K04369+K06618+K04358+K05689+K04358+K05450+K06625+K00922+K04363+K04371+K04368+K00922+K04358+K00922+K04359+K04503+K06621+K07828+K02089+K02649+K02158	no
Phagosome	map04145	97	25	4796	1088	0.755957	1	gene12104|K02148;gene4906|K06484;gene12470|K07375;gene23451|K02155;gene20171|K02153;gene16864|K02154;gene19898|K12182;gene11517|K02147;gene13910|K03662;gene23173|K07375;gene9135|K02147;gene4874|K12478;gene15693|K10414;gene19908|K05692;gene1762|.|K13884;gene21315|K07342;gene14247|K02144;gene16115|K13505;gene283|K02145;gene9485|K02152;gene21210|K10413;gene366|K07374;gene23812|K13882;gene22059|K0737…	gene9520|K10066;gene7448|K04391;gene10151|K04659;gene5951|K01330;gene22899|K05654;gene18734|K10789;gene9281|K01365;gene9499|K10160	8	gene12104|K02148;gene11517|K02147;gene5632|K08012;gene1501|K07374;gene8052|K03990;gene15895|K02149	6	http://www.kegg.jp/pathway/map04145+K02148+K06484+K07375+K02155+K02153+K02154+K12182+K02147+K03662+K07375+K02147+K12478+K10414+K05692+.|K13884+K07342+K02144+K13505+K02145+K02152+K10413+K07374+K13882+K07375+K07374+K10066+K02154+K10956+K04391+K16857+K08517+K08012+K02152+K07375+K06493+K04659+K02150+K02150+K10169+K02148+K07375+K01365+K01368+K02149+K07375+K10068+K02153+K04392+K01330+K07374+K07374+K080…	no
Amyotrophic lateral sclerosis (ALS)	map05014	42	13	4851	1100	0.873885	1	gene493|K08738;gene25144|K04348;gene20124|K08738;gene18190|K02159;gene5995|K03158;gene19366|K04432;gene14860|K03781;gene16613|K04574;gene1645|K04575;gene20099|K04433;gene6430|K04348;gene16045|K05141;gene15934|K08738;gene19187|K04451;gene20059|K05211;gene11902|K06268;gene24162|K04392;gene18161|K05212;gene29|K04565;gene13533|K04570;gene6256|K04441;gene6257|K04441;gene4351|K08738;gene22539|K03156;ge…	gene16613|K04574;gene9122|K08738;gene23598|K08738	3	gene14860|K03781;gene12481|K05208	2	http://www.kegg.jp/pathway/map05014+K08738+K04348+K08738+K02159+K03158+K04432+K03781+K04574+K04575+K04433+K04348+K05141+K08738+K04451+K05211+K06268+K04392+K05212+K04565+K04570+K04441+K04441+K08738+K03156+K04569+K11518+K04726+K02084+K04441+K04399+K11519+K08738+K02187+K07607+K04348+K05208+K08738+K08738+K04426+K07887+K02158+K11518	no
Autophagy	map04140	29	6	4864	1107	0.520839	1	gene20377|K07198;gene27496|K08333;gene11309|K08336;gene19664|K08334;gene8139|K08342;gene20873|K08269;gene2185|K08342;gene27398|K08333;gene17215|K08341;gene28025|K08333;gene27045|K08342;gene19316|K08269;gene2659|K07198;gene5861|K08341;gene28147|K08333;gene19151|K08341;gene14794|K08331;gene21865|K08337;gene28800|K08333;gene1046|K08333;gene1047|K08333;gene9743|K08339;gene23008|K00914;gene2700|K08342…	gene28147|K08333	1	gene19316|K08269;gene5861|K08341	2	http://www.kegg.jp/pathway/map04140+K07198+K08333+K08336+K08334+K08342+K08269+K08342+K08333+K08341+K08333+K08342+K08269+K07198+K08341+K08333+K08341+K08331+K08337+K08333+K08333+K08333+K08339+K00914+K08342+K08269+K08343+K05414+K08333+K08333	no
Metabolism of xenobiotics by cytochrome P450	map00980	43	12	4850	1101	0.793227	1	gene22621|K00799;gene1021|K00084;gene20571|K00129;gene4003|K13299;gene27265|K15303;gene6450|K13952;gene20878|K07408;gene5769|K00799;gene18189|K00078;gene16529|K00799;gene19871|K00081;gene6177|K07414;gene6176|K07414;gene17046|K00799;gene15937|K01253;gene3035|K00799;gene3034|K00799;gene3033|K00799;gene3032|K00799;gene3031|K00799;gene1017|K00079;gene26105|K00799;gene26104|K00799;gene24428|K00799;gen…	gene6450|K13952;gene6176|K07414;gene3035|K00799;gene22618|K00799	4	gene16529|K00799;gene24120|K07424;gene16530|K00799;gene24119|K07424;gene11565|K07410;gene27594|K07414	6	http://www.kegg.jp/pathway/map00980+K00799+K00084+K00129+K13299+K15303+K13952+K07408+K00799+K00078+K00799+K00081+K07414+K07414+K00799+K01253+K00799+K00799+K00799+K00799+K00799+K00079+K00799+K00799+K00799+K00799+K15680+K00799+K07424+K07420+K15303+K00799+K00799+K00121+K00799+K07424+K07424+K07410+K00799+K00799+K00799+K00129+K00129+K07414	no
Cardiac muscle contraction	map04260	55	19	4838	1094	0.954636	1	gene802|K01540;gene14195|K09290;gene11597|K02270;gene25896|K02273;gene4323|K02263;gene11389|K02265;gene21768|K00414;gene9547|K02270;gene880|K01540;gene12948|K09290;gene9032|K10374;gene4572|K04858;gene1854|K04865;gene17171|K00411;gene13989|K02268;gene18506|K12044;gene18493|K02267;gene3643|K01539;gene25527|K02264;gene3136|K01539;gene23232|K01540;gene27356|K02271;gene25298|K04962;gene7575|K00420;gen…	gene17783|K02270	1	gene4572|K04858;gene25298|K04962;gene10628|K00417;gene17834|K04962;gene21692|K04859	5	http://www.kegg.jp/pathway/map04260+K01540+K09290+K02270+K02273+K02263+K02265+K00414+K02270+K01540+K09290+K10374+K04858+K04865+K00411+K02268+K12044+K02267+K01539+K02264+K01539+K01540+K02271+K04962+K00420+K02263+K02266+K00413+K02270+K05742+K10373|K10375|K09290+K00417+K04864+K02264+K10375+K00417+K02263+K02272+K02270+K00419+K09290+K02272+K04850+K04962+K02272+.|K10375+K09290+K00416+K00418+K04859+K015…	no
D-Glutamine and D-glutamate metabolism	map00471	3	0	4890	1113	0.540655	1	gene25059|K00261;gene1710|K01425;gene5336|K01425	.	0	.	0	http://www.kegg.jp/pathway/map00471+K00261+K01425+K01425	no
ABC transporters	map02010	40	15	4853	1098	0.962698	1	gene1567|K05646;gene7604|K05645;gene928|K05679;gene28355|K05673;gene2927|K05677;gene2924|K05644;gene3864|K05655;gene16845|K05656;gene28323|K05673;gene12638|K05673;gene12637|K05673;gene12426|K05642;gene24517|K05666;gene23445|K05643;gene23446|K05643;gene4488|K05031;gene26254|K05662;gene17383|K05671;gene4752|K05647;gene4624|K05660;gene12590|K05673;gene27537|K05658;gene15478|K05680;gene1507|K05661;ge…	gene28355|K05673;gene12638|K05673;gene24517|K05666;gene17383|K05671;gene4752|K05647;gene4624|K05660;gene12565|K05673;gene22899|K05654	8	gene1567|K05646;gene23446|K05643;gene27537|K05658	3	http://www.kegg.jp/pathway/map02010+K05646+K05645+K05679+K05673+K05677+K05644+K05655+K05656+K05673+K05673+K05673+K05642+K05666+K05643+K05643+K05031+K05662+K05671+K05647+K05660+K05673+K05658+K05680+K05661+K05675+K05642+K05678+K05658+K05658+K05657+K05673+K05654+K05648+K05641+K05667+K05665+K05664+K05674+K05665+K05668	no
Starch and sucrose metabolism	map00500	24	8	4869	1105	0.877197	1	gene17685|K01810;gene23918|K01195;gene23917|K01195;gene6595|K00012;gene25929|K00688;gene7807|K00844;gene11744|K08678;gene18192|K00693;gene2952|K01196;gene13239|K00688;gene6575|K15779;gene2710|K01835;gene19927|K12316;gene11875|K00963;gene11449|K00844;gene10714|K12317;gene116|K00700;gene25205|K00844;gene25204|K00844;gene9866|K01513;gene10667|K00688;gene9867|K01513;gene19710|K01084;gene14974|K11809	gene25205|K00844	1	gene7807|K00844	1	http://www.kegg.jp/pathway/map00500+K01810+K01195+K01195+K00012+K00688+K00844+K08678+K00693+K01196+K00688+K15779+K01835+K12316+K00963+K00844+K12317+K00700+K00844+K00844+K01513+K00688+K01513+K01084+K11809	no
Vitamin digestion and absorption	map04977	14	6	4879	1107	0.938861	1	gene13122|K14616;gene24376|K14073;gene11956|K14621;gene994|K14609;gene1059|K01435;gene11987|K14386;gene13503|K14620;gene14469|K14617;gene1443|K14610;gene23664|K05665;gene16876|K13885;gene16587|K14619;gene16007|K14610;gene106|K05665	gene1443|K14610	1	gene24376|K14073	1	http://www.kegg.jp/pathway/map04977+K14616+K14073+K14621+K14609+K01435+K14386+K14620+K14617+K14610+K05665+K13885+K14619+K14610+K05665	no
Synthesis and degradation of ketone bodies	map00072	8	2	4885	1111	0.721726	1	gene6417|K00019;gene20367|K01027;gene1194|K01640;gene15621|K00626;gene10096|K00626;gene27472|K01027;gene20355|K01641;gene408|K00019	.	0	gene27472|K01027	1	http://www.kegg.jp/pathway/map00072+K00019+K01027+K01640+K00626+K00626+K01027+K01641+K00019	no
Gap junction	map04540	62	15	4831	1098	0.651441	1	gene21881|K04366;gene12470|K07375;gene4324|K08041;gene21706|K04630;gene2118|K04420;gene19864|K08959;gene23173|K07375;gene11130|K08044;gene15696|K05450;gene5712|K07827;gene13459|.|K04632;gene21313|K04361;gene25264|K02087;gene9631|K07372;gene10677|K03099;gene366|K07374;gene17138|K12319;gene23814|K04371;gene22059|K07375;gene93|K07374;gene17368|K08047;gene19326|K04464;gene7946|K04635;gene8996|K04634;…	gene6675|K04363	1	gene17368|K08047;gene1501|K07374	2	http://www.kegg.jp/pathway/map04540+K04366+K07375+K08041+K04630+K04420+K08959+K07375+K08044+K05450+K07827+.|K04632+K04361+K02087+K07372+K03099+K07374+K12319+K04371+K07375+K07374+K08047+K04464+K04635+K04634+K04345+K04632+K07375+K04630+K04369+K07375+K05704+K07375+K02677+K02677+K03099+K07374+K07374+K12319+K05450+K04630+K04364+K07376+K04363+K04463+K08049+K04371+K04368+K04289+K04359+K04960+K05701+K080…	no
Type I diabetes mellitus	map04940	6	14	4887	1099	1	1	gene17145|K01294;gene22894|K06752;gene22539|K03156;gene7241|K05425;gene1498|K07817;gene24643|K04390	.	0	gene17145|K01294;gene1498|K07817	2	http://www.kegg.jp/pathway/map04940+K01294+K06752+K03156+K05425+K07817+K04390	no
Drug metabolism - cytochrome P450	map00982	36	18	4857	1095	0.997317	1	gene22621|K00799;gene20571|K00129;gene1666|K00157;gene4003|K13299;gene6450|K13952;gene5769|K00799;gene3178|K00485;gene16529|K00799;gene6177|K07414;gene6176|K07414;gene17046|K00799;gene3035|K00799;gene3034|K00799;gene3033|K00799;gene3032|K00799;gene3031|K00799;gene16026|K00485;gene26105|K00799;gene26104|K00799;gene24428|K00799;gene24429|K00799;gene3771|K00799;gene24120|K07424;gene16530|K00799;gene…	gene6450|K13952;gene6176|K07414;gene3035|K00799;gene22618|K00799	4	gene16529|K00799;gene24120|K07424;gene16530|K00799;gene24119|K07424;gene27594|K07414	5	http://www.kegg.jp/pathway/map00982+K00799+K00129+K00157+K13299+K13952+K00799+K00485+K00799+K07414+K07414+K00799+K00799+K00799+K00799+K00799+K00799+K00485+K00799+K00799+K00799+K00799+K00799+K07424+K00799+K00799+K00157+K00121+K00799+K07424+K07424+K00799+K00799+K00799+K00129+K00129+K07414	no
Intestinal immune network for IgA production	map04672	18	10	4875	1103	0.991746	1	gene19177|K05475;gene19752|K04466;gene4949|K06590;gene956|K06710;gene7907|K05428;gene5992|K03159;gene4615|K05405;gene13786|K03160;gene12992|K05074;gene1806|K04189;gene12510|K05476;gene8081|K13072;gene19358|K05150;gene17937|K13375;gene20354|K05513;gene22894|K06752;gene17062|K05433;gene23627|K05153	gene956|K06710;gene13786|K03160;gene12992|K05074;gene1806|K04189;gene12510|K05476	5	gene4949|K06590	1	http://www.kegg.jp/pathway/map04672+K05475+K04466+K06590+K06710+K05428+K03159+K05405+K03160+K05074+K04189+K05476+K13072+K05150+K13375+K05513+K06752+K05433+K05153	no
Leukocyte transendothelial migration	map04670	80	20	4813	1093	0.701977	1	gene17424|K01398;gene24854|K06087;gene11835|K05691;gene10349|K05699;gene13697|K01116;gene3683|K06089;gene11524|K04513;gene21706|K04630;gene16709|K05760;gene13783|K01403;gene25301|K05699;gene19908|K05692;gene17207|K05726;gene2524|K02649;gene20941|K13709;gene10146|K05702;gene23956|K06087;gene23958|K06087;gene23135|K12757;gene15468|K06514;gene7486|K05691;gene23855|K05718;gene8126|K06490;gene23114|K0…	gene23958|K06087;gene23855|K05718;gene1806|K04189;gene12563|K06087;gene52|K06087	5	gene17424|K01398;gene11835|K05691;gene13783|K01403;gene15468|K06514;gene5632|K08012;gene2993|K05730;gene16218|K07293;gene13640|K12755;gene1989|K04351	9	http://www.kegg.jp/pathway/map04670+K01398+K06087+K05691+K05699+K01116+K06089+K04513+K04630+K05760+K01403+K05699+K05692+K05726+K02649+K13709+K05702+K06087+K06087+K12757+K06514+K05691+K05718+K06490+K04514+K02649+K02649+K08012+K06087+K07836+K05859+K04353+K04189+K04630+K02677+K02677+K05730+K04392+K08013+K05730+K08015+K06087+K06087+K08014+K04441+K04441+K07293+K05732+K04630+K05719+K04393+K02105+K06520…	no
Herpes simplex infection	map05168	146	37	4747	1076	0.758967	1	gene5543|K14966;gene19133|K03127;gene493|K08738;gene6123|K04403;gene24446|K03130;gene3109|K03094;gene19175|K03006;gene11555|K16195;gene15288|K03134;gene24101|K03131;gene16795|K06269;gene559|K03094;gene25857|K03131;gene13004|K14650;gene6918|K04440;gene16702|K12890;gene6685|K02223;gene9798|K04427;gene18142|K14840;gene10262|K04379;gene1915|K12647;gene3009|K03127;gene6721|K12886;gene25264|K02087;gene…	gene11555|K16195;gene6918|K04440;gene1915|K12647;gene20893|K10054;gene1709|K11220;gene16352|K01165;gene11113|K04693;gene27476|K05415;gene1427|K15413;gene22899|K05654;gene5342|K11221;gene16738|K14216;gene16737|K14216;gene26067|K09447;gene1426|K15413;gene9122|K08738;gene23598|K08738;gene24636|K14217	18	gene26394|K15412;gene16218|K07293;gene8052|K03990;gene23946|K03121	4	http://www.kegg.jp/pathway/map05168+K14966+K03127+K08738+K04403+K03130+K03094+K03006+K16195+K03134+K03131+K06269+K03094+K03131+K14650+K04440+K12890+K02223+K04427+K14840+K04379+K12647+K03127+K12886+K02087+K16196+K11299+K11299+K11674+K03115+K05132+K04696+K03347+K06269+K10054+K12648+K11220+K08738+K06505+K03158+K06269+K12893+K05842+K12890+K15412+K05131+K05133+K15414+K03127+K05405+K08738+K03094+K12891…	no
Influenza A	map05164	127	30	4766	1083	0.622227	1	gene493|K08738;gene14192|K00787;gene21881|K04366;gene21267|K04456;gene11555|K16195;gene5158|K04733;gene19825|K15043;gene6918|K04440;gene343|K15042;gene15514|K09635;gene15980|K04456;gene1915|K12647;gene28015|K04722;gene20748|K04722;gene19908|K05692;gene9174|K04722|K05128;gene2524|K02649;gene10777|K16196;gene9923|K05132;gene20704|K01349;gene19948|K04696;gene23891|K12799;gene11858|K14290;gene20893|K…	gene11555|K16195;gene6918|K04440;gene1915|K12647;gene20893|K10054;gene18703|K10652;gene1709|K11220;gene3454|K12968;gene915|K14754;gene16352|K01165;gene11113|K04693;gene27476|K05415;gene28616|K04722;gene5342|K11221;gene16738|K14216;gene16737|K14216;gene12138|K15045;gene26067|K09447;gene9122|K08738;gene23598|K08738;gene9499|K10160	20	gene15980|K04456;gene8887|K12967	2	http://www.kegg.jp/pathway/map05164+K08738+K00787+K04366+K04456+K16195+K04733+K15043+K04440+K15042+K09635+K04456+K12647+K04722+K04722+K05692+K04722|K05128+K02649+K16196+K05132+K01349+K04696+K12799+K14290+K10054+K12648+K10652+K04371+K03283+K11220+K08738+K03158+K09507+K03283+K08060+K06490+K12968+K04432+K04456+K05842+K14396+K15046+K05131+K05133+K03283+K02649+K02649+K04433+K12812+K05405+K08738+K09633…	no
Hepatitis C	map05160	100	24	4793	1089	0.646368	1	gene24854|K06087;gene21881|K04366;gene21267|K04456;gene11555|K16195;gene6918|K04440;gene15980|K04456;gene19665|K06698;gene26161|K06508;gene5712|K07827;gene21313|K04361;gene2524|K02649;gene10777|K16196;gene23956|K06087;gene23958|K06087;gene19948|K04696;gene10677|K03099;gene13325|K12648;gene23814|K04371;gene1709|K11220;gene27483|K08524;gene5995|K03158;gene17901|K04456;gene8002|K05842;gene16888|K043…	gene11555|K16195;gene6918|K04440;gene23958|K06087;gene1709|K11220;gene16888|K04382;gene16352|K01165;gene11113|K04693;gene27476|K05415;gene12563|K06087;gene7905|K09444;gene5342|K11221;gene52|K06087;gene16738|K14216;gene16737|K14216;gene26067|K09447;gene24636|K14217	16	gene15980|K04456;gene7369|K04354	2	http://www.kegg.jp/pathway/map05160+K06087+K04366+K04456+K16195+K04440+K04456+K06698+K06508+K07827+K04361+K02649+K16196+K06087+K06087+K04696+K03099+K12648+K04371+K11220+K08524+K03158+K04456+K05842+K04382+.|K04354+K04382+K08845+K03456+K05131+K04365+K02649+K02649+K08536+K06087+K04354+K04451+K03250+K02861+K03237+K03099+K08860+K11219+K04735+K03250+K03171+K01165+K07211+K06087+K06087+K04441+K04441+K031…	no
Vascular smooth muscle contraction	map04270	71	24	4822	1089	0.962677	1	gene21881|K04366;gene4324|K08041;gene11524|K04513;gene16795|K06269;gene5357|K12751;gene1140|K01047;gene11130|K08044;gene21621|K06068;gene6379|K01047;gene13459|.|K04632;gene9038|K12324;gene26049|K06269;gene17138|K12319;gene10717|K16342;gene23814|K04371;gene4822|K06270;gene15460|K07532;gene17368|K08047;gene11955|K06269;gene7946|K04635;gene23114|K04514;gene8996|K04634;gene26391|K08845;gene5356|K1275…	gene5357|K12751	1	gene1140|K01047;gene17368|K08047;gene5188|K04941;gene570|K04939;gene13640|K12755;gene10719|K16342;gene10723|K16342|K19219;gene20145|K04937	8	http://www.kegg.jp/pathway/map04270+K04366+K08041+K04513+K06269+K12751+K01047+K08044+K06068+K01047+.|K04632+K12324+K06269+K12319+K16342+K04371+K06270+K07532+K08047+K06269+K04635+K04514+K04634+K08845+K12751|.+K04365+K02183+K04345+K04632+K16343+K04197+K04369+K04137+K04267+K12328+K02677+K02677+K04639+K12327+K00907+K04941+K00907+K16342+K12319+K04939+K04577+K12315+K02183+K12755+K12331+K02183+K16342+K0…	no
Glycosaminoglycan biosynthesis - heparan sulfate / heparin	map00534	18	7	4875	1106	0.924231	1	gene558|K10158;gene11178|K01793;gene1230|K02368;gene2968|K02369;gene25843|K10158;gene8690|K02370;gene9679|K08104;gene2857|K02513;gene14083|K02366;gene19292|K07809;gene23738|K07808;gene19395|K00771;gene7781|K00733;gene2135|K02514;gene6962|K01024;gene25135|K02577;gene16208|K00734;gene7315|K02576	gene6962|K01024	1	gene19292|K07809	1	http://www.kegg.jp/pathway/map00534+K10158+K01793+K02368+K02369+K10158+K02370+K08104+K02513+K02366+K07809+K07808+K00771+K00733+K02514+K01024+K02577+K00734+K02576	no
Inflammatory bowel disease (IBD)	map05321	26	10	4867	1103	0.944133	1	gene5309|K11225;gene5343|K05426;gene9923|K05132;gene7907|K05428;gene1709|K11220;gene17364|K10165;gene10|K05133;gene4615|K05405;gene3308|K08534;gene23779|K05071;gene25978|K04735;gene17937|K13375;gene1708|K11222;gene19641|K04692;gene10249|K13377;gene15573|K05482;gene22894|K06752;gene22539|K03156;gene16980|K05434;gene7241|K05425;gene10618|K08532;gene6425|K02580;gene23216|K04500;gene11204|K04500;gene…	gene1709|K11220;gene1708|K11222;gene9499|K10160	3	gene10249|K13377	1	http://www.kegg.jp/pathway/map05321+K11225+K05426+K05132+K05428+K11220+K10165+K05133+K05405+K08534+K05071+K04735+K13375+K11222+K04692+K13377+K05482+K06752+K03156+K05434+K05425+K08532+K02580+K04500+K04500+K13376+K10160	no
Glycosaminoglycan biosynthesis - chondroitin sulfate / dermatan sulfate	map00532	17	4	4876	1109	0.6531	1	gene24308|K08106;gene558|K10158;gene1489|K00747;gene7883|K13499;gene24722|K00746;gene25843|K10158;gene20567|K13499;gene24203|K04742;gene3850|K03419;gene19395|K00771;gene7781|K00733;gene5552|K01017;gene25282|K00746;gene25172|K01020;gene9980|K03193;gene16208|K00734;gene10762|K08105	.	0	gene7883|K13499;gene24722|K00746;gene3850|K03419;gene9980|K03193	4	http://www.kegg.jp/pathway/map00532+K08106+K10158+K00747+K13499+K00746+K10158+K13499+K04742+K03419+K00771+K00733+K01017+K00746+K01020+K03193+K00734+K08105	no
Glycosaminoglycan biosynthesis - keratan sulfate	map00533	11	3	4882	1110	0.74778	1	gene3698|K07968;gene786|K04745;gene17638|K04746;gene301|K07969;gene2465|K00781;gene26012|K00741;gene14345|K00780;gene9218|K07966;gene11865|K00741;gene2471|K07967;gene17185|K03368	.	0	.	0	http://www.kegg.jp/pathway/map00533+K07968+K04745+K04746+K07969+K00781+K00741+K00780+K07966+K00741+K07967+K03368	no
Pentose and glucuronate interconversions	map00040	12	3	4881	1110	0.702699	1	gene23918|K01195;gene23917|K01195;gene6595|K00012;gene16718|K00128;gene18189|K00078;gene19874|K03331;gene19872|K03331;gene1586|K01783;gene19319|K00128;gene11875|K00963;gene21382|K00854;gene12689|K13247	.	0	.	0	http://www.kegg.jp/pathway/map00040+K01195+K01195+K00012+K00128+K00078+K03331+K03331+K01783+K00128+K00963+K00854+K13247	no
Mineral absorption	map04978	35	17	4858	1096	0.995795	1	gene802|K01540;gene5590|K00510;gene26701|K14734;gene21766|K14704;gene880|K01540;gene15798|K14706;gene18191|K13625;gene3643|K01539;gene8979|K04981;gene25683|K13625;gene3136|K01539;gene23232|K01540;gene16560|K14158;gene9462|K14686;gene10544|K04982;gene509|K05011;gene7295|K07213;gene5131|K08539;gene25831|K00522;gene1977|K08370;gene1872|K13625;gene873|K14736;gene872|K14736;gene16427|K14688;gene4335|K…	.	0	gene16560|K14158	1	http://www.kegg.jp/pathway/map04978+K01540+K00510+K14734+K14704+K01540+K14706+K13625+K01539+K04981+K13625+K01539+K01540+K14158+K14686+K04982+K05011+K07213+K08539+K00522+K08370+K13625+K14736+K14736+K14688+K14737+K14738+K00522+K00510+K13625+K12347+K12347+K01540+K14685+K00510+K14078	no
Retinol metabolism	map00830	23	17	4870	1096	0.999895	1	gene1666|K00157;gene1950|K11149;gene17249|K00515;gene11819|K09516;gene6450|K13952;gene10358|K11153;gene20878|K07408;gene11507|K12664;gene16043|K11146;gene14230|K15734;gene10360|K11152;gene14423|K11155;gene5322|K11154;gene24120|K07424;gene1668|K00157;gene6453|K00121;gene24118|K07424;gene24119|K07424;gene8971|K07249;gene14142|K11151;gene11102|K11147;gene26764|K11157;gene5382|K00061	gene1950|K11149;gene6450|K13952	2	gene5322|K11154;gene24120|K07424;gene24119|K07424;gene26764|K11157	4	http://www.kegg.jp/pathway/map00830+K00157+K11149+K00515+K09516+K13952+K11153+K07408+K12664+K11146+K15734+K11152+K11155+K11154+K07424+K00157+K00121+K07424+K07424+K07249+K11151+K11147+K11157+K00061	no
Ribosome	map03010	285	127	4608	986	1	1	gene20375|K02922;gene24144|K02973;gene7101|K02880;gene13856|K02871;gene22048|K02987;gene26126|K02888;gene25953|K02983;gene496|K02885;gene27554|K02891;gene14446|K02938;gene11696|K02974;gene21572|K02891;gene4322|K02915;gene19681|K02901;gene16935|K02978;gene20628|K02948;gene20170|K02898;gene6419|K02942;gene27961|K02998;gene8017|K02920;gene11718|K02884;gene11710|K02924;gene889|K02906;gene10601|K02866…	gene27554|K02891;gene27961|K02998;gene3820|K02937;gene6619|K02951;gene20974|K02947	5	gene13967|K02957;gene8134|K02893;gene24735|K02870;gene9303|K02973;gene18048|K02877;gene24901|K02981;gene20956|K02976;gene24614|K02934;gene11878|K02893;gene23938|K02997;gene9004|K02889	11	http://www.kegg.jp/pathway/map03010+K02922+K02973+K02880+K02871+K02987+K02888+K02983+K02885+K02891+K02938+K02974+K02891+K02915+K02901+K02978+K02948+K02898+K02942+K02998+K02920+K02884+K02924+K02906+K02866+K02987+K02894+K02913+K02865+K02923+K02981+K02925+K02930+K02876+K02975+K02947+K02891+K02893+K02893+K02865+K02908+K02903+K02940+K02940+K02995+K02916+K02937+K02896+K02978+K02917+K02959+K02942+K02957…	no
Salivary secretion	map04970	50	23	4843	1090	0.997717	1	gene802|K01540;gene4324|K08041;gene15756|K05850;gene15753|K05850;gene880|K01540;gene11130|K08044;gene13459|.|K04632;gene28821|K13855;gene3861|K13855;gene17138|K12319;gene24332|K13912;gene17368|K08047;gene8996|K04634;gene3643|K01539;gene18110|K02183;gene2814|K04345;gene13460|K04632;gene3136|K01539;gene23232|K01540;gene5045|K09867;gene13319|K04137;gene7876|K10951;gene1266|K05742;gene20118|K02677;ge…	gene6982|K01242;gene18733|K12550	2	gene17368|K08047;gene5204|K13915;gene5202|K13915;gene19218|K13504	4	http://www.kegg.jp/pathway/map04970+K01540+K08041+K05850+K05850+K01540+K08044+.|K04632+K13855+K13855+K12319+K13912+K08047+K04634+K01539+K02183+K04345+K04632+K01539+K01540+K09867+K04137+K10951+K05742+K02677+K02677+K05850+K05850+K01242+K12319+K13915+K13915+K07376+K13504+K02183+K02183+K08049+K05850+K12550+K05850+K04960+K08043+K04959+K13899+K01540+K02183+K04142+K04958+K04945+K05858+K04345	no
Gastric acid secretion	map04971	46	16	4847	1097	0.945248	1	gene802|K01540;gene4324|K08041;gene21706|K04630;gene13919|K13962;gene880|K01540;gene17743|K01542;gene11130|K08044;gene13459|.|K04632;gene28821|K13855;gene3861|K13855;gene17368|K08047;gene8996|K04634;gene4488|K05031;gene3640|K05003;gene3643|K01539;gene18110|K02183;gene26157|K04926;gene2814|K04345;gene20097|K04996;gene13460|K04632;gene3136|K01539;gene23232|K01540;gene4563|K04630;gene1266|K05742;gen…	.	0	gene17368|K08047;gene26157|K04926;gene1041|K05008;gene15276|K04195	4	http://www.kegg.jp/pathway/map04971+K01540+K08041+K04630+K13962+K01540+K01542+K08044+.|K04632+K13855+K13855+K08047+K04634+K05031+K05003+K01539+K02183+K04926+K04345+K04996+K04632+K01539+K01540+K04630+K05742+K02677+K02677+K00907+K00907+K04515+K04630+K02183+K02183+K08049+K08007+K05008+K00907+K04960+K08043+K04959+K04515+K01540+K04195+K02183+K04958+K05858+K04345	no
Pancreatic secretion	map04972	56	21	4837	1092	0.979798	1	gene802|K01540;gene4324|K08041;gene11524|K04513;gene15756|K05850;gene15753|K05850;gene791|K04964;gene880|K01540;gene1140|K01047;gene11130|K08044;gene6379|K01047;gene13459|.|K04632;gene28821|K13855;gene3861|K13855;gene8440|K07901;gene24376|K14073;gene16807|K05853;gene12875|K01300;gene17368|K08047;gene6797|K13575;gene8996|K04634;gene4488|K05031;gene3643|K01539;gene26157|K04926;gene13460|K04632;gene…	gene6982|K01242	1	gene1140|K01047;gene24376|K14073;gene17368|K08047;gene6797|K13575;gene26157|K04926;gene25298|K04962;gene17834|K04962	7	http://www.kegg.jp/pathway/map04972+K01540+K08041+K04513+K05850+K05850+K04964+K01540+K01047+K08044+K01047+.|K04632+K13855+K13855+K07901+K14073+K05853+K01300+K08047+K13575+K04634+K05031+K01539+K04926+K04632+K01539+K05030+K01540+K07836+K04962+K04353+K10951+K05742+K02677+K02677+K04392+K05850+K05850+K01242+K05028+K07886+K08049+K04962+K05853+K07884+K07904+K05850+K04513+K05850+K14077+K04960+K08043+K049…	no
Carbohydrate digestion and absorption	map04973	26	9	4867	1104	0.901691	1	gene802|K01540;gene21267|K04456;gene880|K01540;gene15980|K04456;gene2524|K02649;gene7807|K00844;gene17901|K04456;gene3643|K01539;gene19248|K02649;gene20241|K02649;gene3136|K01539;gene23232|K01540;gene16560|K14158;gene15486|K08171;gene572|K00922;gene11449|K00844;gene25205|K00844;gene25204|K00844;gene833|K00922;gene16089|K00922;gene16100|K08143;gene16101|K08143;gene16200|K04626;gene16000|K01540;gen…	gene25205|K00844	1	gene15980|K04456;gene7807|K00844;gene16560|K14158;gene16200|K04626	4	http://www.kegg.jp/pathway/map04973+K01540+K04456+K01540+K04456+K02649+K00844+K04456+K01539+K02649+K02649+K01539+K01540+K14158+K08171+K00922+K00844+K00844+K00844+K00922+K00922+K08143+K08143+K04626+K01540+K02649+K01084	no
Protein digestion and absorption	map04974	45	15	4848	1098	0.923936	1	gene802|K01540;gene13858|K08133;gene9697|K08187;gene21769|K16628;gene25463|K01285;gene9546|K08132;gene880|K01540;gene22784|K04916;gene1912|K01278;gene27343|K06237;gene28354|K14208;gene11621|K14210;gene12505|K06237;gene12506|K06237;gene11586|K05849;gene12875|K01300;gene998|K06238;gene997|K06238;gene993|K06823;gene14475|K08131;gene9108|K08135;gene11081|K13781;gene8910|K05612;gene3643|K01539;gene181…	gene13423|K08131	1	gene1912|K01278;gene998|K06238;gene26157|K04926;gene12550|K14206;gene710|K01389;gene18135|K05849;gene4711|K06236	7	http://www.kegg.jp/pathway/map04974+K01540+K08133+K08187+K16628+K01285+K08132+K01540+K04916+K01278+K06237+K14208+K14210+K06237+K06237+K05849+K01300+K06238+K06238+K06823+K08131+K08135+K13781+K05612+K01539+K05616+K04926+K01539+K01540+K08131+K13868+K14206+K06237+K06237+K01389+K08606+K16629+K07603+K14207+K06519+K13867+K06237+K05849+K01540+K06236+K04945	no
Fat digestion and absorption	map04975	13	12	4880	1101	0.999839	1	gene1140|K01047;gene6379|K01047;gene7640|K01080;gene17497|K14455;gene24376|K14073;gene12396|K13509;gene22590|K13509;gene2658|K01080|.;gene14423|K11155;gene4308|K14461;gene9397|K05641;gene16876|K13885;gene14935|K11160	.	0	gene1140|K01047;gene24376|K14073;gene14935|K11160	3	http://www.kegg.jp/pathway/map04975+K01047+K01047+K01080+K14455+K14073+K13509+K13509+K01080|.+K11155+K14461+K05641+K13885+K11160	no
Bile secretion	map04976	43	21	4850	1092	0.998191	1	gene802|K01540;gene4324|K08041;gene880|K01540;gene11130|K08044;gene13459|.|K04632;gene28821|K13855;gene28355|K05673;gene3861|K13855;gene27483|K08524;gene28323|K05673;gene17368|K08047;gene12638|K05673;gene12637|K05673;gene6797|K13575;gene24517|K05666;gene4488|K05031;gene3643|K01539;gene18657|K08748;gene2814|K04345;gene13460|K04632;gene3136|K01539;gene15937|K01253;gene23232|K01540;gene16560|K14158;…	gene28355|K05673;gene12638|K05673;gene24517|K05666;gene4413|K09864;gene12565|K05673	5	gene17368|K08047;gene6797|K13575;gene16560|K14158;gene27537|K05658	4	http://www.kegg.jp/pathway/map04976+K01540+K08041+K01540+K08044+.|K04632+K13855+K05673+K13855+K08524+K05673+K08047+K05673+K05673+K13575+K05666+K05031+K01539+K08748+K04345+K04632+K01539+K01253+K01540+K14158+K14349+K05742+K05673+K05658+K09864+K05658+K05658+K05673+K08049+K14341+K05667+K07299+K13885+K00021+K08043+K05664+K01540+K04345+K12473	no
Allograft rejection	map05330	6	12	4887	1101	0.999999	1	gene7907|K05428;gene13786|K03160;gene22894|K06752;gene22539|K03156;gene7241|K05425;gene24643|K04390	gene13786|K03160	1	.	0	http://www.kegg.jp/pathway/map05330+K05428+K03160+K06752+K03156+K05425+K04390	no
Biotin metabolism	map00780	3	0	4890	1113	0.540655	1	gene1059|K01435;gene24712|K09458;gene1031|K01942	.	0	.	0	http://www.kegg.jp/pathway/map00780+K01435+K09458+K01942	no

## Sheet: M2-C2
Name	Map	Count1	Count2	Count3	Count4	p	q	Gene_in_DE	Up_Gene	Up_Count	Down_Gene	Down_Count	Links	Result
Protein processing in endoplasmic reticulum	map04141	172	13	4709	1112	3.89174e-06	0.000529277	gene6897|K14005;gene16374|K10086;gene12102|K09584;gene25955|K10601;gene25957|K01367;gene6382|K14007;gene3109|K03094;gene9810|K10578;gene11555|K16195;gene15822|K13719;gene559|K03094;gene6918|K04440;gene6127|K04374;gene27658|K14009;gene1149|K12670;gene27690|K14016;gene25308|K10976;gene19904|K14015;gene25140|K14007;gene21315|K07342;gene28404|K14004;gene10777|K16196;gene7991|K14011;gene11468|K01228;g…	gene6382|K14007;gene9810|K10578;gene11555|K16195;gene9731|K09540;gene3730|K03283;gene3791|K09525;gene18036|K09502;gene11450|K03094;gene1905|K09502;gene14159|K14010	10	gene1500|K09508	1	http://www.kegg.jp/pathway/map04141+K14005+K10086+K09584+K10601+K01367+K14007+K03094+K10578+K16195+K13719+K03094+K04440+K04374+K14009+K12670+K14016+K10976+K14015+K14007+K07342+K14004+K16196+K14011+K01228+K11863+K14003+K14007+K09027+K08288+K04452+K09582+K03347+K14006+K04079+K09542+K03283+K10084+K14001+K09555+K14014+K02159+K09507+K03283+K09530+K10956+K05546+K13989+K03283+K14019+K10099+K10100+K10950…	yes
Viral carcinogenesis	map05203	186	15	4695	1110	3.83807e-06	0.000529277	gene805|K08053;gene10349|K05699;gene27233|K11405;gene20555|K10587;gene11524|K04513;gene11555|K16195;gene16862|K03143;gene4120|K09048;gene3229|K11252;gene11712|K09254;gene24738|K02330;gene6127|K04374;gene25810|K10610;gene323|K03136;gene10220|K06063;gene16709|K05760;gene22128|K11252;gene22121|K11252;gene22120|K11252;gene25301|K05699;gene21624|K16197;gene5712|K07827;gene4387|K09047;gene8760|K04685;g…	gene11555|K16195;gene323|K03136;gene25301|K05699;gene13944|K06626;gene14235|K05854;gene1121|K10691;gene11113|K04693;gene1427|K15413;gene6018|K10151;gene13802|K03363;gene26067|K09447;gene1426|K15413;gene6144|K04498	13	gene23814|K04371;gene25250|K12496;gene19248|K02649;gene17718|K08665	4	http://www.kegg.jp/pathway/map05203+K08053+K05699+K11405+K10587+K04513+K16195+K03143+K09048+K11252+K09254+K02330+K04374+K10610+K03136+K06063+K05760+K11252+K11252+K11252+K05699+K16197+K07827+K09047+K04685+K12886+K02087+K02649+K09048+K15041+K15979+K10152+K02091+K05870+K04371+K11252+K15305+K12496+K16197+K15041+K11252+K03363+K06626+K02159+K03159+K06067+K11252+K11252+K11254+K11252+K11404+K11252+K06053…	yes
Endocytosis	map04144	169	13	4712	1112	5.94474e-06	0.000538989	gene7816|K04645;gene18889|K12485;gene20584|K05087;gene11524|K04513;gene14480|K12486;gene19823|K04678;gene19898|K12182;gene3241|K12479;gene11486|K11866;gene18141|K12469;gene14328|K12488;gene4874|K12478;gene414|K12489;gene26043|K00910;gene19660|K12189;gene11791|K15695|K12193;gene1186|K12488;gene4478|K12958;gene20742|K11247;gene9175|K15053;gene21313|K04361;gene12269|K13712;gene7963|K00889;gene13414|…	gene20893|K10054;gene3730|K03283;gene17937|K13375;gene6675|K04363	4	gene1186|K12488;gene19161|K12489;gene1806|K04189;gene14955|.|K04439;gene1548|K04175;gene5363|K05084;gene12241|K12186;gene8834|K11247;gene15881|K13376	9	http://www.kegg.jp/pathway/map04144+K04645+K12485+K05087+K04513+K12486+K04678+K12182+K12479+K11866+K12469+K12488+K12478+K12489+K00910+K12189+K15695|K12193+K12488+K12958+K11247+K15053+K04361+K13712+K00889+K12492+K12200+K12486+K04705+K11826+K12194+K05632+K12472+K12194+K04705+K12184+K10054+K12185+K03283+K04678+K12470+K12471+K03283+K12489+K05099+K04707+K04674+K12490+K11981+K03283+K12486+K11827+K11248…	yes
Ubiquitin mediated proteolysis	map04120	145	10	4736	1115	8.6395e-06	0.000587486	gene25955|K10601;gene21545|K10686;gene12478|K03349;gene16813|K03352;gene3109|K03094;gene9810|K10578;gene20555|K10587;gene24486|K03362;gene19687|K10605;gene20629|K10571;gene19823|K04678;gene559|K03094;gene14602|K04553;gene26753|K08285;gene25810|K10610;gene4877|K10580;gene23206|K16063;gene20278|K10570;gene17075|K03357;gene11343|K03348;gene9171|K07868;gene17616|K05630;gene13415|K16061;gene26987|K104…	gene9810|K10578;gene14602|K04553;gene11343|K03348;gene6599|K04649;gene19948|K04696;gene20893|K10054;gene23608|K04694;gene26904|K04725;gene21720|K10698;gene13802|K03363;gene11450|K03094	11	gene10624|K03873	1	http://www.kegg.jp/pathway/map04120+K10601+K10686+K03349+K03352+K03094+K10578+K10587+K03362+K10605+K10571+K04678+K03094+K04553+K08285+K10610+K10580+K16063+K10570+K03357+K03348+K07868+K05630+K16061+K10447+K03353+K07868+K04649+K10604+K05632+K04696+K03347+K10143+K10615+K10581+K10054+K10291+K04678+K03363+K10582+K04694+K10573+K10582+K04707+K10606+K10595+K10602+K10590+K10699+K10099+K10140+K10589+K03871…	yes
Renal cell carcinoma	map05211	61	1	4820	1124	3.74123e-05	0.00203523	gene21881|K04366;gene21267|K04456;gene11523|K08774;gene15980|K04456;gene20768|K15589;gene17919|K09592;gene5712|K07827;gene2524|K02649;gene20944|K09592;gene10677|K03099;gene23814|K04371;gene4482|K05099;gene17901|K04456;gene26391|K08845;gene4092|K04365;gene19248|K02649;gene20241|K02649;gene21468|K03871;gene5218|K07836;gene18990|K04438;gene3075|K04353;gene11630|K09095;gene7978|K04369;gene17860|K0573…	gene17937|K13375;gene6144|K04498	2	gene15980|K04456;gene23814|K04371;gene19248|K02649;gene10624|K03873;gene15881|K13376	5	http://www.kegg.jp/pathway/map05211+K04366+K04456+K08774+K04456+K15589+K09592+K07827+K02649+K09592+K03099+K04371+K05099+K04456+K08845+K04365+K02649+K02649+K03871+K07836+K04438+K04353+K09095+K04369+K05734+K06277+K09097+K09594+K03099+K03873+K04392+K13375+K03872+K13377+K07293+K04438+K04409+K03870+K04393+K00922+K04364+K04410+K09592+K03870+K04371+K03868+K04368+K05448+K00922+K03873+K09593+K07293+K00922…	yes
Epstein-Barr virus infection	map05169	172	17	4709	1108	0.000129055	0.00501473	gene14775|K03065;gene13697|K01116;gene6123|K04403;gene21267|K04456;gene23795|K06465;gene19175|K03006;gene3203|K03024;gene11555|K16195;gene17465|K03011;gene19752|K04466;gene6918|K04440;gene15515|K05134;gene15980|K04456;gene323|K03136;gene10220|K06063;gene10226|K07936;gene9798|K04427;gene12731|K03020;gene14322|K04377;gene7602|K03013;gene21624|K16197;gene25264|K02087;gene2524|K02649;gene17780|K03017…	gene19175|K03006;gene11555|K16195;gene323|K03136;gene13124|K07606;gene9927|K11859;gene12342|K14317;gene20099|K04433;gene13786|K03160;gene14235|K05854;gene3730|K03283;gene6982|K01242;gene6144|K04498	12	gene15980|K04456;gene10226|K07936;gene15935|K03019;gene19248|K02649	4	http://www.kegg.jp/pathway/map05169+K03065+K01116+K04403+K04456+K06465+K03006+K03024+K16195+K03011+K04466+K04440+K05134+K04456+K03136+K06063+K07936+K04427+K03020+K04377+K03013+K16197+K02087+K02649+K03017+K16196+K03009+K03115+K14721+K03015+K07606+K11859+K15979+K14317+K03028+K03021+K03063+K03027+K14290+K09253+K07936+K09543+K03283+K16197+K03039+K03283+K05718+K06490+K07936+K04432+K07936+K06067+K04456…	yes
Lysosome	map04142	111	8	4770	1117	0.000150559	0.00504981	gene7816|K04645;gene9718|K06546;gene15289|K01279;gene25988|K08569;gene23451|K02155;gene16864|K02154;gene6171|K01204;gene13910|K03662;gene6275|K01134;gene24102|K12402;gene12062|K12387;gene9178|K12305;gene13457|K08568;gene16969|K12384;gene17633|K12391;gene23918|K01195;gene23917|K01195;gene6075|K12404;gene14247|K02144;gene10101|K06564;gene25424|K01275;gene17585|K06129;gene16845|K05656;gene8444|K1239…	gene15289|K01279;gene25424|K01275;gene542|K06562;gene9281|K01365	4	gene27440|K12385;gene3266|K01371;gene7003|K12382	3	http://www.kegg.jp/pathway/map04142+K04645+K06546+K01279+K08569+K02155+K02154+K01204+K03662+K01134+K12402+K12387+K12305+K08568+K12384+K12391+K01195+K01195+K12404+K02144+K06564+K01275+K06129+K05656+K12393+K12390+K05642+K12311+K02154+K10532+K12403+K01136+K12394+K12385+K01444+K12398+K12392+K06562+K12400+K12373+K12373+K01074+K01365+K12386+K04644+K01371+K01368+K01189+K12381+K01202+K12399+K01186+K13289…	yes
Cell cycle	map04110	131	11	4750	1114	0.000167089	0.00504981	gene22042|K06620;gene12478|K03349;gene16813|K03352;gene3109|K03094;gene24103|K02210;gene794|K06640;gene798|K09392;gene10605|K05868;gene559|K03094;gene22629|K02541;gene7499|K05867;gene14322|K04377;gene17542|K04682;gene27691|K06628;gene17075|K03357;gene11343|K03348;gene21624|K16197;gene1660|K02604;gene1187|K09389;gene27794|K04683;gene8760|K04685;gene25264|K02087;gene20235|K02202;gene20238|K05868;ge…	gene22042|K06620;gene11343|K03348;gene13944|K06626;gene17937|K13375;gene903|K05866;gene6018|K10151;gene13802|K03363;gene11450|K03094;gene6144|K04498	9	gene8142|K06623;gene15881|K13376	2	http://www.kegg.jp/pathway/map04110+K06620+K03349+K03352+K03094+K02210+K06640+K09392+K05868+K03094+K02541+K05867+K04377+K04682+K06628+K03357+K03348+K16197+K02604+K09389+K04683+K04685+K02087+K02202+K05868+K06629+K06637+K04501+K03353+K04728+K06641+K02213+K02540+K02607+K06669+K03347+K06671+K06623+K10152+K06639+K05866+K06671+K02091+K02603+K16197+K03363+K06626+K06067+K04802+K09993+K10500+K06645+K06638…	yes
Carbon metabolism	map01200	87	5	4794	1120	0.000197872	0.00538212	gene17685|K01810;gene19333|K00600;gene23820|K01623;gene28709|K00616;gene6914|K00134;gene5304|K00600;gene13282|K00850;gene27654|K00030;gene3162|K00058;gene20782|K05606;gene5963|K01689;gene16079|K00033;gene21651|K11529;gene8712|K01681;gene7561|K00162;gene23244|K00027;gene21580|K00162;gene9283|K03841;gene853|K01966;gene25025|K00164;gene16183|K00948;gene24546|K01834;gene7807|K00844;gene4311|K00164;ge…	gene959|K00850;gene25205|K00844;gene28046|K00627;gene12536|K01965	4	gene7807|K00844;gene3483|K12406;gene13610|K01895	3	http://www.kegg.jp/pathway/map01200+K01810+K00600+K01623+K00616+K00134+K00600+K00850+K00030+K00058+K05606+K01689+K00033+K11529+K01681+K00162+K00027+K00162+K03841+K01966+K00164+K00948+K01834+K00844+K00164+K01689+K01681+K01689+K00850+K00615+K00161+K00626+K00850+K00030+K01783+K00948+K00626+K00234+K00831+K01900+K12406+K00615+K01807+K01070+K01900+K01053+K00927+K00134+K01623+K00297+K00237+K00627+K00615…	yes
Adherens junction	map04520	68	3	4813	1122	0.000322203	0.00796719	gene20584|K05087;gene11835|K05691;gene10349|K05699;gene2190|K06082;gene11524|K04513;gene9798|K04427;gene24568|K06086;gene24774|K04362;gene25301|K05699;gene19908|K05692;gene21313|K04361;gene23246|K04501;gene22549|K03115;gene10146|K05702;gene13823|K05707;gene1275|K05748;gene20708|K16848;gene24570|K06086;gene27715|K05747;gene23814|K04371;gene7486|K05691;gene12639|K06084;gene12721|K06083;gene4482|K05…	gene25301|K05699;gene6144|K04498;gene24401|K04491	3	gene23814|K04371;gene12721|K06083;gene9689|K05703|.;gene3688|K06593;gene8186|K04527	5	http://www.kegg.jp/pathway/map04520+K05087+K05691+K05699+K06082+K04513+K04427+K06086+K04362+K05699+K05692+K04361+K04501+K03115+K05702+K05707+K05748+K16848+K06086+K05747+K04371+K05691+K06084+K06083+K05099+K05703|.+K04674+K07861+K05753+K04388+K04490+K06593+K05696+K04527+K04468+K05704+K06531+K05695+K03097+K04392+K05689+K05693+K06081+K03097+K06085+K04237+K04393+K02105+K02620+K05706+K05699+K05699+K065…	yes
Salmonella infection	map05132	74	4	4807	1121	0.000454401	0.0102998	gene6918|K04440;gene16236|K15348;gene6821|K05505;gene10262|K04379;gene15693|K10414;gene19908|K05692;gene18478|K05757;gene749|K05759;gene21587|K04437;gene26298|K07863;gene9923|K05132;gene1275|K05748;gene8214|K06071;gene23891|K12799;gene6825|K05505;gene6824|K05505;gene21210|K10413;gene27715|K05747;gene7292|K05759;gene23814|K04371;gene16805|K05756;gene24135|K05757;gene24136|K05757;gene12295|K06071;g…	gene23115|K05759;gene7448|K04391;gene4200|K04437;gene9499|K10160	4	gene23814|K04371;gene18906|K13241;gene22723|K10407;gene18999|K13883;gene12038|K05759;gene18069|K10407	6	http://www.kegg.jp/pathway/map05132+K04440+K15348+K05505+K04379+K10414+K05692+K05757+K05759+K04437+K07863+K05132+K05748+K06071+K12799+K05505+K05505+K10413+K05747+K05759+K04371+K05756+K05757+K05757+K06071+K10407+K05759+K05759+K04514+K05133+K05758+K04391+K05405+K05753+K05758+K13241+K04437+K05759+K04392+K04735+K05758+K05757+K04441+K04441+K05482+K04440+K06071+K10415+K04393+K07863+K04440+K10416+K04729…	yes
B cell receptor signaling pathway	map04662	55	2	4826	1123	0.000696626	0.0121483	gene21881|K04366;gene21267|K04456;gene23795|K06465;gene23281|K07369;gene15980|K04456;gene24560|K07371;gene10262|K04379;gene26161|K06508;gene5712|K07827;gene25144|K04348;gene2524|K02649;gene15015|K15909;gene10677|K03099;gene17583|K17333;gene23814|K04371;gene17901|K04456;gene19248|K02649;gene24554|K12230;gene19875|K07861;gene20241|K02649;gene6430|K04348;gene17253|K05859;gene14235|K05854;gene7978|K0…	gene25144|K04348;gene14235|K05854	2	gene15980|K04456;gene23814|K04371;gene19248|K02649;gene6437|K12229	4	http://www.kegg.jp/pathway/map04662+K04366+K04456+K06465+K07369+K04456+K07371+K04379+K06508+K07827+K04348+K02649+K15909+K03099+K17333+K04371+K04456+K02649+K12230+K07861+K02649+K04348+K05859+K05854+K04369+K06504+K06268+K05730+K03099+K04392+K05872+K04735+K05730+K12229+K05855+K06506+K00922+K04364+K04734+K04467+K07367+K04371+K04368+K02581+K00922+K03083|.+K00922+K02580+K07368+K05697+K04348+K03084+K078…	yes
SNARE interactions in vesicular transport	map04130	35	0	4846	1125	0.000687642	0.0121483	gene20173|K08497;gene11812|K08512;gene11811|K08514;gene16115|K13505;gene5989|K08510;gene27229|K08504;gene27221|K08509;gene137|K08487;gene16029|K08513;gene5684|K08508;gene9963|K08487;gene3170|K08517;gene27871|K08515;gene13464|K08489;gene8249|K08498;gene23880|K13502;gene10361|K08493;gene6950|K08492;gene9873|K08488;gene9117|K08491;gene16901|K08486;gene19252|K08501;gene19762|K08496;gene8462|K08507;ge…	gene5684|K08508	1	.	0	http://www.kegg.jp/pathway/map04130+K08497+K08512+K08514+K13505+K08510+K08504+K08509+K08487+K08513+K08508+K08487+K08517+K08515+K08489+K08498+K13502+K08493+K08492+K08488+K08491+K08486+K08501+K08496+K08507+K13504+K08508+K08516+K08493+K08490+K08486+K08504+K08495+K08486+K08498+K08493	yes
Aminoacyl-tRNA biosynthesis	map00970	46	1	4835	1124	0.000668555	0.0121483	gene24320|K10837;gene21148|K01867;gene20423|K01868;gene21848|K01869;gene7376|K01869;gene22505|K01873;gene21747|K01886;gene1367|K01866;gene12502|K01883;gene11239|K00604;gene17850|K01875;gene2645|K01881;gene1682|K01874;gene7441|K01892;gene1473|K01890;gene4406|K01880;gene26152|K01883;gene5295|K01874;gene17218|K04567;gene23273|K01893;gene1805|K01876;gene15889|K01870;gene15886|K14163;gene9822|K01887;g…	gene21148|K01867	1	.	0	http://www.kegg.jp/pathway/map00970+K10837+K01867+K01868+K01869+K01869+K01873+K01886+K01866+K01883+K00604+K01875+K01881+K01874+K01892+K01890+K01880+K01883+K01874+K04567+K01893+K01876+K01870+K14163+K01887+K02435+K01868+K01872+K03341+K01870+K01889+K01887+K01873+K01885+K04567+K02433+K01868+K01893+K01889+K01875+K01872+K01867+K01876+K01866+K02434+K01892+K01866	yes
Ribosome biogenesis in eukaryotes	map03008	86	6	4795	1119	0.000714607	0.0121483	gene18881|K14557;gene795|K12618;gene7569|K14570;gene10226|K07936;gene13288|K06943;gene24625|K03539;gene2154|K14561;gene20435|K03685;gene20783|K14559;gene418|K14539;gene25303|K14550;gene6376|K11128;gene20232|K14535;gene26431|K14538;gene26956|K14567;gene22549|K03115;gene2310|K14527;gene21051|K14567;gene4211|K14573;gene13207|K12619;gene17890|K14563;gene11858|K14290;gene13360|K14564;gene1640|K14565;g…	gene20435|K03685;gene13207|K12619;gene7319|K14562	3	gene10226|K07936	1	http://www.kegg.jp/pathway/map03008+K14557+K12618+K14570+K07936+K06943+K03539+K14561+K03685+K14559+K14539+K14550+K11128+K14535+K14538+K14567+K03115+K14527+K14567+K14573+K12619+K14563+K14290+K14564+K14565+K07936+K14546+K14566+K07936+K14562+K14553+K14521+K07936+K11129+K13288+K03537+K14535+K14549+K11131+K14557+K14574+K14575+K14537+K14523+K14536+K03097+K07179+K14535+K14525+K14568+K03538+K14548+K01164…	yes
Notch signaling pathway	map04330	45	1	4836	1124	0.000807896	0.0129263	gene1997|K06066;gene3245|K06172;gene346|K06058;gene10220|K06063;gene3651|K06171;gene17912|K06057;gene3168|K02599;gene10747|K06051;gene8402|K02599;gene10633|K06172;gene12119|K06059;gene5648|K05948;gene9680|K06067;gene7051|K04496;gene13740|K06053;gene17048|K06061;gene425|K06054;gene17757|K06170;gene19870|K05948;gene24201|K05948;gene6545|K06053|.;gene10158|K06051;gene12392|K02599;gene22733|K06056;ge…	gene346|K06058;gene15649|K06061;gene6144|K04498	3	gene10633|K06172	1	http://www.kegg.jp/pathway/map04330+K06066+K06172+K06058+K06063+K06171+K06057+K02599+K06051+K02599+K06172+K06059+K05948+K06067+K04496+K06053+K06061+K06054+K06170+K05948+K05948+K06053|.+K06051+K02599+K06056+K02599+K02353+K06067+K06061+K06058+K06058+K04496+K06052+K02353+K06065+K04522+K06052+K06062+K06051+K06061+K06058+K02353+K06062+K04498+K06057+K04505	yes
RNA transport	map03013	179	21	4702	1104	0.00090954	0.0130208	gene11690|K03231;gene17141|K13171;gene13999|K13126;gene19179|K03257;gene3200|K12876;gene19683|K14325;gene23803|K03252;gene9699|K03113;gene26731|K13136;gene557|K15516;gene9540|K03231;gene10226|K07936;gene11078|K12875;gene24381|K03231;gene27380|K03231;gene24625|K03539;gene11301|K12880;gene2158|K05749;gene20350|K14322;gene10269|K03754;gene6722|K03231;gene4609|K14321;gene18979|K13132;gene28404|K14004…	gene17141|K13171;gene13999|K13126;gene19683|K14325;gene9699|K03113;gene12342|K14317;gene23183|K14299;gene2375|K13126;gene7275|K13133;gene11409|K03243;gene19615|K03113;gene10170|K03245	11	gene10226|K07936;gene2598|K03236;gene123|K03250	3	http://www.kegg.jp/pathway/map03013+K03231+K13171+K13126+K03257+K12876+K14325+K03252+K03113+K13136+K15516+K03231+K07936+K12875+K03231+K03231+K03539+K12880+K05749+K14322+K03754+K03231+K14321+K13132+K14004+K03231+K00784+K14328+K14527+K03239+K03249+K14317+K03238+K03231+K14289+K14290+K14323+K03260+K12160+K13135+K12879|.+K14306+K03231+K07936+K03246+K03238+K14313+K07936+K07936+K12878+K03251+K14327+K007…	yes
Neurotrophin signaling pathway	map04722	105	9	4776	1116	0.000899786	0.0130208	gene13697|K01116;gene21881|K04366;gene21267|K04456;gene23799|K12459;gene11524|K04513;gene5158|K04733;gene6918|K04440;gene6127|K04374;gene15980|K04456;gene3121|K02582;gene5712|K07827;gene2524|K02649;gene7968|K08888;gene5197|K12461;gene24031|K07193;gene14902|K04355;gene10677|K03099;gene23814|K04371;gene19326|K04464;gene18196|K12457;gene18190|K02159;gene3459|K06279;gene17901|K04456;gene13906|K08846;…	gene9267|K04360;gene11192|K02183	2	gene15980|K04456;gene23814|K04371;gene6001|K04356;gene19248|K02649	4	http://www.kegg.jp/pathway/map04722+K01116+K04366+K04456+K12459+K04513+K04733+K04440+K04374+K04456+K02582+K07827+K02649+K08888+K12461+K07193+K04355+K03099+K04371+K04464+K12457+K02159+K06279+K04456+K08846+K04356+K04373+K04365+K02649+K02183+K02649+K12458+K04731+K07836+K05859+K04438+K04353+K04451+K04369+K06277+K12462+K04373+K10148+K03099+K04392+K05872+K04735+K12460+K04416+K04515+K04373+K04730+K04441…	yes
Peroxisome	map04146	68	4	4813	1121	0.00117763	0.0160158	gene5945|K13342;gene1562|K07753;gene492|K07514;gene7100|K03426;gene27029|K01897;gene21578|K10214;gene11528|K00106;gene11714|K13344;gene6139|K13354;gene16923|K13347;gene17665|K13355;gene16074|K13343;gene7009|K00232;gene9704|K00272;gene2927|K05677;gene4003|K13299;gene20004|K00232;gene25921|K11187;gene9210|K08726;gene6339|K13279;gene2029|K00803;gene7830|K12405;gene3456|K13273;gene14860|K03781;gene56…	.	0	gene11528|K00106;gene16923|K13347;gene14860|K03781;gene18906|K13241	4	http://www.kegg.jp/pathway/map04146+K13342+K07753+K07514+K03426+K01897+K10214+K00106+K13344+K13354+K13347+K13355+K13343+K00232+K00272+K05677+K13299+K00232+K11187+K08726+K13279+K00803+K12405+K13273+K03781+K13356+K06664+K13337+K13351+K13345+K01640+K13350+K00477+K13339+K13356+K12261+K13348+K13338+K04564+K13239+K13241+K13237+K08764+K00624+K05675+K04565+K01796+K01897+K00869+K05678+K05940+K01578+K07513…	yes
Pentose phosphate pathway	map00030	32	0	4849	1125	0.00128603	0.0166572	gene17685|K01810;gene23820|K01623;gene28709|K00616;gene11963|K00852;gene13282|K00850;gene16079|K00033;gene21651|K11529;gene9283|K03841;gene16183|K00948;gene5126|K00850;gene21619|K00615;gene959|K00850;gene1586|K01783;gene27255|K00948;gene27945|K00615;gene11774|K01807;gene26380|K01053;gene16095|K13937;gene9374|K01623;gene6299|K00615;gene6575|K15779;gene2710|K01835;gene7132|K00948;gene22951|K00090;g…	gene959|K00850;gene6575|K15779	2	.	0	http://www.kegg.jp/pathway/map00030+K01810+K01623+K00616+K00852+K00850+K00033+K11529+K03841+K00948+K00850+K00615+K00850+K01783+K00948+K00615+K01807+K01053+K13937+K01623+K00615+K15779+K01835+K00948+K00090+K01619+K00948+K00850+K00948+K01057+K01623+K00851+K00036	yes
Chronic myeloid leukemia	map05220	66	4	4815	1121	0.00160853	0.0198872	gene22042|K06620;gene21881|K04366;gene21267|K04456;gene15980|K04456;gene14322|K04377;gene1187|K09389;gene5712|K07827;gene2524|K02649;gene23246|K04501;gene27195|K08878;gene10677|K03099;gene4723|K02091;gene23814|K04371;gene3459|K06279;gene15474|K04707;gene9680|K06067;gene17901|K04456;gene7051|K04496;gene9109|K04674;gene26391|K08845;gene4092|K04365;gene19248|K02649;gene20241|K02649;gene21329|K04388;…	gene22042|K06620;gene17937|K13375	2	gene15980|K04456;gene23814|K04371;gene19248|K02649;gene25472|K08091;gene15881|K13376	5	http://www.kegg.jp/pathway/map05220+K06620+K04366+K04456+K04456+K04377+K09389+K07827+K02649+K04501+K08878+K03099+K02091+K04371+K06279+K04707+K06067+K04456+K04496+K04674+K08845+K04365+K02649+K02649+K04388+K08367+K04438+K04451+K04369+K03099+K06067+K06618+K04735+K04570+K13375+K11223+K13377+K06625+K07293+K04438+K00922+K04364+K04734+K06624+K08878+K04496+K04467+K04371+K04368+K00922+K07293+K00922+K08091…	yes
Insulin signaling pathway	map04910	125	13	4756	1112	0.00178554	0.021116	gene20377|K07198;gene21881|K04366;gene21267|K04456;gene23865|K00871;gene23453|K06276;gene16795|K06269;gene6918|K04440;gene19867|K00665;gene15980|K04456;gene18802|K11262;gene13565|K02991;gene24568|K06086;gene17954|K07188;gene5712|K07827;gene14525|K04688;gene2524|K02649;gene16782|K07199;gene23912|K00871;gene15015|K15909;gene10475|K04697;gene24031|K07193;gene18766|K04688;gene25929|K00688;gene9283|K0…	gene25929|K00688;gene19948|K04696;gene23608|K04694;gene11192|K02183;gene25205|K00844;gene6526|K07202;gene11106|K01596	7	gene15980|K04456;gene17954|K07188;gene23814|K04371;gene7807|K00844;gene19248|K02649;gene8186|K04527;gene3483|K12406	7	http://www.kegg.jp/pathway/map04910+K07198+K04366+K04456+K00871+K06276+K06269+K04440+K00665+K04456+K11262+K02991+K06086+K07188+K07827+K04688+K02649+K07199+K00871+K15909+K04697+K07193+K04688+K00688+K03841+K04696+K07187+K03099+K07189+K06269+K06086+K04371+K00844+K04694+K06269+K06279+K04707+K04456+K07189+K08845+K04365+K03259+K02649+K02183+K07199+K04345+K02649+K07203+K04739+K07190+K07192+K04438+K07194…	yes
Pyrimidine metabolism	map00240	88	8	4793	1117	0.00352783	0.0399821	gene12108|K10808;gene11694|K00962;gene24449|K01081;gene19175|K03006;gene3203|K03024;gene17465|K03011;gene2407|K01937;gene19371|K00940;gene9233|K01518;gene19622|K01081;gene16922|K02324;gene12731|K03020;gene21780|K00940;gene7602|K03013;gene17627|K00254;gene27697|K00384;gene11799|K02999;gene9178|K12305;gene17780|K03017;gene13993|K03009;gene23728|K14721;gene25856|K03015;gene12349|K00876;gene9072|K030…	gene11694|K00962;gene19175|K03006;gene26611|K02320;gene12139|K13809;gene4428|K01081	5	gene26046|K03505;gene15935|K03019	2	http://www.kegg.jp/pathway/map00240+K10808+K00962+K01081+K03006+K03024+K03011+K01937+K00940+K01518+K01081+K02324+K03020+K00940+K03013+K00254+K00384+K02999+K12305+K03017+K03009+K14721+K03015+K00876+K03005+K03021+K12304+K03027+K00384+K00384+K03505+K13421+K00943+K02327+K02321+K00944+K16904+K00893+K03019+K13800+K03018+K00940+K01520+K03022+K02320+K00757+K03016+K01519+K10808+K11540+K02685+K00940+K03007…	yes
Fanconi anemia pathway	map03460	53	3	4828	1122	0.00380892	0.041441	gene18747|K10870;gene19335|K03165;gene19687|K10605;gene21391|K15361;gene794|K06640;gene9694|K02350;gene23614|K15365;gene22835|K10892;gene21471|K10891;gene20784|K15363;gene16077|K11511;gene19905|K10993;gene4680|K10740;gene19007|K07466;gene20705|K10901;gene22705|K03509;gene23810|K15078;gene26726|K10889;gene11705|K10606;gene425|K06054;gene20671|K10895;gene19877|K15360;gene23408|K10883;gene23400|K111…	gene23614|K15365;gene12769|K08775	2	gene23408|K10883	1	http://www.kegg.jp/pathway/map03460+K10870+K03165+K10605+K15361+K06640+K02350+K15365+K10892+K10891+K15363+K11511+K10993+K10740+K07466+K10901+K03509+K15078+K10889+K10606+K06054+K10895+K15360+K10883+K11137+K10898+K08734+K11832+K10990+K10889+K10882+K10848+K10606+K03511+K04482+K10890+K10894+K10484+K10849+K08991+K10888+K03165+K10858+K15362+K10905+K13960+K03515+K10739+K03510+K16618+K10893+K10896+K08775…	yes
Sphingolipid metabolism	map00600	44	2	4837	1123	0.00467094	0.0488652	gene9716|K12351;gene23285|K04710;gene6275|K01134;gene10224|K00654;gene21142|K04712;gene20574|K04710;gene7640|K01080;gene9035|K17108;gene25182|K01634;gene12973|K00654;gene19985|K04718;gene9338|K00654;gene1474|K04717;gene14919|K04711;gene3269|K04710;gene27985|K01189;gene10194|K01202;gene2658|K01080|.;gene8822|K01441;gene22570|K01186;gene27674|K12353;gene15920|K04712;gene5038|K04710;gene24664|K04714…	gene1945|K04710	1	gene21142|K04712;gene12973|K00654;gene8822|K01441;gene18171|K04718;gene6349|K04628;gene8033|K01441	6	http://www.kegg.jp/pathway/map00600+K12351+K04710+K01134+K00654+K04712+K04710+K01080+K17108+K01634+K00654+K04718+K00654+K04717+K04711+K04710+K01189+K01202+K01080|.+K01441+K01186+K12353+K04712+K04710+K04714+K12349+K07553+K00720+K12357+K04714+K04708+K01201+K04710+K04718+K12348+K04628+K01441+K12309+K04710+K12357+K12350+K12352+K12352+K04716+K04715	yes
Prostate cancer	map05215	72	6	4809	1119	0.00518145	0.0521983	gene22042|K06620;gene20584|K05087;gene21881|K04366;gene21267|K04456;gene11523|K08774;gene23453|K06276;gene4120|K09048;gene6127|K04374;gene15980|K04456;gene24774|K04362;gene1187|K09389;gene15696|K05450;gene5712|K07827;gene4387|K09047;gene21313|K04361;gene2524|K02649;gene9034|K09048;gene10677|K03099;gene21212|K04079;gene1608|K05870;gene23814|K04371;gene9183|K09348;gene13944|K06626;gene17901|K04456;…	gene22042|K06620;gene13944|K06626;gene6675|K04363;gene6144|K04498;gene24401|K04491	5	gene15980|K04456;gene23814|K04371;gene19248|K02649;gene26335|K08557	4	http://www.kegg.jp/pathway/map05215+K06620+K05087+K04366+K04456+K08774+K06276+K09048+K04374+K04456+K04362+K09389+K05450+K07827+K09047+K04361+K02649+K09048+K03099+K04079+K05870+K04371+K09348+K06626+K04456+K08845+K04365+K02649+K02649+K07203+K04490+K01110+K04451+K04369+K03099+K06618+K04735+K05450+K06625+K02105+K00922+K02620+K04364+K04734+K06624+K04467+K04363+K07201+K09048+K04371+K04368+K04079+K00922…	no
TNF signaling pathway	map04668	95	10	4786	1115	0.00694419	0.0555536	gene6123|K04403;gene21267|K04456;gene17460|K05508;gene19752|K04466;gene4120|K09048;gene6918|K04440;gene6127|K04374;gene15980|K04456;gene9798|K04427;gene16924|K15637;gene13783|K01403;gene6821|K05505;gene11131|K08847;gene10262|K04379;gene22000|K16366;gene4387|K09047;gene2524|K02649;gene9034|K09048;gene13827|K10048;gene25923|K16510;gene9927|K11859;gene13599|K05632;gene19948|K04696;gene1655|K04724;ge…	gene9927|K11859;gene19948|K04696;gene20099|K04433;gene16391|K11987;gene17198|K08849;gene17062|K05433;gene699|K09558	7	gene17460|K05508;gene15980|K04456;gene13783|K01403;gene23814|K04371;gene19248|K02649	5	http://www.kegg.jp/pathway/map04668+K04403+K04456+K05508+K04466+K09048+K04440+K04374+K04456+K04427+K15637+K01403+K05505+K08847+K04379+K16366+K09047+K02649+K09048+K10048+K16510+K11859+K05632+K04696+K04724+K05505+K05505+K05870+K04371+K10165+K03158+K06490+K04432+K04456+K02649+K02649+K04433+K05405+K05141+K05453+K05629+K02861+K09258+K09849+K04735+K03171+K12793+K04430+K14625+K03172+K11987+K04441+K04441…	no
RNA degradation	map03018	70	6	4811	1119	0.00678438	0.0555536	gene18885|K12625;gene11694|K00962;gene13999|K13126;gene19376|K14443;gene795|K12618;gene4870|K14443;gene5963|K01689;gene11899|K12592;gene5345|K12571;gene891|K16855;gene12738|K12572;gene5190|K12605;gene4261|K12627;gene4422|K12624;gene6869|K12603;gene9077|K03681;gene13207|K12619;gene22564|K12621;gene6150|K14443;gene7146|K12600;gene90|K14443;gene8618|K12603;gene23645|K01148;gene17369|K03514;gene16104…	gene11694|K00962;gene13999|K13126;gene13207|K12619;gene2375|K13126;gene17495|K12604	5	gene19471|K12625	1	http://www.kegg.jp/pathway/map03018+K12625+K00962+K13126+K14443+K12618+K14443+K01689+K12592+K12571+K16855+K12572+K12605+K12627+K12624+K12603+K03681+K12619+K12621+K14443+K12600+K14443+K12603+K01148+K03514+K01689+K01689+K12592+K12615+K14443+K12613+K12590+K12602+K12591+K12616+K12610+K12593+K12623+K12625+K11600+K12581+K12597+K12598+K03678+K13126+K12599+K12580+K12586+K12622+K03514+K07573+K12602+K13126…	no
Bacterial invasion of epithelial cells	map05100	71	6	4810	1119	0.00593176	0.0555536	gene7816|K04645;gene1565|.|K05717;gene4906|K06484;gene11835|K05691;gene2191|K16942;gene11524|K04513;gene15287|K06272;gene329|K06106;gene16709|K05760;gene4478|K12958;gene19908|K05692;gene18478|K05757;gene17207|K05726;gene22661|K13738;gene2524|K02649;gene6862|K16939;gene26298|K07863;gene1275|K05748;gene27715|K05747;gene16805|K05756;gene24135|K05757;gene24136|K05757;gene7486|K05691;gene27612|K16939;…	.	0	gene19248|K02649	1	http://www.kegg.jp/pathway/map05100+K04645+.|K05717+K06484+K05691+K16942+K04513+K06272+K06106+K05760+K12958+K05692+K05757+K05726+K13738+K02649+K16939+K07863+K05748+K05747+K05756+K05757+K05757+K05691+K16939+K06279+K05099+K04707+K05758+K02649+K02649+K05753+K06278+K04438+K13708+K05758+K04644+K05704+K04392+K05689+K05758+K05757+K13728+K04438+K05719+K06106+K04393+K02105+K07863+K00922+K16938+K13736+K057…	no
Circadian rhythm	map04710	34	1	4847	1124	0.00627376	0.0555536	gene20377|K07198;gene3109|K03094;gene24486|K03362;gene559|K03094;gene19864|K08959;gene6685|K02223;gene16782|K07199;gene5567|K02295;gene19530|K03728;gene3954|K03347;gene1608|K05870;gene21507|K03729;gene12633|K10269;gene3177|K07199;gene3308|K08534;gene20481|K03094;gene15396|K02296;gene2659|K07198;gene16114|K02633;gene20156|K03362;gene5073|K07200;gene14927|K03094;gene7546|K03094;gene19217|K02633;gen…	gene11450|K03094	1	.	0	http://www.kegg.jp/pathway/map04710+K07198+K03094+K03362+K03094+K08959+K02223+K07199+K02295+K03728+K03347+K05870+K03729+K10269+K07199+K08534+K03094+K02296+K07198+K02633+K03362+K07200+K03094+K03094+K02633+K02633+K03094+K03868+K03094+K02295+K08532+K07200+K03730+K08960+K03868	no
Fructose and mannose metabolism	map00051	24	0	4857	1125	0.00681632	0.0555536	gene23820|K01623;gene13282|K00850;gene12996|K01103;gene9283|K03841;gene11993|K00846;gene7807|K00844;gene2768|K00976;gene5126|K00850;gene959|K00850;gene21724|K00966;gene9374|K01623;gene27328|K01112;gene21954|K01711;gene6017|K14634;gene11449|K00844;gene28348|K00850;gene25205|K00844;gene25204|K00844;gene5966|K01803;gene10491|K00008;gene20871|K01809;gene17184|K05305;gene14398|K02377;gene18924|K01623	gene959|K00850;gene25205|K00844	2	gene7807|K00844	1	http://www.kegg.jp/pathway/map00051+K01623+K00850+K01103+K03841+K00846+K00844+K00976+K00850+K00850+K00966+K01623+K01112+K01711+K14634+K00844+K00850+K00844+K00844+K01803+K00008+K01809+K05305+K02377+K01623	no
Acute myeloid leukemia	map05221	50	3	4831	1122	0.00611428	0.0555536	gene21881|K04366;gene21267|K04456;gene22836|K04504;gene15980|K04456;gene14322|K04377;gene5712|K07827;gene14525|K04688;gene2524|K02649;gene18766|K04688;gene19537|K08527;gene10677|K03099;gene20893|K10054;gene23814|K04371;gene17901|K04456;gene14777|K09438;gene26391|K08845;gene4092|K04365;gene19248|K02649;gene20241|K02649;gene16066|K07203;gene1014|K08367;gene11821|K04490;gene7978|K04369;gene15554|K10…	gene20893|K10054;gene24401|K04491	2	gene15980|K04456;gene23814|K04371;gene19248|K02649	3	http://www.kegg.jp/pathway/map05221+K04366+K04456+K04504+K04456+K04377+K07827+K04688+K02649+K04688+K08527+K03099+K10054+K04371+K04456+K09438+K08845+K04365+K02649+K02649+K07203+K08367+K04490+K04369+K10055+K03099+K04735+K08806+K11223+K04692+K00922+K02620+K04364+K04467+K04688+K04371+K04368+K07205+K00922+K00922+K02580+K04503+K10056+K04702+K07828+K11224+K07209+K02649+K02158+K07210+K04491	no
Glycosylphosphatidylinositol (GPI)-anchor biosynthesis	map00563	24	0	4857	1125	0.00681632	0.0555536	gene13746|K05292;gene1691|K05294;gene7066|K05310;gene18793|K05283;gene11635|K05287;gene14411|K05289;gene16034|K03859;gene23354|K03860;gene10363|K03858;gene23300|K05285;gene3639|K05284;gene13602|K05293;gene26721|K03857;gene398|K07541;gene1253|K07542;gene9017|K05288;gene19308|K03434;gene17154|K01127;gene10579|K05286;gene403|K08098;gene2788|K05290;gene12270|K09658;gene1034|K03861;gene18923|K05291	.	0	gene26721|K03857;gene17154|K01127	2	http://www.kegg.jp/pathway/map00563+K05292+K05294+K05310+K05283+K05287+K05289+K03859+K03860+K03858+K05285+K05284+K05293+K03857+K07541+K07542+K05288+K03434+K01127+K05286+K08098+K05290+K09658+K03861+K05291	no
Fc gamma R-mediated phagocytosis	map04666	76	7	4805	1118	0.00721957	0.0561064	gene13697|K01116;gene21881|K04366;gene21267|K04456;gene23792|K07362;gene2115|K12562;gene15980|K04456;gene14328|K12488;gene17376|K13536;gene1186|K12488;gene7640|K01080;gene18478|K05757;gene14525|K04688;gene2524|K02649;gene7963|K00889;gene15015|K15909;gene23951|K05743;gene18766|K04688;gene1275|K05748;gene19985|K04718;gene27715|K05747;gene23814|K04371;gene16805|K05756;gene24135|K05757;gene24136|K057…	gene17376|K13536;gene14235|K05854;gene1354|K13536	3	gene23792|K07362;gene15980|K04456;gene1186|K12488;gene23951|K05743;gene23814|K04371;gene12721|K06083;gene19248|K02649;gene18171|K04718;gene25472|K08091	9	http://www.kegg.jp/pathway/map04666+K01116+K04366+K04456+K07362+K12562+K04456+K12488+K13536+K12488+K01080+K05757+K04688+K02649+K00889+K15909+K05743+K04688+K05748+K04718+K05747+K04371+K05756+K05757+K05757+K06083+K04456+K05758+K02649+K02649+K05753+K05859+K04438+K05854+K05758+K02677+K02677+K05730+K01080|.+K13536+K04392+K05730+K08893+K12488+K01115+K05855+K05758+K05757+K05768+K05765+K01115+K00889+K057…	no
Pancreatic cancer	map05212	60	5	4821	1120	0.010774	0.0814036	gene22042|K06620;gene21881|K04366;gene21267|K04456;gene11523|K08774;gene6918|K04440;gene15980|K04456;gene1187|K09389;gene5712|K07827;gene21313|K04361;gene2524|K02649;gene23246|K04501;gene4723|K02091;gene23814|K04371;gene1709|K11220;gene17901|K04456;gene9109|K04674;gene26391|K08845;gene4092|K04365;gene19248|K02649;gene19875|K07861;gene20241|K02649;gene21329|K04388;gene19187|K04451;gene24162|K04392…	gene22042|K06620;gene1709|K11220;gene17937|K13375;gene12769|K08775	4	gene15980|K04456;gene23814|K04371;gene19248|K02649;gene26844|K05729;gene15881|K13376	5	http://www.kegg.jp/pathway/map05212+K06620+K04366+K04456+K08774+K04440+K04456+K09389+K07827+K04361+K02649+K04501+K02091+K04371+K11220+K04456+K04674+K08845+K04365+K02649+K07861+K02649+K04388+K04451+K04392+K06618+K04735+K04570+K05729+K13375+K08773+K04692+K13377+K04440+K04482+K11217+K04393+K00922+K04440+K04467+K08732+K07835+K04371+K04368+K05448+K00922+K00922+K04399+K02580+K04500+K04503+K04500+K06621…	no
RNA polymerase	map03020	30	1	4851	1124	0.0129745	0.0953804	gene19175|K03006;gene3203|K03024;gene17465|K03011;gene12731|K03020;gene7602|K03013;gene11799|K02999;gene17780|K03017;gene13993|K03009;gene23728|K14721;gene25856|K03015;gene9072|K03005;gene5562|K03021;gene22707|K03027;gene15935|K03019;gene25111|K03018;gene6154|K03022;gene508|K03016;gene26050|K03007;gene22472|K03000;gene7162|K03024;gene4630|K03004;gene608|K03007;gene6712|K03010;gene13187|K03025;gen…	gene19175|K03006	1	gene15935|K03019	1	http://www.kegg.jp/pathway/map03020+K03006+K03024+K03011+K03020+K03013+K02999+K03017+K03009+K14721+K03015+K03005+K03021+K03027+K03019+K03018+K03022+K03016+K03007+K03000+K03024+K03004+K03007+K03010+K03025+K03012+K03023+K03011+K03008+K03019+K03002	no
Citrate cycle (TCA cycle)	map00020	29	1	4852	1124	0.0155281	0.105591	gene19625|K01648;gene27654|K00030;gene8712|K01681;gene7561|K00162;gene21580|K00162;gene25025|K00164;gene4311|K00164;gene6152|K01681;gene27319|K00161;gene13359|K00030;gene20542|K00234;gene21550|K01900;gene12866|K01900;gene15575|K00237;gene15579|K00627;gene11830|K01899;gene11874|K00025;gene5347|K01647;gene3708|K00236;gene1595|K00031;gene20690|K00031;gene10490|K00627;gene20819|K00030;gene1098|K00235…	gene11106|K01596;gene28046|K00627	2	.	0	http://www.kegg.jp/pathway/map00020+K01648+K00030+K01681+K00162+K00162+K00164+K00164+K01681+K00161+K00030+K00234+K01900+K01900+K00237+K00627+K01899+K00025+K01647+K00236+K00031+K00031+K00627+K00030+K00235+K00658+K01596+K00627+K01958+K00382	no
Biosynthesis of amino acids	map01230	64	6	4817	1119	0.0148735	0.105591	gene8642|K00825;gene24523|K14454;gene19333|K00600;gene23820|K01623;gene28709|K00616;gene6914|K00134;gene5304|K00600;gene13282|K00850;gene27654|K00030;gene3162|K00058;gene15941|K00286;gene5963|K01689;gene21662|K14677;gene25300|K00548;gene17497|K14455;gene23919|K01755;gene8712|K01681;gene14437|K00814;gene16183|K00948;gene24546|K01834;gene16348|K01915;gene940|K01697;gene16104|K01689;gene6152|K01681;…	gene959|K00850	1	gene3483|K12406;gene19882|K00286	2	http://www.kegg.jp/pathway/map01230+K00825+K14454+K00600+K01623+K00616+K00134+K00600+K00850+K00030+K00058+K00286+K01689+K14677+K00548+K14455+K01755+K01681+K00814+K00948+K01834+K01915+K01697+K01689+K01681+K01689+K00826+K00850+K00615+K00850+K00030+K01783+K00948+K00831+K01476+K12406+K00615+K01807+K00814+K00927+K00134+K01758+K01623+K00286+K00615+K01834+K00948+K00873+K00948+K01647+K00031+K00850+K00031…	no
ErbB signaling pathway	map04012	70	7	4811	1118	0.0153106	0.105591	gene13697|K01116;gene21881|K04366;gene21267|K04456;gene11523|K08774;gene24814|K05455;gene6918|K04440;gene15980|K04456;gene14322|K04377;gene7457|K08523;gene6830|K09782;gene5712|K07827;gene21313|K04361;gene14525|K04688;gene2524|K02649;gene18766|K04688;gene10677|K03099;gene23814|K04371;gene3459|K06279;gene15474|K04707;gene17901|K04456;gene26391|K08845;gene4092|K04365;gene19248|K02649;gene7465|K05456…	gene6829|K09784	1	gene15980|K04456;gene23814|K04371;gene19248|K02649;gene5363|K05084	4	http://www.kegg.jp/pathway/map04012+K01116+K04366+K04456+K08774+K05455+K04440+K04456+K04377+K08523+K09782+K07827+K04361+K04688+K02649+K04688+K03099+K04371+K06279+K04707+K04456+K08845+K04365+K02649+K05456|.+K02649+K07203+K09784+K05859+K04438+K04369+K05734+K05704+K02677+K02677+K03099+K04515+K05084+K04430+K11223+K06625+K04438+K04440+K04409+K00922+K04440+K04364+K04410+K08887+K04688+K04371+K04368+K072…	no
Nucleotide excision repair	map03420	43	3	4838	1122	0.0178224	0.118237	gene16862|K03143;gene2117|K10843;gene25810|K10610;gene16922|K02324;gene10076|K10845;gene20278|K10570;gene20235|K02202;gene4680|K10740;gene19007|K07466;gene12521|K10846;gene12778|K10756;gene6591|K10754;gene25029|K10841;gene26046|K03505;gene18253|K02327;gene27563|K10840;gene18152|K10747;gene13299|K04802;gene23948|K10755;gene14783|K10140;gene9412|K10839;gene22504|K03144;gene10421|K10842;gene16769|K1…	.	0	gene26046|K03505	1	http://www.kegg.jp/pathway/map03420+K03143+K10843+K10610+K02324+K10845+K10570+K02202+K10740+K07466+K10846+K10756+K10754+K10841+K03505+K02327+K10840+K10747+K04802+K10755+K10140+K10839+K03144+K10842+K10756+K10848+K02328+K10755+K10847+K10838+K10839+K10609+K10849+K10844+K03868+K06634+K03141+K10739+K10609+K03142+K02325+K02326+K02326+K03868	no
N-Glycan biosynthesis	map00510	49	4	4832	1121	0.019784	0.125145	gene7763|K00726;gene6124|K00737;gene1149|K12670;gene21622|K06316;gene3698|K07968;gene11468|K01228;gene516|K03845;gene20702|K01231;gene12309|K07252;gene15588|K03846;gene27017|K07432;gene27018|K07432;gene16498|K13748;gene25844|K05546;gene468|K00778;gene1223|K01230;gene13835|K00721;gene7082|K01231;gene23577|K03842;gene21923|K12666;gene1786|K00744;gene11056|K12668;gene24867|K12669;gene12796|K00729;ge…	gene9218|K07966	1	.	0	http://www.kegg.jp/pathway/map00510+K00726+K00737+K12670+K06316+K07968+K01228+K03845+K01231+K07252+K03846+K07432+K07432+K13748+K05546+K00778+K01230+K00721+K01231+K03842+K12666+K00744+K12668+K12669+K00729+K03843+K07151+K07966+K01001+K00902+K09661+K03847+K07967+K09659+K00738+K07151+K03849+K03847+K09658+K01230+K03848+K01230+K01230+K00736+K01230+K07441+K03844+K12667+K12667+K03850	no
Phosphatidylinositol signaling system	map04070	68	7	4813	1118	0.0195075	0.125145	gene13697|K01116;gene4121|K00901;gene6912|K00981;gene27417|K01108;gene23171|K01092;gene17914|K00911;gene24588|K05860;gene10733|K00911;gene2524|K02649;gene7963|K00889;gene15015|K15909;gene19746|K05857;gene13865|K01092;gene15424|K00923;gene18702|K00901;gene2352|K01099;gene7057|K00901;gene19248|K02649;gene18110|K02183;gene2108|K01107;gene20241|K02649;gene5290|K00920;gene12901|K00901;gene19486|K00920…	gene11192|K02183	1	gene23171|K01092;gene7057|K00901;gene19248|K02649;gene27186|K00901	4	http://www.kegg.jp/pathway/map04070+K01116+K00901+K00981+K01108+K01092+K00911+K05860+K00911+K02649+K00889+K15909+K05857+K01092+K00923+K00901+K01099+K00901+K02649+K02183+K01107+K02649+K00920+K00901+K00920+K05859+K01106+K01110+K00888+K01099+K02677+K02677+K00915+K00923+K13711+K00920+K00889+K01106+K00922+K01106+K05857+K02183+K02183+K15759+K10572+K00921+K00999+K00981+K00922+K00901+K01109+K01109+K00922…	no
Hippo signaling pathway - fly	map04391	66	7	4815	1118	0.0247437	0.152961	gene17655|K09236;gene19338|K06094;gene8855|K06095;gene22833|K09448;gene6918|K04440;gene11480|K06685;gene17078|K04676;gene11072|K16682;gene14322|K04377;gene21624|K16197;gene19908|K05692;gene453|K16676;gene450|K10149;gene4603|K16684;gene22971|K09236;gene26953|K16675;gene10670|K16686;gene13981|K04412;gene12117|K16197;gene13944|K06626;gene16105|K05628;gene6795|K06685;gene16888|K04382;gene15290|K16507…	gene13944|K06626;gene16105|K05628;gene9200|.|K04354;gene21847|K16682	4	gene13296|K09851;gene7369|K04354;gene25011|K09851;gene18206|K09448	4	http://www.kegg.jp/pathway/map04391+K09236+K06094+K06095+K09448+K04440+K06685+K04676+K16682+K04377+K16197+K05692+K16676+K10149+K16684+K09236+K16675+K16686+K04412+K16197+K06626+K05628+K06685+K04382+K16507+.|K04354+K04382+K03456+K09851+K16675+K16682+K04354+K16684+K09448+K06093+K16197+K16197+K09851+K09448+K16682+K16197+K08791+K09448+K16197+K16197+K06069+K04440+K04237+K06093+K16197+K04382+K04440+K060…	no
Oxidative phosphorylation	map00190	133	19	4748	1106	0.0253618	0.153298	gene12104|K02148;gene24304|K11725;gene11597|K02270;gene25896|K02273;gene4323|K02263;gene23451|K02155;gene20171|K02153;gene16864|K02154;gene11389|K02265;gene21768|K00414;gene13003|K02136;gene11517|K02147;gene13910|K03662;gene23418|K03966;gene7185|K02128;gene9547|K02270;gene5303|K03948;gene17743|K01542;gene9135|K02147;gene23200|K02132;gene13455|K02135;gene19430|K02128;gene8076|K03951;gene14247|K021…	gene17783|K02270;gene9409|K02132	2	gene12104|K02148;gene11517|K02147;gene9547|K02270;gene28319|K02270	4	http://www.kegg.jp/pathway/map00190+K02148+K11725+K02270+K02273+K02263+K02155+K02153+K02154+K02265+K00414+K02136+K02147+K03662+K03966+K02128+K02270+K03948+K01542+K02147+K02132+K02135+K02128+K03951+K02144+K03957+K03945+K02145+K02152+K02138+K03936+K03937+K03943+K00411+K02268+K01544+K02130+K02259+K02154+K02140+K03952+K02267+K03967+K03947+K03958+K03950+K02134+K03943+K02264+K02152+K02131+K03941+K01507…	no
VEGF signaling pathway	map04370	47	4	4834	1121	0.0260481	0.154024	gene13697|K01116;gene21881|K04366;gene21267|K04456;gene15980|K04456;gene16709|K05760;gene5712|K07827;gene25144|K04348;gene2524|K02649;gene19985|K04718;gene10717|K16342;gene23814|K04371;gene17901|K04456;gene19248|K02649;gene19875|K07861;gene20241|K02649;gene6430|K04348;gene17253|K05859;gene7978|K04369;gene21687|K04444;gene13662|K05704;gene11902|K06268;gene20118|K02677;gene20119|K02677;gene24162|K0…	gene25144|K04348;gene16391|K11987	2	gene15980|K04456;gene23814|K04371;gene19248|K02649;gene10723|K16342|K19219;gene18171|K04718	5	http://www.kegg.jp/pathway/map04370+K01116+K04366+K04456+K04456+K05760+K07827+K04348+K02649+K04718+K16342+K04371+K04456+K02649+K07861+K02649+K04348+K05859+K04369+K04444+K05704+K06268+K02677+K02677+K04392+K11987+K16342+K04441+K04441+K04393+K00922+K16342+K04371+K04368+K05448+K00922+K04443+K16342|K19219+K05725+K00922+K04718+K04441+K04399+K04348+K07828+K04393+K02649+K02158	no
Adipocytokine signaling pathway	map04920	53	5	4828	1120	0.0272339	0.157023	gene20377|K07198;gene21267|K04456;gene16812|K07359;gene27029|K01897;gene20820|K15013;gene6918|K04440;gene15980|K04456;gene12027|K05228;gene16782|K07199;gene4212|K05424;gene19948|K04696;gene12507|K07187;gene27483|K08524;gene5995|K03158;gene17901|K04456;gene3177|K07199;gene16066|K07203;gene16045|K05141;gene2659|K07198;gene22688|K05872;gene25978|K04735;gene17536|K03171;gene19155|K07191;gene470|K0729…	gene19948|K04696;gene6526|K07202;gene11106|K01596	3	gene20820|K15013;gene15980|K04456	2	http://www.kegg.jp/pathway/map04920+K07198+K04456+K07359+K01897+K15013+K04440+K04456+K05228+K07199+K05424+K04696+K07187+K08524+K03158+K04456+K07199+K07203+K05141+K07198+K05872+K04735+K03171+K07191+K07296+K03173+K04692+K07293+K01897+K04440+K07200+K04440+K04734+K04467+K03156+K08765+K07297+K07359+K02581+K07294+K07293+K07297+K07299+K02580+K07202+K07200+K01897+K01596+K04447+K07209+K07298+K01084+K07210…	no
Glycerolipid metabolism	map00561	40	3	4841	1122	0.0277099	0.157023	gene22041|K13517;gene4121|K00901;gene4087|K09881;gene9132|K01059;gene7640|K01080;gene951|K13523;gene21932|K01054;gene18702|K00901;gene24376|K14073;gene24377|K14076;gene12093|K15728;gene26568|K00864;gene13700|K15728;gene7057|K00901;gene16718|K00128;gene12901|K00901;gene2516|K00002;gene23231|K01046;gene6910|K13506;gene24747|K13506;gene12396|K13509;gene22590|K13509;gene3772|K00149;gene19319|K00128;g…	.	0	gene9132|K01059;gene21932|K01054;gene24377|K14076;gene7057|K00901;gene26053|K16816;gene14935|K11160;gene27186|K00901	7	http://www.kegg.jp/pathway/map00561+K13517+K00901+K09881+K01059+K01080+K13523+K01054+K00901+K14073+K14076+K15728+K00864+K15728+K00901+K00128+K00901+K00002+K01046+K13506+K13506+K13509+K13509+K00149+K00128+K01189+K16816+K01080|.+K11155+K13513+K00864+K13517+K01046+K14085+K00901+K15728+K00901+K00901+K11160+K00901+K00629	no
Non-small cell lung cancer	map05223	46	4	4835	1121	0.029831	0.165592	gene22042|K06620;gene13697|K01116;gene21881|K04366;gene21267|K04456;gene21573|K01522;gene11523|K08774;gene23453|K06276;gene15980|K04456;gene1187|K09389;gene5712|K07827;gene21313|K04361;gene2524|K02649;gene10677|K03099;gene4723|K02091;gene23814|K04371;gene27483|K08524;gene17901|K04456;gene26391|K08845;gene4092|K04365;gene19248|K02649;gene20241|K02649;gene17253|K05859;gene19187|K04451;gene7978|K043…	gene22042|K06620	1	gene15980|K04456;gene23814|K04371;gene19248|K02649	3	http://www.kegg.jp/pathway/map05223+K06620+K01116+K04366+K04456+K01522+K08774+K06276+K04456+K09389+K07827+K04361+K02649+K03099+K02091+K04371+K08524+K04456+K08845+K04365+K02649+K02649+K05859+K04451+K04369+K02677+K02677+K03099+K04411+K06618+K08015+K00922+K04364+K04371+K04368+K00922+K00922+K08528+K04399+K04503+K09408+K06621+K07828+K09850+K02089+K02649+K02158	no
Vasopressin-regulated water reabsorption	map04962	39	3	4842	1122	0.0320177	0.174176	gene4120|K09048;gene16701|K10418;gene15693|K10414;gene4387|K09047;gene13459|.|K04632;gene9034|K09048;gene11475|K04648;gene5292|K10424;gene21210|K10413;gene1608|K05870;gene25457|K10418;gene7310|K10426;gene18718|K10418;gene9225|K09876;gene2814|K04345;gene13460|K04632;gene23880|K13502;gene23343|K12462;gene5369|K07888;gene24833|K10428;gene5778|K12462;gene19889|K12462;gene1978|K10415;gene17521|K10416;…	.	0	.	0	http://www.kegg.jp/pathway/map04962+K09048+K10418+K10414+K09047+.|K04632+K09048+K04648+K10424+K10413+K05870+K10418+K10426+K10418+K09876+K04345+K04632+K13502+K12462+K07888+K10428+K12462+K12462+K10415+K10416+K06027+K13504+K08049+K09048+K07904+K09048+K09048+K08043+K10416+K10417+K07889+K07905+K07887+K04345+K10427	no
Endometrial cancer	map05213	45	4	4836	1121	0.0341172	0.181959	gene11835|K05691;gene21881|K04366;gene21267|K04456;gene15287|K06272;gene23453|K06276;gene15980|K04456;gene14322|K04377;gene5712|K07827;gene21313|K04361;gene2524|K02649;gene10677|K03099;gene23814|K04371;gene7486|K05691;gene17901|K04456;gene26391|K08845;gene4092|K04365;gene19248|K02649;gene20241|K02649;gene11821|K04490;gene24656|K01110;gene21361|K08734;gene19187|K04451;gene7978|K04369;gene23345|K02…	gene24401|K04491	1	gene15980|K04456;gene23814|K04371;gene19248|K02649	3	http://www.kegg.jp/pathway/map05213+K05691+K04366+K04456+K06272+K06276+K04456+K04377+K07827+K04361+K02649+K03099+K04371+K05691+K04456+K08845+K04365+K02649+K02649+K04490+K01110+K08734+K04451+K04369+K02157+K04385+K03099+K05689+K02085+K02105+K00922+K02620+K04364+K04371+K04368+K00922+K03083|.+K02085+K00922+K04399+K04503+K09408+K07828+K02649+K02158+K04491	no
Inositol phosphate metabolism	map00562	51	5	4830	1120	0.0351067	0.183635	gene13697|K01116;gene27417|K01108;gene23171|K01092;gene17914|K00911;gene24588|K05860;gene10733|K00911;gene12269|K13712;gene7963|K00889;gene15015|K15909;gene19746|K05857;gene13865|K01092;gene15424|K00923;gene2352|K01099;gene2108|K01107;gene5290|K00920;gene19486|K00920;gene17253|K05859;gene18994|K01106;gene24656|K01110;gene27219|K00888;gene26950|K01099;gene24686|K00915;gene15770|K00923;gene8517|K01…	gene10287|K00140;gene24660|K03103	2	gene23171|K01092	1	http://www.kegg.jp/pathway/map00562+K01116+K01108+K01092+K00911+K05860+K00911+K13712+K00889+K15909+K05857+K01092+K00923+K01099+K01107+K00920+K00920+K05859+K01106+K01110+K00888+K01099+K00915+K00923+K01858+K13711+K00920+K00889+K01106+K00140+K00922+K01106+K05857+K03103+K15759+K10572+K00921+K00999+K00922+K01803+K01109+K01109+K00922+K13711+K00911+K00469+K00914+K03084+K00923+K05858+K00913+K00889	no
Proteasome	map03050	44	4	4837	1121	0.038965	0.199972	gene12849|K02738;gene14775|K03065;gene20827|K02728;gene22167|K11599;gene20967|K02730;gene11074|K02737;gene12221|K02739;gene19665|K06698;gene513|K03028;gene17894|K03063;gene13498|K06700;gene27226|K03039;gene8997|K03030;gene19833|K03035;gene1416|K03032;gene17575|K02733;gene19485|K02735;gene6663|K02726;gene19526|K03033;gene4693|K10881;gene12743|K11599;gene10325|K02726;gene17829|K03031;gene19801|K030…	gene13498|K06700;gene17575|K02733;gene22895|K02741;gene22897|K02740	4	gene12849|K02738;gene10325|K02726	2	http://www.kegg.jp/pathway/map03050+K02738+K03065+K02728+K11599+K02730+K02737+K02739+K06698+K03028+K03063+K06700+K03039+K03030+K03035+K03032+K02733+K02735+K02726+K03033+K10881+K11599+K02726+K03031+K03066+K02738+K06697+K03038+K02732+K02727+K02741+K02740+K06698+K02725+K02736+K02726+K03037+K03030+K02731+K02729+K03062+K02731+K03061+K02734+K03029	no
Fc epsilon RI signaling pathway	map04664	50	5	4831	1120	0.0397791	0.200369	gene13697|K01116;gene21881|K04366;gene21267|K04456;gene23792|K07362;gene6918|K04440;gene15980|K04456;gene5712|K07827;gene2524|K02649;gene10677|K03099;gene7907|K05428;gene10717|K16342;gene23814|K04371;gene19366|K04432;gene9689|K05703|.;gene17901|K04456;gene19248|K02649;gene19875|K07861;gene20241|K02649;gene20099|K04433;gene17253|K05859;gene14235|K05854;gene7978|K04369;gene2993|K05730;gene11577|K03…	gene20099|K04433;gene14235|K05854	2	gene23792|K07362;gene15980|K04456;gene23814|K04371;gene9689|K05703|.;gene19248|K02649;gene10723|K16342|K19219;gene25472|K08091	7	http://www.kegg.jp/pathway/map04664+K01116+K04366+K04456+K07362+K04440+K04456+K07827+K02649+K03099+K05428+K16342+K04371+K04432+K05703|.+K04456+K02649+K07861+K02649+K04433+K05859+K05854+K04369+K05730+K03099+K04392+K05730+K05855+K04430+K16342+K04441+K04441+K04440+K00922+K04440+K04364+K03156+K16342+K07983+K04371+K04368+K00922+K16342|K19219+K00922+K04441+K08091+K03084+K07828+K04431+K02649+K05427	no
Fatty acid elongation	map00062	23	1	4858	1124	0.0447004	0.221064	gene20279|K10250;gene6370|K10203;gene24237|K07511;gene13126|K10703;gene2458|K10247;gene8816|K10703;gene12016|K07515;gene12015|K07509;gene10298|K01068;gene23233|K07508;gene2387|K01074;gene1316|K07512;gene8207|K10258;gene6392|K00022;gene22588|K01074;gene24470|K10248;gene22611|K10244;gene355|K10703;gene9569|K10249;gene18063|K10251;gene10300|K01068;gene10301|K01068;gene11224|K10703	gene355|K10703	1	gene9569|K10249;gene18063|K10251	2	http://www.kegg.jp/pathway/map00062+K10250+K10203+K07511+K10703+K10247+K10703+K07515+K07509+K01068+K07508+K01074+K07512+K10258+K00022+K01074+K10248+K10244+K10703+K10249+K10251+K01068+K01068+K10703	no
MAPK signaling pathway	map04010	187	31	4694	1094	0.0460445	0.223645	gene805|K08053;gene491|K04422;gene6123|K04403;gene21881|K04366;gene21267|K04456;gene23827|K04429;gene19171|K04358;gene24482|K04358;gene19752|K04466;gene1990|K04424;gene10382|K04453;gene2118|K04420;gene6918|K04440;gene6274|K04435;gene6127|K04374;gene15980|K04456;gene9798|K04427;gene18103|K04460;gene14322|K04377;gene24774|K04362;gene15791|K04376;gene21660|K04459;gene10262|K04379;gene3121|K02582;gen…	gene25144|K04348;gene7448|K04391;gene7198|K12326;gene20099|K04433;gene3730|K03283;gene17937|K13375;gene903|K05866;gene9267|K04360;gene6675|K04363;gene4999|K04465;gene24841|K04459;gene18890|K08052;gene6881|K04358;gene4200|K04437	14	gene19171|K04358;gene15980|K04456;gene4572|K04858;gene23814|K04371;gene6001|K04356;gene14955|.|K04439;gene7624|K04358;gene19769|.|K04380;gene26182|K04459;gene10723|K16342|K19219;gene21692|K04859;gene15881|K13376;gene18223|K07829	13	http://www.kegg.jp/pathway/map04010+K08053+K04422+K04403+K04366+K04456+K04429+K04358+K04358+K04466+K04424+K04453+K04420+K04440+K04435+K04374+K04456+K04427+K04460+K04377+K04362+K04376+K04459+K04379+K02582+K07827+K04348+K04361+K04459+K08018+K04419+K04461+K04437+K04858+K12361+K16510+K04425+K04358+K04428+K04355+K04405+K04459+K03099+K04865+K04452+K17333+K09253+K05866+K16342+K04371+K04412+K03283+K04464…	no
NOD-like receptor signaling pathway	map04621	42	4	4839	1121	0.0506033	0.238499	gene20374|K12797;gene6123|K04403;gene6918|K04440;gene9798|K04427;gene12386|K12794;gene9927|K11859;gene23891|K12799;gene21212|K04079;gene23814|K04371;gene17364|K10165;gene13906|K08846;gene4403|K08727;gene20247|K12796;gene4615|K05405;gene25978|K04735;gene20844|K12804;gene26567|K12793;gene6256|K04441;gene6257|K04441;gene15573|K05482;gene8614|K04440;gene12913|K12795;gene25040|K04440;gene15679|K16060;…	gene20374|K12797;gene9927|K11859;gene20225|K12807	3	gene23814|K04371;gene20844|K12804	2	http://www.kegg.jp/pathway/map04621+K12797+K04403+K04440+K04427+K12794+K11859+K12799+K04079+K04371+K10165+K08846+K08727+K12796+K05405+K04735+K12804+K12793+K04441+K04441+K05482+K04440+K12795+K04440+K16060+K04734+K04467+K03156+K03175+K04371+K02581+K04079+K04441+K02580+K04404+K16060+K12807+K12792+K04398+K07209+K07210+K10030+K09487	no
Glutathione metabolism	map00480	48	5	4833	1120	0.0508563	0.238499	gene12108|K10808;gene12106|K01581;gene1330|K01581;gene22621|K00799;gene700|K01581;gene16079|K00033;gene7601|K05361;gene2921|K11205;gene4003|K13299;gene2605|K00432;gene6505|K11142;gene5769|K00799;gene24824|K00383;gene4405|K00682;gene16529|K00799;gene17046|K00799;gene16069|K00797;gene3035|K00799;gene3034|K00799;gene3033|K00799;gene3032|K00799;gene3031|K00799;gene26105|K00799;gene26104|K00799;gene25…	gene3035|K00799;gene22618|K00799	2	gene2605|K00432;gene4405|K00682;gene16529|K00799	3	http://www.kegg.jp/pathway/map00480+K10808+K01581+K01581+K00799+K01581+K00033+K05361+K11205+K13299+K00432+K11142+K00799+K00383+K00682+K00799+K00799+K00797+K00799+K00799+K00799+K00799+K00799+K00799+K00799+K05360+K10808+K00799+K00799+K00799+K11140+K00799+K00799+K10807+K00681+K00432+K00432+K00031+K00799+K00031+K00799+K00799+K00432+K01920+K11204+K01469+K00681+K00802+K00036	no
Base excision repair	map03410	35	3	4846	1122	0.0562478	0.259312	gene24485|K03512;gene24738|K02330;gene18850|K10776;gene16922|K02324;gene10913|K10771;gene21667|K10798;gene16675|K03648;gene21875|K10801;gene26046|K03505;gene12677|K10798;gene18253|K02327;gene18152|K10747;gene8668|K09183|K10568;gene13299|K04802;gene24948|K10569;gene18001|K10803;gene7089|K10802;gene20860|K10567;gene4302|K02328;gene296|K10771;gene2505|K03575;gene26468|K10772;gene12753|K10802;gene491…	.	0	gene26046|K03505	1	http://www.kegg.jp/pathway/map03410+K03512+K02330+K10776+K02324+K10771+K10798+K03648+K10801+K03505+K10798+K02327+K10747+K09183|K10568+K04802+K10569+K10803+K10802+K10567+K02328+K10771+K03575+K10772+K10802+K10800+K10773+K10798+K03660+K04799+K10798+K02325+K10802+K02326+K02326+K03652+K03649	no
Valine, leucine and isoleucine degradation	map00280	41	4	4840	1121	0.0575355	0.260828	gene492|K07514;gene20782|K05606;gene2779|K00249;gene1666|K00157;gene24237|K07511;gene853|K01966;gene20367|K01027;gene16718|K00128;gene12016|K07515;gene12015|K07509;gene18182|K00826;gene17941|K00166;gene2107|K05605;gene1194|K01640;gene23233|K07508;gene15621|K00626;gene543|K01968;gene10096|K00626;gene26443|K08683;gene3772|K00149;gene19319|K00128;gene2959|K09699;gene4382|K00020;gene9342|K05607;gene9…	gene10287|K00140;gene12536|K01965	2	.	0	http://www.kegg.jp/pathway/map00280+K07514+K05606+K00249+K00157+K07511+K01966+K01027+K00128+K07515+K07509+K00826+K00166+K05605+K01640+K07508+K00626+K01968+K00626+K08683+K00149+K00128+K09699+K00020+K05607+K00167+K01027+K00140+K01969+K07513+K01641+K00157+K00020+K09478+K00022+K03334+K14085+K00826+K11538+K00253+K01965+K00382	no
Protein export	map03060	21	1	4860	1124	0.0629881	0.272578	gene23286|K13280;gene21315|K07342;gene10776|K03104;gene13018|K10956;gene11330|K03105;gene25680|K13431;gene9731|K09540;gene9111|K09481;gene609|K12275;gene24952|K12948;gene20962|K03106;gene14963|K12947;gene871|K12272;gene12236|K09490;gene11062|K03217;gene14888|K09647;gene21632|K12946;gene20715|K13280;gene19999|K03107;gene21929|K10956;gene6697|K03108	gene9731|K09540;gene19999|K03107	2	.	0	http://www.kegg.jp/pathway/map03060+K13280+K07342+K03104+K10956+K03105+K13431+K09540+K09481+K12275+K12948+K03106+K12947+K12272+K09490+K03217+K09647+K12946+K13280+K03107+K10956+K03108	no
T cell receptor signaling pathway	map04660	73	10	4808	1115	0.0711508	0.272578	gene13697|K01116;gene21881|K04366;gene21267|K04456;gene23792|K07362;gene11524|K04513;gene23281|K07369;gene19752|K04466;gene15980|K04456;gene9798|K04427;gene10262|K04379;gene5712|K07827;gene25144|K04348;gene2524|K02649;gene10677|K03099;gene17583|K17333;gene7907|K05428;gene23814|K04371;gene15474|K04707;gene9689|K05703|.;gene17901|K04456;gene10785|K04350;gene19248|K02649;gene20241|K02649;gene6430|K0…	gene25144|K04348	1	gene23792|K07362;gene15980|K04456;gene23814|K04371;gene9689|K05703|.;gene19248|K02649	5	http://www.kegg.jp/pathway/map04660+K01116+K04366+K04456+K07362+K04513+K07369+K04466+K04456+K04427+K04379+K07827+K04348+K02649+K03099+K17333+K05428+K04371+K04707+K05703|.+K04456+K04350+K02649+K02649+K04348+K04369+K05734+K06268+K05730+K03099+K05856+K05872+K04735+K05730+K04441+K04441+K04409+K04393+K00922+K04364+K04415+K04734+K04467+K04410+K03156+K07367+K04371+K04368+K02581+K00922+K03083|.+K00922+K1…	no
Homologous recombination	map03440	27	2	4854	1123	0.0709669	0.272578	gene18747|K10870;gene19335|K03165;gene4081|K03111;gene19478|K03111;gene4680|K10740;gene19007|K07466;gene20705|K10901;gene26046|K03505;gene18253|K02327;gene6048|K10873;gene10352|K10869;gene15708|K10865;gene13908|K10867;gene4693|K10881;gene21244|K10880;gene19393|K10882;gene4302|K02328;gene13936|K10877;gene18847|K10871;gene10757|K04482;gene7908|K10866;gene25985|K08991;gene27202|K03165;gene1285|K1073…	gene12769|K08775	1	gene26046|K03505	1	http://www.kegg.jp/pathway/map03440+K10870+K03165+K03111+K03111+K10740+K07466+K10901+K03505+K02327+K10873+K10869+K10865+K10867+K10881+K10880+K10882+K02328+K10877+K10871+K04482+K10866+K08991+K03165+K10739+K10879+K10875+K08775	no
DNA replication	map03030	34	3	4847	1122	0.0645021	0.272578	gene24103|K02210;gene22629|K02541;gene16922|K02324;gene4081|K03111;gene19478|K03111;gene4680|K10740;gene19007|K07466;gene12778|K10756;gene6591|K10754;gene12834|K10744;gene27190|K02540;gene26046|K03505;gene18253|K02327;gene25960|K02321;gene18152|K10747;gene13299|K04802;gene23948|K10755;gene9522|K03469;gene26611|K02320;gene1804|K02542;gene22927|K02685;gene16769|K10756;gene5328|K02684;gene5591|K0220…	gene26611|K02320	1	gene26046|K03505	1	http://www.kegg.jp/pathway/map03030+K02210+K02541+K02324+K03111+K03111+K10740+K07466+K10756+K10754+K10744+K02540+K03505+K02327+K02321+K10747+K04802+K10755+K03469+K02320+K02542+K02685+K10756+K02684+K02209+K02328+K10755+K10745+K02212+K04799+K10739+K02325+K10743+K02326+K02326	no
Pyruvate metabolism	map00620	34	3	4847	1122	0.0645021	0.272578	gene23412|K01069;gene18802|K11262;gene22789|K01759;gene10267|K01512;gene17202|K00102;gene7561|K00162;gene23244|K00027;gene21580|K00162;gene9070|K00049;gene16718|K00128;gene27319|K00161;gene15621|K00626;gene11676|K01512;gene10096|K00626;gene24986|K00016;gene3772|K00149;gene19319|K00128;gene3483|K12406;gene5904|K01512;gene15579|K00627;gene11159|K00873;gene11874|K00025;gene7863|K14085;gene25434|K000…	gene11106|K01596;gene28046|K00627	2	gene11676|K01512;gene3483|K12406;gene13610|K01895	3	http://www.kegg.jp/pathway/map00620+K01069+K11262+K01759+K01512+K00102+K00162+K00027+K00162+K00049+K00128+K00161+K00626+K01512+K00626+K00016+K00149+K00128+K12406+K01512+K00627+K00873+K00025+K14085+K00029+K00627+K00016+K00016+K01596+K01895+K00627+K01895+K00016+K01958+K00382	no
Sulfur relay system	map04122	13	0	4868	1125	0.0672517	0.272578	gene6235|K00566;gene18307|K14168;gene20780|K03635;gene22776|K03639;gene17325|K14169;gene18287|K14168;gene13836|K11996;gene13631|K04487;gene5635|K01011;gene12912|K03635;gene12287|K12161;gene5636|K01011;gene20332|K03635	gene12912|K03635	1	.	0	http://www.kegg.jp/pathway/map04122+K00566+K14168+K03635+K03639+K14169+K14168+K11996+K04487+K01011+K03635+K12161+K01011+K03635	no
Estrogen signaling pathway	map04915	73	10	4808	1115	0.0711508	0.272578	gene17424|K01398;gene21881|K04366;gene21267|K04456;gene4324|K08041;gene4120|K09048;gene21706|K04630;gene22831|K09571;gene6127|K04374;gene15980|K04456;gene10037|K08550;gene13783|K01403;gene11130|K08044;gene7457|K08523;gene10262|K04379;gene5712|K07827;gene4387|K09047;gene13459|.|K04632;gene21313|K04361;gene6036|K09571;gene2524|K02649;gene9034|K09048;gene10677|K03099;gene22469|K04615;gene21212|K0407…	gene3730|K03283;gene11192|K02183	2	gene17424|K01398;gene15980|K04456;gene13783|K01403;gene23814|K04371;gene19248|K02649	5	http://www.kegg.jp/pathway/map04915+K01398+K04366+K04456+K08041+K09048+K04630+K09571+K04374+K04456+K08550+K01403+K08044+K08523+K04379+K07827+K09047+.|K04632+K04361+K09571+K02649+K09048+K03099+K04615+K04079+K05870+K04371+K03283+K08047+K03283+K06279+K04456+K04634+K05002+K03283+K02649+K02183+K04345+K02649+K04632+K04630+K04369+K05704+K03283+K03099+K04534+K04684+K04630+K00922+K04364+K02183+K04997+K021…	no
Oocyte meiosis	map04114	105	16	4776	1109	0.0691179	0.272578	gene20584|K05087;gene12478|K03349;gene16813|K03352;gene3109|K03094;gene4324|K08041;gene24486|K03362;gene16795|K06269;gene559|K03094;gene7499|K05867;gene11130|K08044;gene17075|K03357;gene11343|K03348;gene21624|K16197;gene25144|K04348;gene25264|K02087;gene27803|K03353;gene24413|K06669;gene3954|K03347;gene26049|K06269;gene23814|K04371;gene12117|K16197;gene17368|K08047;gene2457|K03363;gene13944|K0662…	gene11343|K03348;gene25144|K04348;gene13944|K06626;gene24616|K02602;gene11192|K02183;gene13802|K03363;gene11450|K03094	7	gene23814|K04371;gene11954|K08694;gene26335|K08557	3	http://www.kegg.jp/pathway/map04114+K05087+K03349+K03352+K03094+K08041+K03362+K06269+K03094+K05867+K08044+K03357+K03348+K16197+K04348+K02087+K03353+K06669+K03347+K06269+K04371+K16197+K08047+K03363+K06626+K08694+K06269+K04382+K04382+K03456+K04373+K02183+K04345+K04348+K16198+K03350+K03094+K03351+K12456+K16197+K16197+K11584+K06636+K11584+K04373+K06268+K11580+K02602|.+K11584+K16197+K03362+K06635+K066…	no
Sulfur metabolism	map00920	13	0	4868	1125	0.0672517	0.272578	gene132|K17218;gene10509|K17218;gene24203|K04742;gene24659|K13811;gene15888|K01082;gene5635|K01011;gene23809|K01014;gene18167|K01015;gene5368|K00387;gene5552|K01017;gene14226|K15759;gene6396|K13811;gene5636|K01011	.	0	.	0	http://www.kegg.jp/pathway/map00920+K17218+K17218+K04742+K13811+K01082+K01011+K01014+K01015+K00387+K01017+K15759+K13811+K01011	no
HTLV-I infection	map05166	205	36	4676	1089	0.0698489	0.272578	gene22042|K06620;gene13712|K09421;gene14192|K00787;gene21267|K04456;gene12478|K03349;gene16813|K03352;gene4324|K08041;gene1520|K01357;gene19752|K04466;gene794|K06640;gene24738|K02330;gene6918|K04440;gene16897|K02842;gene6127|K04374;gene15980|K04456;gene10226|K07936;gene16922|K02324;gene6193|K05770;gene14322|K04377;gene13046|K06724;gene15791|K04376;gene3429|K16333;gene11130|K08044;gene11133|K17334…	gene22042|K06620;gene11343|K03348;gene25144|K04348;gene16416|K09032;gene13786|K03160;gene12992|K05074;gene26904|K04725;gene17937|K13375;gene6018|K10151;gene6675|K04363;gene13802|K03363;gene14180|K09421;gene17062|K05433;gene6144|K04498	14	gene15980|K04456;gene10226|K07936;gene3429|K16333;gene11133|K17334;gene26046|K03505;gene25250|K12496;gene8568|K01064;gene19248|K02649;gene4743|K02432;gene15881|K13376;gene18223|K07829	11	http://www.kegg.jp/pathway/map05166+K06620+K09421+K00787+K04456+K03349+K03352+K08041+K01357+K04466+K06640+K02330+K04440+K02842+K04374+K04456+K07936+K02324+K05770+K04377+K06724+K04376+K16333+K08044+K17334+K03357+K04379+K03348+K09389+K07827+K04348+K04685+K02649+K06271+K06637+K15041+K04501+K03353+K04728+K09032+K16334+K14290+K09027+K06641+K17333+K10152+K03505+K09253+K05870+K02375+K15305+K07936+K12496…	no
Tight junction	map04530	95	14	4786	1111	0.066715	0.272578	gene24854|K06087;gene11835|K05691;gene10349|K05699;gene21267|K04456;gene19338|K06094;gene3683|K06089;gene11524|K04513;gene8855|K06095;gene1990|K04424;gene21706|K04630;gene15980|K04456;gene27410|K06103;gene329|K06106;gene25301|K05699;gene21621|K06068;gene19908|K05692;gene5712|K07827;gene7964|K06097;gene20539|K06110;gene22549|K03115;gene10146|K05702;gene23956|K06087;gene23958|K06087;gene23135|K1275…	gene25301|K05699;gene9200|.|K04354;gene19244|K10352;gene12563|K06087;gene52|K06087;gene9861|K06107	6	gene15980|K04456;gene7964|K06097;gene24041|K06087;gene7369|K04354;gene445|K06087;gene18223|K07829	6	http://www.kegg.jp/pathway/map04530+K06087+K05691+K05699+K04456+K06094+K06089+K04513+K06095+K04424+K04630+K04456+K06103+K06106+K05699+K06068+K05692+K07827+K06097+K06110+K03115+K05702+K06087+K06087+K12757+K06100+K05691+K04456+K10352+K04382+.|K04354+K06786+K04382+K03456+K10352+K06087+K04354+K01110+K06090+K06092+K06108+K06093+K05629+K04630+K06107+K05704+K03097+K02677+K02677+K06101+K06099+K06111+K061…	no
Regulation of actin cytoskeleton	map04810	165	28	4716	1097	0.0725343	0.274019	gene1565|.|K05717;gene4906|K06484;gene10349|K05699;gene21881|K04366;gene7407|K05740;gene19171|K04358;gene11524|K04513;gene24482|K04358;gene16795|K06269;gene28374|K05741;gene4949|K06590;gene16709|K05760;gene2158|K05749;gene24774|K04362;gene25301|K05699;gene15696|K05450;gene12931|K05745;gene19908|K05692;gene5712|K07827;gene18478|K05757;gene17207|K05726;gene21313|K04361;gene2524|K02649;gene7963|K008…	gene7407|K05740;gene28374|K05741;gene25301|K05699;gene23115|K05759;gene7448|K04391;gene6675|K04363;gene6881|K04358;gene9319|K05722	8	gene19171|K04358;gene23951|K05743;gene23814|K04371;gene19248|K02649;gene26844|K05729;gene21120|K03916;gene21121|K03915;gene7624|K04358;gene12038|K05759;gene18223|K07829	10	http://www.kegg.jp/pathway/map04810+.|K05717+K06484+K05699+K04366+K05740+K04358+K04513+K04358+K06269+K05741+K06590+K05760+K05749+K04362+K05699+K05450+K05745+K05692+K07827+K05757+K05726+K04361+K02649+K00889+K05759+K05743+K05748+K04358+K12757+K16848+K06462+K06482+K03099+K06269+K05766+K05747+K05766+K05767+K05759+K04371+K06270+K05756+K05757+K05757+K07532+K06269+K05718+K05750+K05759+K05759+K04514+K088…	no
Progesterone-mediated oocyte maturation	map04914	77	11	4804	1114	0.0804378	0.295663	gene20584|K05087;gene21881|K04366;gene21267|K04456;gene12478|K03349;gene16813|K03352;gene4324|K08041;gene10605|K05868;gene21706|K04630;gene6918|K04440;gene15980|K04456;gene7499|K05867;gene11130|K08044;gene17075|K03357;gene11343|K03348;gene5712|K07827;gene25264|K02087;gene20238|K05868;gene2524|K02649;gene27803|K03353;gene21212|K04079;gene13327|K05866;gene23814|K04371;gene17368|K08047;gene11954|K08…	gene11343|K03348;gene903|K05866;gene24616|K02602	3	gene15980|K04456;gene23814|K04371;gene11954|K08694;gene19248|K02649	4	http://www.kegg.jp/pathway/map04914+K05087+K04366+K04456+K03349+K03352+K08041+K05868+K04630+K04440+K04456+K05867+K08044+K03357+K03348+K07827+K02087+K05868+K02649+K03353+K04079+K05866+K04371+K08047+K08694+K04456+K08845+K04373+K04365+K02649+K04345+K02649+K06645+K06638+K03350+K03351+K12456+K04630+K04373+K02602|.+K06633+K06627+K04373+K13728+K04441+K04441+K03364+K04630+K04440+K05866+K05868+K00922+K044…	no
mTOR signaling pathway	map04150	61	8	4820	1117	0.079435	0.295663	gene20377|K07198;gene21267|K04456;gene23453|K06276;gene15980|K04456;gene13565|K02991;gene14525|K04688;gene2524|K02649;gene18766|K04688;gene2358|K16186;gene23814|K04371;gene20873|K08269;gene9809|K16186;gene17901|K04456;gene26250|K04373;gene4092|K04365;gene1384|K03259;gene19248|K02649;gene20241|K02649;gene16066|K07203;gene24656|K01110;gene1584|K02991;gene12853|K08272;gene19316|K08269;gene26651|K043…	gene20385|K08267	1	gene15980|K04456;gene23814|K04371;gene19248|K02649	3	http://www.kegg.jp/pathway/map04150+K07198+K04456+K06276+K04456+K02991+K04688+K02649+K04688+K16186+K04371+K08269+K16186+K04456+K04373+K04365+K03259+K02649+K02649+K07203+K01110+K02991+K08272+K08269+K04373+K02677+K02677+K07198+K02991+K03259+K08266+K07207+K04373+K08270+K02991+K00922+K04373+K03156+K07206+K04688+K02991+K03258+K04371+K07205+K05448+K00922+K08267+K16185+K02991+K00922+K02991+K08272+K08271…	no
Non-homologous end-joining	map03450	12	0	4869	1125	0.0827904	0.300253	gene1560|K10885;gene24485|K03512;gene7183|K10886;gene15708|K10865;gene24559|K00977;gene12512|K10777;gene13110|K10887;gene6159|K10884;gene4300|K03513;gene7908|K10866;gene25824|K04799;gene1513|K10980	.	0	gene24559|K00977	1	http://www.kegg.jp/pathway/map03450+K10885+K03512+K10886+K10865+K00977+K10777+K10887+K10884+K03513+K10866+K04799+K10980	no
Terpenoid backbone biosynthesis	map00900	19	1	4862	1124	0.0882324	0.315779	gene14192|K00787;gene10384|K05954;gene13287|K01823;gene9734|K12505;gene17323|K01597;gene3456|K13273;gene25316|K00804;gene24726|K05955;gene2391|K06013;gene15621|K00626;gene10096|K00626;gene3484|K00787;gene16135|K00587;gene16682|K00869;gene20355|K01641;gene11290|K00021;gene13033|K12504;gene1247|K11778;gene26032|.|K08658	.	0	gene17323|K01597	1	http://www.kegg.jp/pathway/map00900+K00787+K05954+K01823+K12505+K01597+K13273+K00804+K05955+K06013+K00626+K00626+K00787+K00587+K00869+K01641+K00021+K12504+K11778+.|K08658	no
Huntington's disease	map05016	186	33	4695	1092	0.0898108	0.317254	gene7816|K04645;gene493|K08738;gene21886|K08530;gene11597|K02270;gene25896|K02273;gene4323|K02263;gene19175|K03006;gene17465|K03011;gene4120|K09048;gene11389|K02265;gene21768|K00414;gene1698|K10408;gene13003|K02136;gene23418|K03966;gene25106|K09565;gene7185|K02128;gene9547|K02270;gene5303|K03948;gene23200|K02132;gene7602|K03013;gene4387|K09047;gene13455|K02135;gene17780|K03017;gene19430|K02128;ge…	gene19175|K03006;gene13672|K05625;gene17783|K02270;gene9409|K02132;gene6526|K07202;gene13444|K03129;gene6144|K04498	7	gene9547|K02270;gene16865|K10408;gene28319|K02270;gene12481|K05208	4	http://www.kegg.jp/pathway/map05016+K04645+K08738+K08530+K02270+K02273+K02263+K03006+K03011+K09048+K02265+K00414+K10408+K02136+K03966+K09565+K02128+K02270+K03948+K02132+K03013+K09047+K02135+K03017+K02128+K03951+K09048+K15041+K03009+K03957+K10408+K04638+K03015+K04648+K03945+K11826+K02138+K04355+K03936+K10424+K03937+K03943+K05870+K00411+K02268+K15041+K02159+K10426+K05863+K06067+K04634+K03952+K02267…	no
Bladder cancer	map05219	31	3	4850	1122	0.0962443	0.335621	gene17424|K01398;gene22042|K06620;gene21881|K04366;gene14322|K04377;gene13783|K01403;gene1187|K09389;gene5712|K07827;gene21313|K04361;gene23814|K04371;gene26391|K08845;gene10783|K16857;gene4092|K04365;gene19187|K04451;gene7974|K08803;gene7978|K04369;gene10639|K08803;gene12861|K06618;gene17597|K05689;gene22810|K06625;gene27204|K04371;gene11211|K04368;gene22699|K05448;gene26134|K04503;gene8761|K066…	gene22042|K06620	1	gene17424|K01398;gene13783|K01403;gene23814|K04371	3	http://www.kegg.jp/pathway/map05219+K01398+K06620+K04366+K04377+K01403+K09389+K07827+K04361+K04371+K08845+K16857+K04365+K04451+K08803+K04369+K08803+K06618+K05689+K06625+K04371+K04368+K05448+K04503+K06621+K01388+K07828+K09850+K02089+K04445+K08803+K10030	no
Pathways in cancer	map05200	270	51	4611	1074	0.100648	0.346534	gene17424|K01398;gene22042|K06620;gene1565|.|K05717;gene20584|K05087;gene11835|K05691;gene493|K08738;gene14195|K09290;gene13697|K01116;gene21881|K04366;gene21886|K08530;gene21267|K04456;gene19171|K04358;gene1520|K01357;gene11524|K04513;gene11523|K08774;gene24482|K04358;gene10382|K04453;gene22836|K04504;gene6918|K04440;gene16897|K02842;gene15980|K04456;gene10484|K04662;gene20768|K15589;gene17919|K…	gene22042|K06620;gene20893|K10054;gene1709|K11220;gene13944|K06626;gene26904|K04725;gene17937|K13375;gene16391|K11987;gene6675|K04363;gene6881|K04358;gene12769|K08775;gene6144|K04498;gene24401|K04491	12	gene17424|K01398;gene19171|K04358;gene15980|K04456;gene13783|K01403;gene23814|K04371;gene26720|K05449;gene8568|K01064;gene27938|K05066;gene19248|K02649;gene4743|K02432;gene18906|K13241;gene10624|K03873;gene7624|K04358;gene26335|K08557;gene15881|K13376	15	http://www.kegg.jp/pathway/map05200+K01398+K06620+.|K05717+K05087+K05691+K08738+K09290+K01116+K04366+K08530+K04456+K04358+K01357+K04513+K08774+K04358+K04453+K04504+K04440+K02842+K04456+K04662+K15589+K09592+K02219+K09290+K04377+K01403+K16063+K04362+K04379+K09389+K07827+K04361+K04685+K02649+K06237+K09592+K06243+K16061+K04501+K09848+K04358+K06237+K06237+K08527+K06482+K08878+K05454+K03099+K09289+K040…	no
Other types of O-glycan biosynthesis	map00514	24	2	4857	1123	0.109854	0.373504	gene3698|K07968;gene26295|K09667;gene12348|K00728;gene27481|K00735;gene13547|K03691;gene5648|K05948;gene992|K03691;gene8486|K11703;gene5168|K13676;gene304|K13667;gene19870|K05948;gene468|K00778;gene24043|K13646;gene24201|K05948;gene22883|K00715;gene2465|K00781;gene12492|K07635;gene9218|K07966;gene19968|K09661;gene15635|K07632;gene2471|K07967;gene10235|K00728;gene11414|K09674;gene12762|K13675	gene9218|K07966	1	.	0	http://www.kegg.jp/pathway/map00514+K07968+K09667+K00728+K00735+K03691+K05948+K03691+K11703+K13676+K13667+K05948+K00778+K13646+K05948+K00715+K00781+K07635+K07966+K09661+K07632+K07967+K00728+K09674+K13675	no
Nicotinate and nicotinamide metabolism	map00760	23	2	4858	1123	0.126561	0.424994	gene7100|K03426;gene24449|K01081;gene19622|K01081;gene1666|K00157;gene16181|K00858;gene816|K06210;gene4520|K03462;gene19352|K01081;gene6982|K01242;gene8984|K10524;gene15553|K00541;gene23841|K00767;gene26147|K01950;gene1668|K00157;gene20349|K00323;gene16361|K06210;gene9866|K01513;gene16085|K06210;gene4428|K01081;gene9867|K01513;gene14394|K00763;gene20403|K00858;gene20038|K01081	gene4520|K03462;gene6982|K01242;gene4428|K01081	3	gene15553|K00541;gene23841|K00767;gene14394|K00763	3	http://www.kegg.jp/pathway/map00760+K03426+K01081+K01081+K00157+K00858+K06210+K03462+K01081+K01242+K10524+K00541+K00767+K01950+K00157+K00323+K06210+K01513+K06210+K01081+K01513+K00763+K00858+K01081	no
Alzheimer's disease	map05010	165	30	4716	1095	0.129197	0.426981	gene25957|K01367;gene493|K08738;gene23797|K05853;gene11597|K02270;gene25896|K02273;gene4323|K02263;gene10600|K06704;gene11389|K02265;gene21768|K00414;gene13003|K02136;gene3245|K06172;gene6914|K00134;gene23418|K03966;gene7185|K02128;gene9547|K02270;gene5306|K04550;gene5303|K03948;gene3651|K06171;gene9132|K01059;gene23200|K02132;gene25144|K04348;gene13455|K02135;gene19430|K02128;gene8076|K03951;gen…	gene23797|K05853;gene25144|K04348;gene17783|K02270;gene11192|K02183;gene9409|K02132	5	gene9547|K02270;gene9132|K01059;gene23814|K04371;gene10633|K06172;gene20059|K05211;gene28319|K02270;gene710|K01389;gene15279|K04529;gene19769|.|K04380;gene12481|K05208	10	http://www.kegg.jp/pathway/map05010+K01367+K08738+K05853+K02270+K02273+K02263+K06704+K02265+K00414+K02136+K06172+K00134+K03966+K02128+K02270+K04550+K03948+K06171+K01059+K02132+K04348+K02135+K02128+K03951+K03957+K03945+K02138+K03936+K03937+K02090+K03943+K04371+K06172+K00411+K02268+K05853+K06059+K03158+K04634+K03952+K02267+K03967+K06170+K03947+K03958+K02183+K03950+K02134+K04348+K03943+K02264+K02131…	no
Parkinson's disease	map05012	131	23	4750	1102	0.130292	0.426981	gene493|K08738;gene11597|K02270;gene25896|K02273;gene9810|K10578;gene4323|K02263;gene14602|K04553;gene11389|K02265;gene21768|K00414;gene13003|K02136;gene23418|K03966;gene25106|K09565;gene7185|K02128;gene9547|K02270;gene5303|K03948;gene23200|K02132;gene1148|K05688;gene13455|K02135;gene19430|K02128;gene8076|K03951;gene4793|K15041;gene21058|K03957;gene16111|K05687;gene26963|K03945;gene20045|K02138;g…	gene9810|K10578;gene14602|K04553;gene21720|K10698;gene17783|K02270;gene9409|K02132	5	gene9547|K02270;gene28319|K02270;gene4228|K04243;gene27693|K04557	4	http://www.kegg.jp/pathway/map05012+K08738+K02270+K02273+K10578+K02263+K04553+K02265+K00414+K02136+K03966+K09565+K02128+K02270+K03948+K02132+K05688+K02135+K02128+K03951+K15041+K03957+K05687+K03945+K02138+K03936+K03937+K03943+K00411+K02268+K05611+K15041+K05863+K03952+K02267+K03967+K03947+K03958+K03950+K02134+K03943+K02264+K02131+K15041+K08738+K03941+K08844+K02271+K02127+K00420+K03942+K04556+K02263…	no
Antigen processing and presentation	map04612	34	4	4847	1121	0.134663	0.436053	gene2402|K08066;gene22879|K08058;gene19665|K06698;gene21212|K04079;gene1608|K05870;gene22565|K03283;gene7318|K06505;gene10391|K03283;gene23604|K08060;gene9556|K03283;gene25487|K08055;gene9306|K01365;gene3264|K01368;gene3730|K03283;gene8666|K01363;gene8597|K08054;gene12794|K08063;gene11111|K06697;gene10166|K08055;gene10167|K08055;gene8256|K08057;gene22894|K06752;gene22899|K05654;gene3742|K06698;ge…	gene3730|K03283;gene22899|K05654;gene9281|K01365	3	.	0	http://www.kegg.jp/pathway/map04612+K08066+K08058+K06698+K04079+K05870+K03283+K06505+K03283+K08060+K03283+K08055+K01365+K01368+K03283+K01363+K08054+K08063+K06697+K08055+K08055+K08057+K06752+K05654+K06698+K08064+K03156+K08061+K04079+K09489+K01365+K08059+K08062+K01369+K08065	no
TGF-beta signaling pathway	map04350	65	10	4816	1115	0.14408	0.438475	gene3109|K03094;gene11524|K04513;gene19823|K04678;gene559|K03094;gene17078|K04676;gene10484|K04662;gene15942|K04668;gene14322|K04377;gene17542|K04682;gene27794|K04683;gene8760|K04685;gene14525|K04688;gene23246|K04501;gene18766|K04688;gene25064|K04673;gene3954|K03347;gene20329|K04661;gene23814|K04371;gene24138|K04678;gene23114|K04514;gene6467|K13578;gene16888|K04382;gene9109|K04674;gene24821|K0438…	gene17937|K13375;gene11450|K03094;gene6144|K04498	3	gene23814|K04371;gene4284|K04667;gene4940|K04672;gene15881|K13376	4	http://www.kegg.jp/pathway/map04350+K03094+K04513+K04678+K03094+K04676+K04662+K04668+K04377+K04682+K04683+K04685+K04688+K04501+K04688+K04673+K03347+K04661+K04371+K04678+K04514+K13578+K04382+K04674+K04382+K03456+K16857+K10162+K04675+K04388+K03094+K04667+K13567+K04679+K04671+K16622+K04682+K04680+K16791+K13375+K04672+K04684+K16621+K13377+K03094+K03094+K04382+K04670+K04657+K04679+K03156+K03094+K04688…	no
Cysteine and methionine metabolism	map00270	28	3	4853	1122	0.141089	0.438475	gene24523|K14454;gene11310|K00456;gene25300|K00548;gene6893|K09880;gene8763|K00772;gene17497|K14455;gene9701|K01611;gene11814|K00789;gene13598|K01251;gene940|K01697;gene8123|K00558;gene27931|K01611;gene16069|K00797;gene3039|K01251;gene8244|K08963;gene24986|K00016;gene5635|K01011;gene25093|K00789;gene2757|K01758;gene4189|K01251;gene7217|K00789;gene18239|K03334;gene25531|K00016;gene5735|K00016;gene…	.	0	gene11310|K00456	1	http://www.kegg.jp/pathway/map00270+K14454+K00456+K00548+K09880+K00772+K14455+K01611+K00789+K01251+K01697+K00558+K01611+K00797+K01251+K08963+K00016+K01011+K00789+K01758+K01251+K00789+K03334+K00016+K00016+K08967+K00016+K01011+K00802	no
Glioma	map05214	50	7	4831	1118	0.137297	0.438475	gene22042|K06620;gene20584|K05087;gene13697|K01116;gene21881|K04366;gene21267|K04456;gene11523|K08774;gene15980|K04456;gene1187|K09389;gene5712|K07827;gene21313|K04361;gene2524|K02649;gene10677|K03099;gene4723|K02091;gene23814|K04371;gene3459|K06279;gene17901|K04456;gene26391|K08845;gene4092|K04365;gene19248|K02649;gene18110|K02183;gene20241|K02649;gene16066|K07203;gene17253|K05859;gene24656|K011…	gene22042|K06620;gene6675|K04363;gene11192|K02183	3	gene15980|K04456;gene23814|K04371;gene19248|K02649	3	http://www.kegg.jp/pathway/map05214+K06620+K05087+K01116+K04366+K04456+K08774+K04456+K09389+K07827+K04361+K02649+K03099+K02091+K04371+K06279+K04456+K08845+K04365+K02649+K02183+K02649+K07203+K05859+K01110+K04451+K04369+K02677+K02677+K03099+K06618+K04515+K06625+K00922+K04364+K02183+K04363+K02183+K04371+K04368+K00922+K00922+K04515+K04359+K04503+K06621+K04515+K07828+K02089+K02183+K02649	no
Selenocompound metabolism	map00450	16	1	4865	1124	0.144336	0.438475	gene24320|K10837;gene27697|K00384;gene25300|K00548;gene12302|K00816;gene21936|K00384;gene5547|K00384;gene1682|K01874;gene23851|K01008;gene5295|K01874;gene24659|K13811;gene13098|K01008;gene6533|K03341;gene2757|K01758;gene2867|K00816;gene6396|K13811;gene2245|K01763	.	0	.	0	http://www.kegg.jp/pathway/map00450+K10837+K00384+K00548+K00816+K00384+K00384+K01874+K01008+K01874+K13811+K01008+K03341+K01758+K00816+K13811+K01763	no
2-Oxocarboxylic acid metabolism	map01210	16	1	4865	1124	0.144336	0.438475	gene8642|K00825;gene24523|K14454;gene27654|K00030;gene21662|K14677;gene17497|K14455;gene8712|K01681;gene14437|K00814;gene6152|K01681;gene18182|K00826;gene13359|K00030;gene17394|K00814;gene5347|K01647;gene1595|K00031;gene20690|K00031;gene20819|K00030;gene5718|K00826	.	0	.	0	http://www.kegg.jp/pathway/map01210+K00825+K14454+K00030+K14677+K14455+K01681+K00814+K01681+K00826+K00030+K00814+K01647+K00031+K00031+K00030+K00826	no
Glycerophospholipid metabolism	map00564	70	11	4811	1114	0.145083	0.438475	gene17425|K13510;gene22041|K13517;gene4121|K00901;gene6912|K00981;gene6273|K14156;gene1140|K01047;gene6379|K01047;gene7640|K01080;gene14244|K06128;gene951|K13523;gene19947|K00995;gene17585|K06129;gene18702|K00901;gene10717|K16342;gene25888|K16817;gene12460|K14676;gene12093|K15728;gene11956|K14621;gene13700|K15728;gene17903|K16860;gene7057|K00901;gene18547|K13516;gene13957|K08729;gene12012|K00993;…	gene21335|K00006	1	gene1140|K01047;gene7057|K00901;gene10723|K16342|K19219;gene15761|K00894;gene27186|K00901	5	http://www.kegg.jp/pathway/map00564+K13510+K13517+K00901+K00981+K14156+K01047+K01047+K01080+K06128+K13523+K00995+K06129+K00901+K16342+K16817+K14676+K15728+K14621+K15728+K16860+K00901+K13516+K08729+K00993+K00894+K00901+K08730+K06130+K13506+K01613+K13506+K16343+K13509+K00006+K13510+K13509+K01080|.+K13514+K13513+K13515+K13517+K01115+K16342+K00994+K01115+K00967+K00006+K08744+K01049+K00968+K00111+K006…	no
Riboflavin metabolism	map00740	9	0	4872	1125	0.154423	0.456554	gene3461|K00953;gene17908|K05901;gene8179|K14379;gene14782|K14410;gene3184|K14395;gene8989|K00861;gene9866|K01513;gene9534|K14394;gene9867|K01513	gene8179|K14379	1	.	0	http://www.kegg.jp/pathway/map00740+K00953+K05901+K14379+K14410+K14395+K00861+K01513+K14394+K01513	no
Ubiquinone and other terpenoid-quinone biosynthesis	map00130	9	0	4872	1125	0.154423	0.456554	gene23916|K05357;gene17613|K00355;gene11813|K10106;gene9769|K00591;gene6905|K06125;gene10290|K06126;gene16700|K06127;gene23884|K05357;gene23677|K06134	gene23916|K05357	1	.	0	http://www.kegg.jp/pathway/map00130+K05357+K00355+K10106+K00591+K06125+K06126+K06127+K05357+K06134	no
Glyoxylate and dicarboxylate metabolism	map00630	21	2	4860	1123	0.166827	0.487924	gene19333|K00600;gene5304|K00600;gene20782|K05606;gene12227|K02437;gene8712|K01681;gene17247|K02437;gene9070|K00049;gene853|K01966;gene16348|K01915;gene14860|K03781;gene6152|K01681;gene201|K02437;gene15621|K00626;gene10096|K00626;gene2462|K01816;gene11874|K00025;gene5347|K01647;gene19953|K01432;gene13337|K02437;gene24624|K02437;gene12536|K01965	gene12536|K01965	1	gene14860|K03781	1	http://www.kegg.jp/pathway/map00630+K00600+K00600+K05606+K02437+K01681+K02437+K00049+K01966+K01915+K03781+K01681+K02437+K00626+K00626+K01816+K00025+K01647+K01432+K02437+K02437+K01965	no
Purine metabolism	map00230	136	25	4745	1100	0.170499	0.493358	gene12108|K10808;gene1566|K00602;gene4903|K13755;gene9712|K01939;gene11694|K00962;gene21265|K01939;gene24449|K01081;gene1374|K00939;gene21573|K01522;gene4324|K08041;gene19175|K03006;gene11528|K00106;gene3203|K03024;gene17465|K03011;gene19371|K00940;gene9233|K01518;gene11483|K00904;gene19622|K01081;gene703|K01951;gene16922|K02324;gene12731|K03020;gene15977|K01939;gene21780|K00940;gene7602|K03013;g…	gene11694|K00962;gene19175|K03006;gene26611|K02320;gene6575|K15779;gene4428|K01081	5	gene11528|K00106;gene22767|K11265;gene26046|K03505;gene15935|K03019;gene17356|K07127;gene3483|K12406	6	http://www.kegg.jp/pathway/map00230+K10808+K00602+K13755+K01939+K00962+K01939+K01081+K00939+K01522+K08041+K03006+K00106+K03024+K03011+K00940+K01518+K00904+K01081+K01951+K02324+K03020+K01939+K00940+K03013+K08044+K02999+K13759+K01952+K13758+K12305+K00760+K03017+K11265+K12324+K00088+K16855+K03009+K14721+K03015+K03005+K03021+K01139+K12304+K03027+K00364+K00948+K03505+K12319+K00759+K02327+K02321+K08047…	no
Apoptosis	map04210	82	14	4799	1111	0.180231	0.516029	gene25957|K01367;gene493|K08738;gene6380|K04396;gene21267|K04456;gene5158|K04733;gene19752|K04466;gene15980|K04456;gene16075|K02310;gene28015|K04722;gene3121|K02582;gene20748|K04722;gene9174|K04722|K05128;gene25144|K04348;gene2524|K02649;gene13415|K16061;gene15618|K04728;gene1655|K04724;gene12300|K01173;gene16145|K02311;gene18190|K02159;gene5995|K03158;gene17901|K04456;gene19248|K02649;gene2814|K…	gene25144|K04348;gene26904|K04725;gene28805|K04722	3	gene15980|K04456;gene19248|K02649;gene28776|K04722	3	http://www.kegg.jp/pathway/map04210+K01367+K08738+K04396+K04456+K04733+K04466+K04456+K02310+K04722+K02582+K04722+K04722|K05128+K04348+K02649+K16061+K04728+K04724+K01173+K02311+K02159+K03158+K04456+K02649+K04345+K02649+K04348+K04739+K08738+K04731+K04451+K04386+K04725+K04722+K04722+K02861+K06268+K04735+K04722+K03171+K04570+K04730+K03173+.|K04739+K08738+K02373+K00922+K04729+K04722+K16060+K04734+K044…	no
Spliceosome	map03040	149	28	4732	1097	0.182176	0.516166	gene12109|K11097;gene18885|K12625;gene7372|K12824;gene11926|K12846;gene27236|K12885;gene7440|K12848;gene3200|K12876;gene19821|K12823;gene12985|K11094;gene4912|K12741;gene10220|K06063;gene16702|K12890;gene11078|K12875;gene17916|K11091;gene21809|K12871;gene11301|K12880;gene17624|K12815;gene12995|K12840;gene3001|K12850;gene6721|K12886;gene11172|K12840;gene13200|K12869;gene8070|K12887;gene19000|K1285…	gene19000|K12856;gene16597|K12825;gene2026|K12741;gene8450|K12841;gene3730|K03283;gene11930|K12889	6	gene19471|K12625	1	http://www.kegg.jp/pathway/map03040+K11097+K12625+K12824+K12846+K12885+K12848+K12876+K12823+K11094+K12741+K06063+K12890+K12875+K11091+K12871+K12880+K12815+K12840+K12850+K12886+K12840+K12869+K12887+K12856+K12836+K12825+K12821+K12870+K12888+K12627+K12624+K11086+K12839+K11097+K12741+K11095+K12879|.+K12822+K12831+K12849+K03283+K12621+K12873+K11087+K12816+K12829+K11093+K03283+.|K12828+K12827+K12861+K1…	no
Circadian rhythm - fly	map04711	8	0	4873	1125	0.190073	0.52755	gene6685|K02223;gene15396|K02296;gene16114|K02633;gene19217|K02633;gene2237|K02633;gene18686|K09057;gene314|K03083|.;gene6100|K08960	.	0	gene18686|K09057	1	http://www.kegg.jp/pathway/map04711+K02223+K02296+K02633+K02633+K02633+K09057+K03083|.+K08960	no
Fatty acid degradation	map00071	31	4	4850	1121	0.188187	0.52755	gene492|K07514;gene27029|K01897;gene20820|K15013;gene2779|K00249;gene24237|K07511;gene7009|K00232;gene20004|K00232;gene6450|K13952;gene23443|K13238;gene16718|K00128;gene12016|K07515;gene12015|K07509;gene23233|K07508;gene15621|K00626;gene1583|K00255;gene10096|K00626;gene22069|K13239;gene3772|K00149;gene19319|K00128;gene2619|K08766;gene1468|K01897;gene21377|K07513;gene6453|K00121;gene26125|K08765;g…	gene6450|K13952	1	gene20820|K15013	1	http://www.kegg.jp/pathway/map00071+K07514+K01897+K15013+K00249+K07511+K00232+K00232+K13952+K13238+K00128+K07515+K07509+K07508+K00626+K00255+K00626+K13239+K00149+K00128+K08766+K01897+K07513+K00121+K08765+K09478+K00022+K14085+K09479+K01897+K00252+K01897	no
Pantothenate and CoA biosynthesis	map00770	14	1	4867	1124	0.198215	0.544592	gene20133|K09680;gene13323|K09680;gene15705|K06133;gene16166|K09680;gene18182|K00826;gene2421|.|K01922;gene19649|K02318;gene9866|K01513;gene5718|K00826;gene2938|K00207;gene9867|K01513;gene20866|K01598;gene24631|K09680;gene14028|K01464	.	0	.	0	http://www.kegg.jp/pathway/map00770+K09680+K09680+K06133+K09680+K00826+.|K01922+K02318+K01513+K00826+K00207+K01513+K01598+K09680+K01464	no
Glycolysis / Gluconeogenesis	map00010	55	9	4826	1116	0.214955	0.584677	gene17685|K01810;gene23820|K01623;gene6914|K00134;gene13282|K00850;gene5963|K01689;gene20571|K00129;gene7561|K00162;gene21580|K00162;gene9283|K03841;gene24546|K01834;gene6450|K13952;gene7807|K00844;gene16104|K01689;gene19111|K01689;gene16718|K00128;gene5126|K00850;gene2516|K00002;gene27319|K00161;gene959|K00850;gene24986|K00016;gene3772|K00149;gene19319|K00128;gene3483|K12406;gene11570|K01785;gen…	gene6450|K13952;gene959|K00850;gene6575|K15779;gene25205|K00844;gene11106|K01596;gene28046|K00627	6	gene7807|K00844;gene3483|K12406;gene13610|K01895	3	http://www.kegg.jp/pathway/map00010+K01810+K01623+K00134+K00850+K01689+K00129+K00162+K00162+K03841+K01834+K13952+K00844+K01689+K01689+K00128+K00850+K00002+K00161+K00850+K00016+K00149+K00128+K12406+K01785+K01837+K00927+K00134+K01623+K00627+K15779+K01835+K01834+K00873+K00121+K00844+K00850+K00844+K00844+K01803+K14085+K00627+K00016+K00134+K00016+K01596+K00129+K00129+K01895+K00627+K01895+K08074+K01623…	no
Focal adhesion	map04510	145	28	4736	1097	0.222367	0.59885	gene1565|.|K05717;gene4906|K06484;gene20584|K05087;gene10349|K05699;gene21881|K04366;gene21267|K04456;gene7407|K05740;gene11524|K04513;gene15287|K06272;gene23453|K06276;gene16795|K06269;gene6918|K04440;gene15980|K04456;gene4949|K06590;gene16709|K05760;gene25301|K05699;gene4478|K12958;gene15696|K05450;gene19908|K05692;gene17207|K05726;gene21313|K04361;gene2524|K02649;gene27343|K06237;gene9033|K062…	gene7407|K05740;gene25301|K05699;gene6204|K06275;gene10151|K04659;gene26904|K04725;gene5999|K03900;gene6018|K10151;gene6675|K04363;gene4200|K04437	9	gene15980|K04456;gene23814|K04371;gene26720|K05449;gene997|K06238;gene9689|K05703|.;gene19248|K02649;gene6500|K06250;gene4711|K06236	8	http://www.kegg.jp/pathway/map04510+.|K05717+K06484+K05087+K05699+K04366+K04456+K05740+K04513+K06272+K06276+K06269+K04440+K04456+K06590+K05760+K05699+K12958+K05450+K05692+K05726+K04361+K02649+K06237+K06271+K13709+K06243+K04437+K12757+K06237+K06237+K06482+K03099+K10152+K06269+K04371+K06270+K05449+K06269+K05637+K06238+K06238+K06279+K05099+K05703|.+K04514+K04456+K06275+K16857+K04365+K02649+K07861+K0…	no
MAPK signaling pathway - fly	map04013	13	1	4868	1124	0.231369	0.611857	gene5712|K07827;gene21313|K04361;gene10677|K03099;gene23814|K04371;gene25689|.|K02678;gene11577|K03099;gene16218|K07293;gene20029|K04364;gene1044|K02678;gene27204|K04371;gene11211|K04368;gene5822|K03211;gene16731|K07293	.	0	gene23814|K04371	1	http://www.kegg.jp/pathway/map04013+K07827+K04361+K03099+K04371+.|K02678+K03099+K07293+K04364+K02678+K04371+K04368+K03211+K07293	no
Vitamin B6 metabolism	map00750	7	0	4874	1125	0.233945	0.611857	gene1666|K00157;gene1958|K13248;gene19455|K00275;gene8999|K00831;gene1668|K00157;gene947|K00868;gene6077|K07758	.	0	.	0	http://www.kegg.jp/pathway/map00750+K00157+K13248+K00275+K00831+K00157+K00868+K07758	no
Aldosterone-regulated sodium reabsorption	map04960	29	4	4852	1121	0.232508	0.611857	gene802|K01540;gene23453|K06276;gene880|K01540;gene5712|K07827;gene2524|K02649;gene23814|K04371;gene5993|K04824;gene9903|K13302;gene3643|K01539;gene19248|K02649;gene20241|K02649;gene3136|K01539;gene23232|K01540;gene23275|.|K13305;gene8186|K04527;gene20118|K02677;gene20119|K02677;gene572|K00922;gene1256|K06644;gene17095|K08555;gene23741|K04827;gene23744|K04825;gene27204|K04371;gene833|K00922;gene2…	gene23744|K04825	1	gene23814|K04371;gene19248|K02649;gene8186|K04527	3	http://www.kegg.jp/pathway/map04960+K01540+K06276+K01540+K07827+K02649+K04371+K04824+K13302+K01539+K02649+K02649+K01539+K01540+.|K13305+K04527+K02677+K02677+K00922+K06644+K08555+K04827+K04825+K04371+K00922+K13358+K00922+K00071+K01540+K02649	no
Glycosaminoglycan degradation	map00531	18	2	4863	1123	0.247544	0.635208	gene23918|K01195;gene23917|K01195;gene24724|K10532;gene6906|K07964;gene21700|K01197;gene21701|K01197;gene27874|K01136;gene20194|K12373;gene20193|K12373;gene7054|.|K01217;gene19647|K01205;gene5245|K01137;gene19924|K01565;gene11156|K12373;gene21347|K12309;gene21699|K01197;gene17330|K01132;gene11265|K01135	.	0	.	0	http://www.kegg.jp/pathway/map00531+K01195+K01195+K10532+K07964+K01197+K01197+K01136+K12373+K12373+.|K01217+K01205+K01137+K01565+K12373+K12309+K01197+K01132+K01135	no
Biosynthesis of unsaturated fatty acids	map01040	18	2	4863	1123	0.247544	0.635208	gene1562|K07753;gene6370|K10203;gene7009|K00232;gene20004|K00232;gene13126|K10703;gene8816|K10703;gene12016|K07515;gene10298|K01068;gene8207|K10258;gene21377|K07513;gene22611|K10244;gene355|K10703;gene25825|K10224;gene25827|K10226;gene18063|K10251;gene10300|K01068;gene10301|K01068;gene11224|K10703	gene355|K10703	1	gene18063|K10251	1	http://www.kegg.jp/pathway/map01040+K07753+K10203+K00232+K00232+K10703+K10703+K07515+K01068+K10258+K07513+K10244+K10703+K10224+K10226+K10251+K01068+K01068+K10703	no
Prolactin signaling pathway	map04917	53	9	4828	1116	0.250404	0.636542	gene21881|K04366;gene21267|K04456;gene6918|K04440;gene15980|K04456;gene10037|K08550;gene10262|K04379;gene5712|K07827;gene2524|K02649;gene10475|K04697;gene19948|K04696;gene10677|K03099;gene23814|K04371;gene1709|K11220;gene23608|K04694;gene3459|K06279;gene17901|K04456;gene19248|K02649;gene20241|K02649;gene11638|K04698;gene7978|K04369;gene4880|K04695;gene13662|K05704;gene14859|K17101;gene11577|K0309…	gene19948|K04696;gene1709|K11220;gene23608|K04694;gene7905|K09444;gene6018|K10151	5	gene15980|K04456;gene23814|K04371;gene19248|K02649;gene14859|K17101	4	http://www.kegg.jp/pathway/map04917+K04366+K04456+K04440+K04456+K08550+K04379+K07827+K02649+K04697+K04696+K03099+K04371+K11220+K04694+K06279+K04456+K02649+K02649+K04698+K04369+K04695+K05704+K17101+K03099+K05147+K04735+K04441+K04441+K11223+K04692+K04440+K00922+K04440+K04364+K09444+K04699+K10151+K04701+K04699+K04371+K04368+K00922+K03083|.+K00922+K04441+K02580+K04503+K09408+K07828+K00965+K04447+K112…	no
mRNA surveillance pathway	map03015	86	16	4795	1109	0.257132	0.643719	gene27239|K11583;gene17141|K13171;gene13999|K13126;gene9816|K13917;gene3200|K12876;gene19683|K14325;gene14874|K14408;gene16795|K06269;gene25816|K14398;gene11078|K12875;gene21652|K14962;gene27804|K14328;gene19532|K14323;gene27193|K14407;gene28118|K08873;gene855|K11583;gene16188|K15544;gene26049|K06269;gene3510|K11125;gene18093|K06100;gene11955|K06269;gene25456|K14400;gene11709|K14376;gene27933|K11…	gene17141|K13171;gene13999|K13126;gene19683|K14325;gene9200|.|K04354;gene2375|K13126	5	gene7369|K04354	1	http://www.kegg.jp/pathway/map03015+K11583+K13171+K13126+K13917+K12876+K14325+K14408+K06269+K14398+K12875+K14962+K14328+K14323+K14407+K08873+K11583+K15544+K06269+K11125+K06100+K06269+K14400+K14376+K11583+K14327+K04382+K14396+K14411+.|K04354+K14325+K04382+K03456+K12877+K00565+K12812+K14398+K04354+K11124+K14402+K14326+K11584+K11584+K08873+K14401+K11584+K14328+K13126+K14403+K14376+K14397+K12882+K128…	no
Type II diabetes mellitus	map04930	33	5	4848	1120	0.257961	0.643719	gene6918|K04440;gene2524|K02649;gene10475|K04697;gene19948|K04696;gene12507|K07187;gene15428|K05004;gene23814|K04371;gene7807|K00844;gene23608|K04694;gene19248|K02649;gene20241|K02649;gene16066|K07203;gene8246|K04344;gene8186|K04527;gene4880|K04695;gene3483|K12406;gene19155|K07191;gene470|K07296;gene8614|K04440;gene572|K00922;gene25040|K04440;gene11159|K00873;gene22539|K03156;gene11449|K00844;gen…	gene19948|K04696;gene23608|K04694;gene25205|K00844	3	gene23814|K04371;gene7807|K00844;gene19248|K02649;gene8186|K04527;gene3483|K12406	5	http://www.kegg.jp/pathway/map04930+K04440+K02649+K04697+K04696+K07187+K05004+K04371+K00844+K04694+K02649+K02649+K07203+K04344+K04527+K04695+K12406+K07191+K07296+K04440+K00922+K04440+K00873+K03156+K00844+K04850+K04371+K00844+K00844+K00922+.|K04854+K00922+K07209+K02649	no
Amino sugar and nucleotide sugar metabolism	map00520	42	7	4839	1118	0.276849	0.684573	gene17685|K01810;gene2636|K00326;gene23452|K01443;gene11514|K00884;gene7398|K02564;gene9842|K00326;gene6595|K00012;gene7807|K00844;gene11744|K08678;gene11919|K00820;gene16499|K00326;gene2768|K00976;gene1193|K01784;gene20015|K00849;gene3751|K00972;gene20194|K12373;gene20193|K12373;gene12988|K01097;gene9062|K12409;gene16356|K01639;gene9585|K01836;gene21724|K00966;gene6184|K00326;gene9098|K05304;gen…	gene12988|K01097;gene16356|K01639;gene9585|K01836;gene6575|K15779;gene25205|K00844	5	gene7807|K00844	1	http://www.kegg.jp/pathway/map00520+K01810+K00326+K01443+K00884+K02564+K00326+K00012+K00844+K08678+K00820+K00326+K00976+K01784+K00849+K00972+K12373+K12373+K01097+K12409+K01639+K01836+K00966+K00326+K05304+K15779+K00983+K01835+K01711+K12373+K00963+K00844+K00621+K00844+K00844+K01787+K02564+K01809+K05305+K00972+K00965+K02377+K00326	no
Mismatch repair	map03430	22	3	4859	1122	0.284222	0.696473	gene15986|K10746;gene4081|K03111;gene19478|K03111;gene10268|K08739;gene4680|K10740;gene19007|K07466;gene12778|K10756;gene6591|K10754;gene26046|K03505;gene18253|K02327;gene18152|K10747;gene13299|K04802;gene23948|K10755;gene21361|K08734;gene16769|K10756;gene4302|K02328;gene471|K10755;gene7201|K08736;gene11645|K08735;gene11648|K08737;gene24153|K10858;gene1285|K10739	.	0	gene26046|K03505	1	http://www.kegg.jp/pathway/map03430+K10746+K03111+K03111+K08739+K10740+K07466+K10756+K10754+K03505+K02327+K10747+K04802+K10755+K08734+K10756+K02328+K10755+K08736+K08735+K08737+K10858+K10739	no
Proteoglycans in cancer	map05205	171	35	4710	1090	0.291677	0.708357	gene17424|K01398;gene1565|.|K05717;gene4906|K06484;gene20584|K05087;gene13697|K01116;gene21881|K04366;gene21267|K04456;gene19171|K04358;gene1520|K01357;gene11524|K04513;gene24482|K04358;gene19821|K12823;gene16795|K06269;gene13958|K16336;gene16897|K02842;gene15980|K04456;gene329|K06106;gene16709|K05760;gene10037|K08550;gene13565|K02991;gene14322|K04377;gene13783|K01403;gene20435|K03685;gene24774|K…	gene20435|K03685;gene24745|K10380;gene17937|K13375;gene1161|K06255;gene6881|K04358;gene9281|K01365;gene4200|K04437;gene9499|K10160	8	gene17424|K01398;gene19171|K04358;gene13958|K16336;gene15980|K04456;gene13783|K01403;gene23814|K04371;gene8568|K01064;gene19248|K02649;gene4743|K02432;gene7624|K04358;gene5363|K05084;gene6356|K10380;gene15881|K13376;gene18223|K07829	14	http://www.kegg.jp/pathway/map05205+K01398+.|K05717+K06484+K05087+K01116+K04366+K04456+K04358+K01357+K04513+K04358+K12823+K06269+K16336+K02842+K04456+K06106+K05760+K08550+K02991+K04377+K01403+K03685+K04362+K05860+K08523+K12958+K05692+K06257+K07827+K04361+K04688+K02649+K12461+K04437+K10380+K08107+K16867+K04688+K04358+K16848+K16865+K03099+K06269+K02375+K04371+K06270+K09543+K07532+K06269+K01064+K001…	no
Hippo signaling pathway	map04390	124	25	4757	1100	0.309811	0.737186	gene11835|K05691;gene19338|K06094;gene1520|K01357;gene24486|K03362;gene16795|K06269;gene22833|K09448;gene16897|K02842;gene19864|K08959;gene11480|K06685;gene17078|K04676;gene10484|K04662;gene11072|K16682;gene14322|K04377;gene6830|K09782;gene21624|K16197;gene19908|K05692;gene4603|K16684;gene551|K16796;gene23246|K04501;gene25064|K04673;gene10670|K16686;gene22749|K10152;gene26049|K06269;gene1604|K023…	gene9200|.|K04354;gene21847|K16682;gene17937|K13375;gene6018|K10151;gene24401|K04491	5	gene8568|K01064;gene7369|K04354;gene4743|K02432;gene18206|K09448;gene15881|K13376	5	http://www.kegg.jp/pathway/map04390+K05691+K06094+K01357+K03362+K06269+K09448+K02842+K08959+K06685+K04676+K04662+K16682+K04377+K09782+K16197+K05692+K16684+K16796+K04501+K04673+K16686+K10152+K06269+K02375+K04412+K16197+K05691+K06269+K01064+K00182+K06685+K00444+K13578+K04382+K04674+.|K04354+K04382+K03456+K02329+K02432+K16682+K16198+K04388+K12075+K04354+K04490+K16820+K16684+K09448+K06092+K02842+K060…	no
NF-kappa B signaling pathway	map04064	64	12	4817	1113	0.311893	0.737186	gene13697|K01116;gene6123|K04403;gene23792|K07362;gene23281|K07369;gene11313|K05409;gene5158|K04733;gene19752|K04466;gene9798|K04427;gene24560|K07371;gene22549|K03115;gene9927|K11859;gene15618|K04728;gene1655|K04724;gene18055|K09253;gene18703|K10652;gene5995|K03158;gene5992|K03159;gene8126|K06490;gene8002|K05842;gene7448|K04391;gene25682|K05403;gene13786|K03160;gene17253|K05859;gene12510|K05476;g…	gene9927|K11859;gene18703|K10652;gene7448|K04391;gene13786|K03160;gene12510|K05476;gene14235|K05854;gene26904|K04725;gene16391|K11987;gene9499|K10160	9	gene23792|K07362;gene26055|K10130	2	http://www.kegg.jp/pathway/map04064+K01116+K04403+K07362+K07369+K05409+K04733+K04466+K04427+K07371+K03115+K11859+K04728+K04724+K09253+K10652+K03158+K03159+K06490+K05842+K04391+K05403+K03160+K05859+K05476+K16072+K05854+K04386+K16065+K04725+K10130+K02861+K03097+K05856+K05147+K09849+K04735+K03171+K12793+K05855+K04469+K04570+K03172+K11987+K04730+K03097+K03173+K04729+K16060+K04734+K04467+K03156+K07367…	no
Galactose metabolism	map00052	21	3	4860	1122	0.316253	0.737186	gene13282|K00850;gene7807|K00844;gene5126|K00850;gene1193|K01784;gene20015|K00849;gene959|K00850;gene27985|K01189;gene9218|K07966;gene6575|K15779;gene2710|K01835;gene19927|K12316;gene11875|K00963;gene11449|K00844;gene10714|K12317;gene28348|K00850;gene2471|K07967;gene25205|K00844;gene25204|K00844;gene21347|K12309;gene9244|K00965;gene19710|K01084	gene959|K00850;gene9218|K07966;gene6575|K15779;gene25205|K00844	4	gene7807|K00844	1	http://www.kegg.jp/pathway/map00052+K00850+K00844+K00850+K01784+K00849+K00850+K01189+K07966+K15779+K01835+K12316+K00963+K00844+K12317+K00850+K07967+K00844+K00844+K12309+K00965+K01084	no
One carbon pool by folate	map00670	16	2	4865	1123	0.317098	0.737186	gene1566|K00602;gene19333|K00600;gene5304|K00600;gene10031|K13402;gene25300|K00548;gene11239|K00604;gene6827|K13403;gene10396|K00288;gene6|K11787;gene16055|K00297;gene5555|K00289;gene11479|K13403;gene20762|K01934;gene7202|K00287;gene21733|K00605;gene23121|K00560	.	0	.	0	http://www.kegg.jp/pathway/map00670+K00602+K00600+K00600+K13402+K00548+K00604+K13403+K00288+K11787+K00297+K00289+K13403+K01934+K00287+K00605+K00560	no
Propanoate metabolism	map00640	26	4	4855	1121	0.313151	0.737186	gene492|K07514;gene18802|K11262;gene20782|K05606;gene2779|K00249;gene24237|K07511;gene853|K01966;gene16718|K00128;gene12016|K07515;gene2107|K05605;gene15621|K00626;gene10096|K00626;gene21550|K01900;gene24986|K00016;gene3772|K00149;gene19319|K00128;gene12866|K01900;gene10287|K00140;gene11830|K01899;gene17263|K01578;gene7863|K14085;gene25531|K00016;gene5735|K00016;gene13235|K01895;gene13610|K01895;…	gene10287|K00140;gene12536|K01965	2	gene13610|K01895	1	http://www.kegg.jp/pathway/map00640+K07514+K11262+K05606+K00249+K07511+K01966+K00128+K07515+K05605+K00626+K00626+K01900+K00016+K00149+K00128+K01900+K00140+K01899+K01578+K14085+K00016+K00016+K01895+K01895+K00016+K01965	no
Colorectal cancer	map05210	63	12	4818	1113	0.331293	0.763658	gene493|K08738;gene21881|K04366;gene21267|K04456;gene11524|K04513;gene6918|K04440;gene15980|K04456;gene14322|K04377;gene10262|K04379;gene5712|K07827;gene2524|K02649;gene23246|K04501;gene23814|K04371;gene18190|K02159;gene17901|K04456;gene9109|K04674;gene26391|K08845;gene4092|K04365;gene19248|K02649;gene19875|K07861;gene20241|K02649;gene15934|K08738;gene21329|K04388;gene11821|K04490;gene21361|K0873…	gene17937|K13375;gene24401|K04491	2	gene15980|K04456;gene23814|K04371;gene19248|K02649;gene15881|K13376	4	http://www.kegg.jp/pathway/map05210+K08738+K04366+K04456+K04513+K04440+K04456+K04377+K04379+K07827+K02649+K04501+K04371+K02159+K04456+K04674+K08845+K04365+K02649+K07861+K02649+K08738+K04388+K04490+K08734+K04451+K08733+K02157+K04385+K04392+K13375+K13377+K04440+K08738+K02085+K02105+K00922+K02620+K04440+K08736+K08735+K08737+K08732+K04371+K04368+K00922+K03083|.+K02085+K00922+K04513+K04399+K04500+K045…	no
Toxoplasmosis	map05145	90	18	4791	1107	0.341088	0.779629	gene493|K08738;gene6123|K04403;gene21267|K04456;gene5158|K04733;gene21706|K04630;gene6918|K04440;gene15515|K05134;gene25106|K09565;gene15980|K04456;gene9798|K04427;gene2524|K02649;gene21745|K06243;gene13415|K16061;gene9923|K05132;gene23814|K04371;gene22565|K03283;gene1709|K11220;gene5995|K03158;gene10391|K03283;gene23608|K04694;gene23604|K08060;gene23147|K05637;gene19366|K04432;gene17901|K04456;g…	gene1709|K11220;gene23608|K04694;gene20099|K04433;gene13786|K03160;gene26904|K04725;gene3730|K03283;gene17937|K13375;gene9499|K10160	8	gene15980|K04456;gene23814|K04371;gene19248|K02649;gene18906|K13241;gene15881|K13376	5	http://www.kegg.jp/pathway/map05145+K08738+K04403+K04456+K04733+K04630+K04440+K05134+K09565+K04456+K04427+K02649+K06243+K16061+K05132+K04371+K03283+K11220+K03158+K03283+K04694+K08060+K05637+K04432+K04456+K05135+K05133+K03283+K02649+K02649+K04433+K03160+K08738+K04630+K04725+K13241+K06244+K03283+K11219+K04735+K05635+K04570+K13375+K04534+K04730+K04441+K04441+K04692+K13377+K06240+K06240+K04630+K04440…	no
Nitrogen metabolism	map00910	15	2	4866	1123	0.356969	0.797948	gene9031|K01672;gene18297|K03521;gene17171|K00411;gene16348|K01915;gene20837|K03522;gene4686|K01953;gene25059|K00261;gene14412|K00413;gene1710|K01425;gene26713|K01672;gene26714|K01672;gene13881|K01672;gene5336|K01425;gene21733|K00605;gene10635|K01672	gene5336|K01425	1	.	0	http://www.kegg.jp/pathway/map00910+K01672+K03521+K00411+K01915+K03522+K01953+K00261+K00413+K01425+K01672+K01672+K01672+K01425+K00605+K01672	no
Primary bile acid biosynthesis	map00120	10	1	4871	1124	0.360837	0.797948	gene21578|K10214;gene1524|K00488;gene21438|K07431;gene7830|K12405;gene18657|K08748;gene22673|K07439;gene2614|K08764;gene20419|K01796;gene14200|K07430;gene23878|K12408	.	0	.	0	http://www.kegg.jp/pathway/map00120+K10214+K00488+K07431+K12405+K08748+K07439+K08764+K01796+K07430+K12408	no
Small cell lung cancer	map05222	80	16	4801	1109	0.3566	0.797948	gene22042|K06620;gene1565|.|K05717;gene493|K08738;gene21267|K04456;gene21573|K01522;gene10382|K04453;gene15980|K04456;gene3460|K02219;gene14322|K04377;gene23206|K16063;gene1187|K09389;gene8760|K04685;gene2524|K02649;gene27343|K06237;gene21745|K06243;gene13415|K16061;gene18936|K09848;gene12505|K06237;gene12506|K06237;gene19406|K06482;gene4723|K02091;gene27483|K08524;gene13944|K06626;gene23147|K056…	gene22042|K06620;gene13944|K06626;gene26904|K04725;gene16391|K11987	4	gene15980|K04456;gene19248|K02649;gene18906|K13241	3	http://www.kegg.jp/pathway/map05222+K06620+.|K05717+K08738+K04456+K01522+K04453+K04456+K02219+K04377+K16063+K09389+K04685+K02649+K06237+K06243+K16061+K09848+K06237+K06237+K06482+K02091+K08524+K06626+K05637+K04456+K02649+K02649+K08738+K01110+K04451+K04725+K06237+K06237+K13241+K06244+K09849+K06618+K04735+K05635+K04570+K03172+K11987+K03173+K06240+K06240+K08738+K05719+K00922+K16060+K06487+K04734+K044…	no
HIF-1 signaling pathway	map04066	89	18	4792	1107	0.35807	0.797948	gene20584|K05087;gene13697|K01116;gene21267|K04456;gene6914|K00134;gene15980|K04456;gene17919|K09592;gene13565|K02991;gene5963|K01689;gene22000|K16366;gene12996|K01103;gene21313|K04361;gene14525|K04688;gene2524|K02649;gene20944|K09592;gene7561|K00162;gene21580|K00162;gene18766|K04688;gene9923|K05132;gene27194|K08008;gene23814|K04371;gene7807|K00844;gene5992|K03159;gene16104|K01689;gene19111|K0168…	gene25205|K00844;gene9499|K10160;gene6144|K04498	3	gene15980|K04456;gene23814|K04371;gene7807|K00844;gene19248|K02649;gene8186|K04527;gene18906|K13241;gene10624|K03873	7	http://www.kegg.jp/pathway/map04066+K05087+K01116+K04456+K00134+K04456+K09592+K02991+K01689+K16366+K01103+K04361+K04688+K02649+K09592+K00162+K00162+K04688+K05132+K08008+K04371+K00844+K03159+K01689+K01689+K04456+K16451+K05133+K03259+K02649+K02649+K07203+K05405+K00161+K03871+K05859+K02991+K05096+K04527+K04369+K13241+K09097+K02677+K02677+K03873+K02991+K04735+K05055+K00134+K03259+K04515+K03872+K04692…	no
Thyroid cancer	map05216	29	5	4852	1120	0.366341	0.803587	gene14195|K09290;gene21886|K08530;gene12948|K09290;gene14322|K04377;gene5712|K07827;gene25022|K09289;gene23814|K04371;gene27483|K08524;gene16387|K09291;gene4092|K04365;gene204|K09292;gene11821|K04490;gene19187|K04451;gene7978|K04369;gene10627|K10373|K10375|K09290;gene28340|K09292;gene17597|K05689;gene21415|K02105;gene8100|K09290;gene7547|K02620;gene25284|K05126;gene27204|K04371;gene11211|K04368;g…	gene24401|K04491	1	gene23814|K04371	1	http://www.kegg.jp/pathway/map05216+K09290+K08530+K09290+K04377+K07827+K09289+K04371+K08524+K09291+K04365+K09292+K04490+K04451+K04369+K10373|K10375|K09290+K09292+K05689+K02105+K09290+K02620+K05126+K04371+K04368+K04503+K09290+K07828+K09288+K09290+K04491	no
p53 signaling pathway	map04115	70	14	4811	1111	0.373835	0.813466	gene12108|K10808;gene493|K08738;gene9928|K10136;gene4326|K10138;gene6234|K10129;gene794|K06640;gene10605|K05868;gene18781|K10147;gene8762|K10134;gene25264|K02087;gene20238|K05868;gene7220|K10145;gene6865|K10146;gene15618|K04728;gene16628|K06641;gene16302|K10143;gene22749|K10152;gene4723|K02091;gene9721|.|K10141;gene13944|K06626;gene18190|K02159;gene10783|K16857;gene14783|K10140;gene15934|K08738;g…	gene13944|K06626;gene6018|K10151;gene1866|K10128	3	gene26055|K10130	1	http://www.kegg.jp/pathway/map04115+K10808+K08738+K10136+K10138+K10129+K06640+K05868+K10147+K10134+K02087+K05868+K10145+K10146+K04728+K06641+K10143+K10152+K02091+.|K10141+K06626+K02159+K16857+K10140+K08738+K01110+K04451+K10808+K10130+K10148+K06509+K04402+K10127+K07207+K06625+K10132+K08738+K05868+K10137+K03982+K10144+K10151+K06644+K05868+K04726+K10139+K04402+K10135+K10131+K02084+K10134+K04506+K066…	no
Lysine degradation	map00310	51	10	4830	1115	0.392123	0.846489	gene8642|K00825;gene492|K07514;gene22572|K11420;gene7397|K11433;gene24237|K07511;gene4532|K09189;gene25025|K00164;gene27716|K11419;gene3839|K09188;gene4311|K00164;gene8486|K11703;gene780|K13645;gene17045|K11431;gene16718|K00128;gene17754|K14959;gene12016|K07515;gene24043|K13646;gene898|K11433;gene15621|K00626;gene6878|K11433;gene10096|K00626;gene3772|K00149;gene19319|K00128;gene12455|K11420;gene3…	gene3839|K09188;gene17045|K11431;gene6878|K11433;gene16822|K11422;gene15503|K09186;gene25278|K11433	6	gene18494|K11429	1	http://www.kegg.jp/pathway/map00310+K00825+K07514+K11420+K11433+K07511+K09189+K00164+K11419+K09188+K00164+K11703+K13645+K11431+K00128+K14959+K07515+K13646+K11433+K00626+K11433+K00626+K00149+K00128+K11420+K06101+K11429+K11427+K11423+K11433+K11433+K11421+K00473+K00474+K09187+K11425+K11419+K00022+K11422+K14085+K11433+K15588+K11424+K11422+K14157+K00658+K11429+K00252+K11428+K09186+K11433+K06707|K11433	no
Glycosphingolipid biosynthesis - ganglio series	map00604	14	2	4867	1123	0.40026	0.851931	gene704|K03372;gene23205|K03369;gene12268|K03374;gene11800|K03370;gene12267|K03376;gene22883|K00715;gene20194|K12373;gene20193|K12373;gene14345|K00780;gene5285|K00725;gene11156|K12373;gene2785|K03373;gene17185|K03368;gene21347|K12309	.	0	gene11800|K03370;gene2785|K03373	2	http://www.kegg.jp/pathway/map00604+K03372+K03369+K03374+K03370+K03376+K00715+K12373+K12373+K00780+K00725+K12373+K03373+K03368+K12309	no
Transcriptional misregulation in cancer	map05202	131	28	4750	1097	0.403226	0.851931	gene20584|K05087;gene25958|K11253;gene21886|K08530;gene27022|K13209;gene4326|K10138;gene26508|K06571;gene8031|K15187;gene19821|K12823;gene11712|K09254;gene10382|K04453;gene5301|K11253;gene17078|K04676;gene4949|K06590;gene20768|K15589;gene27926|K09105;gene22129|K11253;gene22124|K11253;gene22127|K11253;gene22123|K11253;gene15947|K11253;gene14322|K04377;gene13783|K01403;gene20430|K15620;gene15791|K0…	gene18830|K14651;gene20893|K10054;gene14865|K15612;gene7448|K04391;gene13786|K03160;gene916|K09633;gene22678|K09278;gene22680|K11313;gene10425|K15614;gene6018|K10151;gene18734|K10789;gene9116|K08559;gene15503|K09186	13	gene13783|K01403;gene4658|K09431;gene8658|K00069;gene23807|K15626;gene14154|K15616	5	http://www.kegg.jp/pathway/map05202+K05087+K11253+K08530+K13209+K10138+K06571+K15187+K12823+K09254+K04453+K11253+K04676+K06590+K15589+K09105+K11253+K11253+K11253+K11253+K11253+K04377+K01403+K15620+K04376+K15613+K02211+K14651+K10048+K11447+K04728+K09431+K13098+K08527+K04452+K10054+K11253+K08524+K15187+K00069+K05099+K15612+K06067+K11253+K09438+K04391+K15627+K15618+K11253+K05405+K03160+K04387+K10500…	no
Gap junction	map04540	64	13	4817	1112	0.404041	0.851931	gene21881|K04366;gene12470|K07375;gene4324|K08041;gene21706|K04630;gene2118|K04420;gene19864|K08959;gene23173|K07375;gene11130|K08044;gene15696|K05450;gene5712|K07827;gene13459|.|K04632;gene21313|K04361;gene25264|K02087;gene9631|K07372;gene10677|K03099;gene366|K07374;gene17138|K12319;gene23814|K04371;gene22059|K07375;gene93|K07374;gene17368|K08047;gene19326|K04464;gene7946|K04635;gene8996|K04634;…	gene6675|K04363	1	gene9631|K07372;gene23814|K04371;gene1501|K07374;gene24669|K07376;gene9437|K04289	5	http://www.kegg.jp/pathway/map04540+K04366+K07375+K08041+K04630+K04420+K08959+K07375+K08044+K05450+K07827+.|K04632+K04361+K02087+K07372+K03099+K07374+K12319+K04371+K07375+K07374+K08047+K04464+K04635+K04634+K04345+K04632+K07375+K04630+K04369+K07375+K05704+K07375+K02677+K02677+K03099+K04157+K07374+K07374+K12319+K05450+K04630+K04364+K07376+K04363+K04463+K08049+K04371+K04368+K04289+K04359+K04960+K057…	no
Fatty acid biosynthesis	map00061	4	0	4877	1125	0.436108	0.898646	gene19867|K00665;gene18802|K11262;gene6192|K00645;gene24712|K09458	.	0	.	0	http://www.kegg.jp/pathway/map00061+K00665+K11262+K00645+K09458	no
Thiamine metabolism	map00730	4	0	4877	1125	0.436108	0.898646	gene13631|K04487;gene3961|K00949;gene25335|K06928;gene11098|K05307	.	0	.	0	http://www.kegg.jp/pathway/map00730+K04487+K00949+K06928+K05307	no
Lysine biosynthesis	map00300	4	0	4877	1125	0.436108	0.898646	gene8642|K00825;gene8712|K01681;gene6152|K01681;gene7863|K14085	.	0	.	0	http://www.kegg.jp/pathway/map00300+K00825+K01681+K01681+K14085	no
Hepatitis B	map05161	128	28	4753	1097	0.448466	0.903575	gene22042|K06620;gene493|K08738;gene21881|K04366;gene21267|K04456;gene11313|K05409;gene4120|K09048;gene6918|K04440;gene13910|K03662;gene6127|K04374;gene25810|K10610;gene15980|K04456;gene5309|K11225;gene14322|K04377;gene13783|K01403;gene11133|K17334;gene10262|K04379;gene1915|K12647;gene21624|K16197;gene1187|K09389;gene5712|K07827;gene4387|K09047;gene2524|K02649;gene9034|K09048;gene3048|K16344;gene…	gene22042|K06620;gene1915|K12647;gene1709|K11220;gene13944|K06626;gene17937|K13375;gene1161|K06255;gene5342|K11221;gene26067|K09447;gene9499|K10160;gene6144|K04498	10	gene15980|K04456;gene13783|K01403;gene11133|K17334;gene23814|K04371;gene25250|K12496;gene19248|K02649;gene15881|K13376	7	http://www.kegg.jp/pathway/map05161+K06620+K08738+K04366+K04456+K05409+K09048+K04440+K03662+K04374+K10610+K04456+K11225+K04377+K01403+K17334+K04379+K12647+K16197+K09389+K07827+K09047+K02649+K09048+K16344+K15041+K04501+K17333+K12648+K02091+K05870+K04371+K12496+K11220+K16197+K15041+K06626+K02159+K04456+K05842+K04674+K04802+K02649+K05403+K11594+K02649+K10140+K05405+K15041+K08738+K01110+K04451+K16197…	no
Axon guidance	map04360	102	22	4779	1103	0.441918	0.903575	gene7262|K06820;gene11524|K04513;gene21706|K04630;gene11387|K06521;gene25654|K06755;gene24385|K07520;gene3467|K05462;gene3468|K05462;gene13046|K06724;gene11133|K17334;gene2290|K07525;gene5712|K07827;gene25144|K04348;gene7996|K06842;gene23951|K05743;gene4214|K16351;gene16450|K06820;gene17583|K17333;gene3862|K02090;gene23814|K04371;gene15460|K07532;gene21934|K06820;gene5252|K07526;gene24497|K06521;…	gene25144|K04348;gene5252|K07526;gene7823|K06842	3	gene11387|K06521;gene25654|K06755;gene3467|K05462;gene3468|K05462;gene11133|K17334;gene23951|K05743;gene23814|K04371;gene3278|K06842;gene4154|K06820;gene9689|K05703|.;gene21705|K06840;gene21646|K06840;gene1806|K04189;gene19250|K06843;gene4020|K05114;gene113|K06753;gene110|.|K06754;gene25179|K07521	18	http://www.kegg.jp/pathway/map04360+K06820+K04513+K04630+K06521+K06755+K07520+K05462+K05462+K06724+K17334+K07525+K07827+K04348+K06842+K05743+K16351+K06820+K17333+K02090+K04371+K07532+K06820+K07526+K06521+K06842+K06840+K06820+K05099+K05703|.+K04514+K05105+K07528+K06840+K06839+K07861+K05102+K04348+K06840+K04189+K05463+K05112+K04630+K05462+K05734+K16359+K06268+K07522+K07531+K04392+K06845+K06821+K075…	no
Collecting duct acid secretion	map04966	22	4	4859	1121	0.446892	0.903575	gene12104|K02148;gene23451|K02155;gene20171|K02153;gene16864|K02154;gene11517|K02147;gene17743|K01542;gene9135|K02147;gene283|K02145;gene9485|K02152;gene26115|K02154;gene22535|K02152;gene11633|K02150;gene6065|K02150;gene20526|K13627;gene14017|K02148;gene10369|K02149;gene3921|K02153;gene19644|K02154;gene15895|K02149;gene17555|K02146;gene4199|K02151;gene19718|K06573	.	0	gene12104|K02148;gene11517|K02147	2	http://www.kegg.jp/pathway/map04966+K02148+K02155+K02153+K02154+K02147+K01542+K02147+K02145+K02152+K02154+K02152+K02150+K02150+K13627+K02148+K02149+K02153+K02154+K02149+K02146+K02151+K06573	no
Basal transcription factors	map03022	44	9	4837	1116	0.454282	0.908563	gene19133|K03127;gene24446|K03130;gene15288|K03134;gene24101|K03131;gene16862|K03143;gene25857|K03131;gene2117|K10843;gene13004|K14650;gene323|K03136;gene21011|K03135;gene12885|K03139;gene10076|K10845;gene8037|K03138;gene3009|K03127;gene20235|K02202;gene20232|K14535;gene18830|K14651;gene26297|K03125;gene13861|K03128;gene22748|K14649;gene1306|K03126;gene28409|K14535;gene9626|K03127;gene10610|K0312…	gene323|K03136;gene18830|K14651;gene13444|K03129	3	gene9626|K03127	1	http://www.kegg.jp/pathway/map03022+K03127+K03130+K03134+K03131+K03143+K03131+K10843+K14650+K03136+K03135+K03139+K10845+K03138+K03127+K02202+K14535+K14651+K03125+K03128+K14649+K03126+K14535+K03127+K03123+K03144+K03135+K03132+K14535+K10842+K03122+K03120+K03124+K03120+K10844+K03130+K03133+K06634+K03141+K03129+K03142+K03137+K03129+K03121+K03137	no
Phagosome	map04145	100	22	4781	1103	0.476467	0.945978	gene12104|K02148;gene4906|K06484;gene12470|K07375;gene23451|K02155;gene20171|K02153;gene16864|K02154;gene19898|K12182;gene11517|K02147;gene13910|K03662;gene25100|K10068;gene23173|K07375;gene9135|K02147;gene4874|K12478;gene15693|K10414;gene19908|K05692;gene1762|.|K13884;gene21315|K07342;gene14247|K02144;gene16115|K13505;gene283|K02145;gene9485|K02152;gene27194|K08008;gene21210|K10413;gene366|K0737…	gene7448|K04391;gene10151|K04659;gene5951|K01330;gene22899|K05654;gene18734|K10789;gene9281|K01365;gene9499|K10160	7	gene12104|K02148;gene11517|K02147;gene25097|K10068;gene1501|K07374;gene18999|K13883	5	http://www.kegg.jp/pathway/map04145+K02148+K06484+K07375+K02155+K02153+K02154+K12182+K02147+K03662+K10068+K07375+K02147+K12478+K10414+K05692+.|K13884+K07342+K02144+K13505+K02145+K02152+K08008+K10413+K07374+K13882+K07375+K07374+K10066+K02154+K10956+K04391+K16857+K08517+K08012+K02152+K07375+K06493+K04659+K02150+K02150+K10169+K02148+K07375+K01365+K01368+K02149+K07375+K10068+K02153+K04392+K01330+K073…	no
Dorso-ventral axis formation	map04320	21	4	4860	1121	0.484414	0.954786	gene23177|K02098;gene3168|K02599;gene5712|K07827;gene21313|K04361;gene10677|K03099;gene8402|K02599;gene23814|K04371;gene25689|.|K02678;gene12392|K02599;gene22595|K02599;gene11577|K03099;gene6973|K02602|.;gene20029|K04364;gene24616|K02602;gene20182|K02602;gene20724|K02602;gene1044|K02678;gene17348|K02098;gene27204|K04371;gene11211|K04368;gene5822|K03211	gene24616|K02602	1	gene23814|K04371	1	http://www.kegg.jp/pathway/map04320+K02098+K02599+K07827+K04361+K03099+K02599+K04371+.|K02678+K02599+K02599+K03099+K02602|.+K04364+K02602+K02602+K02602+K02678+K02098+K04371+K04368+K03211	no
Melanoma	map05218	47	10	4834	1115	0.490054	0.958954	gene22042|K06620;gene20584|K05087;gene21881|K04366;gene21267|K04456;gene19171|K04358;gene24482|K04358;gene15980|K04456;gene24774|K04362;gene1187|K09389;gene15696|K05450;gene5712|K07827;gene21313|K04361;gene2524|K02649;gene26833|K04358;gene4723|K02091;gene23814|K04371;gene21540|K09455;gene4482|K05099;gene17901|K04456;gene26391|K08845;gene4092|K04365;gene19248|K02649;gene18181|K04358;gene20241|K026…	gene22042|K06620;gene6675|K04363;gene6881|K04358	3	gene19171|K04358;gene15980|K04456;gene23814|K04371;gene19248|K02649;gene7624|K04358	5	http://www.kegg.jp/pathway/map05218+K06620+K05087+K04366+K04456+K04358+K04358+K04456+K04362+K09389+K05450+K07827+K04361+K02649+K04358+K02091+K04371+K09455+K05099+K04456+K08845+K04365+K02649+K04358+K02649+K01110+K04451+K04369+K06618+K04358+K05689+K04358+K05450+K06625+K00922+K04363+K04371+K04368+K00922+K04358+K00922+K04359+K04503+K06621+K07828+K02089+K02649+K02158	no
Folate biosynthesis	map00790	12	2	4869	1123	0.496573	0.962793	gene20780|K03635;gene22776|K03639;gene12264|K01930;gene10477|K01495;gene14207|K01307;gene11503|K00072;gene6989|K00357;gene15570|K01737;gene12912|K03635;gene25006|K01737;gene7202|K00287;gene20332|K03635	gene12912|K03635	1	.	0	http://www.kegg.jp/pathway/map00790+K03635+K03639+K01930+K01495+K01307+K00072+K00357+K01737+K03635+K01737+K00287+K03635	no
GnRH signaling pathway	map04912	64	14	4817	1111	0.499095	0.962793	gene17424|K01398;gene21881|K04366;gene4324|K08041;gene2118|K04420;gene6918|K04440;gene6127|K04374;gene11130|K08044;gene7457|K08523;gene5712|K07827;gene13459|.|K04632;gene21313|K04361;gene10106|K04428;gene10677|K03099;gene10717|K16342;gene23814|K04371;gene17368|K08047;gene19326|K04464;gene7946|K04635;gene19366|K04432;gene8996|K04634;gene18110|K02183;gene2814|K04345;gene20099|K04433;gene13460|K0463…	gene20099|K04433;gene11192|K02183	2	gene17424|K01398;gene23814|K04371;gene10723|K16342|K19219	3	http://www.kegg.jp/pathway/map04912+K01398+K04366+K08041+K04420+K04440+K04374+K08044+K08523+K07827+.|K04632+K04361+K04428+K03099+K16342+K04371+K08047+K04464+K04635+K04432+K04634+K02183+K04345+K04433+K04632+K04369+K05704+K03099+K01115+K04416+K04515+K04430+K16342+K04441+K04441+K01115+K04440+K04393+K04440+K04364+K02183+K02183+K16342+K08049+K04421+K04850+K04371+K04368+K16342|K19219+K04515+K04441+K049…	no
Autophagy	map04140	29	6	4852	1119	0.50857	0.974162	gene20377|K07198;gene27496|K08333;gene11309|K08336;gene19664|K08334;gene8139|K08342;gene20873|K08269;gene2185|K08342;gene27398|K08333;gene17215|K08341;gene28025|K08333;gene27045|K08342;gene19316|K08269;gene2659|K07198;gene5861|K08341;gene28147|K08333;gene19151|K08341;gene14794|K08331;gene21865|K08337;gene28800|K08333;gene1046|K08333;gene1047|K08333;gene9743|K08339;gene23008|K00914;gene2700|K08342…	gene962|K08333	1	gene5861|K08341	1	http://www.kegg.jp/pathway/map04140+K07198+K08333+K08336+K08334+K08342+K08269+K08342+K08333+K08341+K08333+K08342+K08269+K07198+K08341+K08333+K08341+K08331+K08337+K08333+K08333+K08333+K08339+K00914+K08342+K08269+K08343+K05414+K08333+K08333	no
Lipoic acid metabolism	map00785	3	0	4878	1125	0.536686	0.995261	gene6594|K03644;gene11403|K10105;gene14971|K03801	.	0	.	0	http://www.kegg.jp/pathway/map00785+K03644+K10105+K03801	no
Biotin metabolism	map00780	3	0	4878	1125	0.536686	0.995261	gene1059|K01435;gene24712|K09458;gene1031|K01942	.	0	.	0	http://www.kegg.jp/pathway/map00780+K01435+K09458+K01942	no
Drug metabolism - other enzymes	map00983	28	6	4853	1119	0.541365	0.995261	gene11528|K00106;gene703|K01951;gene24892|K00760;gene23918|K01195;gene23917|K01195;gene21749|K00088;gene12349|K00876;gene363|K13421;gene17431|K01044;gene17430|K01044;gene2453|K00760;gene22033|K00569;gene4751|K00757;gene13341|K01519;gene24120|K07424;gene13391|K00876;gene24716|K00622;gene17445|K01044;gene17529|K03927;gene1147|K01489;gene24118|K07424;gene24119|K07424;gene17516|K00857;gene17237|K0104…	.	0	gene11528|K00106;gene17431|K01044;gene24120|K07424	3	http://www.kegg.jp/pathway/map00983+K00106+K01951+K00760+K01195+K01195+K00088+K00876+K13421+K01044+K01044+K00760+K00569+K00757+K01519+K07424+K00876+K00622+K01044+K03927+K01489+K07424+K07424+K00857+K01044+K00857+K00207+K00088+K01464	no
Wnt signaling pathway	map04310	105	24	4776	1101	0.539616	0.995261	gene3109|K03094;gene1520|K01357;gene11524|K04513;gene24486|K03362;gene559|K03094;gene22836|K04504;gene6918|K04440;gene26756|K04508;gene16897|K02842;gene9798|K04427;gene14322|K04377;gene11133|K17334;gene3124|K04510;gene25144|K04348;gene5818|K03068;gene7334|.|K08957;gene23246|K04501;gene22549|K03115;gene3954|K03347;gene17583|K17333;gene22749|K10152;gene27710|K00181;gene1604|K02375;gene8568|K01064;g…	gene25144|K04348;gene6018|K10151;gene11450|K03094;gene6144|K04498;gene24401|K04491	5	gene11133|K17334;gene8568|K01064;gene4743|K02432	3	http://www.kegg.jp/pathway/map04310+K03094+K01357+K04513+K03362+K03094+K04504+K04440+K04508+K02842+K04427+K04377+K17334+K04510+K04348+K03068+.|K08957+K04501+K03115+K03347+K17333+K10152+K00181+K02375+K01064+K00182+K04514+K00444+K04496+K02329+K04511+K07861+K04345+K02432+K04348+K10162+K04490+K03094+K04451+K02842+K00444+K02432+K04468+K02157+K02353+K06268+K03097+K02677+K02677+K04385+K04392+K00181+K023…	no
D-Glutamine and D-glutamate metabolism	map00471	3	0	4878	1125	0.536686	0.995261	gene25059|K00261;gene1710|K01425;gene5336|K01425	gene5336|K01425	1	.	0	http://www.kegg.jp/pathway/map00471+K00261+K01425+K01425	no
Synaptic vesicle cycle	map04721	45	10	4836	1115	0.541539	0.995261	gene12104|K02148;gene7816|K04645;gene14486|K15291|K15297;gene23451|K02155;gene20171|K02153;gene16864|K02154;gene11517|K02147;gene9135|K02147;gene10575|K15293;gene14247|K02144;gene519|K11826;gene283|K02145;gene9485|K02152;gene8487|K15293;gene26115|K02154;gene18119|K11827;gene18835|K11825;gene12256|K15292;gene22535|K02152;gene9020|K15293;gene8246|K04344;gene11633|K02150;gene6065|K02150;gene14017|K0…	gene10575|K15293	1	gene12104|K02148;gene14486|K15291|K15297;gene11517|K02147;gene8487|K15293;gene4819|K15290	5	http://www.kegg.jp/pathway/map04721+K02148+K04645+K15291|K15297+K02155+K02153+K02154+K02147+K02147+K15293+K02144+K11826+K02145+K02152+K15293+K02154+K11827+K11825+K15292+K02152+K15293+K04344+K02150+K02150+K02148+K11824+K04644+K02149+K02153+K02154+K08486+K15290+K06027+K13504+K11824+K02149+K03661+K04646+K07882+K02146+K15296+K08486+K01528+K02151+K08486+K01528	no
Renin-angiotensin system	map04614	7	4	4874	1121	0.96107	1	gene20248|K01393;gene7938|K01392;gene7126|K01257;gene20684|K11140;gene13779|K13289;gene710|K01389;gene19790|K01283	gene20248|K01393;gene7126|K01257	2	gene710|K01389	1	http://www.kegg.jp/pathway/map04614+K01393+K01392+K01257+K11140+K13289+K01389+K01283	no
Complement and coagulation cascades	map04610	33	24	4848	1101	0.999989	1	gene14601|K04001;gene22575|K01335;gene27452|K03899;gene19004|K03983;gene2928|K03901;gene16456|K04007;gene17130|K03905;gene15824|K04003;gene15825|K04002;gene12875|K01300;gene13217|K03907;gene14867|K04008;gene15838|K04004;gene15830|K04006;gene465|K03992;gene25466|K04008;gene24742|K01343;gene5953|K01331;gene22574|K01332;gene5951|K01330;gene21120|K03916;gene21121|K03915;gene27322|K03999;gene5999|K039…	gene15830|K04006;gene5953|K01331;gene22574|K01332;gene5951|K01330;gene5999|K03900	5	gene15838|K04004;gene21120|K03916;gene21121|K03915;gene27322|K03999;gene22580|K03989	5	http://www.kegg.jp/pathway/map04610+K04001+K01335+K03899+K03983+K03901+K04007+K03905+K04003+K04002+K01300+K03907+K04008+K04004+K04006+K03992+K04008+K01343+K01331+K01332+K01330+K03916+K03915+K03999+K03900+K03982+K03911+K03990+K01328+K01348+K01334+K03989+K03989+K03985	no
PPAR signaling pathway	map03320	42	13	4839	1112	0.865425	1	gene492|K07514;gene21886|K08530;gene27029|K01897;gene21578|K10214;gene1524|K00488;gene15287|K06272;gene23453|K06276;gene20820|K15013;gene22836|K04504;gene9132|K01059;gene24568|K06086;gene14098|K08754;gene13780|K08761;gene2779|K00249;gene21438|K07431;gene7009|K00232;gene8073|K08767;gene20678|K08768;gene20004|K00232;gene24570|K06086;gene27483|K08524;gene26568|K00864;gene18657|K08748;gene14781|K0853…	gene11106|K01596	1	gene20820|K15013;gene9132|K01059;gene20678|K08768	3	http://www.kegg.jp/pathway/map03320+K07514+K08530+K01897+K10214+K00488+K06272+K06276+K15013+K04504+K01059+K06086+K08754+K08761+K00249+K07431+K00232+K08767+K08768+K00232+K06086+K08524+K00864+K08748+K08536+K08770+K00255+K08764+K08766+K00864+K08762+K07296+K01897+K07513+K08765+K07294+K08752+K08745+K10226+K01897+K01388+K01596+K01897	no
Cell adhesion molecules (CAMs)	map04514	60	31	4821	1094	0.99986	1	gene24854|K06087;gene3683|K06089;gene13958|K16336;gene4949|K06590;gene12061|K06257;gene956|K06710;gene23956|K06087;gene23958|K06087;gene25926|.|K07377;gene4214|K16351;gene3956|K07380;gene19167|K07378;gene23855|K05718;gene8126|K06490;gene8899|K06745;gene13741|K16338;gene13786|K03160;gene3138|K06492;gene24041|K06087;gene25732|K06456;gene16666|K06544;gene12354|K16359;gene18047|K06531;gene2463|K05695…	gene19167|K07378;gene8899|K06745;gene13786|K03160;gene12563|K06087;gene8896|K06708;gene52|K06087;gene4503|.|K06756	7	gene13958|K16336;gene24041|K06087;gene8132|K06486;gene15543|K06781;gene445|K06087	5	http://www.kegg.jp/pathway/map04514+K06087+K06089+K16336+K06590+K06257+K06710+K06087+K06087+.|K07377+K16351+K07380+K07378+K05718+K06490+K06745+K16338+K03160+K06492+K06087+K06456+K06544+K16359+K06531+K05695+K07522+K06486+K06770+K06087+K05689+K06087+K05693+K06081+K06477+K06816+K06548+K06591+K05719+K06520+K06087+K06487+K06752+K06539+K06708+K06781+K06592+K06485+K06087+K06087+K16337+K06550+K06087+K060…	no
ECM-receptor interaction	map04512	47	20	4834	1105	0.991226	1	gene1565|.|K05717;gene4906|K06484;gene4949|K06590;gene12061|K06257;gene27343|K06237;gene21745|K06243;gene12505|K06237;gene12506|K06237;gene19406|K06482;gene7218|K06267;gene23147|K05637;gene998|K06238;gene997|K06238;gene13741|K16338;gene422|K06260;gene10783|K16857;gene6500|K06250;gene19774|K06493;gene10151|K04659;gene20016|K06525;gene27042|K06237;gene27044|K06237;gene16445|K06244;gene14853|.|K0625…	gene10151|K04659;gene16219|K06254;gene5999|K03900;gene1161|K06255	4	gene997|K06238;gene6500|K06250;gene4711|K06236	3	http://www.kegg.jp/pathway/map04512+.|K05717+K06484+K06590+K06257+K06237+K06243+K06237+K06237+K06482+K06267+K05637+K06238+K06238+K16338+K06260+K16857+K06250+K06493+K04659+K06525+K06237+K06237+K06244+.|K06256+K05635+K06254+K06240+K06240+K03900+K06591+K05719+K06255+K06487+K06240+K06252+K06476+K06485+K06246+K04659+K06265+K06237+K06586+K06236+K06252+K06480+K06583+K05636	no
Staphylococcus aureus infection	map05150	16	18	4865	1107	0.999999	1	gene22575|K01335;gene17130|K03905;gene23855|K05718;gene8126|K06490;gene15838|K04004;gene465|K03992;gene23068|K07596;gene5953|K01331;gene16666|K06544;gene22574|K01332;gene5951|K01330;gene22894|K06752;gene8052|K03990;gene7613|K01334;gene22580|K03989;gene28123|K03989	gene5953|K01331;gene22574|K01332;gene5951|K01330	3	gene15838|K04004;gene23068|K07596;gene22580|K03989	3	http://www.kegg.jp/pathway/map05150+K01335+K03905+K05718+K06490+K04004+K03992+K07596+K01331+K06544+K01332+K01330+K06752+K03990+K01334+K03989+K03989	no
Tuberculosis	map05152	125	39	4756	1086	0.959456	1	gene493|K08738;gene21881|K04366;gene21267|K04456;gene11524|K04513;gene23281|K07369;gene5158|K04733;gene23451|K02155;gene2402|K08066;gene16864|K02154;gene6918|K04440;gene13910|K03662;gene15515|K05134;gene15980|K04456;gene4874|K12478;gene2489|K08862;gene5343|K05426;gene25144|K04348;gene12386|K12794;gene14247|K02144;gene13827|K10048;gene9923|K05132;gene23895|K06462;gene19985|K04718;gene1608|K05870;g…	gene25144|K04348;gene1709|K11220;gene7448|K04391;gene17937|K13375;gene11192|K02183;gene9499|K10160;gene6144|K04498	7	gene15980|K04456;gene23814|K04371;gene24242|K05398;gene18906|K13241;gene18171|K04718;gene26173|K14957;gene15881|K13376	7	http://www.kegg.jp/pathway/map05152+K08738+K04366+K04456+K04513+K07369+K04733+K02155+K08066+K02154+K04440+K03662+K05134+K04456+K12478+K08862+K05426+K04348+K12794+K02144+K10048+K05132+K06462+K04718+K05870+K04371+K13882+K11220+K07532+K10165+K06505+K02159+K03158+K08060+K04456+K02154+K10049+K08846+K05135+K05133+K04391+K02183+K05403+K10161+K04348+K05405+K08738+K04731+K05398+K05398+K05398+K10169+K13241…	no
Pentose and glucuronate interconversions	map00040	12	3	4869	1122	0.695387	1	gene23918|K01195;gene23917|K01195;gene6595|K00012;gene16718|K00128;gene18189|K00078;gene19874|K03331;gene19872|K03331;gene1586|K01783;gene19319|K00128;gene11875|K00963;gene21382|K00854;gene12689|K13247	.	0	.	0	http://www.kegg.jp/pathway/map00040+K01195+K01195+K00012+K00128+K00078+K03331+K03331+K01783+K00128+K00963+K00854+K13247	no
beta-Alanine metabolism	map00410	22	6	4859	1119	0.739125	1	gene492|K07514;gene2779|K00249;gene19667|K00276;gene20571|K00129;gene24237|K07511;gene22977|K08660;gene22976|K05604;gene16718|K00128;gene12016|K07515;gene2107|K05605;gene16069|K00797;gene3772|K00149;gene19319|K00128;gene10287|K00140;gene17263|K01578;gene25903|K14755;gene7863|K14085;gene26110|K00129;gene26113|K00129;gene2938|K00207;gene14028|K01464;gene26638|K00802	gene22976|K05604;gene10287|K00140	2	.	0	http://www.kegg.jp/pathway/map00410+K07514+K00249+K00276+K00129+K07511+K08660+K05604+K00128+K07515+K05605+K00797+K00149+K00128+K00140+K01578+K14755+K14085+K00129+K00129+K00207+K01464+K00802	no
Calcium signaling pathway	map04020	107	49	4774	1076	0.999962	1	gene4903|K13755;gene13697|K01116;gene23797|K05853;gene16810|K05220;gene16811|K05218;gene16818|K16056;gene4324|K08041;gene23865|K00871;gene15756|K05850;gene15753|K05850;gene25106|K09565;gene2801|K04262;gene17914|K00911;gene24588|K05860;gene11130|K08044;gene25144|K04348;gene13459|.|K04632;gene10733|K00911;gene21313|K04361;gene23912|K00871;gene4793|K15041;gene19746|K05857;gene19985|K04718;gene11586|…	gene23797|K05853;gene25144|K04348;gene19312|K04267;gene21495|.|K04229;gene6982|K01242;gene6675|K04363;gene11192|K02183	7	gene25298|K04962;gene20059|K05211;gene18906|K13241;gene21120|K03916;gene21121|K03915;gene5363|K05084;gene18171|K04718;gene23168|K04633;gene12481|K05208	9	http://www.kegg.jp/pathway/map04020+K13755+K01116+K05853+K05220+K05218+K16056+K08041+K00871+K05850+K05850+K09565+K04262+K00911+K05860+K08044+K04348+.|K04632+K00911+K04361+K00871+K15041+K05857+K04718+K05849+K05853+K15041+K08047+K04635+K05863+K04634+K04297+K02183+K04345+K04632+K04348+K15041+K07190+K04211+K05859+K04197+K04962+K04344+K05211+K07190+K13241+K05219+K04267+K06268+K02677+K02677+.|K04229+K0…	no
Prion diseases	map05020	16	9	4865	1116	0.989137	1	gene23814|K04371;gene18190|K02159;gene9689|K05703|.;gene2814|K04345;gene4615|K05405;gene7978|K04369;gene25906|K09553;gene16359|K05635;gene29|K04565;gene27322|K03999;gene27204|K04371;gene11211|K04368;gene12236|K09490;gene7494|K09203;gene9849|K09553;gene8222|K04345	.	0	gene23814|K04371;gene9689|K05703|.;gene27322|K03999	3	http://www.kegg.jp/pathway/map05020+K04371+K02159+K05703|.+K04345+K05405+K04369+K09553+K05635+K04565+K03999+K04371+K04368+K09490+K09203+K09553+K04345	no
Asthma	map05310	5	2	4876	1123	0.873201	1	gene7907|K05428;gene13786|K03160;gene22894|K06752;gene22539|K03156;gene3701|K07983	gene13786|K03160	1	.	0	http://www.kegg.jp/pathway/map05310+K05428+K03160+K06752+K03156+K07983	no
RIG-I-like receptor signaling pathway	map04622	50	21	4831	1104	0.991421	1	gene6918|K04440;gene9798|K04427;gene11309|K08336;gene1915|K12647;gene8764|K05442;gene13325|K12648;gene18703|K10652;gene17363|K08601;gene27406|K11594;gene8114|K09578;gene16221|K12159;gene21321|K12651;gene8795|K05440;gene22057|K02861;gene25978|K04735;gene17536|K03171;gene15477|K12653;gene15807|K07211;gene20296|K04416;gene6256|K04441;gene6257|K04441;gene27324|K03173;gene7475|K12654;gene8614|K04440;g…	gene1915|K12647;gene18703|K10652;gene16221|K12159;gene26067|K09447;gene19631|K12649	5	.	0	http://www.kegg.jp/pathway/map04622+K04440+K04427+K08336+K12647+K05442+K12648+K10652+K08601+K11594+K09578+K12159+K12651+K05440+K02861+K04735+K03171+K12653+K07211+K04416+K04441+K04441+K03173+K12654+K04440+K05410+K02373+K04440+K04734+K12170+K04467+K03156+K03175+K02581+K12655+K12650+K08339+K04441+K02580+K05440+K09447+K12656+K04398+K12649+K07209+K12652+K03174+K07210+K10030+K05414+K05411	no
Maturity onset diabetes of the young	map04950	7	7	4874	1118	0.998483	1	gene2056|K08033;gene24147|K08040;gene14129|K08037;gene425|K06054;gene24610|K08024;gene3483|K12406;gene14886|K08031	gene24147|K08040	1	gene3483|K12406	1	http://www.kegg.jp/pathway/map04950+K08033+K08040+K08037+K06054+K08024+K12406+K08031	no
Natural killer cell mediated cytotoxicity	map04650	94	36	4787	1089	0.995863	1	gene13697|K01116;gene21881|K04366;gene23792|K07362;gene9999|K07986;gene9998|K07986;gene28015|K04722;gene20748|K04722;gene5712|K07827;gene9174|K04722|K05128;gene25144|K04348;gene2524|K02649;gene27636|K07986;gene9923|K05132;gene10677|K03099;gene23814|K04371;gene28483|K07986;gene23855|K05718;gene8126|K06490;gene10020|K07986;gene3459|K06279;gene9689|K05703|.;gene27644|K07986;gene27394|K07986;gene2639…	gene25144|K04348;gene27636|K07986;gene10020|K07986;gene28805|K04722;gene10006|K07986	5	gene23792|K07362;gene9999|K07986;gene23814|K04371;gene9689|K05703|.;gene19248|K02649;gene28776|K04722	6	http://www.kegg.jp/pathway/map04650+K01116+K04366+K07362+K07986+K07986+K04722+K04722+K07827+K04722|K05128+K04348+K02649+K07986+K05132+K03099+K04371+K07986+K05718+K06490+K07986+K06279+K05703|.+K07986+K07986+K08845+K05131+K05133+K04365+K02649+K07861+K02649+K04348+K07986+K05859+K07986+K04369+K04722+K04722+K06268+K02677+K02677+K05730+K03099+K05856+K04392+K05730+K04722+K07987+K07987+K07986+K07986+K058…	no
Cytosolic DNA-sensing pathway	map04623	39	15	4842	1110	0.965295	1	gene3203|K03024;gene12731|K03020;gene7602|K03013;gene11131|K08847;gene13993|K03009;gene23728|K14721;gene5562|K03021;gene22707|K03027;gene23891|K12799;gene13325|K12648;gene3454|K12968;gene15935|K03019;gene25111|K03018;gene4615|K05405;gene6154|K03022;gene508|K03016;gene26050|K03007;gene22057|K02861;gene25978|K04735;gene7162|K03024;gene15807|K07211;gene13472|K12965;gene7475|K12654;gene15573|K05482;g…	gene3454|K12968;gene13472|K12965;gene26067|K09447	3	gene15935|K03019;gene8887|K12967	2	http://www.kegg.jp/pathway/map04623+K03024+K03020+K03013+K08847+K03009+K14721+K03021+K03027+K12799+K12648+K12968+K03019+K03018+K05405+K03022+K03016+K03007+K02861+K04735+K03024+K07211+K12965+K12654+K05482+K03007+K05410+K04734+K04467+K03025+K02581+K02580+K09447+K03023+K12967+K07209+K07210+K03019+K05414+K05411	no
Butanoate metabolism	map00650	17	9	4864	1116	0.985246	1	gene492|K07514;gene6417|K00019;gene24237|K07511;gene7561|K00162;gene21580|K00162;gene10675|K00109;gene20367|K01027;gene16886|K01907;gene12016|K07515;gene1194|K01640;gene27319|K00161;gene15621|K00626;gene10096|K00626;gene27472|K01027;gene20355|K01641;gene6392|K00022;gene408|K00019	.	0	.	0	http://www.kegg.jp/pathway/map00650+K07514+K00019+K07511+K00162+K00162+K00109+K01027+K01907+K07515+K01640+K00161+K00626+K00626+K01027+K01641+K00022+K00019	no
Valine, leucine and isoleucine biosynthesis	map00290	2	0	4879	1125	0.660435	1	gene18182|K00826;gene5718|K00826	.	0	.	0	http://www.kegg.jp/pathway/map00290+K00826+K00826	no
Porphyrin and chlorophyll metabolism	map00860	29	12	4852	1113	0.967947	1	gene5590|K00510;gene26751|K01764;gene186|K00228;gene4299|K00214;gene2497|K01599;gene23918|K01195;gene23917|K01195;gene3697|K00231;gene13983|K13625;gene18191|K13625;gene24519|K02259;gene17908|K05901;gene25683|K13625;gene21657|K00643;gene23272|K01772;gene15886|K14163;gene25831|K00522;gene15483|K01749;gene20028|K13625;gene19291|K02257;gene24294|K01719;gene1872|K13625;gene16681|K00798;gene23747|K0188…	gene18191|K13625;gene25831|K00522;gene1872|K13625;gene26270|K00522;gene21407|K13625	5	.	0	http://www.kegg.jp/pathway/map00860+K00510+K01764+K00228+K00214+K01599+K01195+K01195+K00231+K13625+K13625+K02259+K05901+K13625+K00643+K01772+K14163+K00522+K01749+K13625+K02257+K01719+K13625+K00798+K01885+K00522+K13625+K13625+K00510+K01698	no
Steroid hormone biosynthesis	map00140	21	10	4860	1115	0.979445	1	gene6683|K12345;gene26766|K01131;gene27698|K00545;gene14376|K00497;gene20878|K07408;gene17256|K13368;gene22887|K13370;gene10549|K07434;gene16443|K15680;gene18167|K01015;gene24120|K07424;gene19648|K00044;gene20887|K00498;gene3753|K13373;gene20508|K12343;gene24118|K07424;gene24119|K07424;gene11565|K07410;gene14200|K07430;gene17554|K00071;gene18063|K10251	gene27698|K00545	1	gene22887|K13370;gene24120|K07424;gene11565|K07410;gene18063|K10251	4	http://www.kegg.jp/pathway/map00140+K12345+K01131+K00545+K00497+K07408+K13368+K13370+K07434+K15680+K01015+K07424+K00044+K00498+K13373+K12343+K07424+K07424+K07410+K07430+K00071+K10251	no
Phototransduction - fly	map04745	21	6	4860	1119	0.769901	1	gene26043|K00910;gene19908|K05692;gene23377|K04547;gene8996|K04634;gene18110|K02183;gene1964|K08834;gene13090|K08834;gene16650|K00910;gene20118|K02677;gene20119|K02677;gene24163|K13806;gene25134|K04515;gene26667|K13807;gene11643|K02183;gene11192|K02183;gene7321|K04515;gene25821|K13806;gene6355|K04515;gene10177|K02183;gene21509|K04958;gene25914|K05858	gene1964|K08834;gene11192|K02183	2	.	0	http://www.kegg.jp/pathway/map04745+K00910+K05692+K04547+K04634+K02183+K08834+K08834+K00910+K02677+K02677+K13806+K04515+K13807+K02183+K02183+K04515+K13806+K04515+K02183+K04958+K05858	no
Phototransduction	map04744	15	3	4866	1122	0.556324	1	gene19902|K13759;gene16180|K04536;gene21709|K04631;gene18110|K02183;gene7329|K08718;gene14955|.|K04439;gene11643|K02183;gene11192|K02183;gene7063|K13756;gene22745|K08328;gene22744|K08328;gene10177|K02183;gene6646|K04948;gene20079|K13765;gene11222|K13749	gene11192|K02183	1	gene21709|K04631;gene14955|.|K04439;gene6646|K04948;gene11222|K13749	4	http://www.kegg.jp/pathway/map04744+K13759+K04536+K04631+K02183+K08718+.|K04439+K02183+K02183+K13756+K08328+K08328+K02183+K04948+K13765+K13749	no
Taste transduction	map04742	16	5	4865	1120	0.81418	1	gene25852|K04540;gene11130|K08044;gene13459|.|K04632;gene23377|K04547;gene16180|K04536;gene5993|K04824;gene5969|K07825;gene2814|K04345;gene3996|K08474;gene13460|K04632;gene8246|K04344;gene23741|K04827;gene23744|K04825;gene22865|K04960;gene16200|K04626;gene8222|K04345	gene23744|K04825	1	gene5969|K07825;gene16200|K04626	2	http://www.kegg.jp/pathway/map04742+K04540+K08044+.|K04632+K04547+K04536+K04824+K07825+K04345+K08474+K04632+K04344+K04827+K04825+K04960+K04626+K04345	no
Olfactory transduction	map04740	26	56	4855	1069	1	1	gene2446|K04257;gene14524|K04257;gene18110|K02183;gene2814|K04345;gene5121|K04257;gene2851|K05030;gene25134|K04515;gene14586|K04257;gene14587|K04257;gene2848|K05028;gene24669|K07376;gene11643|K02183;gene11192|K02183;gene3576|K04257;gene3579|K04257;gene15308|K04257;gene24116|K04257;gene22745|K08328;gene22744|K08328;gene23168|K04633;gene7321|K04515;gene12030|K08043;gene6355|K04515;gene10177|K02183;…	gene11192|K02183	1	gene24669|K07376;gene23168|K04633	2	http://www.kegg.jp/pathway/map04740+K04257+K04257+K02183+K04345+K04257+K05030+K04515+K04257+K04257+K05028+K07376+K02183+K02183+K04257+K04257+K04257+K04257+K08328+K08328+K04633+K04515+K08043+K04515+K02183+K04257+K04345	no
Drug metabolism - cytochrome P450	map00982	36	18	4845	1107	0.996954	1	gene22621|K00799;gene20571|K00129;gene1666|K00157;gene4003|K13299;gene6450|K13952;gene5769|K00799;gene3178|K00485;gene17944|K07412;gene16529|K00799;gene6177|K07414;gene6176|K07414;gene17046|K00799;gene3035|K00799;gene3034|K00799;gene3033|K00799;gene3032|K00799;gene3031|K00799;gene16026|K00485;gene26105|K00799;gene26104|K00799;gene24428|K00799;gene24429|K00799;gene3771|K00799;gene24120|K07424;gene…	gene6450|K13952;gene3035|K00799;gene22618|K00799	3	gene16529|K00799;gene24120|K07424;gene27594|K07414	3	http://www.kegg.jp/pathway/map00982+K00799+K00129+K00157+K13299+K13952+K00799+K00485+K07412+K00799+K07414+K07414+K00799+K00799+K00799+K00799+K00799+K00799+K00485+K00799+K00799+K00799+K00799+K00799+K07424+K00799+K00799+K00157+K00121+K00799+K07424+K07424+K00799+K00799+K00129+K00129+K07414	no
Tyrosine metabolism	map00350	18	13	4863	1112	0.999341	1	gene24523|K14454;gene23413|K01557;gene27698|K00545;gene19667|K00276;gene20571|K00129;gene1666|K00157;gene17497|K14455;gene6450|K13952;gene1055|K00599;gene16532|K07253;gene20766|K01555;gene1668|K00157;gene19513|K00553;gene6453|K00121;gene18239|K03334;gene10234|K01800;gene26110|K00129;gene26113|K00129	gene27698|K00545;gene6450|K13952	2	.	0	http://www.kegg.jp/pathway/map00350+K14454+K01557+K00545+K00276+K00129+K00157+K14455+K13952+K00599+K07253+K01555+K00157+K00553+K00121+K03334+K01800+K00129+K00129	no
Systemic lupus erythematosus	map05322	79	23	4802	1102	0.868565	1	gene25958|K11253;gene10349|K05699;gene3229|K11252;gene5301|K11253;gene22129|K11253;gene22128|K11252;gene22124|K11253;gene22127|K11253;gene22121|K11252;gene22120|K11252;gene22123|K11253;gene22122|K11251;gene15947|K11253;gene25301|K05699;gene7527|K11251;gene13363|K11086;gene22269|K11253;gene3230|K11251;gene3233|K11251;gene3232|K11252;gene3234|K11251;gene22191|K11251;gene23108|K11087;gene28327|K1125…	gene25301|K05699;gene13786|K03160;gene15063|K10651;gene5953|K01331;gene22574|K01332;gene5951|K01330	6	gene27322|K03999;gene5785|K11251;gene22580|K03989	3	http://www.kegg.jp/pathway/map05322+K11253+K05699+K11252+K11253+K11253+K11252+K11253+K11253+K11252+K11252+K11253+K11251+K11253+K05699+K11251+K11086+K11253+K11251+K11251+K11252+K11251+K11251+K11087+K11251+K11252+K11251+K11252+K11252+K11254+K11252+K11253+K11251+K11252+K11254+K11252+K11090+K11253+K11251+K03160+K10651+K11251+K11253+K11252+K01331+K11252+K11253+K11253+K11254+K11251+K11252+K11251+K11252…	no
Rheumatoid arthritis	map05323	53	16	4828	1109	0.865359	1	gene12104|K02148;gene19177|K05475;gene23451|K02155;gene20171|K02153;gene16864|K02154;gene11517|K02147;gene13910|K03662;gene9135|K02147;gene5343|K05426;gene10262|K04379;gene14247|K02144;gene283|K02145;gene9485|K02152;gene23855|K05718;gene8126|K06490;gene26115|K02154;gene8179|K14379;gene22535|K02152;gene4615|K05405;gene3038|K05453;gene11633|K02150;gene12510|K05476;gene6065|K02150;gene12740|K05096;g…	gene8179|K14379;gene12510|K05476;gene17937|K13375;gene17062|K05433;gene9281|K01365;gene9499|K10160	6	gene12104|K02148;gene11517|K02147;gene3266|K01371;gene18491|K05417;gene15881|K13376	5	http://www.kegg.jp/pathway/map05323+K02148+K05475+K02155+K02153+K02154+K02147+K03662+K02147+K05426+K04379+K02144+K02145+K02152+K05718+K06490+K02154+K14379+K02152+K05405+K05453+K02150+K05476+K02150+K05096+K02148+K01365+K01371+K02149+K05147+K02153+K13375+K14625+K05417+K02154+K13377+K05482+K06752+K03156+K02149+K03661+K05448+K05433+K05408+K03662+K02146+K01388+K02151+K13376+K01365+K10160+K05427+K05506…	no
Autoimmune thyroid disease	map05320	5	17	4876	1108	1	1	gene7907|K05428;gene13786|K03160;gene22894|K06752;gene24643|K04390;gene8791|K05414	gene13786|K03160	1	.	0	http://www.kegg.jp/pathway/map05320+K05428+K03160+K06752+K04390+K05414	no
Hedgehog signaling pathway	map04340	28	13	4853	1112	0.98626	1	gene10644|K08958;gene1520|K01357;gene24486|K03362;gene19864|K08959;gene10484|K04662;gene1951|K06233;gene7334|.|K08957;gene7564|K08958;gene9276|K06232;gene8568|K01064;gene3082|K00182;gene21606|K00444;gene2814|K04345;gene5297|K16797;gene4191|K06226;gene4285|K06230;gene6051|K00444;gene22926|K06234;gene20156|K03362;gene24460|K06229;gene1167|K00408;gene9293|K06225;gene6222|K00572;gene314|K03083|.;gene…	.	0	gene8568|K01064	1	http://www.kegg.jp/pathway/map04340+K08958+K01357+K03362+K08959+K04662+K06233+.|K08957+K08958+K06232+K01064+K00182+K00444+K04345+K16797+K06226+K06230+K00444+K06234+K03362+K06229+K00408+K06225+K00572+K03083|.+K01384+K08960+K04345+K08958	no
Intestinal immune network for IgA production	map04672	18	10	4863	1115	0.991039	1	gene19177|K05475;gene19752|K04466;gene4949|K06590;gene956|K06710;gene7907|K05428;gene5992|K03159;gene4615|K05405;gene13786|K03160;gene12992|K05074;gene1806|K04189;gene12510|K05476;gene8081|K13072;gene19358|K05150;gene17937|K13375;gene20354|K05513;gene22894|K06752;gene17062|K05433;gene23627|K05153	gene13786|K03160;gene12992|K05074;gene12510|K05476;gene17937|K13375;gene20354|K05513;gene17062|K05433	6	gene1806|K04189	1	http://www.kegg.jp/pathway/map04672+K05475+K04466+K06590+K06710+K05428+K03159+K05405+K03160+K05074+K04189+K05476+K13072+K05150+K13375+K05513+K06752+K05433+K05153	no
Leukocyte transendothelial migration	map04670	81	19	4800	1106	0.58847	1	gene17424|K01398;gene24854|K06087;gene11835|K05691;gene10349|K05699;gene13697|K01116;gene3683|K06089;gene11524|K04513;gene21706|K04630;gene16709|K05760;gene13783|K01403;gene25301|K05699;gene19908|K05692;gene17207|K05726;gene2524|K02649;gene20941|K13709;gene10146|K05702;gene23956|K06087;gene23958|K06087;gene23135|K12757;gene27194|K08008;gene15468|K06514;gene7486|K05691;gene23855|K05718;gene8126|K0…	gene25301|K05699;gene12563|K06087;gene52|K06087	3	gene17424|K01398;gene13783|K01403;gene15468|K06514;gene19248|K02649;gene24041|K06087;gene1806|K04189;gene1989|K04351;gene445|K06087	8	http://www.kegg.jp/pathway/map04670+K01398+K06087+K05691+K05699+K01116+K06089+K04513+K04630+K05760+K01403+K05699+K05692+K05726+K02649+K13709+K05702+K06087+K06087+K12757+K08008+K06514+K05691+K05718+K06490+K04514+K02649+K02649+K08012+K06087+K07836+K05859+K04353+K04189+K04630+K02677+K02677+K05730+K04392+K08013+K05730+K08015+K06087+K06087+K08014+K04441+K04441+K07293+K05732+K04630+K05719+K04393+K02105…	no
Graft-versus-host disease	map05332	4	10	4877	1115	0.999998	1	gene4615|K05405;gene22894|K06752;gene22539|K03156;gene24643|K04390	.	0	.	0	http://www.kegg.jp/pathway/map05332+K05405+K06752+K03156+K04390	no
Pertussis	map05133	55	14	4826	1111	0.695894	1	gene4906|K06484;gene11524|K04513;gene11313|K05409;gene5158|K04733;gene21706|K04630;gene14601|K04001;gene6918|K04440;gene5343|K05426;gene10262|K04379;gene23891|K12799;gene15824|K04003;gene15825|K04002;gene23814|K04371;gene8002|K05842;gene4403|K08727;gene7448|K04391;gene18110|K02183;gene25682|K05403;gene4615|K05405;gene17295|K10155;gene4563|K04630;gene5953|K01331;gene18906|K13241;gene22574|K01332;g…	gene7448|K04391;gene17295|K10155;gene5953|K01331;gene22574|K01332;gene5951|K01330;gene7905|K09444;gene11192|K02183;gene9499|K10160	8	gene23814|K04371;gene18906|K13241;gene22580|K03989	3	http://www.kegg.jp/pathway/map05133+K06484+K04513+K05409+K04733+K04630+K04001+K04440+K05426+K04379+K12799+K04003+K04002+K04371+K05842+K08727+K04391+K02183+K05403+K05405+K10155+K04630+K01331+K13241+K01332+K04735+K01330+K04730+K04441+K04441+K05765+K04630+K04440+K05719+K04440+K04729+K09444+K02183+K02183+K03156+K03990+K05765+K03175+K04371+K04397+K04441+K04513+K02580+K02187+K02183+K10160+K03989+K03989…	no
Allograft rejection	map05330	5	13	4876	1112	1	1	gene7907|K05428;gene13786|K03160;gene22894|K06752;gene22539|K03156;gene24643|K04390	gene13786|K03160	1	.	0	http://www.kegg.jp/pathway/map05330+K05428+K03160+K06752+K03156+K04390	no
Legionellosis	map05134	64	18	4817	1107	0.816309	1	gene493|K08738;gene11690|K03231;gene9540|K03231;gene24381|K03231;gene27380|K03231;gene6821|K05505;gene11890|K07874;gene6722|K03231;gene13410|K03231;gene285|K03231;gene23891|K12799;gene6825|K05505;gene6824|K05505;gene2960|K09414;gene28285|K03231;gene22565|K03283;gene26005|K07875;gene10391|K03283;gene9556|K03283;gene7448|K04391;gene3170|K08517;gene4615|K05405;gene21614|K03231;gene15934|K08738;gene2…	gene7448|K04391;gene3730|K03283;gene20225|K12807;gene9499|K10160	4	.	0	http://www.kegg.jp/pathway/map05134+K08738+K03231+K03231+K03231+K03231+K05505+K07874+K03231+K03231+K03231+K12799+K05505+K05505+K09414+K03231+K03283+K07875+K03283+K03283+K04391+K08517+K05405+K03231+K08738+K03231+K07953+K03231+K15485+K03231+K07953+K03283+K09414+K04735+K04469+K05482+K03231+K03233+K08738+K04729+K04734+K03233+K03231+K13525+K03156+K14416+K03990+K03231+K02084+K04397+K04399+K02580+K08738…	no
Steroid biosynthesis	map00100	14	4	4867	1121	0.763133	1	gene15454|K00227;gene17144|K07750;gene27711|K01824;gene2648|K09828;gene27561|K07748;gene4736|K05917;gene26146|K00213;gene4556|K01824;gene3753|K13373;gene1001|K01852;gene4952|K00637;gene13849|K07436;gene5277|K07438;gene15411|K07419	.	0	gene2648|K09828;gene26146|K00213	2	http://www.kegg.jp/pathway/map00100+K00227+K07750+K01824+K09828+K07748+K05917+K00213+K01824+K13373+K01852+K00637+K07436+K07438+K07419	no
Type I diabetes mellitus	map04940	5	15	4876	1110	1	1	gene17145|K01294;gene22894|K06752;gene22539|K03156;gene1498|K07817;gene24643|K04390	.	0	gene17145|K01294;gene1498|K07817	2	http://www.kegg.jp/pathway/map04940+K01294+K06752+K03156+K07817+K04390	no
Glycine, serine and threonine metabolism	map00260	26	13	4855	1112	0.991501	1	gene19333|K00600;gene5304|K00600;gene6084|K00639;gene3162|K00058;gene19667|K00276;gene7588|K00542;gene21651|K11529;gene9070|K00049;gene24546|K01834;gene940|K01697;gene21657|K00643;gene10502|K00613;gene19013|K12235;gene22731|K00552;gene8999|K00831;gene4143|K01837;gene12418|K00314;gene2757|K01758;gene20412|K00827;gene576|K01834;gene7863|K14085;gene8672|K15789;gene21733|K00605;gene19950|K01620;gene2…	gene8672|K15789	1	.	0	http://www.kegg.jp/pathway/map00260+K00600+K00600+K00639+K00058+K00276+K00542+K11529+K00049+K01834+K01697+K00643+K00613+K12235+K00552+K00831+K01837+K00314+K01758+K00827+K01834+K14085+K15789+K00605+K01620+K01079+K00382	no
Glycosaminoglycan biosynthesis - heparan sulfate / heparin	map00534	17	8	4864	1117	0.968281	1	gene558|K10158;gene11178|K01793;gene2968|K02369;gene25843|K10158;gene8690|K02370;gene9679|K08104;gene2857|K02513;gene14083|K02366;gene19292|K07809;gene23738|K07808;gene19395|K00771;gene7781|K00733;gene2135|K02514;gene6962|K01024;gene25135|K02577;gene16208|K00734;gene7315|K02576	gene6962|K01024	1	gene23738|K07808	1	http://www.kegg.jp/pathway/map00534+K10158+K01793+K02369+K10158+K02370+K08104+K02513+K02366+K07809+K07808+K00771+K00733+K02514+K01024+K02577+K00734+K02576	no
Glycosaminoglycan biosynthesis - chondroitin sulfate / dermatan sulfate	map00532	17	4	4864	1121	0.644041	1	gene24308|K08106;gene558|K10158;gene1489|K00747;gene7883|K13499;gene24722|K00746;gene25843|K10158;gene20567|K13499;gene24203|K04742;gene3850|K03419;gene19395|K00771;gene7781|K00733;gene5552|K01017;gene25282|K00746;gene25172|K01020;gene9980|K03193;gene16208|K00734;gene10762|K08105	.	0	gene24722|K00746;gene9980|K03193	2	http://www.kegg.jp/pathway/map00532+K08106+K10158+K00747+K13499+K00746+K10158+K13499+K04742+K03419+K00771+K00733+K01017+K00746+K01020+K03193+K00734+K08105	no
Glycosaminoglycan biosynthesis - keratan sulfate	map00533	10	4	4871	1121	0.896144	1	gene3698|K07968;gene786|K04745;gene301|K07969;gene2465|K00781;gene26012|K00741;gene14345|K00780;gene9218|K07966;gene11865|K00741;gene2471|K07967;gene17185|K03368	gene9218|K07966	1	gene786|K04745	1	http://www.kegg.jp/pathway/map00533+K07968+K04745+K07969+K00781+K00741+K00780+K07966+K00741+K07967+K03368	no
Metabolism of xenobiotics by cytochrome P450	map00980	42	13	4839	1112	0.865425	1	gene22621|K00799;gene1021|K00084;gene20571|K00129;gene4003|K13299;gene27265|K15303;gene6450|K13952;gene20878|K07408;gene5769|K00799;gene18189|K00078;gene17944|K07412;gene16529|K00799;gene6177|K07414;gene6176|K07414;gene17046|K00799;gene15937|K01253;gene3035|K00799;gene3034|K00799;gene3033|K00799;gene3032|K00799;gene3031|K00799;gene1017|K00079;gene26105|K00799;gene26104|K00799;gene24428|K00799;gen…	gene6450|K13952;gene3035|K00799;gene22618|K00799	3	gene16529|K00799;gene24120|K07424;gene11565|K07410;gene27594|K07414	4	http://www.kegg.jp/pathway/map00980+K00799+K00084+K00129+K13299+K15303+K13952+K07408+K00799+K00078+K07412+K00799+K07414+K07414+K00799+K01253+K00799+K00799+K00799+K00799+K00799+K00079+K00799+K00799+K00799+K00799+K15680+K00799+K07424+K07420+K15303+K00799+K00799+K00121+K00799+K07424+K07424+K07410+K00799+K00799+K00129+K00129+K07414	no
Taurine and hypotaurine metabolism	map00430	5	1	4876	1124	0.686527	1	gene11310|K00456;gene25251|K10712;gene13609|K00681;gene4951|K01594;gene19074|K00681	.	0	gene11310|K00456	1	http://www.kegg.jp/pathway/map00430+K00456+K10712+K00681+K01594+K00681	no
Histidine metabolism	map00340	15	9	4866	1116	0.992199	1	gene20571|K00129;gene22977|K08660;gene22976|K05604;gene1812|K00546;gene21939|K01712;gene16718|K00128;gene1055|K00599;gene3772|K00149;gene19319|K00128;gene5479|K01745;gene5478|K01468;gene25903|K14755;gene7863|K14085;gene26110|K00129;gene26113|K00129	gene22976|K05604	1	.	0	http://www.kegg.jp/pathway/map00340+K00129+K08660+K05604+K00546+K01712+K00128+K00599+K00149+K00128+K01745+K01468+K14755+K14085+K00129+K00129	no
Ovarian steroidogenesis	map04913	30	9	4851	1116	0.819385	1	gene20584|K05087;gene4324|K08041;gene2677|K07418;gene2678|K07418;gene11130|K08044;gene13459|.|K04632;gene2681|K07418;gene10717|K16342;gene17368|K08047;gene20878|K07408;gene2814|K04345;gene13460|K04632;gene17256|K13368;gene10549|K07434;gene8186|K04527;gene16391|K11987;gene16392|K16342;gene19648|K00044;gene20887|K00498;gene3753|K13373;gene10719|K16342;gene23545|K08049;gene24784|K16931;gene10723|K16…	gene2677|K07418;gene16391|K11987	2	gene2681|K07418;gene8186|K04527;gene24784|K16931;gene10723|K16342|K19219;gene11565|K07410	5	http://www.kegg.jp/pathway/map04913+K05087+K08041+K07418+K07418+K08044+.|K04632+K07418+K16342+K08047+K07408+K04345+K04632+K13368+K07434+K04527+K11987+K16342+K00044+K00498+K13373+K16342+K08049+K16931+K16342|K19219+K07418+K07410+K13885+K08043+K04345+K12473	no
Insulin secretion	map04911	54	19	4827	1106	0.95607	1	gene802|K01540;gene4324|K08041;gene14486|K15291|K15297;gene4120|K09048;gene6127|K04374;gene880|K01540;gene11130|K08044;gene1913|K05259;gene4387|K09047;gene13459|.|K04632;gene9034|K09048;gene8496|K04942;gene15428|K05004;gene1608|K05870;gene17368|K08047;gene7946|K04635;gene3455|K04944;gene5684|K08508;gene8996|K04634;gene3643|K01539;gene2814|K04345;gene13460|K04632;gene3136|K01539;gene23232|K01540;g…	gene5684|K08508	1	gene14486|K15291|K15297;gene8496|K04942;gene25298|K04962;gene1989|K04351;gene20145|K04937	5	http://www.kegg.jp/pathway/map04911+K01540+K08041+K15291|K15297+K09048+K04374+K01540+K08044+K05259+K09047+.|K04632+K09048+K04942+K05004+K05870+K08047+K04635+K04944+K08508+K04634+K01539+K04345+K04632+K01539+K01540+K04962+K04979+K02677+K02677+K04941+K04515+K04939+K13504+K08508+K08049+K04850+K04962+K04450+K04351+K09048+K09048+K07882+K07299+K04937+K04515+K09048+K04960+K08043+K04515+K01540+K04945+K058…	no
Melanogenesis	map04916	70	17	4811	1108	0.639779	1	gene21881|K04366;gene4324|K08041;gene1520|K01357;gene4120|K09048;gene21706|K04630;gene16897|K02842;gene12027|K05228;gene11130|K08044;gene22000|K16366;gene5712|K07827;gene13459|.|K04632;gene9034|K09048;gene13597|K08725;gene1608|K05870;gene1604|K02375;gene23814|K04371;gene21540|K09455;gene17368|K08047;gene8568|K01064;gene3082|K00182;gene21606|K00444;gene8996|K04634;gene8691|K02329;gene18110|K02183;…	gene11192|K02183;gene6144|K04498;gene24401|K04491	3	gene23814|K04371;gene8568|K01064;gene4743|K02432	3	http://www.kegg.jp/pathway/map04916+K04366+K08041+K01357+K09048+K04630+K02842+K05228+K08044+K16366+K07827+.|K04632+K09048+K08725+K05870+K02375+K04371+K09455+K08047+K01064+K00182+K00444+K04634+K02329+K02183+K04345+K02432+K04632+K04490+K02842+K04630+K00444+K04369+K02432+K02353+K02677+K02677+K02375+K04198+K04515+K04534+K04630+K00408+K02105+K02620+K02183+K02183+K08049+K02235+K09048+K04371+K04368+K005…	no
Ribosome	map03010	283	129	4598	996	1	1	gene20375|K02922;gene24144|K02973;gene7101|K02880;gene13856|K02871;gene22048|K02987;gene26126|K02888;gene25953|K02983;gene496|K02885;gene27554|K02891;gene14446|K02938;gene11696|K02974;gene21572|K02891;gene4322|K02915;gene19681|K02901;gene16935|K02978;gene20628|K02948;gene20170|K02898;gene6419|K02942;gene27961|K02998;gene8017|K02920;gene11718|K02884;gene11710|K02924;gene889|K02906;gene10601|K02866…	gene20949|K02975;gene12213|K02930;gene12013|K02918;gene18048|K02877	4	gene11710|K02924;gene4487|K02940;gene20974|K02947;gene24735|K02870;gene4100|K02866;gene9303|K02973;gene13939|K02957;gene13042|K02923	8	http://www.kegg.jp/pathway/map03010+K02922+K02973+K02880+K02871+K02987+K02888+K02983+K02885+K02891+K02938+K02974+K02891+K02915+K02901+K02978+K02948+K02898+K02942+K02998+K02920+K02884+K02924+K02906+K02866+K02987+K02894+K02913+K02865+K02923+K02981+K02925+K02930+K02876+K02975+K02947+K02991+K02891+K02893+K02893+K02865+K02908+K02903+K02940+K02940+K02995+K02916+K02896+K02978+K02917+K02959+K02942+K02957…	no
ABC transporters	map02010	39	16	4842	1109	0.979996	1	gene1567|K05646;gene7604|K05645;gene928|K05679;gene28355|K05673;gene2927|K05677;gene2924|K05644;gene3864|K05655;gene16845|K05656;gene28323|K05673;gene12638|K05673;gene12637|K05673;gene12426|K05642;gene24517|K05666;gene23445|K05643;gene23446|K05643;gene4488|K05031;gene26254|K05662;gene17383|K05671;gene4752|K05647;gene4624|K05660;gene12590|K05673;gene27537|K05658;gene15478|K05680;gene1507|K05661;ge…	gene12638|K05673;gene24517|K05666;gene26254|K05662;gene17383|K05671;gene4752|K05647;gene4624|K05660;gene22899|K05654	7	gene1567|K05646	1	http://www.kegg.jp/pathway/map02010+K05646+K05645+K05679+K05673+K05677+K05644+K05655+K05656+K05673+K05673+K05673+K05642+K05666+K05643+K05643+K05031+K05662+K05671+K05647+K05660+K05673+K05658+K05680+K05661+K05675+K05642+K05678+K05658+K05658+K05673+K05654+K05648+K05641+K05667+K05665+K05664+K05674+K05665+K05668	no
Thyroid hormone synthesis	map04918	45	15	4836	1110	0.917745	1	gene802|K01540;gene4324|K08041;gene4120|K09048;gene6127|K04374;gene880|K01540;gene11130|K08044;gene4387|K09047;gene13459|.|K04632;gene1951|K06233;gene9034|K09048;gene3952|K09582;gene1608|K05870;gene2605|K00432;gene17368|K08047;gene8996|K04634;gene24824|K00383;gene3643|K01539;gene2814|K04345;gene13460|K04632;gene3136|K01539;gene23232|K01540;gene12358|K15225;gene20118|K02677;gene20119|K02677;gene85…	gene4509|K14702	1	gene2605|K00432	1	http://www.kegg.jp/pathway/map04918+K01540+K08041+K09048+K04374+K01540+K08044+K09047+.|K04632+K06233+K09048+K09582+K05870+K00432+K08047+K04634+K00383+K01539+K04345+K04632+K01539+K01540+K15225+K02677+K02677+K08054+K15173+K00432+K08049+K00432+K04450+K09048+K09048+K09490+K00432+K09048+K04960+K08043+K04959+K01540+K04958+K05858+K09049+K09487+K04345+K14702	no
Hematopoietic cell lineage	map04640	38	17	4843	1108	0.990886	1	gene4906|K06484;gene23795|K06465;gene19863|K06457;gene14113|K05431;gene19406|K06482;gene18214|K05454;gene7907|K05428;gene14867|K04008;gene27938|K05066;gene27937|K05066;gene15830|K04006;gene422|K06260;gene7448|K04391;gene24559|K00977;gene4615|K05405;gene11426|K04387;gene25466|K04008;gene3038|K05453;gene19774|K06493;gene5997|K06460;gene23779|K05071;gene11427|K04386;gene14853|.|K06256;gene20684|K111…	gene19863|K06457;gene15830|K04006;gene7448|K04391	3	gene27938|K05066;gene24559|K00977;gene710|K01389;gene18491|K05417	4	http://www.kegg.jp/pathway/map04640+K06484+K06465+K06457+K05431+K06482+K05454+K05428+K04008+K05066+K05066+K04006+K06260+K04391+K00977+K05405+K04387+K04008+K05453+K06493+K06460+K05071+K04386+.|K06256+K11140+K05055+K01389+K05417+K03156+K06476+K06485+K06469+K06448+K05461+K05056+K05427+K05073+K06480+K06503	no
Primary immunodeficiency	map05340	16	5	4865	1120	0.81418	1	gene23795|K06465;gene16818|K16056;gene24560|K07371;gene16675|K03648;gene23604|K08060;gene13786|K03160;gene13110|K10887;gene19358|K05150;gene1352|K05856;gene12794|K08063;gene17972|K06506;gene22899|K05654;gene3291|K08061;gene13726|K01488;gene8543|K08062;gene27182|K07210	gene13786|K03160;gene22899|K05654	2	.	0	http://www.kegg.jp/pathway/map05340+K06465+K16056+K07371+K03648+K08060+K03160+K10887+K05150+K05856+K08063+K06506+K05654+K08061+K01488+K08062+K07210	no
Synthesis and degradation of ketone bodies	map00072	8	2	4873	1123	0.715826	1	gene6417|K00019;gene20367|K01027;gene1194|K01640;gene15621|K00626;gene10096|K00626;gene27472|K01027;gene20355|K01641;gene408|K00019	.	0	.	0	http://www.kegg.jp/pathway/map00072+K00019+K01027+K01640+K00626+K00626+K01027+K01641+K00019	no
Glycosphingolipid biosynthesis - globo and isoglobo series	map00603	12	5	4869	1120	0.918633	1	gene6171|K01204;gene18180|K00718;gene20194|K12373;gene20193|K12373;gene27985|K01189;gene14345|K00780;gene11156|K12373;gene18177|K00718;gene17185|K03368;gene654|K00719;gene12370|K00722;gene18176|K00718	gene18177|K00718	1	.	0	http://www.kegg.jp/pathway/map00603+K01204+K00718+K12373+K12373+K01189+K00780+K12373+K00718+K03368+K00719+K00722+K00718	no
alpha-Linolenic acid metabolism	map00592	13	6	4868	1119	0.95052	1	gene1140|K01047;gene6379|K01047;gene7009|K00232;gene20004|K00232;gene10717|K16342;gene25888|K16817;gene11956|K14621;gene6097|K16343;gene16392|K16342;gene21377|K07513;gene10719|K16342;gene10723|K16342|K19219;gene25827|K10226	.	0	gene1140|K01047;gene10723|K16342|K19219	2	http://www.kegg.jp/pathway/map00592+K01047+K01047+K00232+K00232+K16342+K16817+K14621+K16343+K16342+K07513+K16342+K16342|K19219+K10226	no
Neomycin, kanamycin and gentamicin biosynthesis	map00524	4	1	4877	1124	0.76308	1	gene7807|K00844;gene11449|K00844;gene25205|K00844;gene25204|K00844	gene25205|K00844	1	gene7807|K00844	1	http://www.kegg.jp/pathway/map00524+K00844+K00844+K00844+K00844	no
Polyketide sugar unit biosynthesis	map00523	1	0	4880	1125	0.812687	1	gene12594|K01710	.	0	.	0	http://www.kegg.jp/pathway/map00523+K01710	no
Circadian entrainment	map04713	62	21	4819	1104	0.94983	1	gene25852|K04540;gene4324|K08041;gene21706|K04630;gene11130|K08044;gene10262|K04379;gene13459|.|K04632;gene22767|K11265;gene23377|K04547;gene16180|K04536;gene17138|K12319;gene1608|K05870;gene23814|K04371;gene25252|K04545;gene17368|K08047;gene5969|K07825;gene8996|K04634;gene7934|K04543;gene3641|K05002;gene567|K04538;gene18110|K02183;gene2814|K04345;gene13460|K04632;gene25312|K04541;gene25298|K0496…	gene567|K04538;gene11192|K02183	2	gene22767|K11265;gene23814|K04371;gene5969|K07825;gene7934|K04543;gene25298|K04962;gene20059|K05211;gene24669|K07376;gene3745|.|K16513;gene12481|K05208	9	http://www.kegg.jp/pathway/map04713+K04540+K08041+K04630+K08044+K04379+.|K04632+K11265+K04547+K04536+K12319+K05870+K04371+K04545+K08047+K07825+K04634+K04543+K05002+K04538+K02183+K04345+K04632+K04541+K04962+K05211+K04630+K02677+K02677+K07843+K02633+K05212+K04515+K04534+K12319+K04542+K04630+K07376+K02633+K02183+K04545+.|K16513+K04997+K02183+K02633+K08049+K04850+K04962+K04371+.|K04854+K04515+K04347+…	no
Retinol metabolism	map00830	25	15	4856	1110	0.998607	1	gene1666|K00157;gene1950|K11149;gene17249|K00515;gene11819|K09516;gene6450|K13952;gene10358|K11153;gene20878|K07408;gene5317|K11154;gene11507|K12664;gene17944|K07412;gene16043|K11146;gene14230|K15734;gene10360|K11152;gene14423|K11155;gene5322|K11154;gene24120|K07424;gene1668|K00157;gene6453|K00121;gene24118|K07424;gene24119|K07424;gene8971|K07249;gene14142|K11151;gene11102|K11147;gene26764|K11157…	gene1950|K11149;gene6450|K13952	2	gene10358|K11153;gene16043|K11146;gene14230|K15734;gene5322|K11154;gene24120|K07424	5	http://www.kegg.jp/pathway/map00830+K00157+K11149+K00515+K09516+K13952+K11153+K07408+K11154+K12664+K07412+K11146+K15734+K11152+K11155+K11154+K07424+K00157+K00121+K07424+K07424+K07249+K11151+K11147+K11157+K00061	no
Basal cell carcinoma	map05217	37	11	4844	1114	0.825982	1	gene1520|K01357;gene16897|K02842;gene10484|K04662;gene1604|K02375;gene8568|K01064;gene3082|K00182;gene21606|K00444;gene8691|K02329;gene1643|K02432;gene5297|K16797;gene4191|K06226;gene11821|K04490;gene4285|K06230;gene19187|K04451;gene23969|K02842;gene6051|K00444;gene4743|K02432;gene23345|K02157;gene16199|K02353;gene20114|K04385;gene13093|K02375;gene24460|K06229;gene11329|K02085;gene1167|K00408;gen…	gene24401|K04491	1	gene8568|K01064;gene4743|K02432	2	http://www.kegg.jp/pathway/map05217+K01357+K02842+K04662+K02375+K01064+K00182+K00444+K02329+K02432+K16797+K06226+K04490+K06230+K04451+K02842+K00444+K02432+K02157+K02353+K04385+K02375+K06229+K02085+K00408+K02105+K02620+K06225+K02235+K00572+K02354+K03083|.+K02353+K02085+K01384+K02353+K02376+K04491	no
Chemical carcinogenesis	map05204	40	12	4841	1113	0.838443	1	gene22621|K00799;gene20571|K00129;gene4003|K13299;gene12302|K00816;gene6450|K13952;gene20878|K07408;gene5769|K00799;gene17944|K07412;gene16529|K00799;gene17046|K00799;gene15937|K01253;gene3035|K00799;gene3034|K00799;gene3033|K00799;gene3032|K00799;gene3031|K00799;gene1017|K00079;gene26105|K00799;gene26104|K00799;gene24428|K00799;gene24429|K00799;gene3267|K09097;gene16443|K15680;gene3771|K00799;ge…	gene6450|K13952;gene3035|K00799;gene16391|K11987;gene22618|K00799	4	gene16529|K00799;gene24120|K07424;gene11565|K07410	3	http://www.kegg.jp/pathway/map05204+K00799+K00129+K13299+K00816+K13952+K07408+K00799+K07412+K00799+K00799+K01253+K00799+K00799+K00799+K00799+K00799+K00079+K00799+K00799+K00799+K00799+K09097+K15680+K00799+K01014+K07424+K00622+K11987+K00799+K00799+K00816+K00121+K00799+K07424+K07424+K07410+K00799+K00799+K00129+K00129	no
Chemokine signaling pathway	map04062	110	30	4771	1095	0.826501	1	gene21881|K04366;gene21267|K04456;gene25852|K04540;gene4324|K08041;gene11524|K04513;gene17460|K05508;gene17461|K05514;gene17462|K05514;gene21706|K04630;gene15980|K04456;gene16709|K05760;gene6821|K05505;gene26043|K00910;gene11130|K08044;gene5712|K07827;gene17207|K05726;gene2524|K02649;gene25928|K12361;gene23377|K04547;gene7524|K10033;gene10677|K03099;gene6825|K05505;gene6824|K05505;gene16180|K0453…	gene1709|K11220;gene567|K04538;gene14235|K05854;gene20354|K05513;gene5342|K11221	5	gene17460|K05508;gene15980|K04456;gene23814|K04371;gene5969|K07825;gene7934|K04543;gene19248|K02649;gene1806|K04189;gene14955|.|K04439;gene1548|K04175	9	http://www.kegg.jp/pathway/map04062+K04366+K04456+K04540+K08041+K04513+K05508+K05514+K05514+K04630+K04456+K05760+K05505+K00910+K08044+K07827+K05726+K02649+K12361+K04547+K10033+K03099+K05505+K05505+K04536+K05747+K04371+K04545+K11220+K10035+K08047+K06279+K07825+K04514+K04456+K04543+K04538+K04365+K02649+K04345+K02649+K04541+K07836+K04438+K04353+K04189+K00910+K04630+K05854+.|K04439+K04175+K04175+K130…	no
Cytokine-cytokine receptor interaction	map04060	105	69	4776	1056	1	1	gene19176|K05474;gene19177|K05475;gene17460|K05508;gene15515|K05134;gene14113|K05431;gene5343|K05426;gene21313|K04361;gene8764|K05442;gene22663|K05157;gene16038|K05479;gene2259|K04304;gene9923|K05132;gene9920|K05136;gene4212|K05424;gene7524|K10033;gene25064|K04673;gene9488|K05478;gene18214|K05454;gene26047|K05421;gene7907|K05428;gene20364|K05080;gene19126|K10035;gene2456|K05082;gene26720|K05449;g…	gene13786|K03160;gene12992|K05074;gene12510|K05476;gene17937|K13375;gene20354|K05513;gene6675|K04363;gene20386|K05057;gene17062|K05433	8	gene17460|K05508;gene9488|K05478;gene26720|K05449;gene27938|K05066;gene1806|K04189;gene1548|K04175;gene18491|K05417;gene4940|K04672;gene16210|K05142;gene11726|K05162;gene15881|K13376;gene1202|K05140;gene1201|K05138	13	http://www.kegg.jp/pathway/map04060+K05474+K05475+K05508+K05134+K05431+K05426+K04361+K05442+K05157+K05479+K04304+K05132+K05136+K05424+K10033+K04673+K05478+K05454+K05421+K05428+K05080+K10035+K05082+K05449+K03158+K03159+K05099+K05066+K05066+K13578+K04674+K05135+K05131+K05133+K05137+K05405+K03160+K05141+K04387+K04675+K05453+K04388+K05074+K05440+K05071+K04189+K05476+K13567+K05164+K05096+K04386+K05472…	no
Arachidonic acid metabolism	map00590	34	19	4847	1106	0.999113	1	gene19134|K00458;gene4102|K01832;gene2677|K07418;gene2678|K07418;gene1021|K00084;gene1140|K01047;gene6379|K01047;gene9210|K08726;gene2681|K07418;gene10717|K16342;gene2605|K00432;gene25888|K16817;gene11956|K14621;gene17944|K07412;gene1017|K00079;gene6097|K16343;gene19202|K08022;gene19206|K08021;gene16164|K15717;gene16391|K11987;gene16392|K16342;gene13609|K00681;gene20315|K00432;gene10719|K16342;ge…	gene2677|K07418;gene16391|K11987;gene5331|K15730	3	gene19134|K00458;gene1140|K01047;gene2681|K07418;gene2605|K00432;gene19202|K08022;gene19206|K08021;gene10723|K16342|K19219	7	http://www.kegg.jp/pathway/map00590+K00458+K01832+K07418+K07418+K00084+K01047+K01047+K08726+K07418+K16342+K00432+K16817+K14621+K07412+K00079+K16343+K08022+K08021+K15717+K11987+K16342+K00681+K00432+K16342+K01254+K07422+K00432+K15729+K16342|K19219+K15730+K07418+K00432+K05309+K00681	no
Cardiac muscle contraction	map04260	56	18	4825	1107	0.914311	1	gene802|K01540;gene14195|K09290;gene11597|K02270;gene25896|K02273;gene4323|K02263;gene11389|K02265;gene21768|K00414;gene9547|K02270;gene880|K01540;gene12948|K09290;gene9032|K10374;gene4572|K04858;gene1854|K04865;gene17171|K00411;gene13989|K02268;gene18506|K12044;gene18493|K02267;gene3643|K01539;gene25527|K02264;gene3136|K01539;gene23232|K01540;gene27356|K02271;gene25298|K04962;gene7575|K00420;gen…	gene17783|K02270	1	gene9547|K02270;gene4572|K04858;gene25298|K04962;gene28319|K02270;gene21692|K04859	5	http://www.kegg.jp/pathway/map04260+K01540+K09290+K02270+K02273+K02263+K02265+K00414+K02270+K01540+K09290+K10374+K04858+K04865+K00411+K02268+K12044+K02267+K01539+K02264+K01539+K01540+K02271+K04962+K00420+K02263+K02266+K00413+K02270+K05742+K10373|K10375|K09290+K00417+K04864+K02264+K10375+K00417+K02263+K02272+K02270+K00419+K09290+K02272+K04850+K04962+K02272+.|K10375+K09290+K00420+K00416+K00418+K048…	no
Phenylalanine metabolism	map00360	9	11	4872	1114	0.99995	1	gene24523|K14454;gene19667|K00276;gene20571|K00129;gene17497|K14455;gene16532|K07253;gene18239|K03334;gene26110|K00129;gene26113|K00129;gene16280|K11188	.	0	.	0	http://www.kegg.jp/pathway/map00360+K14454+K00276+K00129+K14455+K07253+K03334+K00129+K00129+K11188	no
Mucin type O-glycan biosynthesis	map00512	20	7	4861	1118	0.883464	1	gene8649|K00710;gene10345|K00710;gene4685|K00731;gene5010|K00710;gene6008|K00710;gene9106|K00710;gene23029|K00710;gene25359|K00710;gene7281|K00710;gene14917|K00739;gene14345|K00780;gene1931|K00710;gene15384|K00710;gene11293|K09663;gene17185|K03368;gene4859|K00710;gene13817|K09905;gene26892|K09653;gene3840|K00710;gene1867|K00710	gene1867|K00710	1	.	0	http://www.kegg.jp/pathway/map00512+K00710+K00710+K00731+K00710+K00710+K00710+K00710+K00710+K00710+K00739+K00780+K00710+K00710+K09663+K03368+K00710+K09905+K09653+K00710+K00710	no
Other glycan degradation	map00511	17	4	4864	1121	0.644041	1	gene9035|K17108;gene8279|K12311;gene1195|K01206;gene24946|K01444;gene19938|K01227;gene20194|K12373;gene20193|K12373;gene22570|K01186;gene11156|K12373;gene14962|K12357;gene3478|K01201;gene19852|K14459|.;gene20859|K01191;gene6424|K01192;gene21347|K12309;gene2288|K12357;gene9954|K01206	.	0	.	0	http://www.kegg.jp/pathway/map00511+K17108+K12311+K01206+K01444+K01227+K12373+K12373+K01186+K12373+K12357+K01201+K14459|.+K01191+K01192+K12309+K12357+K01206	no
Mineral absorption	map04978	36	16	4845	1109	0.988769	1	gene802|K01540;gene5590|K00510;gene26701|K14734;gene21766|K14704;gene880|K01540;gene15798|K14706;gene13983|K13625;gene18191|K13625;gene3643|K01539;gene8979|K04981;gene25683|K13625;gene3136|K01539;gene23232|K01540;gene16560|K14158;gene9462|K14686;gene10544|K04982;gene509|K05011;gene7295|K07213;gene5131|K08539;gene25831|K00522;gene1977|K08370;gene20028|K13625;gene1872|K13625;gene872|K14736;gene1642…	gene18191|K13625;gene25831|K00522;gene1872|K13625;gene26270|K00522;gene21407|K13625	5	gene16560|K14158	1	http://www.kegg.jp/pathway/map04978+K01540+K00510+K14734+K14704+K01540+K14706+K13625+K13625+K01539+K04981+K13625+K01539+K01540+K14158+K14686+K04982+K05011+K07213+K08539+K00522+K08370+K13625+K13625+K14736+K14688+K14737+K14738+K00522+K13625+K13625+K12347+K12347+K01540+K14685+K00510+K14078	no
Arrhythmogenic right ventricular cardiomyopathy (ARVC)	map05412	45	16	4836	1109	0.947977	1	gene4906|K06484;gene11835|K05691;gene10349|K05699;gene4949|K06590;gene21970|K10381;gene25301|K05699;gene19908|K05692;gene4572|K04858;gene9631|K07372;gene3504|K12641;gene19406|K06482;gene1854|K04865;gene26680|K10366;gene7486|K05691;gene19774|K06493;gene11821|K04490;gene20016|K06525;gene25298|K04962;gene23062|K07597;gene6660|K12566;gene27942|K12569;gene5082|K04864;gene26560|K10366;gene4626|K06591;g…	gene25301|K05699;gene24401|K04491	2	gene4572|K04858;gene9631|K07372;gene25298|K04962;gene21692|K04859	4	http://www.kegg.jp/pathway/map05412+K06484+K05691+K05699+K06590+K10381+K05699+K05692+K04858+K07372+K12641+K06482+K04865+K10366+K05691+K06493+K04490+K06525+K04962+K07597+K12566+K12569+K04864+K10366+K06591+K05719+K02105+K02620+K06487+K04850+K05699+K04962+K05699+K06476+K06485+K07610+K06265+K10056+K06586+K10366+K04859+K04862+K06480+K12642+K06583+K04491	no
Dilated cardiomyopathy	map05414	53	21	4828	1104	0.985709	1	gene4906|K06484;gene14195|K09290;gene4324|K08041;gene4949|K06590;gene12948|K09290;gene11130|K08044;gene19908|K05692;gene13459|.|K04632;gene9032|K10374;gene4572|K04858;gene3504|K12641;gene19406|K06482;gene1854|K04865;gene26680|K10366;gene17368|K08047;gene18506|K12044;gene2814|K04345;gene13460|K04632;gene19774|K06493;gene20016|K06525;gene25298|K04962;gene6660|K12566;gene27942|K12569;gene10627|K1037…	gene17937|K13375	1	gene4572|K04858;gene25298|K04962;gene21692|K04859;gene15881|K13376	4	http://www.kegg.jp/pathway/map05414+K06484+K09290+K08041+K06590+K09290+K08044+K05692+.|K04632+K10374+K04858+K12641+K06482+K04865+K10366+K08047+K12044+K04345+K04632+K06493+K06525+K04962+K12566+K12569+K10373|K10375|K09290+K04864+K10375+K10366+K13375+K13377+K06591+K05719+K09290+K06487+K03156+K08049+K04850+K04962+K06476+K06485+K07610+K06265+.|K10375+K09290+K08043+K06586+K10366+K04859+K13376+K04862+K0…	no
Viral myocarditis	map05416	36	18	4845	1107	0.996954	1	gene493|K08738;gene19908|K05692;gene512|K03260;gene26680|K10366;gene92|K06788;gene23855|K05718;gene8126|K06490;gene9689|K05703|.;gene5622|K10352;gene15830|K04006;gene1154|K03260;gene19244|K10352;gene19875|K07861;gene13786|K03160;gene15934|K08738;gene4480|K06278;gene6660|K12566;gene24162|K04392;gene26560|K10366;gene18248|K10352;gene4351|K08738;gene22894|K06752;gene16320|K08887;gene6068|K04726;gene…	gene15830|K04006;gene19244|K10352;gene13786|K03160	3	gene9689|K05703|.	1	http://www.kegg.jp/pathway/map05416+K08738+K05692+K03260+K10366+K06788+K05718+K06490+K05703|.+K10352+K04006+K03260+K10352+K07861+K03160+K08738+K06278+K12566+K04392+K10366+K10352+K08738+K06752+K08887+K04726+K10352+K06265+K04399+K04503+K08738+K02187+K10366+K08738+K04398+K10352+K08738+K06619	no
Salivary secretion	map04970	49	24	4832	1101	0.998865	1	gene802|K01540;gene4324|K08041;gene15756|K05850;gene15753|K05850;gene880|K01540;gene11130|K08044;gene13459|.|K04632;gene28821|K13855;gene3861|K13855;gene17138|K12319;gene24332|K13912;gene17368|K08047;gene8996|K04634;gene3643|K01539;gene18110|K02183;gene2814|K04345;gene13460|K04632;gene3136|K01539;gene23232|K01540;gene5045|K09867;gene7876|K10951;gene1266|K05742;gene20118|K02677;gene20119|K02677;ge…	gene6982|K01242;gene11192|K02183;gene18733|K12550	3	gene5202|K13915;gene24669|K07376	2	http://www.kegg.jp/pathway/map04970+K01540+K08041+K05850+K05850+K01540+K08044+.|K04632+K13855+K13855+K12319+K13912+K08047+K04634+K01539+K02183+K04345+K04632+K01539+K01540+K09867+K10951+K05742+K02677+K02677+K05850+K05850+K01242+K12319+K13915+K13915+K07376+K13504+K02183+K02183+K08049+K05850+K12550+K05850+K04960+K08043+K04959+K13899+K01540+K02183+K04142+K04958+K04945+K05858+K04345	no
[truncated: 50 more rows]

## Sheet: M3-C3
Name	Map	Count1	Count2	Count3	Count4	p	q	Gene_in_DE	Up_Gene	Up_Count	Down_Gene	Down_Count	Links	Result
[truncated: 271 more rows]

## Sheet: M-C
Name	Map	Count1	Count2	Count3	Count4	p	q	Gene_in_DE	Up_Gene	Up_Count	Down_Gene	Down_Count	Links	Result
[truncated: 271 more rows]
